# Supplementary material for: Comprehensive Proteomic Characterization of the Human Colorectal Carcinoma Reveals Signature Proteins and Perturbed Pathways
Source: Sci Rep. 2017 Feb 9;7:42436. doi: 10.1038/srep42436 (PMC5299448; doi:10.1038/srep42436)
Supplement: Supplementary Dataset 1 [file srep42436-s1.xls]

## Sheet: Dataset 1
Sample Name							S1-CRC-NN				S1-AT-NN				S2-CRC-NP				S2-AT-NP				S3-CRC-NN				S3-AT-NN				S4-CRC-NP				S4-AT-NP				S5-CRC-NP				S5-AT-NP				S6-CRC-NN
Accession	Description	ΣCoverage	Σ# Proteins	Σ# Unique Peptides	Σ# Peptides	Σ# PSMs	Score A3	Coverage A3	# Peptides A3	# PSM A3	Score B3	Coverage B3	# Peptides B3	# PSM B3	Score C3	Coverage C3	# Peptides C3	# PSM C3	Score D3	Coverage D3	# Peptides D3	# PSM D3	Score E3	Coverage E3	# Peptides E3	# PSM E3	Score F3	Coverage F3	# Peptides F3	# PSM F3	Score G3	Coverage G3	# Peptides G3	# PSM G3	Score H3	Coverage H3	# Peptides H3	# PSM H3	Score I3	Coverage I3	# Peptides I3	# PSM I3	Score J3	Coverage J3	# Peptides J3	# PSM J3	Score K3	Coverage K3	# Peptides K3
21431746	RecName: Full=[3-methyl-2-oxobutanoate dehydrogenase [lipoamide]] kinase, mitochondrial; AltName: Full=Branched-chain alpha-ketoacid dehydrogenase kinase; Short=BCKD-kinase; Short=BCKDHKIN; Flags: Precursor	29.85	1	7	7	45					5.5865	5.1	1	1	2.4162	2.18	1	1	2.01699	2.18	1	1	12.8866	7.77	2	3	5.55232	5.1	1	1	9.52484	11.41	3	3	14.8722	7.28	2	3					2.21223	2.18	1	1	4.58627	2.18	1
1703392	RecName: Full=[Protein ADP-ribosylarginine] hydrolase; Short=ADP-ribosylarginine hydrolase; AltName: Full=ADP-ribose-L-arginine cleaving enzyme	22.41	1	5	5	53	4.77665	4.2	1	1	7.15189	7	2	2													7.01512	8.4	2	2	8.63696	7	2	3	4.15374	4.2	1	1	6.23041	7.84	2	2	9.37294	16.25	4	4	5.46125	7.84	2
3183117	RecName: Full=[Pyruvate dehydrogenase (acetyl-transferring)] kinase isozyme 1, mitochondrial; AltName: Full=Pyruvate dehydrogenase kinase isoform 1; Short=PDH kinase 1; Flags: Precursor	36.47	1	12	13	109	1.94224	2.52	1	1	5.95712	5.5	2	2	2.04671	2.52	1	1	2.32816	2.52	1	1					7.2894	8.03	3	3	10.1136	8.03	3	4	13.6789	12.61	5	5	10.6845	7.57	3	4	15.6421	10.55	4	6	2.3043	2.52	1
21431820	RecName: Full=[Pyruvate dehydrogenase (acetyl-transferring)] kinase isozyme 2, mitochondrial; AltName: Full=Pyruvate dehydrogenase kinase isoform 2; Short=PDH kinase 2; Short=PDKII; Flags: Precursor	13.02	1	4	5	15													2.73962	3.93	1	1	1.73248	1.97	1	1					4.12696	3.93	1	1	2.02721	1.72	1	1					6.01806	5.41	2	2
3183119	RecName: Full=[Pyruvate dehydrogenase (acetyl-transferring)] kinase isozyme 3, mitochondrial; AltName: Full=Pyruvate dehydrogenase kinase isoform 3; Flags: Precursor	57.39	1	17	18	158	28.5754	12.07	4	10	6.25648	7.64	2	2	16.6215	7.64	2	5					13.9416	12.32	4	5	7.63563	9.11	3	3	14.4293	9.61	3	5	9.91484	7.14	2	3	79.6938	40.39	14	26	17.9063	17.98	5	5	21.9616	21.67	6
3183120	RecName: Full=[Pyruvate dehydrogenase (acetyl-transferring)] kinase isozyme 4, mitochondrial; AltName: Full=Pyruvate dehydrogenase kinase isoform 4; Flags: Precursor	10.95	2	2	4	12													7.21506	5.11	2	3	1.71206	1.46	1	1													0	1.46	1	1
78099789	RecName: Full=[Pyruvate dehydrogenase [acetyl-transferring]]-phosphatase 1, mitochondrial; Short=PDP 1; AltName: Full=Protein phosphatase 2C; AltName: Full=Pyruvate dehydrogenase phosphatase catalytic subunit 1; Short=PDPC 1; Flags: Precursor	38.92	1	16	16	175	18.4248	11.36	4	5	8.62849	5.4	2	2	31.0623	21.79	8	10	8.57925	5.77	2	2	7.7886	5.59	2	3	9.61373	5.4	2	3	2.091	1.86	1	1	19.4994	16.01	6	6	45.3849	25.14	10	12	19.407	14.53	5	6	21.6704	24.77	9
12585321	RecName: Full=[Pyruvate dehydrogenase [acetyl-transferring]]-phosphatase 2, mitochondrial; Short=PDP 2; AltName: Full=Pyruvate dehydrogenase phosphatase catalytic subunit 2; Short=PDPC 2; Flags: Precursor	5.86	1	2	2	2
74733289	RecName: Full=1,2-dihydroxy-3-keto-5-methylthiopentene dioxygenase; AltName: Full=Acireductone dioxygenase (Fe(2+)-requiring); Short=ARD; Short=Fe-ARD; AltName: Full=Membrane-type 1 matrix metalloproteinase cytoplasmic tail-binding protein 1; Short=MTCBP-1; AltName: Full=Submergence-induced protein-like factor; Short=Sip-L	79.33	1	12	12	165	27.7485	37.99	5	8	11.1982	19.55	2	3	18.3338	26.82	3	5	2.70699	7.82	1	1	45.8101	26.82	3	12	8.56567	24.58	3	3	6.85937	7.82	1	2	18.6742	19.55	2	5	81.0333	43.58	6	27	20.2904	30.73	4	7	47.3973	49.16	7
357529509	RecName: Full=1,4-alpha-glucan-branching enzyme; AltName: Full=Brancher enzyme; AltName: Full=Glycogen-branching enzyme	47.58	1	24	24	436	29.6018	7.12	4	8	25.8967	6.98	4	7	25.1434	8.12	6	8	70.4643	19.8	12	24	21.2439	10.97	6	9	56.3632	15.81	10	17	35.9674	12.11	7	11	27.934	9.26	6	10	31.439	18.23	9	10	42.5838	15.67	8	13	45.5304	16.67	8
269849539	RecName: Full=1,5-anhydro-D-fructose reductase; Short=AF reductase; AltName: Full=Aldo-keto reductase family 1 member C-like protein 2; AltName: Full=Aldo-keto reductase family 1 member E2; AltName: Full=LoopADR; AltName: Full=Testis-specific protein; Short=hTSP	4.69	1	1	2	194	10.4001	2.5	1	4	4.91143	2.5	1	2	12.5059	2.5	1	5	5.72261	2.5	1	2	4.78124	2.5	1	2	11.443	2.5	1	5	8.09487	2.5	1	3	16.3949	2.5	1	6	19.8303	2.5	1	8	10.5053	2.5	1	5	14.2936	2.5	1
47606335	RecName: Full=10 kDa heat shock protein, mitochondrial; Short=Hsp10; AltName: Full=10 kDa chaperonin; AltName: Full=Chaperonin 10; Short=CPN10; AltName: Full=Early-pregnancy factor; Short=EPF	93.14	1	24	24	2722	266.324	70.59	11	93	110.091	58.82	8	44	493.268	85.29	16	174	42.1542	44.12	5	25	224.429	77.45	13	85	147.846	73.53	10	61	244.346	77.45	12	99	274.096	77.45	13	104	286.606	88.24	16	120	144.791	80.39	14	64	136.519	88.24	15
18202501	RecName: Full=116 kDa U5 small nuclear ribonucleoprotein component; AltName: Full=Elongation factor Tu GTP-binding domain-containing protein 2; AltName: Full=SNU114 homolog; Short=hSNU114; AltName: Full=U5 snRNP-specific protein, 116 kDa; Short=U5-116 kDa	68.31	1	59	60	3137	414.184	31.69	28	135	105.847	21.71	18	37	346.525	35.39	31	118	24.9194	9.57	7	11	205.78	25.1	22	76	169.88	20.06	16	67	218.399	29.94	24	86	185.397	25.93	21	70	378.868	39.09	34	129	172.311	32.3	26	61	351.831	44.44	39
2492753	RecName: Full=11-cis retinol dehydrogenase; Short=11-cis RDH; Short=11-cis RoDH; AltName: Full=9-cis retinol dehydrogenase; Short=9cRDH; Flags: Precursor	23.27	1	6	6	11													23.4411	23.27	6	11
25008934	RecName: Full=14 kDa phosphohistidine phosphatase; AltName: Full=Phosphohistidine phosphatase 1; AltName: Full=Protein janus-A homolog	70.4	1	10	10	436	52.0029	37.6	3	12	47.4071	43.2	4	11	78.7548	53.6	5	16	12.6066	25.6	2	3	126.914	64	7	29	130.853	64	8	33	43.8925	37.6	3	10	59.207	53.6	5	12	41.7728	29.6	3	10	31.4709	39.2	3	7	25.2743	39.2	3
1345590	RecName: Full=14-3-3 protein beta/alpha; AltName: Full=Protein 1054; AltName: Full=Protein kinase C inhibitor protein 1; Short=KCIP-1; Contains: RecName: Full=14-3-3 protein beta/alpha, N-terminally processed	79.67	1	16	32	7190	619.682	67.89	18	186	317.871	61.38	18	109	431.503	55.69	16	131	266.417	46.34	12	96	800.976	67.89	21	270	906.634	58.94	19	324	484.684	56.5	20	136	506.982	61.38	21	142	1035.02	68.29	25	362	494.348	67.07	21	184	773.618	57.32	20
51702210	RecName: Full=14-3-3 protein epsilon; Short=14-3-3E	90.59	1	30	33	8400	612.252	70.59	21	186	654.311	63.53	21	186	344.133	68.24	20	116	454.689	63.53	20	148	1050.21	68.24	23	317	822.473	65.49	24	268	699.432	62.75	23	205	773.995	69.02	26	226	949.67	72.55	26	307	839.64	72.55	25	277	800.381	61.18	22
1345593	RecName: Full=14-3-3 protein eta; AltName: Full=Protein AS1	80.08	1	23	33	4391	394.806	47.56	17	134	213.317	48.37	18	73	322.039	59.76	20	104	149.139	38.62	12	58	391.121	50	20	143	341.122	48.37	18	134	241.012	41.87	13	85	283.743	45.53	17	95	529.284	56.5	22	192	300.598	45.53	18	117	272.583	52.85	18
48428721	RecName: Full=14-3-3 protein gamma; AltName: Full=Protein kinase C inhibitor protein 1; Short=KCIP-1; Contains: RecName: Full=14-3-3 protein gamma, N-terminally processed	83.4	1	18	30	4774	289.492	31.58	10	104	177.031	40.49	13	66	234.99	45.75	12	84	213.173	37.65	12	85	356.872	55.87	17	151	422.962	52.63	16	187	250.603	45.75	15	88	272.12	49.39	15	95	531.695	56.68	18	221	297.169	49.8	15	130	383.371	57.89	17
398953	RecName: Full=14-3-3 protein sigma; AltName: Full=Epithelial cell marker protein 1; AltName: Full=Stratifin	93.55	1	24	32	4164	258.644	54.44	16	103	158.265	47.58	16	67	429.957	61.29	17	158	55.9693	28.63	7	32	362.54	56.05	20	141	289.479	53.23	17	128	256.542	48.39	16	94	286.906	52.42	17	102	400.384	65.73	21	161	253.35	44.76	16	113	147.611	43.55	14
112690	RecName: Full=14-3-3 protein theta; AltName: Full=14-3-3 protein T-cell; AltName: Full=14-3-3 protein tau; AltName: Full=Protein HS1	76.73	1	26	36	5366	507.897	57.14	18	151	324.189	52.24	19	102	413.853	48.98	14	119	182.527	37.55	12	66	521.081	56.73	21	200	631.625	61.63	22	250	290.748	52.24	20	91	315.605	48.98	18	105	594.254	53.88	21	232	321.591	51.02	19	131	372.788	50.61	24
52000887	RecName: Full=14-3-3 protein zeta/delta; AltName: Full=Protein kinase C inhibitor protein 1; Short=KCIP-1	90.2	1	27	40	10384	836.015	76.73	23	243	532.16	55.51	21	152	970.574	77.14	25	275	373.07	45.71	14	126	1255.14	73.47	28	407	1302.37	68.98	25	439	704.905	68.16	22	195	683.033	62.04	20	192	1455.5	75.92	30	475	903.256	71.84	24	300	823.559	63.67	23
190358773	RecName: Full=15 kDa selenoprotein; Flags: Precursor	35.19	1	7	7	123	13.7063	7.41	2	5	5.31566	7.41	2	2	27.8797	14.81	3	10					20.751	7.41	2	8	15.8068	14.81	3	8	6.80357	5.56	1	3	7.31578	7.41	2	3	4.90757	12.96	2	2	4.32227	7.41	1	2
129889	RecName: Full=15-hydroxyprostaglandin dehydrogenase [NAD(+)]; Short=15-PGDH; AltName: Full=Prostaglandin dehydrogenase 1	47.37	1	9	9	152	4.33965	4.89	1	2	6.67043	10.53	2	2													47.5157	30.83	6	14	51.4899	30.83	6	15	66.1971	30.83	6	18	3.14832	5.26	1	1	42.6916	30.08	6	13
74739479	RecName: Full=17-beta-hydroxysteroid dehydrogenase type 6; Short=17-beta-HSD 6; Short=17-beta-HSD6; AltName: Full=3-alpha->beta-hydroxysteroid epimerase; Short=3-alpha->beta-HSE; AltName: Full=Oxidative 3-alpha hydroxysteroid dehydrogenase; Flags: Precursor	6.31	1	2	2	7																					1.94851	3.15	1	1	1.95376	3.15	1	1	4.26682	3.15	1	2					2.3835	3.15	1	1
317373547	RecName: Full=182 kDa tankyrase-1-binding protein	43.96	1	54	54	674	308.228	36.03	39	92	68.2391	12.32	14	27	195.183	21.63	23	60	50.2955	14.81	15	26	263.065	28.46	33	83	24.7453	5.73	6	9	43.7342	6.65	8	18	69.7188	11.22	12	31	61.4251	10.76	12	20	6.32673	2.54	3	4	115.517	20.65	21
73921640	RecName: Full=1-acylglycerol-3-phosphate O-acyltransferase ABHD5; AltName: Full=Abhydrolase domain-containing protein 5; AltName: Full=Lipid droplet-binding protein CGI-58	18.34	1	4	4	32													60.571	18.34	4	20									5.02583	3.44	1	2	3.00613	3.44	1	1	2.46336	3.44	1	1
3914372	RecName: Full=1-acyl-sn-glycerol-3-phosphate acyltransferase alpha; AltName: Full=1-acylglycerol-3-phosphate O-acyltransferase 1; Short=1-AGP acyltransferase 1; Short=1-AGPAT 1; AltName: Full=Lysophosphatidic acid acyltransferase alpha; Short=LPAAT-alpha; AltName: Full=Protein G15; Flags: Precursor	24.03	1	5	5	128	6.55974	3.18	1	3	12.7726	6.01	2	7	12.9932	10.6	2	6	2.22158	3.18	1	1	5.65632	3.18	1	4	6.34142	3.18	1	3					7.43219	3.18	1	5					0	3.18	1	1	1.82305	3.18	1
3914362	RecName: Full=1-acyl-sn-glycerol-3-phosphate acyltransferase beta; AltName: Full=1-acylglycerol-3-phosphate O-acyltransferase 2; Short=1-AGP acyltransferase 2; Short=1-AGPAT 2; AltName: Full=Lysophosphatidic acid acyltransferase beta; Short=LPAAT-beta; Flags: Precursor	38.49	1	8	8	224	57.4032	19.42	5	33	2.38567	3.24	1	1	42.8742	19.42	5	25	48.3415	23.38	6	22	9.61732	12.23	3	4	5.79282	9.35	2	3	17.2077	21.94	5	7	21.7764	19.42	5	12	32.6717	19.42	5	18	9.09075	10.07	3	5	3.76356	19.42	5
12230468	RecName: Full=1-acyl-sn-glycerol-3-phosphate acyltransferase delta; AltName: Full=1-acylglycerol-3-phosphate O-acyltransferase 4; Short=1-AGP acyltransferase 4; Short=1-AGPAT 4; AltName: Full=Lysophosphatidic acid acyltransferase delta; Short=LPAAT-delta	7.94	1	3	3	10
30923427	RecName: Full=1-acyl-sn-glycerol-3-phosphate acyltransferase epsilon; AltName: Full=1-acylglycerol-3-phosphate O-acyltransferase 5; Short=1-AGP acyltransferase 5; Short=1-AGPAT 5; AltName: Full=Lysophosphatidic acid acyltransferase epsilon; Short=LPAAT-epsilon	34.62	1	16	16	622	164.055	23.9	11	68	40.9508	17.58	7	25	193.106	22.25	9	74					91.5	23.9	10	47	19.8249	14.29	5	12	61.1863	14.84	6	23	64.4012	16.76	7	28	21.8165	12.09	5	8	35.9235	14.56	6	15	1.94133	8.79	3
12643817	RecName: Full=1-acyl-sn-glycerol-3-phosphate acyltransferase gamma; AltName: Full=1-acylglycerol-3-phosphate O-acyltransferase 3; Short=1-AGP acyltransferase 3; Short=1-AGPAT 3; AltName: Full=Lysophosphatidic acid acyltransferase gamma; Short=LPAAT-gamma	31.12	1	14	14	212	24.305	13.3	5	12	13.1101	13.3	6	12	15.9514	11.97	4	9	2.46534	2.66	1	1	31.2558	20.48	8	17	11.0289	6.38	3	5	15.8666	7.98	3	9	12.5751	7.71	3	7	12.5608	12.77	5	8	16.244	11.44	5	11	17.8332	21.28	7
74717198	RecName: Full=1-aminocyclopropane-1-carboxylate synthase-like protein 1; Short=ACC synthase-like protein 1	1.4	1	1	1	1																									0	1.4	1	1
300669693	RecName: Full=1-phosphatidylinositol 3-phosphate 5-kinase; Short=Phosphatidylinositol 3-phosphate 5-kinase; AltName: Full=FYVE finger-containing phosphoinositide kinase; AltName: Full=PIKfyve; AltName: Full=Phosphatidylinositol 3-phosphate 5-kinase type III; Short=PIPkin-III; Short=Type III PIP kinase	4.58	1	4	4	4
12643814	RecName: Full=1-phosphatidylinositol 4,5-bisphosphate phosphodiesterase beta-1; AltName: Full=PLC-154; AltName: Full=Phosphoinositide phospholipase C-beta-1; AltName: Full=Phospholipase C-I; Short=PLC-I; AltName: Full=Phospholipase C-beta-1; Short=PLC-beta-1	2.63	1	3	3	5
215273902	RecName: Full=1-phosphatidylinositol 4,5-bisphosphate phosphodiesterase beta-2; AltName: Full=Phosphoinositide phospholipase C-beta-2; AltName: Full=Phospholipase C-beta-2; Short=PLC-beta-2	6.58	1	4	4	6					1.91016	0.84	1	1	2.35391	1.01	1	1
1730573	RecName: Full=1-phosphatidylinositol 4,5-bisphosphate phosphodiesterase beta-3; AltName: Full=Phosphoinositide phospholipase C-beta-3; AltName: Full=Phospholipase C-beta-3; Short=PLC-beta-3	39.55	1	43	43	676	150.667	14.99	15	49	19.4171	8.67	8	9	310.474	23.1	23	99	1.69471	0.97	1	1	84.4563	14.99	16	31	37.9933	5.83	6	14	53.3352	10.78	12	23	61.0366	11.91	13	29	132.807	18.4	19	47	41.3284	14.67	13	19	47.8155	11.43	11
17433757	RecName: Full=1-phosphatidylinositol 4,5-bisphosphate phosphodiesterase beta-4; AltName: Full=Phosphoinositide phospholipase C-beta-4; AltName: Full=Phospholipase C-beta-4; Short=PLC-beta-4	22.3	1	20	20	70	0	0.94	1	1	5.00994	1.96	2	2									17.5003	7.4	6	7																	1.73467	0.85	1	1
206729887	RecName: Full=1-phosphatidylinositol 4,5-bisphosphate phosphodiesterase delta-1; AltName: Full=Phosphoinositide phospholipase C-delta-1; AltName: Full=Phospholipase C-III; Short=PLC-III; AltName: Full=Phospholipase C-delta-1; Short=PLC-delta-1	40.61	1	20	20	158					13.6454	6.08	4	5	2.61581	1.32	1	1	8.0558	3.84	3	4	15.676	7.94	5	7	10.3366	6.08	4	5	23.5901	12.04	8	13	30.3611	10.32	7	14					27.8385	10.71	7	10
158706388	RecName: Full=1-phosphatidylinositol 4,5-bisphosphate phosphodiesterase delta-3; AltName: Full=Phosphoinositide phospholipase C-delta-3; AltName: Full=Phospholipase C-delta-3; Short=PLC-delta-3	19.52	1	11	11	42									3.75237	1.9	1	1	2.36204	1.9	1	1	10.3194	5.58	3	3	4.1155	1.9	1	2	17.7664	3.68	2	5	23.3855	9	5	8	3.97818	1.9	1	1	20.1405	11.03	6	8
74732863	RecName: Full=1-phosphatidylinositol 4,5-bisphosphate phosphodiesterase delta-4; Short=hPLCD4; AltName: Full=Phosphoinositide phospholipase C-delta-4; AltName: Full=Phospholipase C-delta-4; Short=PLC-delta-4	4.59	1	3	3	5
118595723	RecName: Full=1-phosphatidylinositol 4,5-bisphosphate phosphodiesterase epsilon-1; AltName: Full=Pancreas-enriched phospholipase C; AltName: Full=Phosphoinositide phospholipase C-epsilon-1; AltName: Full=Phospholipase C-epsilon-1; Short=PLC-epsilon-1	0.48	1	1	1	1
121947010	RecName: Full=1-phosphatidylinositol 4,5-bisphosphate phosphodiesterase eta-1; AltName: Full=Phosphoinositide phospholipase C-eta-1; AltName: Full=Phospholipase C-eta-1; Short=PLC-eta-1; AltName: Full=Phospholipase C-like protein 3; Short=PLC-L3	1.48	1	2	2	79	18.7268	0.47	1	9	2.03879	0.47	1	1	5.69932	0.47	1	3	1.64899	0.47	1	1	3.80724	0.47	1	3	0	0.47	1	1	4.29161	0.47	1	4	4.29982	0.47	1	4	8.67842	0.47	1	4	1.92933	0.47	1	1	6.00488	0.47	1
160331887	RecName: Full=1-phosphatidylinositol 4,5-bisphosphate phosphodiesterase eta-2; AltName: Full=Phosphoinositide phospholipase C-eta-2; AltName: Full=Phosphoinositide phospholipase C-like 4; Short=PLC-L4; Short=Phospholipase C-like protein 4; AltName: Full=Phospholipase C-eta-2; Short=PLC-eta2	0.42	1	1	1	1
130225	RecName: Full=1-phosphatidylinositol 4,5-bisphosphate phosphodiesterase gamma-1; AltName: Full=PLC-148; AltName: Full=Phosphoinositide phospholipase C-gamma-1; AltName: Full=Phospholipase C-II; Short=PLC-II; AltName: Full=Phospholipase C-gamma-1; Short=PLC-gamma-1	12.95	1	13	13	79	21.0506	2.25	2	7	2.77834	1.16	1	1	2.31673	1.01	1	1					11.3783	2.25	2	4	5.68763	1.16	1	2	6.87633	2.25	2	3	3.16183	1.16	1	1	5.53956	2.17	2	3	17.0261	6.98	7	7	34.2384	7.44	7
215274231	RecName: Full=1-phosphatidylinositol 4,5-bisphosphate phosphodiesterase gamma-2; AltName: Full=Phosphoinositide phospholipase C-gamma-2; AltName: Full=Phospholipase C-IV; Short=PLC-IV; AltName: Full=Phospholipase C-gamma-2; Short=PLC-gamma-2	32.02	1	31	31	363	65.2886	10.12	11	24	40.664	11.15	11	14	70.3398	17.23	18	26					30.276	10.43	10	12	76.8811	11.86	11	30	27.6729	6.48	7	12	49.2798	11.07	11	19	7.92812	1.66	2	3	81.9205	20.63	20	36	42.3021	8.93	9
74714209	RecName: Full=1-phosphatidylinositol 4,5-bisphosphate phosphodiesterase zeta-1; AltName: Full=Phosphoinositide phospholipase C-zeta-1; AltName: Full=Phospholipase C-zeta-1; Short=PLC-zeta-1; AltName: Full=Testis-development protein NYD-SP27	3.78	1	3	3	5	2.041	1.32	1	1																					2.65183	1.32	1	1									2.5857	1.32	1	1
1705945	RecName: Full=2',3'-cyclic-nucleotide 3'-phosphodiesterase; Short=CNP; Short=CNPase; Flags: Precursor	53.21	1	28	29	687	90.606	28.27	12	31	119.704	31.83	15	35	52.7987	26.6	11	19	48.9149	23.28	10	18	35.1921	19.71	9	14	41.6319	24.7	12	17	41.8907	29.69	13	19	63.7151	29.93	13	26	72.696	27.08	13	28	47.8583	23.75	10	17	30.2103	21.62	9
3913456	RecName: Full=2,4-dienoyl-CoA reductase, mitochondrial; AltName: Full=2,4-dienoyl-CoA reductase [NADPH]; Short=4-enoyl-CoA reductase [NADPH]; Flags: Precursor	63.28	1	26	26	3571	367.367	50.15	13	103	339.935	52.54	14	98	167.73	31.64	8	54	110.748	37.91	11	34	350.081	53.43	16	94	383.394	48.96	14	111	448.391	51.04	16	128	436.62	48.06	15	126	530.16	53.43	17	161	403.837	53.43	17	134	333.103	48.06	15
172046137	RecName: Full=2',5'-phosphodiesterase 12; Short=2'-PDE; Short=2-PDE; AltName: Full=Mitochondrial deadenylase; Flags: Precursor	40.39	1	17	17	276	32.0186	10.02	5	11	16.9244	3.94	2	6	29.9504	9.85	5	10					19.1498	7.55	4	7	8.27406	3.94	2	3	23.3145	11.82	6	8	15.3596	7.55	4	5	22.1894	6.08	3	10	22.7675	8.7	4	9	33.5156	10.18	5
20141320	RecName: Full=25-hydroxycholesterol 7-alpha-hydroxylase; AltName: Full=Cytochrome P450 7B1; AltName: Full=Oxysterol 7-alpha-hydroxylase	9.88	1	3	3	8																																									1.89282	1.78	1
296439492	RecName: Full=2'-5'-oligoadenylate synthase 1; Short=(2-5')oligo(A) synthase 1; Short=2-5A synthase 1; AltName: Full=E18/E16; AltName: Full=p46/p42 OAS	46.5	1	17	17	95																	40.1074	23.5	8	18					24.5308	15.75	5	12	30.285	18.5	6	11	9.39337	5.75	2	4	3.71722	4.25	2	2
116242687	RecName: Full=2'-5'-oligoadenylate synthase 2; Short=(2-5')oligo(A) synthase 2; Short=2-5A synthase 2; AltName: Full=p69 OAS / p71 OAS; Short=p69OAS / p71OAS	28.51	1	18	18	118	8.44158	6.26	3	3	1.92823	1.53	1	1	14.69	7.37	5	6					49.9228	15.86	12	19	4.30571	2.64	2	3	1.97413	1.11	1	1	4.54068	2.64	2	2	21.4769	6.26	5	8					0	0.97	1
317373408	RecName: Full=2'-5'-oligoadenylate synthase 3; Short=(2-5')oligo(A) synthase 3; Short=2-5A synthase 3; AltName: Full=p100 OAS; Short=p100OAS	38.64	1	36	36	458	53.5866	9.11	9	25	4.61811	2.3	2	2	25.2884	7.36	7	12					95.2043	18.77	21	48	3.59266	0.92	1	2	5.43861	2.3	2	2	2.53809	0.92	1	1	128.375	19.69	19	59	6.63615	3.22	3	3	20.0131	6.81	6
6226835	RecName: Full=2'-5'-oligoadenylate synthase-like protein; AltName: Full=2'-5'-OAS-related protein; Short=2'-5'-OAS-RP; AltName: Full=59 kDa 2'-5'-oligoadenylate synthase-like protein; AltName: Full=Thyroid receptor-interacting protein 14; Short=TR-interacting protein 14; Short=TRIP-14; AltName: Full=p59 OASL; Short=p59OASL	8.17	1	3	3	5																	1.67488	1.95	1	1					2.3384	1.95	1	1									3.31087	3.89	1	1
51702772	RecName: Full=26S protease regulatory subunit 10B; AltName: Full=26S proteasome AAA-ATPase subunit RPT4; AltName: Full=Proteasome 26S subunit ATPase 6; AltName: Full=Proteasome subunit p42	75.32	1	28	28	1500	132.761	50.13	14	41	62.5583	30.33	9	19	123.186	51.41	15	38	31.3442	21.59	7	11	82.0769	37.79	11	29	87.7381	39.07	13	30	142.098	46.79	15	45	118.719	56.56	15	37	213.932	56.81	19	66	120.526	52.19	17	41	120.839	47.56	15
49065817	RecName: Full=26S protease regulatory subunit 4; Short=P26s4; AltName: Full=26S proteasome AAA-ATPase subunit RPT2; AltName: Full=Proteasome 26S subunit ATPase 1	69.55	1	30	32	1362	266.906	38.18	16	79	106.563	36.82	13	32	154.016	41.36	16	45	34.7217	15.68	5	12	148.128	41.82	16	46	105.688	38.64	16	37	134.671	43.64	17	53	122.141	43.64	16	43	252.056	50.45	18	79	150.352	49.77	18	49	123.104	56.36	20
20532406	RecName: Full=26S protease regulatory subunit 6A; AltName: Full=26S proteasome AAA-ATPase subunit RPT5; AltName: Full=Proteasome 26S subunit ATPase 3; AltName: Full=Proteasome subunit P50; AltName: Full=Tat-binding protein 1; Short=TBP-1	65.83	1	31	31	1569	168.35	41	15	51	62.3404	25.97	12	20	105.295	30.98	11	34	28.9569	18.22	7	10	47.6697	27.79	10	19	57.2479	28.93	11	21	59.6283	37.81	15	22	55.6463	34.85	13	18	156.986	48.75	18	51	90.1217	30.75	12	31	99.142	42.37	16
20532409	RecName: Full=26S protease regulatory subunit 6B; AltName: Full=26S proteasome AAA-ATPase subunit RPT3; AltName: Full=MB67-interacting protein; AltName: Full=MIP224; AltName: Full=Proteasome 26S subunit ATPase 4; AltName: Full=Tat-binding protein 7; Short=TBP-7	90.43	1	35	36	1116	178.778	43.3	17	51	55.9646	36.6	12	19	112.806	41.39	16	35	29.1407	23.92	8	13	79.1019	38.04	14	29	83.0339	38.28	12	32	82.0489	44.5	14	27	97.5286	39.95	16	32	286.299	51.2	19	86	120.229	38.28	13	40	126.842	42.82	17
547930	RecName: Full=26S protease regulatory subunit 7; AltName: Full=26S proteasome AAA-ATPase subunit RPT1; AltName: Full=Proteasome 26S subunit ATPase 2; AltName: Full=Protein MSS1	77.14	1	37	37	1632	266.399	56.58	23	88	123.515	40.18	18	39	202.989	58.89	23	67	58.122	35.57	13	21	101.19	43.42	19	42	110.151	51.27	18	43	128.862	34.41	15	43	159.974	50.81	20	51	277.847	64.9	25	90	127.18	50.35	19	42	130.02	37.64	16
49065819	RecName: Full=26S protease regulatory subunit 8; AltName: Full=26S proteasome AAA-ATPase subunit RPT6; AltName: Full=Proteasome 26S subunit ATPase 5; AltName: Full=Proteasome subunit p45; AltName: Full=Thyroid hormone receptor-interacting protein 1; Short=TRIP1; AltName: Full=p45/SUG	68.23	1	28	30	1634	230.776	42.86	15	76	112.169	42.61	13	39	172.08	45.81	15	56	40.8115	17.98	5	18	98.7195	32.76	11	38	115.518	38.92	12	40	123.318	43.1	14	44	165.307	47.29	16	53	272.378	56.4	20	91	115.371	45.07	15	44	104.338	37.93	13
51704332	RecName: Full=26S proteasome non-ATPase regulatory subunit 1; AltName: Full=26S proteasome regulatory subunit RPN2; AltName: Full=26S proteasome regulatory subunit S1; AltName: Full=26S proteasome subunit p112	61.8	1	51	51	2379	234.604	25.39	19	62	144.408	29.07	20	43	312.262	32.21	26	86	99.6253	23.4	16	32	154.712	22.98	18	49	146.546	21.62	15	45	230.831	32.21	24	70	196.723	29.17	20	59	386.974	39.45	28	109	261.291	37.88	26	75	226.021	36.41	27
20532206	RecName: Full=26S proteasome non-ATPase regulatory subunit 10; AltName: Full=26S proteasome regulatory subunit p28; AltName: Full=Gankyrin; AltName: Full=p28(GANK)	57.96	1	13	13	417	46.9376	34.51	6	14	89.8167	43.36	8	23	68.4641	34.51	6	17	14.3537	27.88	4	6	82.1891	38.05	6	19	87.5547	34.96	7	21	27.883	28.32	5	9	51.8748	30.53	6	14	106.095	41.15	7	22	68.4231	33.63	6	16	40.4368	46.46	7
20978543	RecName: Full=26S proteasome non-ATPase regulatory subunit 11; AltName: Full=26S proteasome regulatory subunit RPN6; AltName: Full=26S proteasome regulatory subunit S9; AltName: Full=26S proteasome regulatory subunit p44.5	73.46	1	33	33	1447	203.814	36.97	14	62	112.325	31.99	12	32	167.549	39.34	16	55	56.9479	33.18	11	18	56.0354	28.44	11	24	59.7664	23.7	9	23	141.719	47.16	16	42	143.413	46.45	17	45	297.599	58.53	26	93	163.884	46.21	20	53	123.963	47.87	17
20978544	RecName: Full=26S proteasome non-ATPase regulatory subunit 12; AltName: Full=26S proteasome regulatory subunit RPN5; AltName: Full=26S proteasome regulatory subunit p55	69.52	2	31	32	1365	307.669	46.93	22	82	94.9052	29.82	13	25	153.182	40.13	19	43	39.8899	24.56	10	15	71.8122	28.29	14	22	95.5085	30.48	15	31	141.026	41.89	18	41	128.212	34.87	17	35	310.866	48.03	21	93	139.844	42.11	18	46	115.303	39.25	18
317373273	RecName: Full=26S proteasome non-ATPase regulatory subunit 13; AltName: Full=26S proteasome regulatory subunit RPN9; AltName: Full=26S proteasome regulatory subunit S11; AltName: Full=26S proteasome regulatory subunit p40.5	86.97	1	34	34	1636	275.868	57.98	21	88	103.782	39.1	14	36	108.683	34.84	12	36	53.0956	31.91	11	19	115.133	51.06	18	40	100.62	43.62	16	39	143.906	59.84	22	45	150.568	51.33	21	47	206.925	50	21	73	120.812	41.49	16	42	73.6686	37.77	14
51701716	RecName: Full=26S proteasome non-ATPase regulatory subunit 14; AltName: Full=26S proteasome regulatory subunit RPN11; AltName: Full=26S proteasome-associated PAD1 homolog 1	78.06	1	15	15	671	67.8871	23.55	7	22	88.2755	28.71	6	26	29.9987	21.29	4	8	11.3168	16.13	4	4	53.8604	16.13	4	20	72.1808	24.19	6	22	56.1188	16.13	4	17	64.9659	23.23	5	18	124.827	36.45	7	35	68.8314	29.35	6	22	39.873	33.55	8
6174930	RecName: Full=26S proteasome non-ATPase regulatory subunit 2; AltName: Full=26S proteasome regulatory subunit RPN1; AltName: Full=26S proteasome regulatory subunit S2; AltName: Full=26S proteasome subunit p97; AltName: Full=Protein 55.11; AltName: Full=Tumor necrosis factor type 1 receptor-associated protein 2	63.33	1	55	56	4436	497.069	35.13	27	151	239.905	28.63	22	72	481.949	47.14	38	147	122.014	31.94	24	42	295.161	35.9	31	101	248.31	36.01	30	96	344.899	34.58	29	115	260.823	37.67	30	84	566.961	45.81	36	185	297.71	42.07	32	106	317.268	42.62	31
20532405	RecName: Full=26S proteasome non-ATPase regulatory subunit 3; AltName: Full=26S proteasome regulatory subunit RPN3; AltName: Full=26S proteasome regulatory subunit S3; AltName: Full=Proteasome subunit p58	69.1	1	42	42	3471	551.33	43.45	18	174	122.684	35.77	14	38	344.326	45.13	20	107	51.5442	19.29	9	18	222.94	46.63	22	75	142.157	38.39	17	50	209.611	43.63	20	69	198.188	41.39	18	68	310.292	46.25	20	100	250.072	41.76	19	89	255.94	50	24
1709796	RecName: Full=26S proteasome non-ATPase regulatory subunit 4; AltName: Full=26S proteasome regulatory subunit RPN10; AltName: Full=26S proteasome regulatory subunit S5A; AltName: Full=Antisecretory factor 1; Short=AF; Short=ASF; AltName: Full=Multiubiquitin chain-binding protein	42.97	1	14	14	629	117.497	33.16	10	29	42.1756	21.22	6	11	97.4714	30.5	10	28	51.9094	21.75	6	15	56.4475	29.44	8	16	26.1785	20.16	5	7	72.5174	27.85	8	21	57.1724	23.34	6	15	151.1	33.42	10	41	71.5615	25.46	8	18	80.5053	24.14	7
3122657	RecName: Full=26S proteasome non-ATPase regulatory subunit 5; AltName: Full=26S protease subunit S5 basic; AltName: Full=26S proteasome subunit S5B	64.88	1	25	25	1186	153.706	32.14	12	44	126.453	33.13	12	35	124.957	30.36	13	37	50.4251	29.96	12	19	85.841	34.52	13	28	76.8373	31.55	12	28	99.544	32.94	13	33	87.7842	41.07	16	26	185.794	39.88	15	56	110.153	32.94	13	36	86.9377	25.79	12
2494625	RecName: Full=26S proteasome non-ATPase regulatory subunit 6; AltName: Full=26S proteasome regulatory subunit RPN7; AltName: Full=26S proteasome regulatory subunit S10; AltName: Full=Breast cancer-associated protein SGA-113M; AltName: Full=Phosphonoformate immuno-associated protein 4; AltName: Full=Proteasome regulatory particle subunit p44S10; AltName: Full=p42A	68.64	1	33	33	1639	206.491	42.16	19	67	59.6991	24.16	10	21	142.945	40.36	19	58	45.0518	23.14	9	16	81.7386	37.28	14	33	46.5483	26.22	10	18	114.833	43.7	16	37	98.4223	38.05	15	34	147.178	37.53	14	44	83.1771	37.02	13	28	75.0239	30.08	12
20532412	RecName: Full=26S proteasome non-ATPase regulatory subunit 7; AltName: Full=26S proteasome regulatory subunit RPN8; AltName: Full=26S proteasome regulatory subunit S12; AltName: Full=Mov34 protein homolog; AltName: Full=Proteasome subunit p40	51.85	1	17	17	1054	138.82	45.06	12	36	50.5711	24.69	6	16	87.5917	29.01	7	23	26.3273	14.2	5	9	41.9351	20.06	7	18	28.8783	10.49	3	13	65.3797	25.31	7	20	43.0164	28.4	8	14	107.744	40.74	11	28	69.5104	29.32	8	20	77.7606	32.41	8
308153477	RecName: Full=26S proteasome non-ATPase regulatory subunit 8; AltName: Full=26S proteasome regulatory subunit RPN12; AltName: Full=26S proteasome regulatory subunit S14; AltName: Full=p31	49.43	1	21	21	763	75.6421	28.86	11	28	42.8076	16.29	6	14	1.73634	2.29	1	1	12.0236	9.43	3	5	78.5499	26.29	11	29	32.0659	15.43	7	16	45.9734	13.14	6	17	77.1623	24.29	7	24	129.573	28.86	10	44	74.7286	28.86	9	29	77.2193	24.29	8
317373521	RecName: Full=26S proteasome non-ATPase regulatory subunit 9; AltName: Full=26S proteasome regulatory subunit p27	46.64	1	11	11	377	27.4778	31.39	6	9	45.5253	36.32	7	14	34.3834	36.77	7	10	19.4726	28.7	6	9	67.0623	41.26	9	22	43.755	31.84	7	15	32.9335	36.77	7	12	34.0125	36.77	7	12	39.7447	35.87	8	14	33.015	35.43	7	12	28.1604	35.43	8
2498464	RecName: Full=28 kDa heat- and acid-stable phosphoprotein; AltName: Full=PDGF-associated protein; Short=PAP; AltName: Full=PDGFA-associated protein 1; Short=PAP1	35.36	1	7	7	72	30.4851	22.1	3	8					18.2106	22.1	4	5					15.9265	16.02	2	4													15.2383	32.6	4	6					9.23991	13.26	3
20140017	RecName: Full=28S ribosomal protein S10, mitochondrial; Short=MRP-S10; Short=S10mt	45.77	1	9	9	152	11.3887	14.43	3	4	11.2984	21.89	4	4	40.1105	27.36	6	12					20.7031	15.42	3	7	5.31655	14.93	3	4	12.7217	18.41	5	7	26.5228	24.88	5	11	33.6898	27.86	6	13	12.0018	24.88	5	5	18.1532	24.88	5
21263985	RecName: Full=28S ribosomal protein S11, mitochondrial; Short=MRP-S11; Short=S11mt; AltName: Full=Cervical cancer proto-oncogene 2 protein; Short=HCC-2; Flags: Precursor	37.11	1	6	6	122	15.2304	16.49	3	6	18.5537	21.65	3	7	44.5423	36.6	5	12	2.88909	8.25	1	1	8.77948	22.16	4	4	6.41153	8.25	1	2	27.5955	22.16	5	10	32.4376	21.65	3	11	14.2694	36.6	4	7	11.4102	30.93	3	4	21.5381	31.44	4
3024582	RecName: Full=28S ribosomal protein S12, mitochondrial; Short=MRP-S12; Short=S12mt; AltName: Full=MT-RPS12; Flags: Precursor	45.65	1	6	6	68	8.34688	8.7	2	3	2.74418	8.7	1	1	21.3964	39.13	5	7					10.5989	15.22	3	4	5.38199	8.7	2	2	5.55424	8.7	2	2	10.548	8.7	2	3	5.35644	13.77	2	2	4.64693	14.49	2	2	2.92176	7.97	1
41017845	RecName: Full=28S ribosomal protein S14, mitochondrial; Short=MRP-S14; Short=S14mt	29.69	1	4	4	159	33.7963	29.69	4	11	9.32952	28.91	3	4	49.4786	28.91	3	14					22.8647	21.88	2	6	17.5209	28.91	3	5	21.2371	21.88	2	6	24.5772	28.91	3	6	28.8784	28.91	3	9	8.64801	28.91	3	4	10.9748	21.88	2
13633907	RecName: Full=28S ribosomal protein S15, mitochondrial; Short=MRP-S15; Short=S15mt; Flags: Precursor	33.07	1	10	10	136	15.2299	12.06	3	6	11.7087	12.06	3	5	27.2352	12.06	3	11					29.7676	26.46	7	13	10.4408	7.39	2	5	15.4624	15.95	4	7	16.2172	15.95	4	7	23.5873	15.95	4	12	10.4851	7.39	2	5	18.8337	14.01	4
13633952	RecName: Full=28S ribosomal protein S16, mitochondrial; Short=MRP-S16; Short=S16mt; Flags: Precursor	63.5	1	9	9	207	28.6958	28.47	3	8	7.41461	13.14	1	2	37.0756	37.96	4	11					35.4785	37.96	4	12	22.1085	32.12	3	7	17.2259	22.63	2	4	30.6104	28.47	3	9	35.0015	37.96	4	14	11.1998	22.63	2	4	9.61009	20.44	2
13633951	RecName: Full=28S ribosomal protein S17, mitochondrial; Short=MRP-S17; Short=S17mt; Flags: Precursor	63.08	1	7	7	105	21.4231	36.15	3	7	6.89834	37.69	3	4	34.3585	36.15	3	12					14.9697	36.15	3	5	6.91516	22.31	1	2	12.6682	44.62	4	7	10.5204	29.23	2	5	27.8358	46.92	4	8	18.0779	53.08	4	7	9.9865	29.23	2
24212201	RecName: Full=28S ribosomal protein S18a, mitochondrial; Short=MRP-S18-a; Short=Mrps18a; Short=S18mt-a; AltName: Full=28S ribosomal protein S18-3, mitochondrial; Short=MRP-S18-3; Flags: Precursor	52.55	1	11	11	135	12.0217	17.86	3	5	11.6415	17.86	3	5	8.9577	12.76	2	4					19.3726	23.98	4	8	5.35772	12.76	2	3	8.4205	15.31	3	4	13.019	29.59	5	8	18.4417	27.55	5	10	3.68608	12.76	2	5	7.21394	16.84	3
24212203	RecName: Full=28S ribosomal protein S18b, mitochondrial; Short=MRP-S18-b; Short=Mrps18-b; Short=S18mt-b; AltName: Full=28S ribosomal protein S18-2, mitochondrial; Short=MRP-S18-2; Flags: Precursor	55.81	1	11	11	198	46.2757	27.13	6	12	22.4211	24.03	4	6	8.15828	3.88	1	3					47.6438	37.6	8	14	32.0464	40.31	7	12	43.7191	42.64	8	13	68.1842	34.88	8	17	67.5253	34.11	8	20	37.8126	33.72	6	13	27.1955	31.78	5
24212202	RecName: Full=28S ribosomal protein S18c, mitochondrial; Short=MRP-S18-c; Short=Mrps18-c; Short=S18mt-c; AltName: Full=28S ribosomal protein S18-1, mitochondrial; Short=MRP-S18-1; Flags: Precursor	26.06	1	2	2	6	3.98754	12.68	1	1
24212389	RecName: Full=28S ribosomal protein S2, mitochondrial; Short=MRP-S2; Short=S2mt	55.07	1	20	20	323	19.7796	14.86	5	9	23.6263	29.39	7	9	63.0742	34.46	10	28					28.1107	20.95	6	13	15.949	7.09	2	7	41.9108	34.12	12	24	44.3056	28.04	9	18	32.6893	19.26	4	14	16.9372	19.59	6	9	22.8593	20.27	7
13959554	RecName: Full=28S ribosomal protein S21, mitochondrial; Short=MRP-S21; Short=S21mt	50.57	1	7	7	153	15.1288	36.78	3	5	3.82817	16.09	1	1	46.5002	40.23	5	15	2.47912	16.09	1	2	7.69443	16.09	1	2	10.8004	16.09	1	3	16.4699	29.89	2	7	12.7796	29.89	2	4	30.8825	41.38	4	12	20.2243	22.99	2	9	7.23176	32.18	2
13633893	RecName: Full=28S ribosomal protein S22, mitochondrial; Short=MRP-S22; Short=S22mt	59.17	1	24	24	656	103.931	35.28	14	28	91.1715	30	10	24	98.4044	36.11	14	31	3.18851	5.56	1	1	71.6296	29.72	12	24	52.7461	24.44	9	18	112.669	31.11	10	32	131.638	38.06	15	36	152.491	36.67	15	46	74.3637	31.94	12	24	73.8417	36.11	13
31077184	RecName: Full=28S ribosomal protein S23, mitochondrial; Short=MRP-S23; Short=S23mt	70.53	1	17	17	301	40.6161	47.37	8	12	21.1949	17.89	4	7	83.2015	55.26	10	22	4.74019	10.53	2	2	43.4711	51.05	9	16	31.2576	42.11	6	12	34.6727	46.32	6	12	26.6586	27.89	6	10	66.7661	55.79	10	24	30.3067	41.05	5	11	33.0337	50	10
74731578	RecName: Full=28S ribosomal protein S24, mitochondrial; Short=MRP-S24; Short=S24mt; AltName: Full=bMRP-47; Short=bMRP47; Flags: Precursor	35.93	1	7	7	149	44.4718	22.16	4	15	5.69197	16.17	2	2	72.3621	35.33	6	21					46.4737	33.53	5	13	4.86028	16.17	2	2	12.2857	16.77	2	5	10.4799	16.77	2	4	25.0237	33.53	4	9	6.13514	4.79	1	3	15.2006	22.75	4
13633894	RecName: Full=28S ribosomal protein S25, mitochondrial; Short=MRP-S25; Short=S25mt	69.94	1	12	12	228	36.631	36.99	5	13	36.1127	36.42	5	12	57.603	42.2	6	21					46.0908	44.51	7	15	19.4696	28.32	4	6	26.3096	36.42	5	8	20.4239	31.21	4	7	42.9537	26.01	4	11	37.7025	26.01	4	10	37.5035	43.93	6
28201886	RecName: Full=28S ribosomal protein S26, mitochondrial; Short=MRP-S26; Short=S26mt; AltName: Full=28S ribosomal protein S13, mitochondrial; Short=MRP-S13; Short=S13mt; Flags: Precursor	55.12	1	20	20	347	49.6011	20	5	15	25.3032	20	5	9	36.7667	28.29	5	12					39.1777	31.22	6	14	29.1533	20	5	11	27.0994	20.49	5	9	33.343	17.07	5	11	55.1559	23.41	8	19	32.7685	33.17	7	14	43.8816	39.02	12
209572725	RecName: Full=28S ribosomal protein S27, mitochondrial; Short=MRP-S27; Short=S27mt	55.31	1	23	23	317	49.2202	28.99	9	17	18.883	13.53	4	6	60.4773	27.05	11	22					36.3533	24.4	7	13	16.2151	13.29	4	6	41.6573	17.63	5	13	39.3343	26.33	9	16	54.5227	34.54	12	19	29.9771	23.43	7	11	12.3193	15.94	5
22001973	RecName: Full=28S ribosomal protein S28, mitochondrial; Short=MRP-S28; Short=S28mt; AltName: Full=28S ribosomal protein S35, mitochondrial; Short=MRP-S35; Short=S35mt; Flags: Precursor	56.68	1	9	9	96	13.4167	16.58	3	6	4.86678	5.35	1	2	9.85787	10.7	2	4					9.76391	11.23	2	4	4.58302	10.7	2	3	15.0874	15.51	3	6	10.0362	10.7	2	4	14.999	21.39	4	8	13.0838	17.11	3	6	15.0768	22.46	4
1706299	RecName: Full=28S ribosomal protein S29, mitochondrial; Short=MRP-S29; Short=S29mt; AltName: Full=Death-associated protein 3; Short=DAP-3; AltName: Full=Ionizing radiation resistance conferring protein; Flags: Precursor	50.75	1	22	22	458	116.726	21.86	9	31	27.1674	14.57	5	8	95.6325	29.9	12	27	2.05955	3.02	1	1	36.1721	21.61	8	14	20.5513	17.59	7	9	66.9755	27.89	10	21	99.0863	34.67	16	29	85.9519	31.91	11	23	37.2005	30.15	8	10	17.9022	9.3	3
116242771	RecName: Full=28S ribosomal protein S30, mitochondrial; Short=MRP-S30; Short=S30mt; AltName: Full=Programmed cell death protein 9	31.66	1	11	11	144	41.12	16.63	6	14	5.01883	2.73	1	2	18.5361	10.71	4	6					15.8129	7.52	3	6	2.5156	2.73	1	1	10.9402	7.52	3	5	17.4074	13.9	5	7	12.3425	7.97	3	6	4.7848	4.78	2	2	3.73969	2.73	1
93186129	RecName: Full=28S ribosomal protein S31, mitochondrial; Short=MRP-S31; Short=S31mt; AltName: Full=Imogen 38; Flags: Precursor	39.75	1	15	15	207	66.0163	18.23	6	18	26.1556	16.96	5	8	40.0782	16.71	5	12					26.6311	12.41	4	8	21.2444	9.87	3	6	29.3537	15.95	5	8	41.1711	20.51	7	12	52.1505	22.28	7	15	15.5026	16.96	5	5	40.9975	22.53	8
24212388	RecName: Full=28S ribosomal protein S33, mitochondrial; Short=MRP-S33; Short=S33mt	36.79	1	6	6	116	22.0251	19.81	2	8	7.08873	19.81	2	3	27.6276	36.79	3	10					19.7545	36.79	3	10	2.39601	19.81	2	5	9.79381	19.81	2	4	13.0226	36.79	3	5	25.1359	36.79	4	13	7.44249	19.81	2	6	7.1547	19.81	2
24212369	RecName: Full=28S ribosomal protein S34, mitochondrial; Short=MRP-S34; Short=S34mt	79.36	1	22	22	534	67.7064	25.23	6	27	53.6599	39.45	10	22	77.2559	53.67	10	30	2.14333	6.42	1	1	33.8379	35.32	8	18	18.609	21.56	5	9	47.2412	32.11	7	21	38.4277	35.78	8	18	71.1805	48.62	9	29	47.2373	33.94	7	21	44.1434	49.08	11
74708095	RecName: Full=28S ribosomal protein S35, mitochondrial; Short=MRP-S35; Short=S35mt; AltName: Full=28S ribosomal protein S28, mitochondrial; Short=MRP-S28; Short=S28mt; Flags: Precursor	46.44	1	13	13	228	58.103	34.98	9	16	20.4831	15.79	4	6	29.1999	16.1	5	8					26.6451	23.53	6	8	26.0337	17.65	5	8	30.5245	19.5	4	9	34.7845	23.53	6	10	63.7809	26.01	7	19	25.1091	17.65	5	10	27.0878	24.15	6
41688617	RecName: Full=28S ribosomal protein S36, mitochondrial; Short=MRP-S36; Short=S36mt	77.67	1	8	8	260	32.6777	69.9	5	10	39.1818	57.28	5	12	78.6744	69.9	6	23	21.507	52.43	5	9	20.2821	39.81	3	7	30.9933	68.93	5	10	37.9897	69.9	6	14	33.1239	69.9	6	10	66.7566	72.82	7	25	30.7446	72.82	7	17	29.0106	60.19	6
24212347	RecName: Full=28S ribosomal protein S5, mitochondrial; Short=MRP-S5; Short=S5mt	36.98	1	16	16	171	40.4882	12.33	4	13	13.6856	9.07	3	6	22.8171	7.21	3	8					8.20929	10	3	6					8.14693	11.63	5	8	17.7721	18.6	7	10	10.2676	8.6	3	4	9.53121	9.07	3	6	5.53904	5.35	2
13959558	RecName: Full=28S ribosomal protein S6, mitochondrial; Short=MRP-S6; Short=S6mt	44	1	6	6	38									4.59299	16.8	2	3					0	6.4	1	1					3.2196	10.4	1	1	4.02547	10.4	1	1	18.3094	33.6	4	10					1.79158	6.4	1
296452884	RecName: Full=28S ribosomal protein S7, mitochondrial; Short=MRP-S7; Short=S7mt; AltName: Full=bMRP-27a; Short=bMRP27a; Flags: Precursor	56.2	1	17	17	542	109.358	52.48	12	29	86.8409	52.48	11	26	101.95	48.35	13	29	4.90787	9.92	2	2	81.7512	47.52	11	25	50.1843	36.36	10	20	56.557	52.48	12	19	77.2539	47.93	11	23	127.316	53.31	15	39	70.3344	52.89	12	22	47.6459	42.98	11
218511769	RecName: Full=28S ribosomal protein S9, mitochondrial; Short=MRP-S9; Short=S9mt; Flags: Precursor	54.55	1	20	20	319	40.0897	20.96	6	11	12.0891	7.83	2	3	57.0344	32.83	9	15					34.2536	21.97	7	11	14.5775	16.67	6	6	47.7797	31.57	12	14	34.297	27.27	9	10	53.4243	22.22	6	16	27.2105	20.71	6	8	38.3372	30.05	9
114150036	RecName: Full=2-acylglycerol O-acyltransferase 2; AltName: Full=Acyl-CoA:monoacylglycerol acyltransferase 2; Short=MGAT2; Short=hMGAT2; AltName: Full=Diacylglycerol O-acyltransferase candidate 5; Short=hDC5; AltName: Full=Diacylglycerol acyltransferase 2-like protein 5; AltName: Full=Monoacylglycerol O-acyltransferase 2	26.95	1	7	7	100					5.09564	4.49	1	1	0	3.59	1	1					9.01528	12.57	3	5	10.9616	8.98	2	3	8.52229	8.08	2	3	30.1258	16.47	4	8					22.8338	16.47	4	8
6685545	RecName: Full=2-amino-3-ketobutyrate coenzyme A ligase, mitochondrial; Short=AKB ligase; AltName: Full=Aminoacetone synthase; AltName: Full=Glycine acetyltransferase; Flags: Precursor	4.77	1	2	2	2
88984104	RecName: Full=2-aminoethanethiol dioxygenase; AltName: Full=Cysteamine dioxygenase	21.85	1	6	6	26	7.81275	15.93	4	4													0	2.96	1	1	0	2.96	1	1					2.16827	5.56	1	1					2.24716	3.33	1	1
91771471	RecName: Full=2'-deoxynucleoside 5'-phosphate N-hydrolase 1; AltName: Full=c-Myc-responsive protein RCL	49.43	1	7	7	628	53.9086	39.66	6	17	65.182	39.66	6	18	95.8209	39.66	6	27	11.1287	26.44	3	5	83.9783	39.66	6	26	53.6343	35.63	5	17	70.8051	31.03	5	19	101.73	31.03	5	31	72.712	39.66	6	20	40.7099	25.29	4	13	67.2325	29.31	5
20455027	RecName: Full=2-hydroxyacyl-CoA lyase 1; AltName: Full=2-hydroxyphytanoyl-CoA lyase; Short=2-HPCL; AltName: Full=Phytanoyl-CoA 2-hydroxylase 2	24.05	1	10	10	14																																	3.16552	2.6	1	1					16.4066	11.94	5
296434442	RecName: Full=2-hydroxyacylsphingosine 1-beta-galactosyltransferase; AltName: Full=Ceramide UDP-galactosyltransferase; AltName: Full=Cerebroside synthase; AltName: Full=UDP-galactose-ceramide galactosyltransferase; Flags: Precursor	28.84	1	14	15	57					2.17246	1.29	1	1	7.02046	6.1	3	3					4.229	5.73	3	3					4.35689	4.07	2	2					14.1362	11.46	6	6	4.59739	3.51	2	2
90111987	RecName: Full=2-methoxy-6-polyprenyl-1,4-benzoquinol methylase, mitochondrial; AltName: Full=Ubiquinone biosynthesis methyltransferase COQ5; Flags: Precursor	61.47	1	20	20	433	89.0788	37.31	9	25	78.3461	38.53	10	20	2.87324	3.67	1	1	14.8756	13.46	3	5	62.535	31.8	9	19	54.3039	37.31	11	21	69.5182	30.89	8	22	72.5756	36.7	9	22	97.2767	49.85	14	29	45.6754	39.76	9	15	35.7781	34.56	7
156633666	RecName: Full=2-oxoglutarate and iron-dependent oxygenase domain-containing protein 2	10.29	1	1	1	1
172046153	RecName: Full=2-oxoglutarate and iron-dependent oxygenase domain-containing protein 3	19.44	1	5	5	17	10.1767	13.79	3	3													2.32676	3.45	1	1					2.37017	4.08	1	1					9.48462	11.29	2	3	2.83691	3.45	1	1
160332299	RecName: Full=2-oxoglutarate dehydrogenase, mitochondrial; AltName: Full=2-oxoglutarate dehydrogenase complex component E1; Short=OGDC-E1; AltName: Full=Alpha-ketoglutarate dehydrogenase; Flags: Precursor	66.28	1	57	73	4353	363.761	31.38	26	123	426.363	42.13	37	136	324.04	40.47	38	102	112.804	27.57	25	44	332.955	31.57	31	123	457.817	32.26	31	182	422.936	37.15	38	152	422.19	37.34	37	145	351.389	35.39	32	121	417.814	47.12	46	150	270.632	41.64	40
160419019	RecName: Full=2-oxoglutarate dehydrogenase-like, mitochondrial; AltName: Full=2-oxoglutarate dehydrogenase complex component E1-like; Short=OGDC-E1-like; AltName: Full=Alpha-ketoglutarate dehydrogenase-like; Flags: Precursor	13.07	1	1	17	1117	110.182	6.73	7	42	92.8887	7.72	9	35	85.7094	8.71	11	32	29.4027	5.45	6	12	80.5634	7.52	9	38	109.094	7.72	10	52	109.015	8.71	11	45	104.145	8.71	11	41	85.5206	8.71	11	33	98.5909	8.71	11	38	66.7318	8.71	11
548403	RecName: Full=2-oxoisovalerate dehydrogenase subunit alpha, mitochondrial; AltName: Full=Branched-chain alpha-keto acid dehydrogenase E1 component alpha chain; Short=BCKDE1A; Short=BCKDH E1-alpha; Flags: Precursor	48.31	1	18	18	353	9.27625	8.76	3	3	34.6273	17.75	6	10	17.2086	10.34	3	5	12.8017	12.13	3	3	79.3493	33.48	11	21	43.537	25.39	9	14	30.4368	24.27	8	9	38.9704	22.02	7	10	66.6834	37.3	12	22	47.8547	31.24	9	14	48.9648	31.01	9
129034	RecName: Full=2-oxoisovalerate dehydrogenase subunit beta, mitochondrial; AltName: Full=Branched-chain alpha-keto acid dehydrogenase E1 component beta chain; Short=BCKDE1B; Short=BCKDH E1-beta; Flags: Precursor	49.74	1	10	10	152	8.80049	9.18	3	3	24.411	20.66	5	7	5.2227	6.38	2	2					16.9194	10.97	4	5	18.973	17.6	4	5	15.8776	5.87	2	6	16.7031	6.38	3	6	12.7376	6.38	3	4	6.19069	5.87	2	2	14.332	6.38	3
112770	RecName: Full=3 beta-hydroxysteroid dehydrogenase/Delta 5-->4-isomerase type 2; AltName: Full=3 beta-hydroxysteroid dehydrogenase/Delta 5-->4-isomerase type II; Short=3-beta-HSD II; AltName: Full=3-beta-HSD adrenal and gonadal type; Includes: RecName: Full=3-beta-hydroxy-Delta(5)-steroid dehydrogenase; AltName: Full=3-beta-hydroxy-5-ene steroid dehydrogenase; AltName: Full=Progesterone reductase;…	2.96	2	1	1	1
46395636	RecName: Full=3'(2'),5'-bisphosphate nucleotidase 1; AltName: Full=Bisphosphate 3'-nucleotidase 1; AltName: Full=PAP-inositol 1,4-phosphatase; Short=PIP	66.23	1	22	22	959	155.223	47.08	13	44	89.5674	47.08	11	24	64.2678	32.14	8	25	17.7931	23.05	5	6	93.2384	42.21	11	34	111.534	50	13	38	117.079	48.05	13	38	161.208	49.68	12	51	157.487	50.97	15	46	81.0143	46.75	11	29	125.528	52.92	15
45476938	RecName: Full=3'-5' exoribonuclease 1; AltName: Full=3'-5' exonuclease ERI1; AltName: Full=Eri-1 homolog; AltName: Full=Histone mRNA 3'-end-specific exoribonuclease; AltName: Full=Histone mRNA 3'-exonuclease 1; AltName: Full=Protein 3'hExo; Short=HEXO	8.31	1	3	3	9	3.99686	4.3	1	1					6.20654	8.31	3	3					7.6823	4.3	1	2	0	1.43	1	1
239938694	RecName: Full=39S ribosomal protein L1, mitochondrial; Short=L1mt; Short=MRP-L1; Flags: Precursor	50.15	1	15	15	387	50.5722	20	6	18	32.9576	18.15	6	13	37.5213	18.15	5	12	2.08594	3.69	1	1	69.3861	35.69	10	22	36.7546	26.77	7	14	80.4706	32.31	9	25	68.1902	27.69	9	25	125.241	31.69	9	37	73.2537	24.62	6	23	63.0041	29.85	8
215274216	RecName: Full=39S ribosomal protein L10, mitochondrial; Short=L10mt; Short=MRP-L10; AltName: Full=39S ribosomal protein L8, mitochondrial; Short=L8mt; Short=MRP-L8; Flags: Precursor	55.94	1	10	10	100	6.01302	5.75	1	2	12.4025	12.64	3	4	23.7729	24.14	3	6					25.9367	18.77	4	8					2.00962	3.07	1	1	1.90552	3.07	1	1	12.8466	37.55	5	6	5.59592	9.58	2	3
22001931	RecName: Full=39S ribosomal protein L11, mitochondrial; Short=L11mt; Short=MRP-L11; Flags: Precursor	72.4	1	18	18	502	57.525	47.4	7	16	67.5377	48.96	9	21	80.234	59.38	11	24					62.0752	46.35	9	22	39.1117	44.79	8	16	58.3026	50.52	10	19	71.6266	35.42	8	23	153.642	56.25	11	50	61.1913	48.96	7	23	86.0727	63.02	13
20981709	RecName: Full=39S ribosomal protein L12, mitochondrial; Short=L12mt; Short=MRP-L12; AltName: Full=5c5-2; Flags: Precursor	41.92	1	7	7	132	15.5755	11.62	3	6	6.45583	11.62	2	2	20.6662	11.62	3	7					29.0037	17.17	4	11	9.69585	5.56	2	4	22.276	11.62	3	8	19.7125	11.62	3	8	5.03522	11.11	2	2
22257023	RecName: Full=39S ribosomal protein L13, mitochondrial; Short=L13mt; Short=MRP-L13	85.39	1	15	15	608	63.0163	31.46	5	24	59.8982	51.69	8	21	93.1004	62.92	10	37	9.0766	15.73	3	6	72.9502	62.92	11	29	45.9091	42.13	7	20	91.9846	58.43	10	35	111.546	66.85	10	43	111.247	70.22	10	45	66.9154	62.92	10	25	56.1988	58.43	9
74749064	RecName: Full=39S ribosomal protein L14, mitochondrial; Short=L14mt; Short=MRP-L14; AltName: Full=39S ribosomal protein L32, mitochondrial; Short=L32mt; Short=MRP-L32; Flags: Precursor	51.03	1	7	7	114	17.2897	29.66	3	6					28.0686	29.66	3	8					28.9919	22.76	2	8	3.69083	13.1	1	1	11.4548	29.66	3	5	15.6761	29.66	3	6	38.0534	49.66	6	16	2.32104	9.66	1	1	8.43627	22.76	2
74734761	RecName: Full=39S ribosomal protein L15, mitochondrial; Short=L15mt; Short=MRP-L15; Flags: Precursor	69.93	2	21	21	542	93.3449	37.84	9	27	44.4658	37.5	9	15	23.3422	18.58	4	8	1.65438	4.39	1	1	81.6781	33.11	8	30	28.8622	26.35	7	11	80.0143	41.55	10	25	82.0531	44.59	11	26	115.65	48.99	11	37	51.3323	41.55	9	21	73.1503	44.59	11
74734684	RecName: Full=39S ribosomal protein L16, mitochondrial; Short=L16mt; Short=MRP-L16; Flags: Precursor	42.63	1	11	11	238	27.4728	19.12	5	12	18.964	14.34	4	9	43.4833	22.31	5	16	2.41457	3.98	1	1	28.6629	25.1	6	17	15.8506	17.93	5	9	24.5093	15.14	4	10	22.249	15.14	4	9	49.8813	28.69	7	19	22.8123	15.14	3	9	20.4193	21.51	6
74752931	RecName: Full=39S ribosomal protein L17, mitochondrial; Short=L17mt; Short=MRP-L17; AltName: Full=LYST-interacting protein 2; Flags: Precursor	81.14	1	16	16	221	23.4176	38.86	7	9	17.9885	38.86	7	8	23.9255	33.14	6	9	2.18284	4.57	1	1	28.434	40.57	7	14	16.5738	30.86	5	9	15.6586	18.86	3	6	25.0754	42.29	7	10	27.2043	42.29	7	16	15.1524	36	7	11	12.171	29.71	5
41017797	RecName: Full=39S ribosomal protein L18, mitochondrial; Short=L18mt; Short=MRP-L18; Flags: Precursor	41.67	1	8	8	219	23.9014	22.78	3	7	30.834	20.56	3	10	31.2581	22.78	4	8					40.6204	22.78	4	12	17.0811	22.78	4	6	14.5213	17.78	3	6	28.8162	28.33	5	11	40.0894	28.33	5	19	18.3547	20	3	8	11.6503	20	3
92090636	RecName: Full=39S ribosomal protein L19, mitochondrial; Short=L19mt; Short=MRP-L19; AltName: Full=39S ribosomal protein L15, mitochondrial; Short=L15mt; Short=MRP-L15; Flags: Precursor	57.19	1	21	21	476	32.6216	28.08	8	14	26.3098	22.6	7	10	6.45586	9.93	3	4	2.3721	7.88	1	1	57.2934	32.88	11	21	24.2773	22.26	5	10	55.7949	31.51	9	19	47.9527	32.53	9	18	63.2501	30.82	9	23	42.6193	34.25	10	16	35.636	30.14	8
118573672	RecName: Full=39S ribosomal protein L2, mitochondrial; Short=L2mt; Short=MRP-L2; Flags: Precursor	36.72	1	10	10	296	8.81634	13.77	3	6	22.9747	22.3	5	10	29.1937	29.51	6	8					30.3567	20.66	7	12	15.3308	15.74	3	5	21.8201	18.36	4	10	36.6142	22.3	5	15	48.1745	26.56	7	15	36.1325	26.56	7	15	30.888	26.56	6
74752447	RecName: Full=39S ribosomal protein L20, mitochondrial; Short=L20mt; Short=MRP-L20; Flags: Precursor	46.31	1	9	9	123					12.6521	28.86	4	4	3.01535	14.09	2	2					13.7268	28.19	4	5	1.84465	7.38	1	1	5.2663	21.48	2	2	7.32644	22.15	3	5	41.496	40.94	6	15	13.4882	26.85	3	5	21.6285	40.94	4
229462820	RecName: Full=39S ribosomal protein L21, mitochondrial; Short=L21mt; Short=MRP-L21; Flags: Precursor	59.51	1	12	12	311	26.8045	16.1	4	8	30.7286	16.1	4	11	37.8205	26.34	5	12					34.1773	29.27	6	13	16.0255	15.12	4	8	18.214	17.56	3	7	33.6063	22.93	5	14	50.0223	29.27	6	20	34.9313	22.93	5	15	14.504	9.76	2
74753031	RecName: Full=39S ribosomal protein L22, mitochondrial; Short=L22mt; Short=MRP-L22; AltName: Full=39S ribosomal protein L25, mitochondrial; Short=L25mt; Short=MRP-L25; Flags: Precursor	58.74	1	15	16	432	40.2285	34.95	6	14	48.1417	24.27	5	20	47.2407	30.1	6	18	4.20013	12.14	2	2	45.8208	31.55	7	18	27.2451	31.07	6	12	51.3799	35.44	6	22	39.104	32.04	5	14	88.7029	39.81	9	35	53.278	28.64	6	22	53.0717	39.81	8
68566020	RecName: Full=39S ribosomal protein L23, mitochondrial; Short=L23mt; Short=MRP-L23; AltName: Full=L23 mitochondrial-related protein; AltName: Full=Ribosomal protein L23-like	36.6	1	5	5	197	28.8415	15.03	2	9	10.4243	15.03	2	4	19.2413	15.03	2	6					8.81779	15.03	2	3	4.10217	5.23	1	2	6.53502	5.23	1	3	6.80644	5.23	1	3	24.0433	15.03	2	8	17.6085	29.41	3	5	21.5341	15.03	2
74751733	RecName: Full=39S ribosomal protein L24, mitochondrial; Short=L24mt; Short=MRP-L24; Flags: Precursor	71.3	1	16	16	314	29.3508	25	5	10	16.4834	24.07	5	7	48.531	43.06	9	14					37.7916	36.57	9	16	12.4013	25	5	7	44.9769	39.35	9	17	43.998	35.65	8	17	89.2913	41.2	9	33	36.821	38.43	7	14	20.5556	28.7	6
20139806	RecName: Full=39S ribosomal protein L27, mitochondrial; Short=L27mt; Short=MRP-L27	52.7	1	9	9	163	35.7853	33.78	5	12	5.85604	14.19	2	2	35.1585	41.22	5	12					14.1101	29.73	4	5	0	10.14	1	1	16.453	28.38	4	5	17.9777	40.54	5	6	49.5938	43.24	6	18	28.8269	22.3	3	13	29.0873	30.41	5
85695426	RecName: Full=39S ribosomal protein L28, mitochondrial; Short=L28mt; Short=MRP-L28; AltName: Full=Melanoma antigen p15; AltName: Full=Melanoma-associated antigen recognized by T-lymphocytes; Flags: Precursor	52.34	1	14	14	280	22.3906	19.92	5	8	37.1297	32.03	7	14	8.5961	11.72	4	5					34.3055	24.61	6	15	15.9721	13.67	3	6	37.8437	32.03	7	14	27.4228	27.34	6	12	62.3387	27.34	7	20	33.4475	26.95	6	12	44.4452	30.47	7
133116	RecName: Full=39S ribosomal protein L3, mitochondrial; Short=L3mt; Short=MRP-L3	45.98	1	12	12	107	16.5753	18.39	4	5	11.4851	15.8	3	4	10.7588	12.07	4	4					6.41785	3.45	1	2					14.3153	10.06	3	5	10.7394	8.05	2	3	37.5517	33.62	7	10	16.2521	22.13	4	5	7.8625	16.67	3
74730583	RecName: Full=39S ribosomal protein L30, mitochondrial; Short=L30mt; Short=MRP-L30; AltName: Full=39S ribosomal protein L28, mitochondrial; Short=L28mt; Short=MRP-L28; Flags: Precursor	37.89	1	8	8	83	16.3141	13.04	2	5	13.8617	13.04	2	5	17.7706	13.04	2	7					17.2763	13.04	2	5	7.73527	13.04	1	2	16.9715	13.04	2	5	26.0889	23.6	5	9	17.8176	27.33	4	7	8.86111	23.6	3	3	0	16.77	2
22001923	RecName: Full=39S ribosomal protein L32, mitochondrial; Short=L32mt; Short=MRP-L32; Flags: Precursor	26.06	1	4	4	42	11.6656	12.23	1	2	4.00107	12.23	1	1	19.9302	12.23	1	3					26.8561	12.23	1	5					16.0895	12.23	1	3	21.4818	15.96	2	4	16.4235	17.55	2	3	5.20539	12.23	1	1	4.76048	12.23	1
74735511	RecName: Full=39S ribosomal protein L33, mitochondrial; Short=L33mt; Short=MRP-L33	56.92	1	4	5	53	22.3897	47.69	3	9					26.9583	38.46	2	11					14.9911	16.92	1	7													10.3391	40	2	6					0	16.92	1
20139691	RecName: Full=39S ribosomal protein L34, mitochondrial; Short=L34mt; Short=MRP-L34; Flags: Precursor	32.61	1	7	7	91	10.3704	30.43	4	5	3.59659	29.35	3	3	21.254	27.17	5	9					15.4996	26.09	4	7					6.50385	25	3	4	7.59115	25	3	5	4.7704	26.09	2	3	2.16649	26.09	3	4
124028627	RecName: Full=39S ribosomal protein L35, mitochondrial; Short=L35mt; Short=MRP-L35; Flags: Precursor	20.74	1	5	5	32	2.39234	5.32	1	1	2.66222	5.32	1	1	7.51861	5.32	1	3	1.86548	5.32	1	1	4.75997	5.32	1	2	2.04385	5.32	1	1	4.76661	5.32	1	2	2.60245	5.32	1	1	11.8695	10.64	3	5					1.74727	5.32	1
152083350	RecName: Full=39S ribosomal protein L37, mitochondrial; Short=L37mt; Short=MRP-L37; AltName: Full=39S ribosomal protein L2, mitochondrial; Short=L2mt; Short=MRP-L2; Flags: Precursor	60.52	1	22	22	401	60.7307	21.99	8	16	40.5156	14.42	5	10	51.346	15.84	7	15	3.61701	3.78	1	1	34.1482	19.39	7	11	21.8289	10.64	3	7	52.2147	21.75	8	16	53.3951	19.15	7	15	80.2046	26.71	8	21	40.1587	23.64	7	10	49.186	29.08	9
118573679	RecName: Full=39S ribosomal protein L38, mitochondrial; Short=L38mt; Short=MRP-L38; Flags: Precursor	43.95	1	16	16	310	41.6135	23.95	7	10	24.3231	18.42	5	7	28.3988	13.42	4	10					26.7367	20	7	11	26.1914	21.58	6	8	46.0688	29.74	9	15	32.5622	17.37	5	10	48.4015	31.05	9	14	34.7034	20	6	10	27.2958	11.32	5
296452977	RecName: Full=39S ribosomal protein L39, mitochondrial; Short=L39mt; Short=MRP-L39; AltName: Full=39S ribosomal protein L5, mitochondrial; Short=L5mt; Short=MRP-L5	60.36	1	20	20	329	32.1623	9.76	4	12	32.0599	19.23	7	11	30.2557	9.76	4	11	2.63335	3.25	1	1	24.2182	21.89	8	15	15.0631	17.75	6	8	54.983	23.37	8	21	57.4512	23.37	8	21	92.4039	36.69	11	34	43.9517	24.56	8	17	44.1643	25.74	9
74733471	RecName: Full=39S ribosomal protein L4, mitochondrial; Short=L4mt; Short=MRP-L4	68.49	1	13	13	458	111.285	22.51	5	28	49.1277	22.51	5	13	2.89794	3.54	1	1					65.0282	25.72	6	18	50.3997	18.65	4	16	73.266	25.72	6	21	74.8857	27.97	7	21	139.999	43.73	9	36	55.3752	25.72	6	17	90.519	36.01	7
21263795	RecName: Full=39S ribosomal protein L40, mitochondrial; Short=L40mt; Short=MRP-L40; AltName: Full=Nuclear localization signal-containing protein deleted in velocardiofacial syndrome; AltName: Full=Up-regulated in metastasis; Flags: Precursor	45.63	1	10	10	170	9.13792	8.74	1	2	12.746	13.11	2	4	30.1878	28.16	4	8					35.8733	25.24	4	10	11.3901	13.11	2	3	12.3649	20.87	3	4	15.5963	25.24	4	5	54.7346	33.01	7	18	24.1167	24.76	4	8	39.1293	36.41	7
74750734	RecName: Full=39S ribosomal protein L41, mitochondrial; Short=L41mt; Short=MRP-L41; AltName: Full=39S ribosomal protein L27 homolog; AltName: Full=Bcl-2-interacting mitochondrial ribosomal protein L41; AltName: Full=Cell proliferation-inducing gene 3 protein; AltName: Full=MRP-L27 homolog; Flags: Precursor	64.96	1	8	8	221	27.5194	22.63	4	11	10.7985	22.63	3	4	29.3836	29.93	5	14					32.6369	29.93	4	15	4.7128	12.41	2	5	33.6644	40.88	5	13	41.5284	29.93	5	16	37.0279	40.88	5	17	2.81728	12.41	2	3	20.8218	29.93	4
24212391	RecName: Full=39S ribosomal protein L42, mitochondrial; Short=L42mt; Short=MRP-L42; AltName: Full=28S ribosomal protein S32, mitochondrial; Short=MRP-S32; Short=S32mt; AltName: Full=39S ribosomal protein L31, mitochondrial; Short=L31mt; Short=MRP-L31; Flags: Precursor	13.38	1	2	2	6
50401603	RecName: Full=39S ribosomal protein L43, mitochondrial; Short=L43mt; Short=MRP-L43; AltName: Full=Mitochondrial ribosomal protein bMRP36a; Flags: Precursor	60	1	14	14	441	33.3322	36.74	7	12	52.1668	42.33	8	19	70.7839	33.95	6	22	9.88665	25.12	6	7	61.8617	42.33	8	25	26.8226	28.37	6	13	46.2659	33.95	8	18	52.1613	39.07	8	21	93.3973	56.28	11	37	40.4392	56.28	10	19	39.7788	39.07	10
51316917	RecName: Full=39S ribosomal protein L44, mitochondrial; Short=L44mt; Short=MRP-L44; Flags: Precursor	49.7	1	19	19	505	66.6003	35.84	10	25	44.2845	31.02	10	14									51.5816	24.7	8	18	10.9957	10.24	3	4	47.3499	26.81	8	16	66.8257	32.83	11	20	111.373	34.04	13	33	50.5476	34.64	11	18	57.5304	33.73	11
29611869	RecName: Full=39S ribosomal protein L45, mitochondrial; Short=L45mt; Short=MRP-L45; Flags: Precursor	57.19	1	14	14	217	25.5111	28.1	6	10	14.3565	15.03	3	6									31.4874	22.22	6	11	10.2841	19.61	5	6	30.0835	22.22	6	12	34.9246	32.35	9	14	41.9178	31.05	7	15	25.3957	29.74	6	9	23.5332	32.03	7
52783325	RecName: Full=39S ribosomal protein L46, mitochondrial; Short=L46mt; Short=MRP-L46; AltName: Full=P2ECSL; Flags: Precursor	65.59	2	14	14	218	21.7031	19	5	8	27.6956	20.07	5	11	23.1571	16.49	4	8	1.87601	5.02	1	1	37.4557	28.67	7	15	25.0508	17.56	4	9	16.8845	20.07	5	6	25.9804	20.07	5	10	35.9252	26.52	7	13	22.2713	31.9	7	10	22.3096	25.09	5
212276461	RecName: Full=39S ribosomal protein L47, mitochondrial; Short=L47mt; Short=MRP-L47; AltName: Full=Nasopharyngeal carcinoma metastasis-related protein 1; Flags: Precursor	51.2	1	20	20	426	57.1095	29.2	10	17	34.7282	22.4	5	13	51.2958	29.2	8	14	0	4.4	1	1	43.3793	38	10	17	25.187	22.4	7	10	10.7632	20.4	6	7	21.201	24.8	6	9	81.8467	41.6	13	31	41.1798	31.2	7	17	48.3103	42.8	9
118573683	RecName: Full=39S ribosomal protein L48, mitochondrial; Short=L48mt; Short=MRP-L48; Flags: Precursor	29.25	1	7	7	268	38.0347	21.7	4	11	22.1838	16.98	3	6	53.7571	21.7	4	16	3.6261	11.32	2	2	41.4208	21.7	4	15	32.3998	16.98	3	11	35.1161	21.7	4	11	52.517	28.3	5	16	70.8995	28.3	6	22	39.2373	29.25	6	14	34.5884	24.53	4
6093524	RecName: Full=39S ribosomal protein L49, mitochondrial; Short=L49mt; Short=MRP-L49; AltName: Full=Neighbor of FAU; Short=NOF; AltName: Full=Protein NOF1	67.47	1	11	11	212	35.8268	22.89	3	9	23.0637	41.57	4	6	42.1988	51.2	6	13	6.50465	8.43	1	2	50.6633	22.29	3	14	33.6834	16.27	2	9	25.3441	34.94	3	6	24.1665	27.11	4	9	39.6785	27.11	4	13	25.2075	22.29	3	10	25.8679	25.3	3
118573685	RecName: Full=39S ribosomal protein L50, mitochondrial; Short=L50mt; Short=MRP-L50	59.49	1	7	7	152	6.47436	6.96	1	3					12.2587	24.68	3	5					10.328	15.19	2	4	4.67527	6.96	1	2	2.59085	6.96	1	1	10.7793	15.19	2	4	14.0819	24.68	3	6	1.95811	6.96	1	1	4.87936	16.46	2
74762954	RecName: Full=39S ribosomal protein L51, mitochondrial; Short=L51mt; Short=MRP-L51; AltName: Full=bMRP-64; Short=bMRP64; Flags: Precursor	38.28	1	4	4	57	4.55439	14.84	2	3					11.222	9.38	1	4					11.2338	14.84	2	8					3.02854	9.38	1	2	6.47299	9.38	1	2	3.25849	9.38	1	3	6.81867	9.38	1	4	3.09965	17.19	2
124053357	RecName: Full=39S ribosomal protein L52, mitochondrial; Short=L52mt; Short=MRP-L52; Flags: Precursor	54.47	1	4	4	12									4.31688	15.45	1	1																	4.85758	15.45	1	1	3.12596	8.94	1	1
74731579	RecName: Full=39S ribosomal protein L53, mitochondrial; Short=L53mt; Short=MRP-L53; Flags: Precursor	79.46	1	8	8	215	23.4464	42.86	4	8	9.26769	20.54	2	4	28.3186	42.86	4	10					21.7605	43.75	4	7	8.02809	25	2	3	14.6569	20.54	2	5	15.0597	35.71	3	5	22.7879	42.86	4	9	23.039	44.64	5	13	7.39165	20.54	2
74737109	RecName: Full=39S ribosomal protein L54, mitochondrial; Short=L54mt; Short=MRP-L54; Flags: Precursor	32.61	1	3	3	33	8.13694	7.25	1	3					5.19616	7.25	1	2					5.20572	7.25	1	2	2.2901	7.25	1	1	2.39646	7.25	1	1	2.86368	7.25	1	1	5.12374	7.25	1	3	1.67972	7.25	1	2	2.57154	7.25	1
74750237	RecName: Full=39S ribosomal protein L55, mitochondrial; Short=L55mt; Short=MRP-L55; Flags: Precursor	44.53	1	9	9	89	6.39065	11.72	1	1					41.9371	31.25	6	10					9.34584	11.72	1	3	3.45225	11.72	1	1	2.37422	12.5	1	1	8.20151	11.72	1	2	25.2123	24.22	2	7	13.1544	25	3	7	12.5646	24.22	3
209572671	RecName: Full=39S ribosomal protein L9, mitochondrial; Short=L9mt; Short=MRP-L9; Flags: Precursor	40.07	1	13	13	291	15.5441	14.23	3	5	43.6396	25.09	7	15	33.9981	20.97	5	11	2.37157	4.49	1	1	54.3597	27.34	8	22	24.6526	27.34	8	15	50.6725	25.84	7	17	55.9737	27.34	8	18	82.9508	33.71	12	29	31.2496	21.35	6	12	39.361	26.22	7
17374795	RecName: Full=3-beta-hydroxysteroid-Delta(8),Delta(7)-isomerase; AltName: Full=Cholestenol Delta-isomerase; AltName: Full=Delta(8)-Delta(7) sterol isomerase; Short=D8-D7 sterol isomerase; AltName: Full=Emopamil-binding protein	16.96	1	3	3	418	17.4079	4.35	1	7	16.8397	9.57	2	7	32.047	9.57	2	12					164.625	9.57	2	44	66.1554	9.57	2	20	48.8154	9.57	2	17	52.904	9.57	2	16	92.0247	9.57	2	29	34.7587	9.57	2	9	28.4768	9.57	2
123343	RecName: Full=3-hydroxy-3-methylglutaryl-coenzyme A reductase; Short=HMG-CoA reductase	8.33	1	6	6	9					1.65619	1.24	1	1	2.04621	1.35	1	1
2492759	RecName: Full=3-hydroxyacyl-CoA dehydrogenase type-2; AltName: Full=17-beta-hydroxysteroid dehydrogenase 10; Short=17-beta-HSD 10; AltName: Full=3-hydroxy-2-methylbutyryl-CoA dehydrogenase; AltName: Full=3-hydroxyacyl-CoA dehydrogenase type II; AltName: Full=Endoplasmic reticulum-associated amyloid beta-peptide-binding protein; AltName: Full=Mitochondrial ribonuclease P protein 2; Short=Mitochond…	93.49	1	23	23	3885	569.31	83.91	17	144	324.746	66.28	15	81	395.762	73.95	16	97	108.962	52.49	11	35	336.047	66.28	14	81	312.657	70.11	13	90	324.475	73.95	14	87	383.345	76.25	16	94	1092.45	77.39	19	292	405.985	73.95	16	118	554.847	75.86	19
308153402	RecName: Full=3-hydroxyanthranilate 3,4-dioxygenase; AltName: Full=3-hydroxyanthranilate oxygenase; Short=3-HAO; AltName: Full=3-hydroxyanthranilic acid dioxygenase; Short=HAD	76.92	1	19	19	361	10.1014	9.79	2	3	38.5122	30.07	8	11	2.15046	3.85	1	1	4.80633	6.29	2	2	31.3643	30.42	7	10	35.4897	23.43	5	11	48.2136	33.22	9	14	93.7792	37.76	12	28	25.4179	22.38	5	8	53.5322	33.92	7	18	0	3.5	1
125987797	RecName: Full=3-hydroxybutyrate dehydrogenase type 2; AltName: Full=Dehydrogenase/reductase SDR family member 6; AltName: Full=Oxidoreductase UCPA; AltName: Full=R-beta-hydroxybutyrate dehydrogenase	53.88	1	15	15	566	33.722	27.76	6	11	82.6235	31.84	6	25	61.249	34.69	7	18	44.7626	24.9	5	15	67.8496	35.1	10	22	71.3766	34.69	8	23	85.01	28.16	9	29	110.562	31.43	9	35	34.1707	24.9	5	10	56.1075	24.9	5	18	29.252	20.41	5
12643395	RecName: Full=3-hydroxyisobutyrate dehydrogenase, mitochondrial; Short=HIBADH; Flags: Precursor	58.33	1	22	22	1194	185.212	29.17	7	45	167.34	29.17	7	43	30.5689	8.04	2	9	84.3688	29.17	7	24	216.4	38.39	11	52	150.186	30.06	8	37	112.698	29.17	7	28	133.404	29.17	7	33	244.348	30.06	8	63	118.455	30.06	8	34	116.665	30.36	8
146324905	RecName: Full=3-hydroxyisobutyryl-CoA hydrolase, mitochondrial; AltName: Full=3-hydroxyisobutyryl-coenzyme A hydrolase; Short=HIB-CoA hydrolase; Short=HIBYL-CoA-H; Flags: Precursor	57.77	1	23	23	899	62.4182	24.09	9	19	105.101	31.35	12	29	63.7542	23.58	8	27	17.4976	14.51	5	6	52.1937	22.02	8	17	52.801	25.65	9	19	98.2224	25.65	10	32	120.198	31.87	12	40	65.0734	30.05	11	25	56.4086	26.94	10	26	49.7599	28.5	11
57015371	RecName: Full=3-ketoacyl-CoA thiolase, mitochondrial; AltName: Full=Acetyl-CoA acyltransferase; AltName: Full=Beta-ketothiolase; AltName: Full=Mitochondrial 3-oxoacyl-CoA thiolase; AltName: Full=T1	86.15	1	39	39	5270	793.781	45.59	21	206	362.384	52.14	21	97	567.657	50.63	19	162	183.188	41.81	15	55	589.365	57.18	22	180	647.143	56.42	19	196	804.511	70.53	26	220	822.097	69.02	25	216	580.089	61.96	22	177	443.772	61.46	23	136	104.161	52.64	16
135751	RecName: Full=3-ketoacyl-CoA thiolase, peroxisomal; AltName: Full=Acetyl-CoA acyltransferase; AltName: Full=Beta-ketothiolase; AltName: Full=Peroxisomal 3-oxoacyl-CoA thiolase; Flags: Precursor	62.5	1	21	21	657	100.944	24.53	7	28	33.7074	15.09	4	9	64.6854	25.24	7	19	11.0051	6.13	2	3	72.5624	22.41	5	18	65.49	21.93	5	18	91.6763	33.25	10	25	79.2663	31.84	8	19	96.0528	27.12	6	27	63.7076	26.89	7	18	49.2518	21.46	6
544358	RecName: Full=3-ketodihydrosphingosine reductase; Short=KDS reductase; AltName: Full=3-dehydrosphinganine reductase; AltName: Full=Follicular variant translocation protein 1; Short=FVT-1; Flags: Precursor	19.88	1	5	5	224	25.3228	15.36	4	10	39.6889	15.36	4	13	32.9742	12.35	3	12	7.52744	7.53	2	3	17.7331	8.13	2	6	15.2044	8.13	2	6	22.8261	12.05	3	7	29.0883	15.36	4	9	10.7719	9.04	2	3	24.3819	12.35	3	9	6.52292	8.13	2
8134404	RecName: Full=3-keto-steroid reductase; AltName: Full=17-beta-hydroxysteroid dehydrogenase 7; Short=17-beta-HSD 7; AltName: Full=Estradiol 17-beta-dehydrogenase 7	31.67	1	8	8	43	0	3.52	1	1	5.14051	6.45	2	2	0	3.52	1	1					18.764	7.92	2	5	0	4.99	1	1	3.15939	3.52	1	1					18.7027	17.6	4	6	12.5404	13.49	3	3	11.8804	13.49	3
6226903	RecName: Full=3-mercaptopyruvate sulfurtransferase; Short=MST	72.73	1	19	20	1903	250.692	62.63	15	75	137.691	54.88	13	42	99.4229	39.39	9	31	75.8589	31.65	8	28	267.462	55.22	14	82	128.071	38.38	10	46	181.711	48.82	12	55	194.365	47.14	13	57	353.808	68.69	17	103	139.272	66.33	14	46	154.656	53.2	14
1703007	RecName: Full=3-oxo-5-beta-steroid 4-dehydrogenase; AltName: Full=Aldo-keto reductase family 1 member D1; AltName: Full=Delta(4)-3-ketosteroid 5-beta-reductase; AltName: Full=Delta(4)-3-oxosteroid 5-beta-reductase	7.06	1	3	4	29					4.33147	4.29	2	3	1.97129	2.76	1	1	4.47253	2.76	1	2	4.36004	2.76	1	2					3.90955	2.76	1	2	2.10182	2.76	1	1	2.36369	2.76	1	1	0	1.53	1	1
74753030	RecName: Full=3-oxoacyl-[acyl-carrier-protein] synthase, mitochondrial; AltName: Full=Beta-ketoacyl-ACP synthase; Flags: Precursor	50.11	1	13	13	116	12.9502	9.37	2	3	3.69035	6.1	1	1	11.153	11.11	3	4	2.71991	3.27	1	1	12.1272	11.98	3	3	3.3705	4.36	2	2	4.96719	6.1	1	1	22.4454	13.94	4	6	13.9829	9.37	2	4	11.9454	13.94	4	4	11.7259	12.2	3
17380162	RecName: Full=3-phosphoinositide-dependent protein kinase 1; Short=hPDK1	29.32	2	11	11	37	7.81121	8.27	3	3					6.24505	7.01	2	2					6.32018	3.6	1	2	2.25527	1.8	1	1									21.4561	14.75	7	10	3.20909	3.96	2	2	4.48252	2.52	1
1173177	RecName: Full=40S ribosomal protein S10	84.24	1	14	23	2422	220.039	49.09	9	56	146.684	40	8	41	271.717	44.24	9	71	20.0472	27.88	4	10	212.046	56.97	13	72	117.487	46.06	9	53	147.727	40	9	38	154.599	40	9	44	392.065	55.76	15	119	137.541	44.24	9	47	257.523	51.52	11
50403609	RecName: Full=40S ribosomal protein S11	78.48	1	27	27	2970	290.714	62.03	13	117	178.927	60.76	13	74	326.516	65.19	15	130	64.8343	48.73	11	38	174.916	58.86	14	67	182.337	63.29	14	81	181.436	62.03	13	80	200.29	63.29	14	80	533.898	68.35	18	229	284.47	67.72	17	129	404.005	67.09	18
224471878	RecName: Full=40S ribosomal protein S12	67.42	1	16	16	1108	123.311	43.94	6	40	49.8263	40.15	5	17	186.178	58.33	9	59	7.23655	13.64	2	3	117.375	60.61	9	39	134.002	61.36	11	44	49.9261	58.33	8	17	52.4435	60.61	7	18	157.666	67.42	12	62	72.598	60.61	10	31	31.0926	46.97	6
50403608	RecName: Full=40S ribosomal protein S13	69.54	1	23	23	2430	197.182	45.03	11	60	100.981	56.29	13	32	202.967	49.67	12	68	54.3137	32.45	6	24	191.713	61.59	13	80	127.438	54.3	11	59	129.223	51.66	13	48	159.523	55.63	13	59	381.307	67.55	17	147	196.773	63.58	16	84	241.184	68.87	21
50403752	RecName: Full=40S ribosomal protein S14	74.17	1	14	14	3350	516.223	43.05	11	121	270.755	43.05	10	70	555.258	43.05	11	139	84.0129	37.75	5	32	350.696	43.05	11	91	326.619	43.05	10	100	242.252	43.05	11	67	286.173	43.05	10	79	803.699	43.05	11	220	393.064	43.05	11	120	543.031	43.05	11
51338641	RecName: Full=40S ribosomal protein S15; AltName: Full=RIG protein	53.79	1	8	8	1170	97.3882	40.69	4	26	79.8039	8.97	2	25	117.578	43.45	5	34	20.0133	17.93	3	8	122.155	17.93	3	33	143.29	31.03	4	43	60.7499	22.07	3	21	76.3683	17.93	3	27	170.778	31.03	4	61	88.2627	22.07	3	34	102.173	35.17	7
50403624	RecName: Full=40S ribosomal protein S15a	83.08	1	19	19	2581	225.003	68.46	10	75	105.05	66.92	9	38	269.443	68.46	10	87	43.2973	52.31	6	17	262.606	56.92	10	112	160.967	73.08	12	64	133.38	53.08	9	48	157.967	69.23	10	55	445.654	66.92	14	179	193.109	66.15	9	85	167.834	46.15	8
50403607	RecName: Full=40S ribosomal protein S16	73.29	1	20	20	3456	385.357	56.85	11	132	159.804	55.48	10	65	403.95	56.85	11	145	53.917	45.89	8	25	228.661	58.22	13	91	183.203	56.85	11	80	201.767	56.85	11	79	235.423	57.53	12	100	574.283	63.01	14	214	279.75	58.22	13	117	245.009	63.01	14
133825	RecName: Full=40S ribosomal protein S17	80.74	1	19	19	1421	94.2329	40	6	28	84.8624	31.11	8	27	111.578	40.74	8	39	27.1298	16.3	3	10	121.486	30.37	9	52	140.462	53.33	10	58	104.285	31.11	9	38	122.752	31.11	9	45	169.675	55.56	12	74	150.762	47.41	10	63	123.13	60.74	13
50403625	RecName: Full=40S ribosomal protein S18; AltName: Full=Ke-3; Short=Ke3	73.68	1	31	31	4448	401.428	71.05	21	143	288.086	61.18	16	100	402.082	69.08	20	153	124.009	43.42	9	60	332.005	67.76	23	129	267.65	67.11	19	116	339.374	65.79	23	127	430.789	67.76	24	154	675.941	73.68	29	252	449.256	71.71	28	181	491.885	73.68	28
730640	RecName: Full=40S ribosomal protein S19	82.76	1	21	21	3104	355.717	44.83	11	125	248.82	44.83	11	89	396.041	44.83	11	141	85.171	44.83	9	40	266.631	62.07	13	120	235.097	51.72	12	107	339.866	54.48	12	118	423.941	62.07	15	149	407.614	62.07	15	155	252.441	64.83	13	93	169.259	68.97	16
1710756	RecName: Full=40S ribosomal protein S2; AltName: Full=40S ribosomal protein S4; AltName: Full=Protein LLRep3	66.89	1	29	29	4565	535.174	40.27	12	190	266.03	40.27	12	92	268.02	34.13	10	106	85.7466	33.11	10	36	401.588	47.78	14	144	299.2	33.79	11	122	280.183	39.59	12	104	331.881	44.71	13	117	713.39	52.56	18	262	369.543	47.78	14	146	511.166	47.1	15
46397703	RecName: Full=40S ribosomal protein S20	53.78	1	9	10	2014	241.209	34.45	6	68	104.415	22.69	3	28	184.869	36.13	7	60	25.113	22.69	3	8	180.289	42.86	8	58	92.6926	34.45	6	40	158.533	36.13	7	56	160.572	33.61	5	49	433.296	53.78	10	150	223.377	46.22	9	75	203.528	53.78	10
52783792	RecName: Full=40S ribosomal protein S21	73.49	1	11	11	1225	259.295	45.78	5	68	195.301	45.78	5	65	325.269	51.81	6	89	40.0916	34.94	4	14	106.598	45.78	5	35	81.8513	45.78	5	28	111.304	45.78	5	36	118.257	45.78	5	36	155.381	63.86	7	50	92.3014	51.81	6	33	44.5035	46.99	4
50403755	RecName: Full=40S ribosomal protein S23	62.94	1	12	12	1106	117.212	16.08	3	34	63.4318	16.08	3	19	126.257	16.08	3	39	14.4631	7.69	1	5	120.539	23.78	4	42	113.846	23.78	4	39	88.2496	23.78	4	29	80.2555	23.78	4	27	252.398	39.86	7	92	121.167	23.78	4	43	129.064	31.47	6
51338645	RecName: Full=40S ribosomal protein S24	53.38	1	12	12	1286	209.18	21.05	4	62	103.029	21.05	4	35	206.704	30.08	5	62	10.8586	20.3	3	5	100.785	21.05	4	35	53.2213	21.05	4	26	79.3077	21.05	4	29	119.314	21.05	4	41	259.958	33.83	6	82	125.04	21.05	4	41	150.425	36.09	8
51338648	RecName: Full=40S ribosomal protein S25	58.4	1	14	14	2240	204.336	31.2	6	74	137.05	31.2	6	55	171.313	39.2	8	64	72.7386	29.6	5	34	178.09	37.6	7	73	154.439	53.6	10	70	175.591	31.2	6	74	206.089	39.2	9	78	369.339	58.4	12	142	217.813	48.8	10	99	270.394	55.2	13
51338650	RecName: Full=40S ribosomal protein S26	44.35	2	4	4	1309	184.38	44.35	4	59	49.2292	33.91	3	18	194.943	44.35	4	66	24.1168	33.91	3	9	103.146	44.35	4	36	90.2841	31.3	3	33	80.6363	33.91	3	29	79.304	33.91	3	28	172.915	44.35	4	62	84.4528	44.35	4	32	96.777	44.35	4
1171014	RecName: Full=40S ribosomal protein S27; AltName: Full=Metallopan-stimulin 1; Short=MPS-1	42.86	1	3	7	2415	385.527	41.67	6	133	150.21	41.67	6	58	458.396	41.67	6	154	40.4153	40.48	5	18	216.349	40.48	5	74	199.443	40.48	5	73	172.984	40.48	5	64	154.137	40.48	5	58	396.774	41.67	6	143	236.276	41.67	6	100	208.299	40.48	5
51316258	RecName: Full=40S ribosomal protein S27-like	42.86	1	3	7	2039	357.142	41.67	6	125	121.031	41.67	5	48	478.233	41.67	6	161	28.2838	40.48	4	13	253.551	40.48	5	92	162.936	40.48	5	61	140.701	40.48	4	55	133.821	40.48	4	55	306.66	41.67	6	112	213.401	41.67	6	88	151.907	40.48	5
51338652	RecName: Full=40S ribosomal protein S28	78.26	1	10	10	736	105.5	56.52	7	37	9.59875	36.23	3	4	128.037	56.52	7	49	8.83547	30.43	2	4	90.4143	52.17	5	39					30.2409	40.58	4	14	43.6733	52.17	5	19	157.445	72.46	9	73	49.2193	52.17	6	26	12.7596	46.38	4
50403626	RecName: Full=40S ribosomal protein S29	50	1	4	4	136	18.582	28.57	3	14	3.90092	12.5	1	2	24.9239	28.57	3	17					9.01168	48.21	3	6	1.72782	12.5	1	1	0	12.5	1	4	3.61505	12.5	1	3	13.6361	26.79	2	17	3.41821	26.79	2	9
417719	RecName: Full=40S ribosomal protein S3	90.12	1	39	39	10037	1505.52	82.72	26	446	696.312	78.19	23	228	730.961	76.95	22	250	222.577	60.91	16	79	737.384	79.01	25	248	717.909	77.37	23	250	738.185	75.72	25	235	835.059	81.07	25	264	1442.81	87.24	29	450	702.625	79.42	26	243	852.991	83.95	31
51338655	RecName: Full=40S ribosomal protein S30	20.34	1	4	4	302	37.9375	20.34	3	15	4.50543	18.64	2	3	42.1774	20.34	3	19	33.1641	20.34	3	14	49.5817	20.34	3	21	2.66635	18.64	2	2	0	18.64	1	2	10.4678	18.64	1	6	57.7234	20.34	3	24	24.0114	20.34	3	11	22.3669	18.64	2
47117764	RecName: Full=40S ribosomal protein S3a; AltName: Full=v-fos transformation effector protein; Short=Fte-1	82.58	1	41	42	6334	583.097	59.47	21	209	322.76	56.44	19	117	121.111	43.56	10	49	79.0342	44.7	11	39	704.006	72.35	28	274	645.349	69.32	26	255	384.374	60.61	19	139	443.689	58.33	19	158	1123.56	68.94	28	428	573.802	66.29	23	238	671.288	69.32	28
50403628	RecName: Full=40S ribosomal protein S4, X isoform; AltName: Full=SCR10; AltName: Full=Single copy abundant mRNA protein	82.51	1	28	42	7297	724.643	71.86	25	271	327.246	68.82	23	124	428.852	70.34	22	164	136.432	45.25	15	60	442.4	74.9	26	178	434.999	71.48	23	178	444.877	73	29	150	465.569	70.72	27	157	1039.19	80.23	33	379	521.131	67.68	26	194	695.788	74.9	31
133948	RecName: Full=40S ribosomal protein S4, Y isoform 1	65.4	1	10	24	3149	374.477	25.48	10	125	171.448	25.48	10	59	198.684	24.71	8	65	63.5784	16.73	6	25	258.66	39.16	13	96	251.838	36.88	13	98	225.876	25.48	12	71	219.767	23.19	10	73	463.83	30.42	14	166	248.343	46.77	15	87	312.218	28.14	13
22002064	RecName: Full=40S ribosomal protein S5; Contains: RecName: Full=40S ribosomal protein S5, N-terminally processed	67.16	1	19	19	2356	273	41.67	9	84	170.574	27.94	8	53	267.82	43.14	9	81	46.4952	11.76	4	18	248.19	36.76	11	100	197.792	32.35	10	82	145.193	27.94	8	46	161.774	27.94	8	48	275.931	36.76	11	113	161.876	38.24	11	71	186.1	36.76	11
51338632	RecName: Full=40S ribosomal protein S6; AltName: Full=Phosphoprotein NP33	58.63	1	27	27	3896	540.693	33.73	14	147	307.625	26.51	11	86	240.419	28.11	11	73	74.6652	25.3	8	30	427.461	50.6	21	138	400.139	41.37	17	152	326.317	33.73	12	90	403.216	36.95	14	116	626.748	39.76	17	177	357.401	33.33	11	106	572.164	38.15	16
49065831	RecName: Full=40S ribosomal protein S7	81.96	1	31	31	2600	265.602	54.12	11	70	117.612	59.28	10	32	256.974	59.79	13	71	32.1765	19.59	5	13	198.937	47.94	14	70	134.885	55.15	15	59	146.174	63.92	13	45	129.921	30.93	11	44	393.209	50	20	152	207.335	57.73	18	76	236.918	61.34	23
50403622	RecName: Full=40S ribosomal protein S8	62.98	1	22	22	6206	667.041	60.1	15	206	360.562	59.13	12	120	682.914	60.1	15	212	122.168	40.38	9	60	521.92	60.1	16	169	526.613	60.1	15	188	464.281	59.62	14	156	526.441	60.1	15	177	870.586	60.1	17	274	556.418	60.1	17	190	747.288	62.5	19
20178311	RecName: Full=40S ribosomal protein S9	71.65	1	30	30	4553	306.566	44.33	16	121	219.864	44.33	15	84	333.551	48.45	18	130	86.4531	34.02	13	44	266.038	55.67	20	132	231.608	58.25	19	126	245.376	44.33	17	99	288.476	44.85	18	116	553.784	56.7	23	265	304.06	56.7	22	140	446.287	56.7	25
125969	RecName: Full=40S ribosomal protein SA; AltName: Full=37 kDa laminin receptor precursor; Short=37LRP; AltName: Full=37/67 kDa laminin receptor; Short=LRP/LR; AltName: Full=67 kDa laminin receptor; Short=67LR; AltName: Full=Colon carcinoma laminin-binding protein; AltName: Full=Laminin receptor 1; Short=LamR; AltName: Full=Laminin-binding protein precursor p40; Short=LBP/p40; AltName: Full=Multidr…	65.08	1	23	24	5613	574.72	52.54	17	160	314.086	58.31	15	87	557.043	50.85	16	148	80.6743	28.14	7	29	275.967	52.54	15	85	333.254	50.85	16	108	505.286	60	17	140	429.63	60	18	118	863.18	60	17	235	548.992	60	16	156	499.916	61.69	17
145559521	RecName: Full=43 kDa receptor-associated protein of the synapse; Short=RAPsyn; AltName: Full=43 kDa postsynaptic protein; AltName: Full=Acetylcholine receptor-associated 43 kDa protein; AltName: Full=RING finger protein 205	5.1	1	1	1	1
21263447	RecName: Full=45 kDa calcium-binding protein; Short=Cab45; AltName: Full=Stromal cell-derived factor 4; Short=SDF-4; Flags: Precursor	25.14	1	8	8	57	3.15071	3.31	1	1	2.10066	1.93	1	1													12.6144	13.54	5	5	9.56461	13.54	4	5	15.9403	12.43	5	6	13.2416	7.73	2	4	7.98618	10.22	3	3	1.69202	3.31	1
48429239	RecName: Full=4-aminobutyrate aminotransferase, mitochondrial; AltName: Full=(S)-3-amino-2-methylpropionate transaminase; AltName: Full=GABA aminotransferase; Short=GABA-AT; AltName: Full=Gamma-amino-N-butyrate transaminase; Short=GABA transaminase; Short=GABA-T; AltName: Full=L-AIBAT; Flags: Precursor	46.4	1	19	19	158	73.4039	25.6	12	23	5.65209	3.8	2	2	20.5385	17	7	8	2.85919	5	1	1	7.76898	10.2	5	5	5.90064	6.6	3	3	7.18045	5	1	2	8.56688	9.2	3	3	11.8496	9.4	3	4	18.3591	13	5	7	74.5099	32.2	13
257051063	RecName: Full=4F2 cell-surface antigen heavy chain; Short=4F2hc; AltName: Full=4F2 heavy chain antigen; AltName: Full=Lymphocyte activation antigen 4F2 large subunit; AltName: Full=Solute carrier family 3 member 2; AltName: CD_antigen=CD98	41.75	1	26	26	1331	262.97	36.35	22	79	33.4076	15.87	6	9	140.158	28.57	15	41	20.6004	17.62	8	8	74.7887	26.03	13	26	87.7817	22.06	12	29	42.7693	14.13	7	15	48.3125	19.37	10	17	126.869	17.78	9	37	37.4433	15.24	8	13	110.178	22.86	11
74731901	RecName: Full=4-hydroxybenzoate polyprenyltransferase, mitochondrial; AltName: Full=COQ2 homolog; Short=hCOQ2; AltName: Full=Para-hydroxybenzoate--polyprenyltransferase; Short=PHB:polyprenyltransferase; Flags: Precursor	5.12	1	2	2	10	3.66519	2.16	1	2					1.91633	2.16	1	1					1.85203	2.16	1	1
417144	RecName: Full=4-hydroxyphenylpyruvate dioxygenase; AltName: Full=4-hydroxyphenylpyruvic acid oxidase; Short=4HPPD; Short=HPD; Short=HPPDase	11.7	1	3	3	4
74751942	RecName: Full=4-hydroxyphenylpyruvate dioxygenase-like protein; AltName: Full=Glyoxalase domain-containing protein 1	14.56	1	4	4	5	4.50792	5.66	1	1					7.97151	8.89	2	2																					1.81379	2.7	1	1
62511242	RecName: Full=4-trimethylaminobutyraldehyde dehydrogenase; Short=TMABADH; AltName: Full=Aldehyde dehydrogenase E3 isozyme; AltName: Full=Aldehyde dehydrogenase family 9 member A1; AltName: Full=Gamma-aminobutyraldehyde dehydrogenase; AltName: Full=R-aminobutyraldehyde dehydrogenase	68.22	1	34	34	2901	248.234	28.95	14	79	204.632	35.43	18	70	115.763	34.82	16	39	233.988	35.22	17	79	178.483	34.21	17	80	383.948	36.44	18	184	269.284	37.25	18	94	296.97	40.28	19	98	342.891	37.04	19	127	318.808	43.72	22	113	145.821	25.3	13
38258193	RecName: Full=5'(3')-deoxyribonucleotidase, cytosolic type; AltName: Full=Cytosolic 5',3'-pyrimidine nucleotidase; AltName: Full=Deoxy-5'-nucleotidase 1; Short=dNT-1	66.67	1	14	14	318	27.2618	35.82	5	8	42.7058	44.78	9	12	47.6551	40.8	7	14	2.22594	4.48	1	1	86.6388	44.78	9	28	47.8497	44.78	9	21	28.9497	26.37	7	10	27.237	30.85	7	9	14.2781	15.42	2	3	42.9022	29.85	6	12	12.7715	19.9	3
12643558	RecName: Full=52 kDa repressor of the inhibitor of the protein kinase; Short=p52rIPK; AltName: Full=58 kDa interferon-induced protein kinase-interacting protein; Short=p58IPK-interacting protein; AltName: Full=Death-associated protein 4; AltName: Full=THAP domain-containing protein 0	3.81	1	2	3	3																													0	1.84	1	1	1.66211	0.79	1	1
74714582	RecName: Full=5'-3' exoribonuclease 1; AltName: Full=Strand-exchange protein 1 homolog	18.87	1	23	23	84	9.00883	2.75	4	4	1.68856	1.11	2	2	11.2533	1.11	2	5					5.80323	1.41	2	2	1.77506	0.7	1	1	1.862	0.53	1	1					27.9793	6.74	9	17	13.5369	3.05	5	6	30.5871	5.22	8
30173484	RecName: Full=5'-3' exoribonuclease 2; AltName: Full=DHM1-like protein; Short=DHP protein	45.58	1	39	39	731	167.975	20.42	17	54	7.54463	3.79	2	2	121.332	15.16	13	33	0	0.84	1	1	83.3996	18.11	15	30	16.4139	6.95	6	7	17.6315	6	4	6	29.3632	8.95	6	10	47.8707	9.47	8	14	15.5025	5.26	3	5	201.674	25.79	19
1346575	RecName: Full=55 kDa erythrocyte membrane protein; Short=p55; AltName: Full=Membrane protein, palmitoylated 1	42.27	1	13	13	124	38.0356	19.31	7	14	28.1642	13.52	5	11	5.43768	5.79	2	2	35.3502	19.74	6	15									6.77143	8.37	3	3	12.9065	5.79	2	5	25.415	10.09	3	9	17.2629	8.37	3	7	21.7272	10.52	4
20141346	RecName: Full=5-aminolevulinate synthase, erythroid-specific, mitochondrial; Short=ALAS-E; AltName: Full=5-aminolevulinic acid synthase 2; AltName: Full=Delta-ALA synthase 2; AltName: Full=Delta-aminolevulinate synthase 2; Flags: Precursor	4.43	1	3	3	3
254763436	RecName: Full=5'-AMP-activated protein kinase catalytic subunit alpha-1; Short=AMPK subunit alpha-1; AltName: Full=Acetyl-CoA carboxylase kinase; Short=ACACA kinase; AltName: Full=Hydroxymethylglutaryl-CoA reductase kinase; Short=HMGCR kinase; AltName: Full=Tau-protein kinase PRKAA1	36.67	1	14	17	552	128.589	26.83	12	34	19.5703	7.51	4	10	61.023	16.82	9	19	5.37532	4.83	3	4	84.2654	25.94	12	28	59.401	16.64	8	24	37.8284	16.1	8	18	49.7813	18.96	9	21	98.1064	22	10	31	48.2318	21.47	10	18	63.2592	23.26	10
20178276	RecName: Full=5'-AMP-activated protein kinase catalytic subunit alpha-2; Short=AMPK subunit alpha-2; AltName: Full=Acetyl-CoA carboxylase kinase; Short=ACACA kinase; AltName: Full=Hydroxymethylglutaryl-CoA reductase kinase; Short=HMGCR kinase	15.94	1	3	6	78	9.34915	2.9	1	2					4.06384	3.08	1	1					18.79	5.98	2	5	22.5689	7.79	3	8	8.51837	6.16	2	3	8.53079	5.98	2	3	25.2629	9.06	3	7	12.5343	11.96	4	4	17.1063	9.06	3
14194425	RecName: Full=5'-AMP-activated protein kinase subunit beta-1; Short=AMPK subunit beta-1; Short=AMPKb	47.41	1	8	9	45	8.50177	14.44	3	5	4.90675	7.04	1	1									4.25502	7.78	2	4	1.61783	3.7	1	2	2.5619	3.7	1	1	6.32919	3.7	1	3	3.13874	5.93	1	1	5.62628	9.63	2	2
3912957	RecName: Full=5'-AMP-activated protein kinase subunit beta-2; Short=AMPK subunit beta-2	18.75	1	3	4	19	2.02912	3.68	1	3	2.85014	6.62	1	1									0	3.68	1	2	1.61783	3.68	1	2	2.5619	3.68	1	1	6.32919	3.68	1	3					2.42664	3.68	1	1
1703037	RecName: Full=5'-AMP-activated protein kinase subunit gamma-1; Short=AMPK gamma1; Short=AMPK subunit gamma-1; Short=AMPKg	79.46	1	19	23	540	52.4054	23.26	7	22	50.3184	22.05	7	18	16.9548	12.08	4	8	9.10435	6.65	2	4	39.7281	25.68	8	16	31.1607	25.68	8	13	55.5045	34.44	10	18	65.1404	34.44	11	22	91.0486	39.27	13	28	54.3104	28.7	9	18	43.6048	32.93	9
14285344	RecName: Full=5'-AMP-activated protein kinase subunit gamma-2; Short=AMPK gamma2; Short=AMPK subunit gamma-2; AltName: Full=H91620p	15.82	1	4	8	36	3.40531	1.76	1	1	6.11566	1.76	1	2	2.91543	1.76	1	1					5.74023	1.76	1	2	2.69941	1.76	1	1	3.30113	1.76	1	1	3.11501	1.76	1	1					2.79403	2.81	1	1
85681287	RecName: Full=5'-AMP-activated protein kinase subunit gamma-3; Short=AMPK gamma3; Short=AMPK subunit gamma-3	6.13	1	2	2	3
313104247	RecName: Full=5-azacytidine-induced protein 1; AltName: Full=Centrosomal protein of 131 kDa; Short=Cep131; AltName: Full=Pre-acrosome localization protein 1	7.2	1	6	6	42	4.38195	1.48	1	1	2.56863	0.83	1	1
1706921	RecName: Full=5-formyltetrahydrofolate cyclo-ligase; AltName: Full=5,10-methenyl-tetrahydrofolate synthetase; Short=MTHFS; Short=Methenyl-THF synthetase	14.29	1	3	3	19	0	2.96	1	1					4.34311	8.87	2	2					3.62121	8.87	2	2													3.57543	8.87	2	2					3.52029	5.91	1
398967	RecName: Full=5-hydroxytryptamine receptor 1F; Short=5-HT-1F; Short=5-HT1F; AltName: Full=Serotonin receptor 1F	14.75	1	2	2	2
1168220	RecName: Full=5-hydroxytryptamine receptor 2B; Short=5-HT-2B; Short=5-HT2B; AltName: Full=Serotonin receptor 2B	2.49	1	1	1	1
1168222	RecName: Full=5-hydroxytryptamine receptor 3A; Short=5-HT3-A; Short=5-HT3A; AltName: Full=5-hydroxytryptamine receptor 3; Short=5-HT-3; Short=5-HT3R; AltName: Full=Serotonin receptor 3A; AltName: Full=Serotonin-gated ion channel receptor; Flags: Precursor	2.09	1	1	1	2
338817899	RecName: Full=5-hydroxytryptamine receptor 3D; Short=5-HT3-D; Short=5-HT3D; AltName: Full=Serotonin receptor 3D; Flags: Precursor	3.96	1	1	1	1
1345607	RecName: Full=5-hydroxytryptamine receptor 5A; Short=5-HT-5; Short=5-HT-5A; Short=5-HT5A; AltName: Full=Serotonin receptor 5A	5.6	1	1	1	1
1703010	RecName: Full=5-hydroxytryptamine receptor 6; Short=5-HT-6; Short=5-HT6; AltName: Full=Serotonin receptor 6	9.55	1	2	3	3																	1.90503	2.73	1	1
152125805	RecName: Full=5-methylcytosine rRNA methyltransferase NSUN4; AltName: Full=NOL1/NOP2/Sun domain family member 4; Flags: Precursor	22.92	1	7	7	23	2.85248	4.43	1	1					3.74719	2.86	1	1					3.33102	2.86	1	1					5.09257	7.29	2	2	5.6339	7.29	2	2					1.93502	2.86	1	1
74746390	RecName: Full=5'-nucleotidase domain-containing protein 1	54.07	1	19	19	204	5.7056	6.37	3	3	7.2612	6.37	2	2	39.2827	22.64	9	13	2.94358	3.52	1	1	38.712	24.18	10	15	23.687	17.8	6	8	10.3751	8.57	3	3	16.6366	11.21	5	7	52.6641	27.03	11	20	17.4261	12.09	5	7
74733765	RecName: Full=5'-nucleotidase domain-containing protein 2	37.5	1	17	17	61									3.95763	2.69	1	1													1.8897	1.54	1	1					9.18915	8.27	4	4					1.72426	1.92	1
74727508	RecName: Full=5'-nucleotidase domain-containing protein 3; AltName: Full=GRP94-neighboring nucleotidase	44.34	1	21	21	139					13.763	8.58	4	4	11.3632	6.39	3	3					12.3622	8.94	4	4	3.81184	3.83	2	2									48.8658	24.45	11	15	11.7226	10.77	5	5	2.19949	1.64	1
112825	RecName: Full=5'-nucleotidase; Short=5'-NT; AltName: Full=Ecto-5'-nucleotidase; AltName: CD_antigen=CD73; Flags: Precursor	51.39	1	21	21	233	2.62431	2.96	1	1	34.4142	13.94	6	10					44.0877	21.43	10	16	10.7805	8.89	4	4	32.4885	18.82	9	11	10.0711	8.71	4	4	9.41144	6.97	3	3	22.2813	9.41	4	7	9.9848	9.41	4	4
59802978	RecName: Full=5-oxoprolinase; AltName: Full=5-oxo-L-prolinase; Short=5-OPase; AltName: Full=Pyroglutamase	38.43	1	39	39	794	61.3043	12.58	11	18	59.9794	18.48	16	19	162.653	24.92	24	50	27.5661	8.7	8	11	110.311	19.64	20	37	50.8793	10.4	10	17	91.8803	20.42	18	31	106.758	25.23	23	35	56.9141	15.06	12	19	156.178	28.57	28	56	60.2385	13.66	13
74750645	RecName: Full=5-phosphohydroxy-L-lysine phospho-lyase; AltName: Full=Alanine--glyoxylate aminotransferase 2-like 2	17.56	1	6	6	62	3.73617	2.89	1	1	7.30342	5.56	2	2	9.53656	5.56	2	3	2.85127	2.67	1	1	12.9431	10.67	4	5	13.0306	4.89	2	4	10.8475	7.56	3	4	9.76498	4.89	2	3	3.55201	2.89	1	1	8.92949	5.56	2	3
3023202	RecName: Full=6.8 kDa mitochondrial proteolipid	53.45	1	3	3	304	46.8738	32.76	2	24	35.341	32.76	2	19	58.7759	32.76	2	35	2.43197	20.69	1	4	14.4481	32.76	2	10	22.285	41.38	2	12	20.0424	32.76	2	18	23.1368	32.76	2	11	6.78153	32.76	2	10	5.21208	32.76	2	10	0	12.07	1
129379	RecName: Full=60 kDa heat shock protein, mitochondrial; AltName: Full=60 kDa chaperonin; AltName: Full=Chaperonin 60; Short=CPN60; AltName: Full=Heat shock protein 60; Short=HSP-60; Short=Hsp60; AltName: Full=HuCHA60; AltName: Full=Mitochondrial matrix protein P1; AltName: Full=P60 lymphocyte protein; Flags: Precursor	91.1	1	82	82	21225	3244.47	72.95	47	794	1034.46	62.65	35	271	2617.46	79.41	53	626	290.818	47.29	24	77	1533.35	80.45	49	428	1073.69	68.06	38	328	1532.5	74.35	42	409	1378.34	74.69	40	364	3505.22	82.9	65	917	1524.38	70.51	48	425	2705.16	84.64	61
52788235	RecName: Full=60 kDa SS-A/Ro ribonucleoprotein; Short=60 kDa Ro protein; Short=60 kDa ribonucleoprotein Ro; Short=RoRNP; AltName: Full=Ro 60 kDa autoantigen; AltName: Full=Sjoegren syndrome antigen A2; AltName: Full=Sjoegren syndrome type A antigen; Short=SS-A; AltName: Full=TROVE domain family member 2	50.19	1	23	23	810	110.356	22.86	12	31	64.8693	18.59	9	17	86.5397	19.7	10	23	8.63192	5.76	2	2	39.1586	20.63	9	17	52.7375	20.07	8	17	45.1232	20.45	10	16	63.6912	19.33	9	18	75.8607	19.33	9	22	59.5211	15.99	8	20	39.1249	9.11	5
133041	RecName: Full=60S acidic ribosomal protein P0; AltName: Full=60S ribosomal protein L10E	74.76	1	13	33	3823	657.969	47.63	16	177	283.449	51.74	16	80	347.764	55.52	17	106	77.4709	34.38	9	23	303.042	40.38	13	85	392.474	42.27	14	116	294.111	40.38	12	75	367.22	46.06	15	96	649.825	43.85	15	175	324.502	45.74	16	94	272.056	57.73	16
74723863	RecName: Full=60S acidic ribosomal protein P0-like	53.31	1	1	21	2741	454.704	31.55	11	132	182.208	31.55	11	56	248.154	35.33	12	77	49.6862	21.77	6	15	210.796	25.55	9	63	320.409	27.44	10	98	215.343	25.55	8	58	240.531	31.23	11	66	478.125	31.23	11	141	246.979	31.23	11	76	195.462	29.34	9
133051	RecName: Full=60S acidic ribosomal protein P1	76.32	1	4	5	410	21.6825	19.3	2	7	9.53903	14.04	1	2	21.9623	34.21	3	6	6.00409	19.3	2	2	10.2962	19.3	2	4	13.188	19.3	2	5	14.8967	19.3	2	5	8.80588	28.95	2	3	27.7076	51.75	2	7	11.2149	14.04	1	3	13.291	56.14	2
133061	RecName: Full=60S acidic ribosomal protein P2; AltName: Full=Renal carcinoma antigen NY-REN-44	100	1	14	15	1295	96.3315	70.43	5	25	81.7032	73.91	6	17	147.29	88.7	7	32					148.315	73.91	7	36	202.778	82.61	8	42	73.8133	73.91	7	17	123.973	90.43	10	27	31.6885	73.04	4	9	15.8899	53.04	3	5	68.3231	80	9
74731412	RecName: Full=60S ribosomal export protein NMD3; Short=hNMD3	19.09	1	5	5	44	11.8134	8.95	3	4					9.56523	6.16	2	3					3.17928	3.38	1	1					3.1034	3.38	1	1	2.58143	3.38	1	1	10.879	6.16	2	4	2.51328	3.38	1	1	4.25696	3.38	1
148887414	RecName: Full=60S ribosomal protein L10; AltName: Full=Laminin receptor homolog; AltName: Full=Protein QM; AltName: Full=Tumor suppressor QM	77.1	1	14	27	5064	556.14	52.34	13	197	315.664	41.12	12	107	498.705	50.93	13	176	115.897	27.57	7	52	409.958	42.52	15	173	405.949	38.32	12	193	313.096	38.32	11	111	386.593	41.59	12	147	844.741	51.4	19	333	472.211	55.61	16	199	609.629	53.74	20
51702773	RecName: Full=60S ribosomal protein L10a; AltName: Full=CSA-19; AltName: Full=Neural precursor cell expressed developmentally down-regulated protein 6; Short=NEDD-6	65.44	1	22	22	3709	616.285	48.85	14	176	440.969	42.4	12	121	579.32	47.93	13	170	113.394	27.65	8	38	413.025	42.4	12	125	345.569	49.31	14	115	327.206	42.4	12	96	417.879	42.4	12	124	649.497	50.69	15	211	366.834	53.92	17	125	416.169	50.69	16
57013008	RecName: Full=60S ribosomal protein L10-like	41.12	1	1	14	3238	287.617	21.5	5	110	176.822	24.3	6	67	236.4	21.5	5	94	79.8984	17.29	4	37	205.139	22.43	6	104	203.292	21.5	5	122	177.156	21.5	5	69	233.003	21.5	5	99	483.184	34.58	10	208	256.107	25.23	7	117	400.511	31.31	10
51702795	RecName: Full=60S ribosomal protein L11; AltName: Full=CLL-associated antigen KW-12	48.88	1	16	16	1604	145.525	24.16	6	46	78.0532	24.16	5	26	142.431	26.97	6	50	66.1859	17.42	3	24	166.189	33.15	9	59	170.763	28.65	6	67	126.345	28.65	7	44	109.091	24.16	5	38	293.467	32.58	9	98	214.877	31.46	7	74	195.012	28.65	7
266921	RecName: Full=60S ribosomal protein L12	82.42	1	16	16	2329	331.655	56.36	7	89	215.409	54.55	6	61	421.231	56.36	7	117	50.6626	45.45	5	18	140.672	64.85	8	43	237.002	64.85	8	69	199.24	55.15	7	55	244.567	56.36	7	69	493.17	70.91	11	152	237.355	66.67	9	79	229.998	62.42	9
21903462	RecName: Full=60S ribosomal protein L13; AltName: Full=Breast basic conserved protein 1	65.4	1	23	23	4250	447.882	54.5	15	165	210.975	54.03	14	91	409.466	51.66	14	147	123.748	37.91	10	58	317.912	52.61	15	131	336.001	44.55	14	152	331.398	51.66	14	132	366.589	51.66	14	141	425.81	59.72	17	186	275.323	58.77	16	131	432.172	55.45	16
730451	RecName: Full=60S ribosomal protein L13a; AltName: Full=23 kDa highly basic protein	61.08	2	26	26	3746	376.494	45.81	18	187	216.956	44.33	16	99	322.65	42.86	17	151	41.7912	33	9	27	260.499	50.74	18	121	178.846	47.78	17	108	186.793	44.83	18	92	225.888	43.35	19	116	401.127	56.16	23	188	202.531	53.69	21	113	305.303	53.2	20
212276521	RecName: Full=60S ribosomal protein L14; AltName: Full=CAG-ISL 7	39.07	1	14	14	2375	261.221	27.91	8	97	111.707	16.28	3	44	222.253	32.56	7	79	28.4215	20.93	4	15	142.186	36.74	8	61	99.3119	27.91	6	51	162.049	24.65	5	65	162.618	24.65	5	63	394.248	27.91	7	150	189.036	27.91	6	76	232.336	31.63	7
47117726	RecName: Full=60S ribosomal protein L15	60.29	1	17	17	3631	454.728	29.41	6	142	248.667	29.41	6	82	491.458	42.65	10	163	58.0008	31.37	6	29	334.301	45.1	12	125	419.758	50	12	168	238.763	33.82	7	78	277.877	33.82	7	93	427.909	42.16	10	145	270.739	37.25	8	98	273.179	37.25	8
132799	RecName: Full=60S ribosomal protein L17; AltName: Full=60S ribosomal protein L23; AltName: Full=PD-1	70.65	1	20	20	2214	529.6	52.17	12	151	204.03	50.54	10	69	600.057	48.91	11	176	30.4345	41.85	7	16	278.563	57.61	13	99	111.174	62.5	13	49	130.821	59.24	12	59	185.96	52.72	11	75	427.179	57.61	14	155	212.127	53.8	12	86	271.835	53.8	14
548749	RecName: Full=60S ribosomal protein L18	62.77	1	22	22	4976	527.606	43.09	9	168	269.206	43.09	10	88	465.632	45.21	11	152	139.276	42.55	8	49	376.439	44.68	11	120	407.744	44.68	11	144	331.845	47.34	11	111	401.011	48.94	12	130	671.383	55.32	15	215	466.895	52.13	13	162	631.183	52.66	15
730538	RecName: Full=60S ribosomal protein L18a	66.48	1	23	23	4160	483.021	53.41	15	174	215.808	48.86	12	80	594.385	48.86	14	218	30.1592	17.61	3	15	261.417	48.86	13	114	217.568	53.41	14	110	272.818	48.3	11	106	339.059	48.86	12	127	797.445	51.14	16	299	454.879	55.68	17	192	603.272	55.11	17
51338661	RecName: Full=60S ribosomal protein L19	50	1	19	20	2557	345.169	32.14	11	110	151.902	22.96	6	52	285.759	29.08	10	80	24.9519	21.94	4	14	285.42	37.76	11	93	155.925	34.18	10	80	207.171	28.06	9	75	183.419	30.61	10	70	332.905	32.14	11	115	202.706	29.08	11	79	297.368	42.86	16
1172991	RecName: Full=60S ribosomal protein L21	57.5	1	16	16	1471	249.572	46.25	10	80	98.4801	38.75	7	28	214.023	45	9	63	23.6514	13.75	2	9	168.254	44.38	10	52	161.474	45	9	57	98.708	43.13	7	27	105.613	38.75	7	27	241.963	53.13	12	73	119.05	50.63	10	39	168.339	57.5	13
464628	RecName: Full=60S ribosomal protein L22; AltName: Full=EBER-associated protein; Short=EAP; AltName: Full=Epstein-Barr virus small RNA-associated protein; AltName: Full=Heparin-binding protein HBp15	79.69	1	10	13	1986	151.604	48.44	9	54	90.9173	48.44	8	33	163.385	48.44	8	60	29.9225	28.91	5	14	127.452	49.22	10	51	132.523	49.22	10	51	128.915	49.22	10	48	153.216	48.44	9	58	344.91	59.38	12	145	207.168	53.91	11	85	272.822	53.13	10
109893176	RecName: Full=60S ribosomal protein L22-like 1	32.79	1	2	5	311	32.4757	26.23	3	13	12.5301	16.39	2	5	36.8464	26.23	3	14					17.6905	17.21	3	12	3.44694	17.21	3	5	18.416	17.21	3	8	9.41687	16.39	2	5	31.2096	22.95	4	24	20.8403	17.21	3	12	45.2373	26.23	3
51338639	RecName: Full=60S ribosomal protein L23; AltName: Full=60S ribosomal protein L17	74.29	1	16	16	2127	281.189	47.14	8	75	169.335	62.14	8	49	320.074	53.57	9	98	9.35052	32.14	3	5	216.676	47.86	9	65	147.545	47.14	8	45	139.854	47.86	9	44	171.004	47.86	9	52	588.204	55.71	12	182	287.881	47.86	9	96	243.932	53.57	11
51338637	RecName: Full=60S ribosomal protein L23a	57.69	1	19	19	1856	308.794	35.26	11	106	136.14	35.9	11	52	327.83	35.26	11	117	47.4123	28.85	7	26	288.052	43.59	14	111	96.0418	35.26	9	42	117.721	35.9	9	51	129.031	35.9	9	53	374.157	43.59	14	140	162.269	42.31	10	66	111.691	47.44	10
41393532	RecName: Full=60S ribosomal protein L24; AltName: Full=60S ribosomal protein L30	47.77	1	12	12	2138	225.403	35.67	9	78	73.8514	31.85	5	29	225.344	35.67	9	88	63.2273	26.75	4	28	195.935	35.03	8	79	117.558	34.39	7	49	172.296	29.94	7	68	199.042	34.39	7	76	391.372	47.13	11	148	214.176	35.03	8	83	308.853	35.67	9
47117765	RecName: Full=60S ribosomal protein L26	67.59	1	7	22	2981	373.539	46.21	12	128	157.391	46.21	11	58	441.458	58.62	16	151	42.7339	46.21	8	17	321.003	55.86	16	117	230.657	55.17	14	94	174.449	53.1	11	76	207.816	55.17	13	91	442.754	59.31	18	191	221.473	55.17	14	102	294.291	59.31	17
23396835	RecName: Full=60S ribosomal protein L26-like 1	65.52	1	4	19	2505	291.997	45.52	12	106	132.53	40	10	51	327.715	48.97	13	114	30.1973	32.41	6	13	246.253	46.9	13	90	188.116	45.52	12	81	140.725	39.31	9	64	166.843	40	10	76	374.05	49.66	15	163	200.047	46.9	13	94	249.256	44.14	13
47117772	RecName: Full=60S ribosomal protein L27	63.24	1	17	17	2806	438.264	54.41	12	146	275.17	54.41	11	92	480.177	54.41	12	160	64.5379	48.53	10	27	294.248	58.82	12	107	231.804	54.41	11	87	251.031	48.53	10	92	316.239	54.41	12	119	357.358	63.24	16	138	206.718	61.76	12	77	203.548	63.24	17
1173017	RecName: Full=60S ribosomal protein L27a	39.19	2	11	11	2081	217.1	33.11	8	71	98.2737	31.08	5	33	228.125	33.11	7	78	39.4403	22.97	4	17	167.808	33.11	7	63	142.162	33.11	7	58	156.248	32.43	6	53	182.781	32.43	6	64	328.168	39.19	8	114	165.612	32.43	6	62	194.77	38.51	8
22002069	RecName: Full=60S ribosomal protein L28	53.28	1	20	20	1781	168.137	34.31	6	64	97.4387	35.04	8	40	223.24	35.77	9	94	20.9153	28.47	5	13	192.61	41.61	11	72	153.933	29.93	8	67	116.916	29.93	6	50	150.555	35.04	10	66	287.717	43.07	14	116	142.867	41.61	13	69	180.004	48.91	14
1350706	RecName: Full=60S ribosomal protein L29; AltName: Full=Cell surface heparin-binding protein HIP	25.79	1	6	6	578	53.881	20.75	3	19	15.6478	9.43	1	5	72.9384	20.75	3	28	19.05	15.09	3	9	75.4809	21.38	4	27	18.8091	15.09	3	7	24.0139	14.47	2	9	42.4563	20.75	3	16	111.62	20.75	3	34	69.4036	20.75	3	27	74.5563	20.75	3
730565	RecName: Full=60S ribosomal protein L3; AltName: Full=HIV-1 TAR RNA-binding protein B; Short=TARBP-B	66	1	34	38	6875	1060.64	46.15	24	329	437.284	38.71	18	152	1149.97	41.94	19	366	99.9955	21.59	10	40	564.246	42.68	20	223	422.932	35.98	19	173	448.323	34.74	16	156	500.047	30.77	17	182	959.392	46.4	24	304	574.872	39.21	18	188	733.912	54.09	29
51702805	RecName: Full=60S ribosomal protein L30	87.83	1	16	16	2508	344.826	72.17	8	103	129.03	63.48	7	41	390.635	68.7	8	123	38.0986	58.26	5	14	190.996	83.48	11	67	200.016	73.04	9	62	118.079	58.26	6	39	121.146	63.48	7	40	506.832	81.74	11	174	214.64	58.26	6	72	195.062	73.04	9
51702807	RecName: Full=60S ribosomal protein L31	65.6	1	15	15	1204	100.448	50.4	8	38	28.3697	20.8	4	14	85.6049	48.8	9	35	17.3381	25.6	4	8	72.159	56	8	35	36.0694	42.4	6	18	38.4406	50.4	6	16	41.4996	41.6	7	18	176.344	56.8	12	78	69.9118	50.4	8	29	153.197	56.8	12
51702809	RecName: Full=60S ribosomal protein L32	58.52	1	15	15	1414	232.589	37.78	9	61	100.29	46.67	9	33	288.259	42.96	11	82	46.5645	30.37	6	16	160.019	37.78	8	45	102.034	46.67	9	39	98.2663	37.78	9	34	194.492	37.78	9	59	327.746	53.33	11	104	202.647	53.33	11	71	194.881	54.81	11
22002070	RecName: Full=60S ribosomal protein L34	43.59	1	11	11	871	73.4631	22.22	5	39	26.6053	12.82	2	15	112.677	22.22	5	59	7.97733	12.82	2	5	90.1033	29.91	6	55	16.9666	20.51	3	13	26.8892	13.68	3	15	37.6957	14.53	4	23	152.303	30.77	7	85	56.678	32.48	6	38	67.8638	26.5	6
1173039	RecName: Full=60S ribosomal protein L35	37.4	1	8	8	1896	187.71	30.08	5	62	94.0796	30.08	6	36	206.09	30.89	6	69	44.613	29.27	4	19	234.848	30.89	7	81	117.046	30.89	6	52	155.906	30.89	6	56	166.127	30.89	6	57	235.595	37.4	7	85	165.621	37.4	8	69	157.204	37.4	7
22002061	RecName: Full=60S ribosomal protein L35a; AltName: Full=Cell growth-inhibiting gene 33 protein	60	1	16	16	1000	132.897	31.82	8	63	41.6756	30	6	18	92.8072	30	6	42	0	9.09	1	1	88.7843	50	8	52	31.0537	50	8	22	32.761	39.09	7	15	40.7884	31.82	6	21	150.057	60	13	75	64.615	39.09	9	28	58.2979	50	10
7388073	RecName: Full=60S ribosomal protein L36	41.9	1	8	9	1212	142.412	36.19	6	51	68.2171	36.19	5	26	138.398	31.43	6	48	36.9717	21.9	4	13	87.7462	30.48	5	34	57.7391	21.9	4	24	50.2724	31.43	6	21	65.8488	30.48	5	24	219.39	34.29	6	82	95.0757	34.29	6	44	129.391	40.95	8
57013007	RecName: Full=60S ribosomal protein L36a-like	33.96	2	5	5	279	35.5256	20.75	2	12	2.10982	8.49	1	1	59.222	28.3	3	23					44.0024	30.19	4	20	0	8.49	1	1									60.1677	33.96	5	28	24.4208	12.26	2	13	17.3423	12.26	2
48429090	RecName: Full=60S ribosomal protein L37; AltName: Full=G1.16	18.56	1	2	2	14									0	6.19	1	4					0	6.19	1	2
47606455	RecName: Full=60S ribosomal protein L37a	69.57	2	6	7	603	166.816	48.91	5	61	37.3893	28.26	2	18	314.059	48.91	5	119	5.42601	28.26	2	5	76.2324	38.04	3	35	4.74187	38.04	3	3	13.1074	34.78	3	8	15.4054	34.78	3	7	101.527	69.57	7	53	43.9048	47.83	4	18	15.657	34.78	3
52783779	RecName: Full=60S ribosomal protein L38	57.14	1	8	8	1806	275.376	57.14	8	86	113.186	52.86	6	37	564.959	57.14	8	172	41.3147	52.86	5	18	290.812	57.14	7	93	134.971	57.14	6	54	357.574	57.14	8	118	335.086	52.86	5	103	280.177	57.14	8	100	149.817	57.14	6	53	61.4214	52.86	4
2500230	RecName: Full=60S ribosomal protein L3-like	13.76	1	2	6	541	16.2329	2.95	2	5	29.6556	2.95	2	8	30.8371	6.88	3	9	0	1.72	1	4	27.1874	4.67	3	18	38.5754	4.67	3	19	32.6351	4.67	3	11	46.7641	8.6	4	16	61.2985	4.67	3	24	37.3443	4.67	3	15	21.2214	5.9	4
22002063	RecName: Full=60S ribosomal protein L4; AltName: Full=60S ribosomal protein L1	60.89	1	42	42	8599	1238.49	51.99	29	348	574.037	42.39	21	179	1021.91	49.41	27	305	139.339	32.32	13	54	530.163	46.14	24	175	567.235	45.9	24	221	785.083	46.6	23	263	881.654	48.71	26	286	1346.49	49.18	27	406	733.783	46.6	27	246	1152.6	52.46	29
81175191	RecName: Full=60S ribosomal protein L5	58.92	1	32	32	6732	1314.15	55.56	26	424	453.928	44.78	17	151	963.569	46.8	20	317	54.7319	35.02	11	32	742.991	47.14	21	282	519.401	49.16	20	185	523.944	51.18	23	166	669.891	46.8	22	222	1023.59	53.2	26	353	574.752	53.2	23	200	796.794	58.59	30
1350762	RecName: Full=60S ribosomal protein L6; AltName: Full=Neoplasm-related protein C140; AltName: Full=Tax-responsive enhancer element-binding protein 107; Short=TaxREB107	62.15	1	30	30	7754	971.881	49.65	22	301	401.117	45.49	17	128	759.899	47.92	18	268	113.36	34.72	14	53	478.946	51.39	19	165	603.151	52.08	21	225	562.752	49.65	20	180	588.399	49.65	21	191	815.286	52.43	22	262	528.503	46.88	19	193	737.523	53.82	22
133021	RecName: Full=60S ribosomal protein L7	68.15	1	31	31	6762	641.246	60.89	21	227	317.55	53.63	20	110	264.094	52.82	17	89	164.161	47.18	15	72	345.188	56.05	20	132	378.947	60.89	20	163	400.825	53.63	20	138	430.517	53.63	20	146	669.3	65.73	25	235	458.563	61.29	23	163	611.947	63.71	23
54039239	RecName: Full=60S ribosomal protein L7a; AltName: Full=PLA-X polypeptide; AltName: Full=Surfeit locus protein 3	64.66	1	29	30	5134	472.598	51.88	19	160	392.029	43.98	19	126	479.288	51.13	19	167	107.956	41.73	13	46	516.065	51.5	22	169	436.509	47.74	19	148	397.314	47.74	19	130	410.212	47.74	20	141	908.897	51.88	23	281	548.814	50	21	176	645.565	51.88	21
52783289	RecName: Full=60S ribosomal protein L7-like 1	55.69	1	14	14	167	25.024	25.2	7	10	5.25695	8.54	2	2	23.2961	20.73	6	9					13.7369	13.01	4	6	2.20671	4.07	1	1	5.98299	10.98	2	2	6.94056	15.04	3	3	20.9331	22.76	6	8	8.99689	15.04	3	3	32.3796	36.99	8
51702823	RecName: Full=60S ribosomal protein L8	71.6	1	27	27	2891	472.542	45.53	13	141	226.008	29.18	8	71	325.042	39.3	9	107	85.2614	23.35	6	29	365.01	45.91	14	114	225.969	26.85	8	75	215.149	21.01	7	69	258.381	21.01	7	80	551.504	55.64	15	168	251.516	54.47	12	79	345.866	35.02	11
417677	RecName: Full=60S ribosomal protein L9	82.81	1	20	20	1376	200.798	60.42	12	58	104.121	32.29	6	33	162.808	41.67	10	49	35.4026	36.46	6	15	121.763	30.21	6	43	110.852	22.4	5	43	70.2411	40.1	8	25	76.9813	30.21	6	27	189.533	44.79	10	72	81.6025	34.9	7	35	136.642	46.88	13
56404676	RecName: Full=60S ribosome subunit biogenesis protein NIP7 homolog; AltName: Full=KD93	67.78	1	12	12	132	56.7688	29.44	4	18	3.61431	13.33	2	2	53.2594	40.56	5	14					10.5718	13.33	2	3					2.09228	5.56	1	2					42.36	35	4	13	5.26667	16.11	2	3	34.1628	52.22	6
12643333	RecName: Full=6-phosphofructo-2-kinase/fructose-2,6-bisphosphatase 2; Short=6PF-2-K/Fru-2,6-P2ase 2; Short=PFK/FBPase 2; AltName: Full=6PF-2-K/Fru-2,6-P2ase heart-type isozyme; Includes: RecName: Full=6-phosphofructo-2-kinase; Includes: RecName: Full=Fructose-2,6-bisphosphatase	62.18	1	27	34	647	82.2305	26.73	11	27	50.9466	22.18	10	15	65.7273	29.9	13	22					59.1709	21.39	11	23	26.1622	17.82	8	12	88.2077	34.65	14	32	88.2053	28.51	13	29	107.28	36.44	17	43	44.4626	20.4	10	19	20.8117	14.46	6
3023733	RecName: Full=6-phosphofructo-2-kinase/fructose-2,6-bisphosphatase 3; Short=6PF-2-K/Fru-2,6-P2ase 3; Short=PFK/FBPase 3; AltName: Full=6PF-2-K/Fru-2,6-P2ase brain/placenta-type isozyme; AltName: Full=Renal carcinoma antigen NY-REN-56; AltName: Full=iPFK-2; Includes: RecName: Full=6-phosphofructo-2-kinase; Includes: RecName: Full=Fructose-2,6-bisphosphatase	19.04	1	3	10	156	26.4318	9.23	4	10	11.3356	6.35	3	4	12.4872	6.73	3	5					5.41339	4.42	2	2	2.17315	1.92	1	1	14.6104	6.73	3	7	14.856	3.85	2	6	26.5876	13.08	6	10	6.87124	3.85	2	3	5.52869	4.42	2
6226609	RecName: Full=6-phosphofructo-2-kinase/fructose-2,6-bisphosphatase 4; Short=6PF-2-K/Fru-2,6-P2ase 4; Short=PFK/FBPase 4; AltName: Full=6PF-2-K/Fru-2,6-P2ase testis-type isozyme; Includes: RecName: Full=6-phosphofructo-2-kinase; Includes: RecName: Full=Fructose-2,6-bisphosphatase	14.07	1	2	6	73	4.40279	2.13	1	2	1.82184	2.13	1	1	2.18868	2.13	1	1									2.17315	2.13	1	1	4.33723	2.13	1	2	2.70333	2.13	1	1	11.0285	4.05	2	5	4.16267	2.13	1	2	2.34707	2.13	1
1346355	RecName: Full=6-phosphofructokinase type C; AltName: Full=6-phosphofructokinase, platelet type; AltName: Full=Phosphofructo-1-kinase isozyme C; Short=PFK-C; AltName: Full=Phosphofructokinase 1; AltName: Full=Phosphohexokinase	55.99	1	40	45	4357	273.662	23.34	15	77	262.472	30.48	22	82	731.19	41.71	29	224	59.5607	14.8	9	20	375.233	31.38	24	129	458.05	36.86	27	158	349.39	30.36	24	107	408	32.02	22	125	516.757	33.16	26	154	456.876	39.03	30	142	222.797	38.27	25
134048493	RecName: Full=6-phosphofructokinase, liver type; AltName: Full=Phosphofructo-1-kinase isozyme B; Short=PFK-B; AltName: Full=Phosphofructokinase 1; AltName: Full=Phosphohexokinase	61.15	1	36	41	6631	816.633	36.28	24	203	513.981	29.62	22	144	561.93	33.21	22	156	165.768	25.51	15	46	707.877	37.82	26	213	782.327	30.51	22	239	719.244	37.82	26	201	697.076	37.31	26	207	941.242	36.92	25	252	700.543	36.15	25	201	340.342	29.62	19
125126	RecName: Full=6-phosphofructokinase, muscle type; AltName: Full=Phosphofructo-1-kinase isozyme A; Short=PFK-A; Short=Phosphofructokinase-M; AltName: Full=Phosphofructokinase 1; AltName: Full=Phosphohexokinase	53.97	1	29	33	1845	113.989	24.74	13	30	129.324	24.36	17	41	125.994	29.62	18	44	61.7506	23.08	14	23	156.406	24.23	16	57	198.008	23.72	14	76	155.2	31.41	21	56	185.173	31.15	19	63	193.572	28.46	16	67	213.09	36.41	22	71	97.3868	28.33	18
20981679	RecName: Full=6-phosphogluconate dehydrogenase, decarboxylating	70.81	1	35	35	4014	547.407	36.23	17	182	174.792	30.23	13	63	272.379	42.44	18	97	250.721	36.44	18	96	155.16	36.85	15	60	278.326	40.99	17	102	201.917	38.3	17	74	181.265	33.33	16	64	528.209	54.87	22	172	211.201	38.1	16	81	164.788	32.51	16
7387511	RecName: Full=6-phosphogluconolactonase; Short=6PGL	81.01	1	15	15	1948	221.042	45.74	9	64	143.929	46.51	10	41	187.232	46.51	10	55	94.9059	48.45	9	30	229.198	44.57	8	60	186.673	51.16	10	54	170.479	46.51	10	49	182.529	52.71	11	49	245.11	59.69	12	71	171.206	62.79	12	52	161.625	56.98	12
417553	RecName: Full=6-pyruvoyl tetrahydrobiopterin synthase; Short=PTP synthase; Short=PTPS	31.03	1	4	4	7																	12.5314	31.03	4	7
254763430	RecName: Full=7,8-dihydro-8-oxoguanine triphosphatase; AltName: Full=2-hydroxy-dATP diphosphatase; AltName: Full=8-oxo-dGTPase; AltName: Full=Nucleoside diphosphate-linked moiety X motif 1; Short=Nudix motif 1; Flags: Precursor	26.9	1	6	6	104	22.3842	20.3	3	7	11.7514	13.2	3	4	15.9854	20.3	3	5	0	6.09	1	1	8.37313	13.71	2	3	9.64326	13.71	2	4	7.18625	20.3	3	3	17.9519	20.81	4	7	31.9237	20.81	5	11	1.65152	6.09	1	2	6.46007	14.21	3
116856	RecName: Full=72 kDa type IV collagenase; AltName: Full=72 kDa gelatinase; AltName: Full=Gelatinase A; AltName: Full=Matrix metalloproteinase-2; Short=MMP-2; AltName: Full=TBE-1; Contains: RecName: Full=PEX; Flags: Precursor	19.39	1	10	10	78									2.21077	1.82	1	1	2.51078	2.12	1	1													7.99757	6.06	3	3					1.85711	2.12	1	1
14916999	RecName: Full=78 kDa glucose-regulated protein; Short=GRP-78; AltName: Full=Endoplasmic reticulum lumenal Ca(2+)-binding protein grp78; AltName: Full=Heat shock 70 kDa protein 5; AltName: Full=Immunoglobulin heavy chain-binding protein; Short=BiP; Flags: Precursor	63.91	2	60	63	26142	3085.92	56.88	46	826	1371.08	52.45	41	379	2344.23	55.5	47	634	581.593	52.45	36	186	1812.69	61.62	55	510	2388.92	57.19	52	704	2087.18	57.34	47	577	2189.88	56.42	53	594	2915.7	56.27	51	830	2471.38	56.27	51	718	2630.53	59.33	53
308153428	RecName: Full=7-alpha-hydroxycholest-4-en-3-one 12-alpha-hydroxylase; AltName: Full=7-alpha-hydroxy-4-cholesten-3-one 12-alpha-hydroxylase; AltName: Full=CYPVIIIB1; AltName: Full=Cytochrome P450 8B1; AltName: Full=Sterol 12-alpha-hydroxylase	4.59	1	2	2	6																	0	1.6	1	1
20138066	RecName: Full=7-dehydrocholesterol reductase; Short=7-DHC reductase; AltName: Full=Putative sterol reductase SR-2; AltName: Full=Sterol Delta(7)-reductase	23.58	1	10	10	512	61.4981	13.89	6	30	28.4852	7.79	4	14	76.0857	15.58	7	33					63.4995	12.42	5	25	18.5921	5.89	3	9	25.4253	7.79	4	13	19.7341	7.79	4	9	72.0905	18.53	8	29	44.266	14.74	6	20	44.1694	16.63	7
476007845	RecName: Full=7-methylguanosine phosphate-specific 5'-nucleotidase; Short=7-methylguanosine nucleotidase; AltName: Full=Cytosolic 5'-nucleotidase 3B; AltName: Full=Cytosolic 5'-nucleotidase III-like protein; Short=cN-III-like protein; AltName: Full=N(7)-methylguanylate 5'-phosphatase	13.67	1	4	4	6																	2.22862	3	1	1					3.74741	3.67	1	1	5.61737	6.67	2	2
74758999	RecName: Full=7SK snRNA methylphosphate capping enzyme; Short=MePCE; AltName: Full=Bicoid-interacting protein 3 homolog; Short=Bin3 homolog	12.63	1	7	7	16	17.835	5.95	3	5					5.3682	3.92	2	2																					2.78443	1.6	1	1
6685712	RecName: Full=85/88 kDa calcium-independent phospholipase A2; Short=CaI-PLA2; AltName: Full=Group VI phospholipase A2; Short=GVI PLA2; AltName: Full=Intracellular membrane-associated calcium-independent phospholipase A2 beta; Short=iPLA2-beta; AltName: Full=Patatin-like phospholipase domain-containing protein 9; Short=PNPLA9	7.2	1	2	2	2
460018323	RecName: Full=8-oxo-dGDP phosphatase NUDT18; AltName: Full=2-hydroxy-dADP phosphatase; AltName: Full=7,8-dihydro-8-oxoguanine phosphatase; AltName: Full=MutT homolog 3; AltName: Full=Nucleoside diphosphate-linked moiety X motif 18; Short=Nudix motif 18	17.34	1	4	4	14																									2.23768	4.02	1	1	2.04353	4.02	1	1
124053460	RecName: Full=A disintegrin and metalloproteinase with thrombospondin motifs 1; Short=ADAM-TS 1; Short=ADAM-TS1; Short=ADAMTS-1; AltName: Full=METH-1; Flags: Precursor	0.93	1	1	1	1																					0	0.93	1	1
259016182	RecName: Full=A disintegrin and metalloproteinase with thrombospondin motifs 12; Short=ADAM-TS 12; Short=ADAM-TS12; Short=ADAMTS-12; Flags: Precursor	1.07	1	1	1	1
296434402	RecName: Full=A disintegrin and metalloproteinase with thrombospondin motifs 19; Short=ADAM-TS 19; Short=ADAM-TS19; Short=ADAMTS-19; Flags: Precursor	0.75	1	1	1	1
218511943	RecName: Full=A disintegrin and metalloproteinase with thrombospondin motifs 20; Short=ADAM-TS 20; Short=ADAM-TS20; Short=ADAMTS-20; Flags: Precursor	0.42	1	1	1	1
317373445	RecName: Full=A disintegrin and metalloproteinase with thrombospondin motifs 4; Short=ADAM-TS 4; Short=ADAM-TS4; Short=ADAMTS-4; AltName: Full=ADMP-1; AltName: Full=Aggrecanase-1; Flags: Precursor	4.06	1	2	2	8																									0	0.96	1	1					5.09381	0.96	1	3					1.60418	0.96	1
317373326	RecName: Full=A disintegrin and metalloproteinase with thrombospondin motifs 5; Short=ADAM-TS 5; Short=ADAM-TS5; Short=ADAMTS-5; AltName: Full=A disintegrin and metalloproteinase with thrombospondin motifs 11; Short=ADAM-TS 11; Short=ADAMTS-11; AltName: Full=ADMP-2; AltName: Full=Aggrecanase-2; Flags: Precursor	0.97	1	1	1	1
205371741	RecName: Full=A disintegrin and metalloproteinase with thrombospondin motifs 7; Short=ADAM-TS 7; Short=ADAM-TS7; Short=ADAMTS-7; AltName: Full=COMPase; Flags: Precursor	0.83	1	1	1	1																																									2.33549	0.83	1
212276516	RecName: Full=A disintegrin and metalloproteinase with thrombospondin motifs 9; Short=ADAM-TS 9; Short=ADAM-TS9; Short=ADAMTS-9; Flags: Precursor	1.6	1	2	2	2																																									0	0.62	1
74731415	RecName: Full=AarF domain-containing protein kinase 4	10.11	1	3	3	4																	2.06768	4.04	1	1
1168268	RecName: Full=Abelson tyrosine-protein kinase 2; AltName: Full=Abelson murine leukemia viral oncogene homolog 2; AltName: Full=Abelson-related gene protein; AltName: Full=Tyrosine-protein kinase ARG	3.81	1	3	3	5																																	0	0.76	1	1
50401854	RecName: Full=Abhydrolase domain-containing protein 12B	1.66	1	1	1	21					1.63035	1.66	1	4	0	1.66	1	1	1.64845	1.66	1	2	0	1.66	1	2	0	1.66	1	1																	0	1.66	1
308153403	RecName: Full=Abhydrolase domain-containing protein 15; Flags: Precursor	2.78	1	1	1	1													3.5073	2.78	1	1
23813746	RecName: Full=Abhydrolase domain-containing protein 16A; AltName: Full=HLA-B-associated transcript 5; AltName: Full=Protein G5	31.72	1	16	16	321	20.4605	16.13	6	6	17.4327	7.89	3	7	31.4814	19.71	9	13					36.8277	19.18	9	16	11.3203	4.66	3	7	36.8907	17.38	9	15	34.1242	13.98	6	14	44.0462	21.15	10	19	25.5301	19.71	9	9	30.2343	14.52	8
23813959	RecName: Full=Abhydrolase domain-containing protein 16B	6.61	1	2	2	4
123504	RecName: Full=Abhydrolase domain-containing protein 2; AltName: Full=Lung alpha/beta hydrolase 2; AltName: Full=Protein PHPS1-2	2.59	1	1	1	2	4.19666	2.59	1	2
134035377	RecName: Full=Abhydrolase domain-containing protein 3; AltName: Full=Lung alpha/beta hydrolase 3	5.87	1	2	2	2																													2.56434	3.18	1	1
74762601	RecName: Full=Abhydrolase domain-containing protein 4; AltName: Full=Alpha/beta-hydrolase 4; AltName: Full=Lyso-N-acylphosphatidylethanolamine lipase	3.51	1	1	1	1
296434384	RecName: Full=ABI gene family member 3; AltName: Full=New molecule including SH3; Short=Nesh	24.32	1	6	6	17					4.82412	5.46	2	2	5.22402	5.74	2	2					0	2.73	1	2	2.1686	4.1	1	1	4.77539	6.83	2	2	8.25511	9.56	3	3					2.92712	4.1	1	1
50400546	RecName: Full=Abl interactor 1; AltName: Full=Abelson interactor 1; Short=Abi-1; AltName: Full=Abl-binding protein 4; Short=AblBP4; AltName: Full=Eps8 SH3 domain-binding protein; Short=Eps8-binding protein; AltName: Full=Nap1-binding protein; Short=Nap1BP; AltName: Full=Spectrin SH3 domain-binding protein 1; AltName: Full=e3B1	20.67	1	7	9	307	62.9571	12.6	6	20	43.7202	12.6	6	15	54.3248	5.31	3	19	5.10294	5.31	2	2	75.1529	12.6	6	29	40.6167	8.46	4	13	35.1636	10.04	4	11	43.1291	10.83	5	14	73.807	16.54	7	25	50.8357	12.6	6	19	23.3238	12.4	4
50400673	RecName: Full=Abl interactor 2; AltName: Full=Abelson interactor 2; Short=Abi-2; AltName: Full=Abl-binding protein 3; Short=AblBP3; AltName: Full=Arg-binding protein 1; Short=ArgBP1	16.96	1	3	5	44	4.13906	1.75	1	2	6.91544	1.75	1	3									6.3137	1.75	1	4					4.42887	1.75	1	2	4.99431	2.34	1	2	8.75528	1.75	1	4	8.56069	4.87	2	4
215273935	RecName: Full=Abnormal spindle-like microcephaly-associated protein; AltName: Full=Abnormal spindle protein homolog; Short=Asp homolog	2.07	1	7	8	16	2.41832	0.2	1	1									0	0.14	1	1													1.60314	0.55	2	2									2.14112	0.46	1
76800646	RecName: Full=Absent in melanoma 1 protein; AltName: Full=Beta/gamma crystallin domain-containing protein 1	29.89	1	35	35	389	270.92	22.63	28	95					174.206	17.82	23	61					27.4584	3.02	4	10	5.30282	1.63	2	2	6.67952	2.15	3	4	19.335	4.93	8	10	25.448	5.17	6	9	5.11074	1.63	2	2	28.4152	6.62	7
74750446	RecName: Full=Acetoacetyl-CoA synthetase; AltName: Full=Acyl-CoA synthetase family member 1; AltName: Full=Protein sur-5 homolog	19.49	1	13	13	106	33.4969	13.1	9	12	18.5256	6.7	4	7	7.08696	4.17	2	2					17.6763	7.44	4	6	7.23267	4.76	2	2	15.8816	5.51	3	5	24.8252	8.33	5	9	32.4208	7.74	5	10	19.9568	10.42	6	7	8.03489	5.51	3
166233818	RecName: Full=Acetolactate synthase-like protein; AltName: Full=IlvB-like protein	57.91	1	29	29	612	25.1324	6.65	3	8	8.10199	4.91	2	2	58.941	24.37	9	16	3.24973	1.58	1	1	37.918	18.35	7	11	7.65826	3.32	1	2	20.9337	10.13	4	5	16.7205	11.23	4	5	73.7517	17.41	6	24	22.1906	10.13	4	8	4.32061	3.32	1
21903373	RecName: Full=Acetylcholine receptor subunit beta; Flags: Precursor	3.99	1	2	2	3
543759	RecName: Full=Acetylcholine receptor subunit delta; Flags: Precursor	7.16	1	1	1	1
126302510	RecName: Full=Acetylcholine receptor subunit gamma; Flags: Precursor	10.44	1	2	2	2																																					0	6.19	1	1
116241309	RecName: Full=Acetylcholinesterase collagenic tail peptide; AltName: Full=AChE Q subunit; AltName: Full=Acetylcholinesterase-associated collagen; Flags: Precursor	2.2	1	1	1	1
113037	RecName: Full=Acetylcholinesterase; Short=AChE; Flags: Precursor	2.28	2	1	2	44					3.28959	1.14	1	3	3.32196	1.14	1	4					0	1.14	1	1	0	1.14	1	2	1.88777	1.14	1	3	3.59321	1.14	1	4	3.44938	1.14	1	3	1.73939	1.14	1	3	1.73711	1.14	1
52000838	RecName: Full=Acetyl-CoA acetyltransferase, cytosolic; AltName: Full=Acetyl-CoA transferase-like protein; AltName: Full=Cytosolic acetoacetyl-CoA thiolase	62.72	1	21	21	886	136.482	19.14	6	39	89.8073	25.19	6	25	58.0577	17.13	5	17	32.8263	11.84	3	10	62.8793	18.89	6	22	41.1904	20.91	7	16	117.1	33.5	8	35	134.995	29.22	10	41	236.272	35.77	10	68	82.0908	29.97	7	27	39.4286	26.7	7
135755	RecName: Full=Acetyl-CoA acetyltransferase, mitochondrial; AltName: Full=Acetoacetyl-CoA thiolase; AltName: Full=T2; Flags: Precursor	74	1	35	35	4086	297.308	40.75	15	83	467.092	48.95	22	122	172.201	41.92	14	55	219.106	46.14	19	68	367.105	53.16	19	101	657.728	55.97	25	183	608.87	50.59	23	168	607.255	50.59	22	155	423.618	49.88	22	116	414.024	58.55	24	111	186.232	56.21	22
118601083	RecName: Full=Acetyl-CoA carboxylase 1; Short=ACC1; AltName: Full=ACC-alpha; Includes: RecName: Full=Biotin carboxylase	34.02	1	56	65	523	8.82912	1.96	4	5	4.9016	0.94	2	3	69.0361	8.57	16	27	126.352	8.99	17	53	7.28103	1.45	3	4	7.00764	1.45	2	3	10.0755	2.51	4	4	8.88449	3.5	6	6	217.303	19.61	39	86	49.6707	8.7	16	28	24.9372	5.46	10
308153638	RecName: Full=Acetyl-CoA carboxylase 2; AltName: Full=ACC-beta; Includes: RecName: Full=Biotin carboxylase	25.43	1	40	49	302	6.40536	1.38	3	3	1.88295	0.41	1	1	29.913	2.4	4	10	388.08	19.37	41	169	7.28103	1.06	2	3	7.00764	1.38	2	3	8.29144	1.87	3	3	7.7762	2.28	3	3	58.1029	3.34	6	21	22.0281	2.44	4	9	7.7691	2.16	4
30172968	RecName: Full=Acetyl-coenzyme A synthetase 2-like, mitochondrial; AltName: Full=Acetate--CoA ligase 2; AltName: Full=Acetyl-CoA synthetase 2; Short=AceCS2; AltName: Full=Acyl-CoA synthetase short-chain family member 1; Flags: Precursor	43.98	1	27	27	588	91.8843	11.03	6	27	14.9781	8.27	4	5	53.2328	21.77	10	15					73.8091	17.42	12	26	42.1819	17.71	10	17	47.5867	14.95	10	18	39.7542	13.93	8	14	38.4817	13.5	8	14	35.2168	20.75	10	13	135.278	31.64	19
20137525	RecName: Full=Acetyl-coenzyme A synthetase, cytoplasmic; AltName: Full=Acetate--CoA ligase; AltName: Full=Acetyl-CoA synthetase; Short=ACS; Short=AceCS; AltName: Full=Acyl-CoA synthetase short-chain family member 2; AltName: Full=Acyl-activating enzyme	46.5	1	27	27	753	41.039	10.27	6	16	40.5415	15.83	9	13	33.0727	10.7	7	12	23.7047	9.27	5	9	47.2624	13.27	9	16	96.7878	12.98	8	38	115.771	21.26	14	42	125.839	24.25	16	47	196.726	22.97	13	68	148.326	27.39	18	56	101.213	19.69	13
74735319	RecName: Full=Acetyl-coenzyme A transporter 1; Short=AT-1; Short=Acetyl-CoA transporter 1; AltName: Full=Solute carrier family 33 member 1	19.67	1	9	9	227	63.9281	16.21	7	27	20.1646	9.29	4	9	43.3367	14.39	6	19					27.4714	10.02	4	15	7.64338	8.38	3	4	10.7486	6.92	3	5	8.46811	4.92	2	5	16.3677	6.92	3	6	13.8309	8.56	4	8	10.8714	10.02	4
1170276	RecName: Full=Acetylserotonin O-methyltransferase; AltName: Full=Hydroxyindole O-methyltransferase; Short=HIOMT	4.64	1	1	1	2									3.40184	4.64	1	1
12644476	RecName: Full=Achaete-scute homolog 2; Short=ASH-2; Short=hASH2; AltName: Full=Class A basic helix-loop-helix protein 45; Short=bHLHa45; AltName: Full=Mash2	15.54	1	2	2	2									5.064	8.29	1	1
239938949	RecName: Full=Acid ceramidase; Short=AC; Short=ACDase; Short=Acid CDase; AltName: Full=Acylsphingosine deacylase; AltName: Full=N-acylsphingosine amidohydrolase; AltName: Full=Putative 32 kDa heart protein; Short=PHP32; Contains: RecName: Full=Acid ceramidase subunit alpha; Contains: RecName: Full=Acid ceramidase subunit beta; Flags: Precursor	56.2	1	29	29	2054	175.962	40.51	15	62	153.707	41.27	19	54	176.131	37.97	15	72	47.319	24.81	10	26	70.6929	16.2	9	29	132.871	32.91	16	56	174.017	27.59	13	61	150.729	27.59	13	53	80.6647	23.8	9	43	158.82	33.16	15	64	46.0663	20	7
39932730	RecName: Full=Acid sphingomyelinase-like phosphodiesterase 3a; Short=ASM-like phosphodiesterase 3a; Flags: Precursor	19.21	1	8	8	61	17.7851	8.61	3	6	8.25261	7.51	3	3	3.76439	3.75	1	1					3.45395	3.75	1	1	3.80685	5.3	2	2	5.74836	5.3	2	2	7.20318	6.84	3	3					0	1.55	1	1
62906890	RecName: Full=Acid sphingomyelinase-like phosphodiesterase 3b; Short=ASM-like phosphodiesterase 3b; Flags: Precursor	19.78	1	6	6	95	36.58	12.09	4	11	1.86568	2.2	1	1	11.4548	8.35	3	4					3.01628	3.52	1	1	2.65809	3.52	1	1	8.66627	8.35	3	3	6.51093	5.71	2	3	5.45026	2.2	1	2	0	2.2	1	1	5.53677	8.35	3
182627595	RecName: Full=Acid trehalase-like protein 1	11.67	1	6	6	7	10.429	7.87	4	4					2.1332	2.04	1	1
13431517	RecName: Full=Acidic fibroblast growth factor intracellular-binding protein; Short=aFGF intracellular-binding protein; AltName: Full=FGF-1 intracellular-binding protein	37.64	1	10	10	135	10.3896	9.89	2	2	16.4648	12.64	3	4	5.22683	4.67	1	1					11.7192	17.58	5	8	2.80194	2.75	1	1	18.5194	14.56	4	6	20.5204	16.21	4	6	28.2631	23.35	6	8	27.9768	17.31	4	7	27.8813	21.7	5
730318	RecName: Full=Acidic leucine-rich nuclear phosphoprotein 32 family member A; AltName: Full=Acidic nuclear phosphoprotein pp32; AltName: Full=Leucine-rich acidic nuclear protein; Short=LANP; AltName: Full=Mapmodulin; AltName: Full=Potent heat-stable protein phosphatase 2A inhibitor I1PP2A; AltName: Full=Putative HLA-DR-associated protein I; Short=PHAPI	55.42	3	12	20	1218	175.984	34.54	11	65	55.8805	28.92	9	20	80.7843	32.93	9	27	7.62592	11.65	3	4	101.305	39.36	13	40	93.3191	34.14	12	35	66.4444	26.51	11	31	110.16	39.36	14	38	119.52	38.15	13	50	47.8308	24.9	10	19	148.967	42.17	16
26390818	RecName: Full=Acidic leucine-rich nuclear phosphoprotein 32 family member B; AltName: Full=Acidic protein rich in leucines; AltName: Full=Putative HLA-DR-associated protein I-2; Short=PHAPI2; AltName: Full=Silver-stainable protein SSP29	39.04	2	9	17	1352	223.233	31.87	11	74	107.354	31.87	10	36	107.623	28.29	9	34	9.10943	15.54	4	5	95.689	31.47	12	38	84.9537	29.48	11	38	82.5788	23.11	8	33	111.633	29.88	12	39	185.825	34.66	13	73	100.634	29.88	12	40	115.196	36.65	12
30580363	RecName: Full=Acidic leucine-rich nuclear phosphoprotein 32 family member E; AltName: Full=LANP-like protein; Short=LANP-L	43.28	1	8	8	403	58.5116	18.28	5	19	40.2106	29.85	6	14	41.7913	12.31	4	12	1.64973	2.24	1	2	36.0244	12.31	4	16	67.1819	12.31	4	25	30.0348	12.31	4	13	44.8516	12.31	4	15	14.1592	7.46	3	9	24.3802	7.46	3	11	19.8306	7.46	3
74732669	RecName: Full=Acidic repeat-containing protein	2.03	1	2	2	5					0	0.87	1	1																					0	0.87	1	1
296439456	RecName: Full=Acid-sensing ion channel 1; Short=ASIC1; AltName: Full=Amiloride-sensitive cation channel 2, neuronal; AltName: Full=Brain sodium channel 2; Short=BNaC2	3.6	1	1	1	1
6686275	RecName: Full=Aconitate hydratase, mitochondrial; Short=Aconitase; AltName: Full=Citrate hydro-lyase; Flags: Precursor	73.72	1	64	64	10171	1124.5	42.44	32	295	831.024	52.69	38	220	949.16	55.38	40	247	383.371	42.31	25	128	1209.61	47.18	37	326	1358.6	52.69	40	405	990.412	45.77	39	290	1053.16	50	37	298	973.139	53.33	39	277	1130.32	56.41	46	322	690.658	55.26	41
74730232	RecName: Full=Acrosin-binding protein; AltName: Full=Cancer/testis antigen 23; Short=CT23; AltName: Full=Cancer/testis antigen OY-TES-1; AltName: Full=Proacrosin-binding protein sp32; Flags: Precursor	2.21	1	1	1	1																													0	2.21	1	1
166919564	RecName: Full=Actin filament-associated protein 1; AltName: Full=110 kDa actin filament-associated protein; Short=AFAP-110	3.42	1	2	2	5	3.22524	2.19	1	1					2.09096	2.19	1	1					2.46727	2.19	1	1													1.96237	1.23	1	1
156630522	RecName: Full=Actin filament-associated protein 1-like 1; Short=AFAP1-like protein 1	0.78	1	1	1	1
68052360	RecName: Full=Actin filament-associated protein 1-like 2; Short=AFAP1-like protein 2	7.82	1	5	5	5	3.42941	2.57	1	1									0	1.34	1	1
54036697	RecName: Full=Actin, alpha cardiac muscle 1; AltName: Full=Alpha-cardiac actin; Flags: Precursor	94.16	1	2	72	93303	5767.19	74.8	36	1712	7769.39	85.15	43	2101	3593.16	73.21	32	1202	3082.24	63.66	35	1021	4850.36	83.29	39	1637	10694.2	83.82	41	3331	7025.56	84.35	44	2042	6492.12	83.82	40	1903	6768.43	78.78	41	2078	7241.49	83.82	44	2140	5071.76	78.25	41
61218043	RecName: Full=Actin, alpha skeletal muscle; AltName: Full=Alpha-actin-1; Flags: Precursor	94.16	1	7	69	84409	5219.71	63.13	33	1614	6067.02	73.47	39	1779	3415.91	61.27	29	1162	2776.3	58.09	33	961	4289.11	71.35	34	1536	8746.5	77.72	38	2985	6135.12	78.25	41	1866	5614.91	72.15	37	1741	6200.16	72.94	39	1974	6171.43	72.15	39	1928	4604.13	72.41	39
46397333	RecName: Full=Actin, cytoplasmic 1; AltName: Full=Beta-actin; Contains: RecName: Full=Actin, cytoplasmic 1, N-terminally processed	99.47	1	2	71	100419	8424.06	84.27	38	2254	6612.57	84.53	39	1880	5967.26	84	36	1709	3269.18	64.8	33	1084	6421.93	84.27	43	2025	10716	92	42	3350	8119.84	85.33	46	2289	8021.26	84.27	41	2255	9507.66	78.4	42	2584	8325.74	78.4	41	2363	6997.72	78.67	42
54036678	RecName: Full=Actin, cytoplasmic 2; AltName: Full=Gamma-actin; Contains: RecName: Full=Actin, cytoplasmic 2, N-terminally processed	99.47	1	1	70	100416	8424.06	84.27	38	2254	6612.57	84.53	39	1880	5967.26	84	36	1709	3269.18	64.8	33	1084	6421.93	84.27	43	2025	10716	92	42	3350	8119.84	85.33	46	2289	8021.26	84.27	41	2255	9507.66	78.4	42	2584	8325.74	78.4	41	2363	6997.72	78.67	42
54036679	RecName: Full=Actin, gamma-enteric smooth muscle; AltName: Full=Alpha-actin-3; AltName: Full=Gamma-2-actin; AltName: Full=Smooth muscle gamma-actin; Flags: Precursor	94.41	1	9	70	86379	5246.77	65.16	32	1588	7436.05	75.53	40	2019	3088.01	63.83	29	1052	2803.53	60.11	33	933	4382.06	83.24	35	1481	9948.35	83.78	38	3110	6271.2	84.31	41	1858	5876.96	74.2	36	1742	6161.21	75.53	39	1927	6728.23	74.2	41	2015	4693.19	74.73	38
206729924	RecName: Full=Actin-binding LIM protein 1; Short=abLIM-1; AltName: Full=Actin-binding LIM protein family member 1; AltName: Full=Actin-binding double zinc finger protein; AltName: Full=LIMAB1; AltName: Full=Limatin	16.84	1	10	10	45	2.88907	1.8	1	1					20.5078	8.1	5	8					28.3357	10.41	6	10													2.71768	1.8	1	1
56404448	RecName: Full=Actin-binding LIM protein 3; Short=abLIM-3; AltName: Full=Actin-binding LIM protein family member 3	4.83	1	2	2	2																	2.10796	2.34	1	1
90111962	RecName: Full=Actin-binding protein anillin	7.47	1	5	6	8					0	0.44	1	1																									2.08776	1.07	1	1
23396463	RecName: Full=Actin-like protein 6A; AltName: Full=53 kDa BRG1-associated factor A; AltName: Full=Actin-related protein Baf53a; AltName: Full=ArpNbeta; AltName: Full=BRG1-associated factor 53A; Short=BAF53A; AltName: Full=INO80 complex subunit K	47.55	2	17	17	647	122.557	23.08	7	31	57.5294	26.57	7	14	110.507	25.41	8	31	16.2873	16.78	4	4	60.4647	22.61	7	19	81.5344	25.41	7	21	50.3118	25.41	7	14	88.6078	27.97	9	23	100.542	22.38	7	26	46.7243	22.38	6	12	67.781	19.11	6
27923739	RecName: Full=Actin-related protein 10; AltName: Full=Actin-related protein 11; Short=hARP11	37.65	1	14	15	110	13.3644	10.07	3	5	13.2323	10.07	3	4	10.669	10.07	3	4					9.35432	5.76	1	2	4.28141	5.76	1	1	9.27155	7.91	2	4	10.2682	10.07	3	4	7.0082	10.07	3	3	8.95215	10.07	3	4	0	7.43	2
88984001	RecName: Full=Actin-related protein 2/3 complex subunit 1A; AltName: Full=SOP2-like protein	68.92	1	23	24	1163	157.991	25.95	9	57	104.092	22.97	8	33	143.76	26.76	9	55	32.3005	18.65	6	12	77.4455	17.57	5	24	107.379	20	7	32	118.076	34.86	11	36	112.69	34.05	10	35	49.9983	15.68	4	16	90.7754	28.38	9	33	53.5586	21.62	6
3121763	RecName: Full=Actin-related protein 2/3 complex subunit 1B; AltName: Full=Arp2/3 complex 41 kDa subunit; AltName: Full=p41-ARC	61.83	1	23	24	4963	893.694	42.47	16	261	311.459	38.98	12	102	625.676	40.32	13	211	55.7275	21.51	6	24	420.796	39.25	13	165	429.754	39.25	14	176	363.414	39.25	12	129	430.902	39.25	12	157	439.671	39.25	13	135	329.336	39.25	13	114	289.364	41.13	14
3121764	RecName: Full=Actin-related protein 2/3 complex subunit 2; AltName: Full=Arp2/3 complex 34 kDa subunit; Short=p34-ARC	87	1	40	40	3973	556.696	43.33	20	170	270.951	43	18	81	93.7699	31.67	9	34	121.077	40.33	14	39	350.032	44	21	129	367.594	45	20	142	326.683	49.33	23	102	308.489	48.67	22	94	508.469	51	25	162	337.371	42	20	117	244.44	48.67	23
3121765	RecName: Full=Actin-related protein 2/3 complex subunit 3; AltName: Full=Arp2/3 complex 21 kDa subunit; Short=p21-ARC	75.28	1	15	15	1541	118.467	36.52	8	46	87.5801	36.52	7	36	98.4064	29.21	6	40	31.395	21.91	4	16	76.2928	38.2	8	33	112.883	38.2	8	61	60.784	29.21	5	28	51.7076	21.91	4	23	156.969	25.84	5	65	84.115	36.52	7	43	76.8209	31.46	7
38372625	RecName: Full=Actin-related protein 2/3 complex subunit 4; AltName: Full=Arp2/3 complex 20 kDa subunit; Short=p20-ARC	89.29	1	21	21	2788	145.777	38.1	7	57	99.37	27.38	6	43	143.079	40.48	7	59	46.138	22.62	4	21	139.794	32.74	7	70	188.922	46.43	8	101	124.663	39.29	8	52	167.911	36.31	9	70	265.745	50	11	105	211.83	44.05	11	87	179.542	50.6	12
3121767	RecName: Full=Actin-related protein 2/3 complex subunit 5; AltName: Full=Arp2/3 complex 16 kDa subunit; Short=p16-ARC	83.44	1	14	15	1076	163.372	66.23	8	38	152.91	54.97	9	43	196.424	62.25	7	51	20.558	43.71	5	9	170.137	66.89	7	49	234.414	70.86	8	67	142.235	43.71	6	39	203.329	43.71	6	53	107.309	43.71	5	32	72.1991	69.54	7	22	65.9918	69.54	7
74752229	RecName: Full=Actin-related protein 2/3 complex subunit 5-like protein; AltName: Full=Arp2/3 complex 16 kDa subunit 2; Short=ARC16-2	66.01	1	8	9	468	65.8182	33.99	4	17	51.906	33.99	4	13	65.8078	33.99	4	21	11.222	28.76	3	5	67.0419	33.99	4	20	65.7984	33.99	4	24	48.9825	33.99	4	16	57.506	33.99	4	19	42	28.76	3	16	28.7304	31.37	4	11	19.1399	16.34	2
47117648	RecName: Full=Actin-related protein 2; AltName: Full=Actin-like protein 2	68.27	1	31	32	5257	660.808	36.8	17	188	327.898	35.28	16	92	319.66	41.62	16	117	116.691	32.74	11	40	344.323	36.55	15	105	551.324	37.82	17	170	457.351	49.75	20	142	441.989	43.4	18	128	519.46	42.89	19	165	428.335	40.61	18	140	300.408	39.34	17
47117647	RecName: Full=Actin-related protein 3; AltName: Full=Actin-like protein 3	79.67	3	35	35	6161	819.783	55.26	22	221	310.275	47.85	19	82	449.787	54.55	21	139	174.891	41.87	17	57	386.672	55.26	22	114	491.749	56.94	23	173	428.573	66.75	26	126	451.335	60.77	24	127	766.756	66.03	24	229	450.41	61.48	24	142	435.419	48.56	21
110832751	RecName: Full=Actin-related protein 5; Short=hARP5; AltName: Full=Sarcoma antigen NY-SAR-16	14.66	2	6	7	13																	3.12776	2.31	1	1	2.77052	2.31	1	1									4.20806	1.98	1	1	2.22545	2.97	1	1
27923737	RecName: Full=Actin-related protein 6; Short=hArp6; AltName: Full=hARPX	8.84	1	3	3	4																									1.71241	2.53	1	1
116241257	RecName: Full=Actin-related protein 8; Short=hArp8; AltName: Full=INO80 complex subunit N	4.33	1	2	2	2
1709514	RecName: Full=Activated RNA polymerase II transcriptional coactivator p15; AltName: Full=Positive cofactor 4; Short=PC4; AltName: Full=SUB1 homolog; AltName: Full=p14	77.95	1	16	16	1431	256.41	47.24	8	85	161.636	48.03	9	61	218.645	42.52	7	73	13.4609	26.77	3	8	98.391	55.91	9	35	189.508	48.03	9	67	72.0981	43.31	7	25	90.4261	42.52	6	35	103.677	47.24	7	48	24.5058	37.01	4	16	47.633	54.33	7
166215833	RecName: Full=Activating molecule in BECN1-regulated autophagy protein 1	2.47	1	2	2	2																																									0	1.69	1
50400556	RecName: Full=Activating signal cointegrator 1 complex subunit 1; AltName: Full=ASC-1 complex subunit p50; AltName: Full=Trip4 complex subunit p50	17	1	6	6	14	1.77089	1.75	1	1					10.3129	11.25	4	4					4.26402	7	2	2																					4.17535	3.75	2
92090990	RecName: Full=Activating signal cointegrator 1 complex subunit 2; AltName: Full=ASC-1 complex subunit p100; AltName: Full=Trip4 complex subunit p100	8.32	1	6	6	52	0	1.06	1	1	0	1.06	1	1	2.22089	1.06	1	1	0	1.32	1	1	2.08861	1.06	1	1													15.7945	3.7	3	8	2.022	1.06	1	1	8.66284	2.38	2
158518649	RecName: Full=Activating signal cointegrator 1 complex subunit 3; AltName: Full=ASC-1 complex subunit p200; Short=ASC1p200; AltName: Full=Helicase, ATP binding 1; AltName: Full=Trip4 complex subunit p200	29.2	1	55	56	476	51.6201	4.09	8	17	6.77763	2.63	5	7	91.9862	8.95	18	41					43.8301	6.72	12	27	4.50353	0.54	1	3	12.7904	1.5	3	6	15.8931	1.95	4	8	88.1052	9.4	17	32	53.4602	5.9	11	23	49.0861	7.13	13
116242828	RecName: Full=Activating signal cointegrator 1; Short=ASC-1; AltName: Full=Thyroid receptor-interacting protein 4; Short=TR-interacting protein 4; Short=TRIP-4	16.18	1	6	6	11	4.13123	2.58	1	1					6.05942	4.3	2	2					3.63216	3.1	1	1																					7.00988	5.34	2
317373420	RecName: Full=Activating transcription factor 7-interacting protein 1; AltName: Full=ATF-interacting protein; Short=ATF-IP; AltName: Full=ATF7-interacting protein; AltName: Full=ATFa-associated modulator; Short=hAM; AltName: Full=MBD1-containing chromatin-associated factor 1; AltName: Full=P621	9.53	1	7	7	16	12.2368	3.7	4	5					2.05004	1.26	1	1					7.30113	3.7	3	4																					5.17443	3.15	2
143352739	RecName: Full=Activating transcription factor 7-interacting protein 2; Short=ATF7-interacting protein 2; AltName: Full=MBD1-containing chromatin-associated factor 2	2.79	1	1	1	1
13124003	RecName: Full=Activator of 90 kDa heat shock protein ATPase homolog 1; Short=AHA1; AltName: Full=p38	68.64	1	24	24	638	127.027	38.17	11	33	34.6993	16.57	4	9	80.3202	33.73	10	26	4.73781	6.8	2	2	11.535	13.02	4	5	30.5546	20.71	6	11	52.7385	39.35	10	17	46.6325	36.39	11	17	69.4299	34.62	9	23	29.4032	18.64	5	10	53.4352	42.9	12
74753396	RecName: Full=Activator of basal transcription 1; Short=hABT1; AltName: Full=Basal transcriptional activator	26.84	1	7	7	31	12.1425	13.24	3	4					2.28251	2.57	1	1																					8.36244	13.6	3	4					19.7191	21.69	5
357528764	RecName: Full=Active breakpoint cluster region-related protein	22.7	1	13	14	186	14.7218	2.68	2	5	11.3496	5.7	4	4	29.1863	6.29	5	12					62.3299	13.85	8	21	7.99483	3.84	3	4	23.4838	5.7	4	10	18.9316	3.84	3	9	36.5173	5.24	4	14	42.5867	9.08	6	16	31.3574	9.08	6
74727734	RecName: Full=Active regulator of SIRT1; AltName: Full=40S ribosomal protein S19-binding protein 1; Short=RPS19-binding protein 1; Short=S19BP	25	1	2	2	7									6.66586	9.56	1	2																					2.67013	9.56	1	1
547775	RecName: Full=Activin receptor type-1B; AltName: Full=Activin receptor type IB; Short=ACTR-IB; AltName: Full=Activin receptor-like kinase 4; Short=ALK-4; AltName: Full=Serine/threonine-protein kinase receptor R2; Short=SKR2; Flags: Precursor	2.38	1	1	1	2													1.6649	2.38	1	2
97535735	RecName: Full=Activin receptor type-2B; AltName: Full=Activin receptor type IIB; Short=ACTR-IIB; Flags: Precursor	2.54	1	1	1	1
24636245	RecName: Full=Activity-dependent neuroprotector homeobox protein; AltName: Full=Activity-dependent neuroprotective protein	24.23	1	18	18	96	21.3828	9.62	7	8					21.1003	8.17	7	9					16.8126	5.35	4	6	2.23203	1.54	1	1					0	2.36	1	1	42.0709	9.07	6	16					35.7441	12.25	8
21903370	RecName: Full=Acyl carrier protein, mitochondrial; Short=ACP; AltName: Full=CI-SDAP; AltName: Full=NADH-ubiquinone oxidoreductase 9.6 kDa subunit; Flags: Precursor	25	1	6	6	132	35.3024	25	5	17	5.31154	11.54	2	5	40.5905	21.15	5	16					10.2346	11.54	2	5	2.01888	9.62	2	2	11.349	11.54	2	6	15.7327	11.54	2	7
38258902	RecName: Full=Acylamino-acid-releasing enzyme; Short=AARE; AltName: Full=Acyl-peptide hydrolase; Short=APH; AltName: Full=Acylaminoacyl-peptidase; AltName: Full=Oxidized protein hydrolase; Short=OPH	71.04	1	37	37	2022	270.22	30.19	20	80	99.9122	20.9	12	31	182.202	28.42	17	57	108.215	24.18	14	37	177.988	28.28	17	53	163.888	24.45	13	53	176.6	28.96	17	56	157.187	30.05	19	50	287.933	26.5	16	92	159.928	25.41	15	54	163.13	27.32	16
74748862	RecName: Full=Acyl-CoA dehydrogenase family member 10; Short=ACAD-10	29.75	1	23	23	91	9.25372	1.51	1	3					16.6532	4.06	3	5					7.90986	2.46	2	2	4.15071	1.51	1	1	7.96502	4.25	4	4	16.537	4.06	3	5	17.1535	7.37	6	6	5.84378	2.46	2	2
117949774	RecName: Full=Acyl-CoA dehydrogenase family member 11; Short=ACAD-11	1.54	1	1	1	2													2.61975	1.54	1	1
32469596	RecName: Full=Acyl-CoA dehydrogenase family member 9, mitochondrial; Short=ACAD-9; Flags: Precursor	57	1	33	33	616	14.4402	9.98	4	5	2.77501	4.99	3	3	48.0409	20.61	11	16	6.5052	3.7	2	2	92.775	40.26	20	31	29.9549	22.71	11	11	32.409	15.3	9	12	32.5357	17.71	10	12	84.7245	24.32	12	29	43.0226	16.75	8	14	51.4543	25.93	12
21431730	RecName: Full=Acyl-CoA desaturase; AltName: Full=Delta(9)-desaturase; Short=Delta-9 desaturase; AltName: Full=Fatty acid desaturase; AltName: Full=Stearoyl-CoA desaturase	12.26	1	5	5	54	18.0159	5.29	2	7					13.7291	3.62	1	5																					8.6598	8.64	3	4					0	3.62	1
166198367	RecName: Full=Acyl-CoA synthetase family member 2, mitochondrial; Flags: Precursor	41.14	1	20	20	505	30.8536	13.01	6	10	41.7874	17.07	6	10	47.7071	20.81	9	13	16.1738	12.03	6	6	74.2041	19.02	10	24	93.8027	21.14	11	30	73.0316	17.4	8	21	125.253	21.3	12	37	44.4791	18.54	7	14	50.5342	16.26	7	16	17.7671	15.93	6
296439438	RecName: Full=Acyl-CoA synthetase family member 3, mitochondrial; Flags: Precursor	47.92	1	22	22	294	53.9441	17.53	9	18	23.5095	6.77	3	7	34.5126	13.02	6	11	2.80152	2.6	1	1	11.7105	6.6	3	4	14.8861	6.77	3	5	49.4643	18.75	9	15	31.9866	16.84	8	11	31.3071	14.24	7	10	29.817	15.28	8	11	39.9635	13.89	6
269849683	RecName: Full=Acyl-CoA synthetase family member 4; AltName: Full=Aminoadipate-semialdehyde dehydrogenase; AltName: Full=Protein NRPS998	2.09	1	1	1	1
74752698	RecName: Full=Acyl-CoA synthetase short-chain family member 3, mitochondrial; AltName: Full=Acyl-CoA synthetase short-chain family member 3; Flags: Precursor	9.04	1	4	4	9													8.30768	9.04	4	4
6136501	RecName: Full=Acyl-CoA:lysophosphatidylglycerol acyltransferase 1	12.7	1	5	5	45	5.03098	6.76	2	3					7.03501	6.76	2	4																	3.04893	3.78	1	1	8.60427	6.76	2	4					1.81264	2.97	1
74745508	RecName: Full=Acyl-CoA-binding domain-containing protein 5	14.42	1	7	7	96	20.5609	9.74	4	7	4.48296	2.06	1	2	24.0997	11.99	5	9					38.8346	14.42	7	15					5.99251	2.06	1	3	13.455	6.55	3	6	44.1147	12.17	6	17	8.8132	4.49	2	5	6.77498	5.24	2
74762703	RecName: Full=Acyl-CoA-binding domain-containing protein 6	4.26	1	1	1	1
118276	RecName: Full=Acyl-CoA-binding protein; Short=ACBP; AltName: Full=Diazepam-binding inhibitor; Short=DBI; AltName: Full=Endozepine; Short=EP	75.86	1	9	9	883	147.284	65.52	6	41	93.0837	65.52	6	32	164.728	65.52	5	52	23.4165	54.02	4	14	90.2425	70.11	8	36	56.8925	70.11	8	28	107.955	70.11	7	47	130.245	65.52	6	52	30.2717	52.87	3	12	9.13978	54.02	4	5	0	18.39	1
205371797	RecName: Full=Acyl-coenzyme A oxidase-like protein; Short=Acyl-CoA oxidase-like protein	1.83	1	1	1	1
121940002	RecName: Full=Acyl-coenzyme A synthetase ACSM1, mitochondrial; AltName: Full=Acyl-CoA synthetase medium-chain family member 1; AltName: Full=Butyrate--CoA ligase 1; AltName: Full=Butyryl-coenzyme A synthetase 1; AltName: Full=Lipoate-activating enzyme; AltName: Full=Middle-chain acyl-CoA synthetase 1; Flags: Precursor	1.56	1	1	1	1																																	0	1.56	1	1
257050995	RecName: Full=Acyl-coenzyme A synthetase ACSM2A, mitochondrial; AltName: Full=Acyl-CoA synthetase medium-chain family member 2A; AltName: Full=Butyrate--CoA ligase 2A; AltName: Full=Butyryl-coenzyme A synthetase 2A; AltName: Full=Middle-chain acyl-CoA synthetase 2A; Flags: Precursor	2.6	2	1	1	1
158706483	RecName: Full=Acyl-coenzyme A synthetase ACSM3, mitochondrial; AltName: Full=Acyl-CoA synthetase medium-chain family member 3; AltName: Full=Butyrate--CoA ligase 3; AltName: Full=Butyryl-coenzyme A synthetase 3; AltName: Full=Middle-chain acyl-CoA synthetase 3; AltName: Full=Protein SA homolog; Flags: Precursor	43.69	2	22	22	138					9.95033	5.12	3	5	6.74424	3.07	2	3					19.4176	12.63	6	7	23.8815	15.36	7	10	17.6123	13.82	7	9	20.6999	11.95	6	8	2.1418	1.88	1	1	10.0713	12.8	5	6	2.31422	3.07	2
269849538	RecName: Full=Acyl-coenzyme A synthetase ACSM5, mitochondrial; AltName: Full=Acyl-CoA synthetase medium-chain family member 5; Flags: Precursor	2.59	1	2	2	9
50428913	RecName: Full=Acyl-coenzyme A thioesterase 1; Short=Acyl-CoA thioesterase 1; AltName: Full=CTE-I; AltName: Full=CTE-Ib; AltName: Full=Inducible cytosolic acyl-coenzyme A thioester hydrolase; AltName: Full=Long chain acyl-CoA thioester hydrolase; Short=Long chain acyl-CoA hydrolase	64.13	1	1	21	611	16.6281	11.16	4	6	69.7407	32.07	10	19	24.2653	16.15	5	8	71.0045	28.5	10	22	27.5718	23.99	7	9	38.2692	24.7	8	15	52.016	21.85	7	16	41.7601	23.75	8	14	26.0355	20.9	7	9	72.2581	39.67	12	20	27.8632	18.76	6
21363000	RecName: Full=Acyl-coenzyme A thioesterase 11; Short=Acyl-CoA thioesterase 11; AltName: Full=Acyl-CoA thioester hydrolase 11; AltName: Full=Adipose-associated thioesterase; AltName: Full=Brown fat-inducible thioesterase; Short=BFIT	26.52	1	13	13	222	28.8856	7.41	4	9	7.44227	5.11	3	3	25.8932	9.72	6	11					19.2893	7.41	4	8	17.6617	7.41	4	11	18.7799	8.73	5	10	18.337	8.73	5	8	15.772	7.41	4	7	26.5145	8.73	5	13	14.3409	5.11	3
23396822	RecName: Full=Acyl-coenzyme A thioesterase 13; Short=Acyl-CoA thioesterase 13; AltName: Full=Thioesterase superfamily member 2; Contains: RecName: Full=Acyl-coenzyme A thioesterase 13, N-terminally processed	65	1	6	6	297	35.9907	15.71	2	15	19.2954	15.71	2	7	50.3481	37.86	4	22	7.97765	8.57	1	3	30.8893	28.57	3	14	15.5058	28.57	3	6	37.6736	28.57	3	13	34.447	28.57	3	12	72.9395	28.57	3	28	24.6564	29.29	3	10	29.3615	31.43	3
269849771	RecName: Full=Acyl-coenzyme A thioesterase 2, mitochondrial; Short=Acyl-CoA thioesterase 2; AltName: Full=Acyl-coenzyme A thioester hydrolase 2a; AltName: Full=CTE-Ia; AltName: Full=Long-chain acyl-CoA thioesterase 2; AltName: Full=ZAP128; Flags: Precursor	64.18	1	2	22	588	16.6281	9.73	4	6	60.1615	25.26	9	16	18.4742	11.39	4	6	67.9945	22.15	9	21	27.5718	20.91	7	9	29.6884	18.84	7	12	46.471	16.36	6	14	35.8298	18.01	7	12	26.0355	18.22	7	9	69.4229	31.88	11	19	25.8302	13.66	5
50401071	RecName: Full=Acyl-coenzyme A thioesterase 4; Short=Acyl-CoA thioesterase 4; AltName: Full=PTE-2b; AltName: Full=Peroxisomal acyl coenzyme A thioester hydrolase Ib; AltName: Full=Peroxisomal long-chain acyl-CoA thioesterase Ib; Short=PTE-Ib	8.79	1	2	2	5													2.17144	1.9	1	1
14285685	RecName: Full=Acyl-coenzyme A thioesterase 8; Short=Acyl-CoA thioesterase 8; AltName: Full=Choloyl-coenzyme A thioesterase; AltName: Full=HIV-Nef-associated acyl-CoA thioesterase; AltName: Full=PTE-2; AltName: Full=Peroxisomal acyl-coenzyme A thioester hydrolase 1; Short=PTE-1; AltName: Full=Peroxisomal long-chain acyl-CoA thioesterase 1; AltName: Full=Thioesterase II; Short=hACTE-III; Short=hACT…	32.6	1	9	9	121	21.4117	16.93	4	7	6.5646	7.84	2	2									1.98445	2.82	1	1	5.02085	7.84	2	2	13.1031	14.42	3	4	10.9542	10.03	2	3	45.2781	22.57	6	14	8.0558	10.03	2	3	19.0465	12.23	3
224471815	RecName: Full=Acyl-coenzyme A thioesterase 9, mitochondrial; Short=Acyl-CoA thioesterase 9; AltName: Full=Acyl-CoA thioester hydrolase 9; Flags: Precursor	57.4	1	26	26	853	122.396	29.38	13	48	57.8119	26.2	11	23	53.9097	23.46	10	25	18.6429	16.63	7	8	72.7015	30.98	13	29	48.9667	23.69	10	24	58.3269	28.93	13	24	52.2571	26.88	11	22	167.035	31.44	14	72	49.4485	28.47	12	22	33.7606	18.91	9
74744451	RecName: Full=Acyl-coenzyme A thioesterase THEM4; Short=Acyl-CoA thioesterase THEM4; AltName: Full=Carboxyl-terminal modulator protein; AltName: Full=Thioesterase superfamily member 4; Flags: Precursor	23.75	1	5	5	13					3.15608	9.58	2	3	1.61505	4.17	1	1									2.2436	5	1	1
116248550	RecName: Full=Acylglycerol kinase, mitochondrial; Short=hAGK; AltName: Full=Multiple substrate lipid kinase; Short=HsMuLK; Short=MuLK; Short=Multi-substrate lipid kinase; Flags: Precursor	58.77	1	18	18	346	103.407	33.41	9	33	30.7451	22.75	6	10	26.4652	18.72	5	10	2.05069	2.84	1	1	24.3563	21.33	6	10	10.5465	7.58	3	8	20.8161	18.72	5	8	18.2388	18.72	5	6	53.7709	37.2	10	21	25.6337	25.59	7	9	20.6942	28.91	8
2507560	RecName: Full=Acylphosphatase-1; AltName: Full=Acylphosphatase, erythrocyte isozyme; AltName: Full=Acylphosphatase, organ-common type isozyme; AltName: Full=Acylphosphate phosphohydrolase 1	53.54	1	6	6	129	5.06342	13.13	1	2	12.2525	29.29	3	5	40.8464	51.52	5	19	7.1195	13.13	1	3	12.3998	30.3	3	5	10.3517	23.23	2	4	15.6421	35.35	3	6	17.4313	42.42	4	8	6.52119	30.3	3	5	4.484	30.3	3	4	0	13.13	1
2822108	RecName: Full=Acylphosphatase-2; AltName: Full=Acylphosphatase, muscle type isozyme; AltName: Full=Acylphosphate phosphohydrolase 2	64.65	1	8	8	83	13.3945	31.31	3	5					25.7958	36.36	4	10	2.32312	18.18	1	1	13.1247	31.31	3	6	10.2177	31.31	3	4	6.55552	31.31	3	4	11.9113	42.42	4	6	9.47754	27.27	3	4	1.87065	13.13	1	2
41017274	RecName: Full=Acyl-protein thioesterase 1; Short=APT-1; Short=hAPT1; AltName: Full=Lysophospholipase 1; AltName: Full=Lysophospholipase I; Short=LPL-I; Short=LysoPLA I	86.96	1	13	13	675	45.0956	27.83	5	19	14.7075	24.78	5	7	48.537	20	4	20	12.6208	16.96	4	6	66.231	30.87	6	24	41.1949	30.87	6	21	35.6833	23.04	5	13	29.8098	23.04	5	11	101.74	31.74	7	43	31.3229	23.91	6	14	42.073	17.83	4
41017276	RecName: Full=Acyl-protein thioesterase 2; Short=APT-2; AltName: Full=Lysophospholipase II; Short=LPL-II; Short=LysoPLA II	61.47	1	11	11	423	40.396	30.74	6	15	45.0927	30.74	6	15	52.6212	30.74	6	18	6.79825	14.72	3	3	49.6481	37.23	8	20	40.8692	26.41	6	21	37.4814	29.44	6	18	40.0517	37.23	7	16	68.3752	50.22	9	26	44.3328	48.05	8	16	21.328	35.5	6
68566321	RecName: Full=Acylpyruvase FAHD1, mitochondrial; AltName: Full=Fumarylacetoacetate hydrolase domain-containing protein 1; AltName: Full=YisK-like protein; Flags: Precursor	84.38	1	16	16	455	54.1999	25.89	5	17	65.965	37.05	5	15	36.1078	29.46	6	10	5.4034	6.25	1	2	40.1007	46.43	8	16	38.1479	35.71	6	15	31.0036	29.91	7	12	40.9522	43.75	8	14	80.9156	50.89	8	21	47.9878	37.5	5	13	83.0214	46.88	7
56404433	RecName: Full=ADAM DEC1; AltName: Full=A disintegrin and metalloproteinase domain-like protein decysin-1; Short=ADAM-like protein decysin-1; Flags: Precursor	6.6	1	2	2	21													0	2.98	1	1									8.2037	2.98	1	3	5.60468	2.98	1	2					2.84177	6.6	2	2
298286924	RecName: Full=ADAMTS-like protein 1; Short=ADAMTSL-1; AltName: Full=Punctin-1; Flags: Precursor	1.7	1	1	1	1
74750384	RecName: Full=ADAMTS-like protein 2; Short=ADAMTSL-2; Flags: Precursor	0.74	1	1	1	2
118573317	RecName: Full=ADAMTS-like protein 4; Short=ADAMTSL-4; AltName: Full=Thrombospondin repeat-containing protein 1; Flags: Precursor	1.96	1	2	2	5
158939322	RecName: Full=Adapter molecule crk; AltName: Full=Proto-oncogene c-Crk; AltName: Full=p38	62.83	1	18	18	669	56.4524	37.83	7	15	89.3999	53.95	11	20	72.4045	42.43	8	19	17.042	27.3	5	6	126.493	48.68	12	30	110.908	42.11	9	29	102.762	53.29	10	27	109.089	44.41	10	29	101.185	58.55	12	27	77.992	49.67	11	21	76.9794	45.39	10
62287155	RecName: Full=Adaptin ear-binding coat-associated protein 1; AltName: Full=NECAP endocytosis-associated protein 1; Short=NECAP-1	32.36	1	5	8	98	3.8599	2.18	1	4	5.17978	4	2	5	5.82459	9.45	2	2	1.60548	2.18	1	3	11.7647	12.36	4	9	1.8977	5.45	2	6	2.60624	4.36	2	5	5.32424	8.36	2	5	9.13783	2.18	1	5	3.80288	4.36	2	6	1.78103	2.18	1
62287168	RecName: Full=Adaptin ear-binding coat-associated protein 2; AltName: Full=NECAP endocytosis-associated protein 2; Short=NECAP-2	36.12	1	4	7	221	31.4376	14.83	3	11	12.8806	9.51	3	7	4.79562	7.22	1	1	1.60548	2.28	1	3	26.4177	21.67	4	12	7.48656	14.83	3	7	14.4455	17.11	4	8	23.8117	14.83	3	10	30.4237	14.83	3	11	12.0582	9.89	3	9	1.78103	2.28	1
114074	RecName: Full=Adenine phosphoribosyltransferase; Short=APRT	86.67	1	18	18	1819	159.518	62.22	9	42	106.459	40	6	29	127.861	50.56	8	38	62.8153	32.78	5	18	100.399	41.11	7	32	105.044	25.56	5	39	140.025	41.11	7	40	146.144	41.11	7	43	302.151	44.44	8	96	161.724	45.56	9	57	131.895	45.56	9
74722250	RecName: Full=Adenomatous polyposis coli protein 2; AltName: Full=Adenomatous polyposis coli protein-like; Short=APC-like	0.39	1	1	1	1
97535708	RecName: Full=Adenomatous polyposis coli protein; Short=Protein APC; AltName: Full=Deleted in polyposis 2.5	1.72	1	4	4	5									2.14691	0.46	1	1									1.85557	0.46	1	1									3.2355	0.81	2	2					2.02769	0.46	1
67461576	RecName: Full=Adenosine 3'-phospho 5'-phosphosulfate transporter 1; AltName: Full=PAPS transporter 1; AltName: Full=Putative MAPK-activating protein PM15; AltName: Full=Putative NF-kappa-B-activating protein 48; AltName: Full=Solute carrier family 35 member B2	24.07	1	13	13	764	117.723	19.68	10	54	37.5587	17.13	7	20	124.565	21.99	9	51					92.0146	17.36	8	40	58.6833	15.28	7	31	55.2302	15.28	7	26	51.3653	15.51	7	27	53.1757	17.59	8	22	44.7363	19.44	9	28	34.5272	12.04	6
74752580	RecName: Full=Adenosine 3'-phospho 5'-phosphosulfate transporter 2; AltName: Full=3'-phosphoadenosine 5'-phosphosulfate transporter; AltName: Full=PAPS transporter 2; AltName: Full=Solute carrier family 35 member B3	17.71	1	5	5	44	1.74299	2.49	1	1	6.98663	11.47	2	3	1.77268	14.96	3	3					1.76005	2.49	2	2					1.60921	3.49	1	1	2.63613	4.74	2	2					1.65223	4.74	2	2	2.3981	2.49	1
122065151	RecName: Full=Adenosine deaminase CECR1; AltName: Full=Cat eye syndrome critical region protein 1; Flags: Precursor	15.85	1	6	6	38					6.76727	3.72	1	2	13.961	12.72	4	4													1.76445	1.57	1	1	2.29183	5.28	2	2					2.54042	6.65	2	2	2.23235	5.28	2
74730183	RecName: Full=Adenosine deaminase domain-containing protein 2; AltName: Full=Testis nuclear RNA-binding protein-like	2.74	1	1	1	1
113339	RecName: Full=Adenosine deaminase; AltName: Full=Adenosine aminohydrolase	61.43	1	17	17	107	23.3678	13.22	4	6	7.27007	6.06	2	3					3.91506	4.41	1	1					11.4633	14.6	4	5	14.0469	15.43	4	4	13.9054	7.44	2	5	1.9844	2.2	1	1	1.92145	3.31	1	1	14.6943	18.73	5
146286026	RecName: Full=Adenosine deaminase-like protein	6.2	1	1	1	2
6840802	RecName: Full=Adenosine kinase; Short=AK; AltName: Full=Adenosine 5'-phosphotransferase	71.55	1	23	23	346	45.0668	24.03	8	15	18.0421	13.54	4	6	15.7414	14.64	5	6	10.4396	12.15	4	4	1.9064	2.21	1	1	17.8637	21.27	7	7	19.199	11.6	4	7	33.9696	18.78	8	14	32.02	24.03	8	14	17.7082	18.51	6	7	11.4813	11.33	4
74761284	RecName: Full=Adenosine monophosphate-protein transferase FICD; AltName: Full=AMPylator FICD; AltName: Full=FIC domain-containing protein; AltName: Full=Huntingtin yeast partner E; AltName: Full=Huntingtin-interacting protein 13; Short=HIP-13; AltName: Full=Huntingtin-interacting protein E	3.49	1	1	1	1	2.88179	3.49	1	1
231473	RecName: Full=Adenosine receptor A1	1.84	1	1	1	1
543740	RecName: Full=Adenosine receptor A2a	4.61	1	1	1	3
20141702	RecName: Full=Adenosylhomocysteinase; Short=AdoHcyase; AltName: Full=S-adenosyl-L-homocysteine hydrolase	62.27	1	30	32	5641	738.726	48.38	24	230	220.421	36.57	18	72	383.271	35.19	17	132	107.543	34.95	15	39	238.314	41.9	16	88	352.525	44.44	18	136	246.421	36.34	18	84	228.829	36.81	18	79	1216.54	48.84	26	397	303.624	42.82	19	100	648.991	42.36	23
308153637	RecName: Full=Adenylate cyclase type 10; AltName: Full=AH-related protein; AltName: Full=Adenylate cyclase homolog; AltName: Full=Germ cell soluble adenylyl cyclase; Short=hsAC; Short=sAC; AltName: Full=Testicular soluble adenylyl cyclase	2.73	1	3	3	4	0	0.99	1	1					2.17551	0.62	1	1					2.44778	0.62	1	1
118572617	RecName: Full=Adenylate cyclase type 2; AltName: Full=ATP pyrophosphate-lyase 2; AltName: Full=Adenylate cyclase type II; AltName: Full=Adenylyl cyclase 2	3.67	2	3	4	6	0	1.28	1	1	1.88851	0.55	1	1	0	0.55	1	1																									1.69392	0.55	1	1
118572618	RecName: Full=Adenylate cyclase type 3; AltName: Full=ATP pyrophosphate-lyase 3; AltName: Full=Adenylate cyclase type III; Short=AC-III; AltName: Full=Adenylate cyclase, olfactive type; AltName: Full=Adenylyl cyclase 3; Short=AC3	0.7	1	1	1	1	0	0.7	1	1
118572619	RecName: Full=Adenylate cyclase type 5; AltName: Full=ATP pyrophosphate-lyase 5; AltName: Full=Adenylate cyclase type V; AltName: Full=Adenylyl cyclase 5	3.49	3	3	4	18	3.35106	1.27	1	1	1.88851	1.74	2	2	0	0.48	1	1																									1.69392	0.48	1	1
12644065	RecName: Full=Adenylate cyclase type 6; AltName: Full=ATP pyrophosphate-lyase 6; AltName: Full=Adenylate cyclase type VI; AltName: Full=Adenylyl cyclase 6; AltName: Full=Ca(2+)-inhibitable adenylyl cyclase	4.88	2	2	3	6					1.88851	0.51	1	1	0	0.51	1	1													4.15575	1.37	1	2									1.69392	0.51	1	1
729242	RecName: Full=Adenylate cyclase type 8; AltName: Full=ATP pyrophosphate-lyase 8; AltName: Full=Adenylate cyclase type VIII; AltName: Full=Adenylyl cyclase 8; Short=AC8; AltName: Full=Ca(2+)/calmodulin-activated adenylyl cyclase	1.12	1	1	1	1
27151764	RecName: Full=Adenylate cyclase type 9; AltName: Full=ATP pyrophosphate-lyase 9; AltName: Full=Adenylate cyclase type IX; AltName: Full=Adenylyl cyclase 9	4.07	1	4	4	6					3.37471	2.59	3	3													2.34719	1.33	1	1					0	1.33	1	1
1708596	RecName: Full=Adenylate kinase 2, mitochondrial; Short=AK 2; AltName: Full=ATP-AMP transphosphorylase 2; AltName: Full=ATP:AMP phosphotransferase; AltName: Full=Adenylate monophosphate kinase; Contains: RecName: Full=Adenylate kinase 2, mitochondrial, N-terminally processed	80.75	1	23	23	3007	318.001	61.51	11	77	262.625	53.56	11	65	397.666	64.02	12	101	83.626	35.56	6	25	372.119	53.14	11	98	361.23	46.86	9	103	318.241	53.56	11	91	333.716	64.85	13	88	428.818	55.23	15	119	280.409	64.44	13	87	247.7	54.81	14
125157	RecName: Full=Adenylate kinase 4, mitochondrial; Short=AK 4; AltName: Full=Adenylate kinase 3-like; AltName: Full=GTP:AMP phosphotransferase AK4	73.09	1	16	16	668	40.0375	52.47	8	11	116.954	57.4	10	31	195.661	63.23	12	46	44.7117	32.74	7	16	46.7374	44.84	7	13	60.9227	42.6	9	24	82.4152	57.4	10	28	88.2258	57.4	10	24	139.282	53.81	9	39	63.5741	57.4	9	23	51.1792	43.05	6
269849674	RecName: Full=Adenylate kinase 7; Short=AK 7; AltName: Full=ATP-AMP transphosphorylase 7	2.21	1	1	1	4																									2.12795	2.21	1	1
74752032	RecName: Full=Adenylate kinase 8; Short=AK 8; AltName: Full=ATP-AMP transphosphorylase 8	2.3	1	1	1	1
20178288	RecName: Full=Adenylate kinase isoenzyme 1; Short=AK 1; AltName: Full=ATP-AMP transphosphorylase 1; AltName: Full=ATP:AMP phosphotransferase; AltName: Full=Adenylate monophosphate kinase; AltName: Full=Myokinase	84.02	1	24	24	1010	48.4116	35.57	6	20	99.2997	49.48	13	39	89.7109	44.85	9	30	108.504	47.94	11	41	86.1353	45.36	13	32	88.4353	44.85	10	37	77.4663	45.36	12	29	70.4456	44.85	10	25	29.6706	29.38	6	13	71.5615	39.69	8	28	150.53	77.84	17
6831735	RecName: Full=Adenylate kinase isoenzyme 6; Short=AK6; AltName: Full=Adrenal gland protein AD-004; AltName: Full=Coilin-interacting nuclear ATPase protein; Short=hCINAP; AltName: Full=Dual activity adenylate kinase/ATPase; Short=AK/ATPase	19.77	1	3	3	28	2.68904	5.23	1	1					5.76553	10.47	2	2					5.13481	10.47	2	2					4.44096	10.47	2	2	2.49743	5.23	1	1	10.6954	10.47	2	4					3.55196	10.47	2
6686318	RecName: Full=Adenylosuccinate lyase; Short=ASL; AltName: Full=Adenylosuccinase; Short=ASase	53.72	1	22	22	536	48.8441	10.54	5	22	31.057	15.08	6	12	51.324	16.12	7	19	20.4844	17.36	7	9	14.2937	8.68	4	6	7.37803	4.55	2	3	27.8629	14.46	6	13	22.5493	10.54	5	11	90.556	26.65	10	33	72.358	23.97	9	22	39.7877	20.25	8
37537958	RecName: Full=Adenylosuccinate synthetase isozyme 1; Short=AMPSase 1; Short=AdSS 1; AltName: Full=Adenylosuccinate synthetase, basic isozyme; AltName: Full=Adenylosuccinate synthetase, muscle isozyme; Short=M-type adenylosuccinate synthetase; AltName: Full=IMP--aspartate ligase 1	7.22	1	2	2	2													2.84446	3.06	1	1
21264498	RecName: Full=Adenylosuccinate synthetase isozyme 2; Short=AMPSase 2; Short=AdSS 2; AltName: Full=Adenylosuccinate synthetase, acidic isozyme; AltName: Full=Adenylosuccinate synthetase, liver isozyme; Short=L-type adenylosuccinate synthetase; AltName: Full=IMP--aspartate ligase 2	48.68	1	20	20	644	141.323	33.33	10	36	18.7894	11.84	4	5	53.6414	19.52	7	14	6.32655	6.8	2	2	46.069	21.27	7	14	24.5012	17.54	6	7	42.0649	25.88	8	11	42.2427	21.71	7	10	91.0203	23.03	7	23	40.234	20.61	6	10	40.4028	24.78	8
308153681	RecName: Full=Adenylyl cyclase-associated protein 1; Short=CAP 1	78.74	1	44	46	7822	949.499	57.05	30	279	451.402	45.47	20	132	670.321	49.89	24	190	186.725	34.74	14	58	701.18	61.68	31	209	916.232	59.58	30	289	545.238	60.42	26	150	506.649	60.42	27	146	1034.95	69.05	33	332	710.577	63.16	30	230	358.305	49.05	22
729015	RecName: Full=Adenylyl cyclase-associated protein 2; Short=CAP 2	44.86	1	15	17	409	25.686	1.68	1	14	45.278	23.06	8	17					6.8537	6.29	2	2	11.6525	6.92	3	4	17.3023	11.32	4	7	9.86382	9.43	3	3	11.1411	6.92	2	3	9.69356	1.26	1	4	13.8287	6.92	3	5	1.77631	1.26	1
22001810	RecName: Full=Adenylyltransferase and sulfurtransferase MOCS3; AltName: Full=Molybdenum cofactor synthesis protein 3; AltName: Full=Molybdopterin synthase sulfurylase; Short=MPT synthase sulfurylase; Includes: RecName: Full=Molybdopterin-synthase adenylyltransferase; AltName: Full=Adenylyltransferase MOCS3; AltName: Full=Sulfur carrier protein MOCS2A adenylyltransferase; Includes: RecName: Full=M…	28.04	1	8	8	26	15.0156	6.09	2	4																									7.96125	7.83	2	2	3.98856	3.7	1	1	3.09133	3.7	1	1	14.1391	6.96	2
74728002	RecName: Full=Adipocyte enhancer-binding protein 1; Short=AE-binding protein 1; AltName: Full=Aortic carboxypeptidase-like protein; Flags: Precursor	29.88	1	31	32	869	98.7777	15.2	15	31	48.2057	10.45	9	15	28.3423	6.91	6	9	11.1218	1.9	2	4	10.8627	2.85	3	4	34.8251	9.5	8	12	16.7544	2.76	3	6	28.3097	8.81	7	10	136.749	16.49	15	38	38.2531	11.74	10	12	115.472	16.84	15
24211474	RecName: Full=Adipocyte plasma membrane-associated protein; AltName: Full=Protein BSCv	62.26	1	27	27	2243	263.518	28.85	15	81	78.7779	25	11	25	175.901	28.61	12	54	122.659	33.65	15	43	105.215	26.68	11	35	99.5856	32.21	13	36	124.522	29.09	14	40	163.682	35.34	15	48	140.356	33.89	15	45	123.313	33.89	13	42	142.941	39.9	16
8927989	RecName: Full=Adipogenesis regulatory factor; AltName: Full=Adipogenesis factor rich in obesity; AltName: Full=Adipose most abundant gene transcript 2 protein; AltName: Full=Adipose-specific protein 2; Short=apM-2	28.95	1	2	2	3					0	18.42	1	1
2493789	RecName: Full=Adiponectin; AltName: Full=30 kDa adipocyte complement-related protein; AltName: Full=Adipocyte complement-related 30 kDa protein; Short=ACRP30; AltName: Full=Adipocyte, C1q and collagen domain-containing protein; AltName: Full=Adipose most abundant gene transcript 1 protein; Short=apM-1; AltName: Full=Gelatin-binding protein; Flags: Precursor	12.3	1	2	2	100	7.07117	12.3	2	2	23.648	12.3	2	7					32.2122	12.3	2	10	3.13575	6.15	1	1	12.9508	12.3	2	4	10.6113	12.3	2	4	12.8814	12.3	2	4	5.42326	6.15	1	2	22.2301	12.3	2	7
113455	RecName: Full=ADP/ATP translocase 1; AltName: Full=ADP,ATP carrier protein 1; AltName: Full=ADP,ATP carrier protein, heart/skeletal muscle isoform T1; AltName: Full=Adenine nucleotide translocator 1; Short=ANT 1; AltName: Full=Solute carrier family 25 member 4	77.18	2	7	32	9082	1004.92	49.33	22	391	509.738	48.32	19	221	443.252	42.28	15	212	80.6959	28.19	9	44	529.164	60.4	20	302	343.129	44.3	15	219	527.023	40.94	15	255	531.445	43.29	15	270	557.376	49.66	20	242	438.194	57.05	23	193	619.764	50	22
317373597	RecName: Full=ADP/ATP translocase 2; AltName: Full=ADP,ATP carrier protein 2; AltName: Full=ADP,ATP carrier protein, fibroblast isoform; AltName: Full=Adenine nucleotide translocator 2; Short=ANT 2; AltName: Full=Solute carrier family 25 member 5; Contains: RecName: Full=ADP/ATP translocase 2, N-terminally processed	82.55	2	18	46	14840	1857.3	60.4	32	676	885.995	51.68	23	353	885.012	46.31	22	373	198.417	35.57	13	96	1130.94	58.05	29	509	809.883	58.05	25	388	1204.93	52.35	26	491	1191.82	55.7	25	509	1114.54	61.74	30	437	835.177	56.38	27	334	1165.04	55.37	29
113463	RecName: Full=ADP/ATP translocase 3; AltName: Full=ADP,ATP carrier protein 3; AltName: Full=ADP,ATP carrier protein, isoform T2; Short=ANT 2; AltName: Full=Adenine nucleotide translocator 3; Short=ANT 3; AltName: Full=Solute carrier family 25 member 6	77.18	2	11	43	12013	1405.92	57.38	30	570	642.576	53.36	23	290	702.999	47.99	21	326	168.773	34.56	11	87	772.047	68.12	29	400	495.818	51.68	21	283	858.432	56.04	24	380	806.312	55.7	23	387	799.875	58.05	27	344	638.196	52.68	26	274	924.951	58.05	28
62899887	RecName: Full=ADP-dependent glucokinase; Short=ADP-GK; Short=ADPGK; AltName: Full=RbBP-35; Flags: Precursor	43.66	2	14	14	255	36.5433	11.87	4	11	1.82142	3.02	1	1	16.0003	9.66	3	4	3.34606	3.82	2	2	8.39028	5.84	2	4	10.2798	9.05	3	6	12.5601	11.87	4	5	12.1142	5.84	3	5	38.2313	12.68	4	12	28.441	20.12	7	10	16.3626	11.47	5
20455184	RecName: Full=ADP-ribose pyrophosphatase, mitochondrial; AltName: Full=ADP-ribose diphosphatase; AltName: Full=ADP-ribose phosphohydrolase; AltName: Full=Adenosine diphosphoribose pyrophosphatase; Short=ADPR-PPase; AltName: Full=Nucleoside diphosphate-linked moiety X motif 9; Short=Nudix motif 9; Flags: Precursor	36	1	9	9	115	16.914	13.43	4	5	13.9707	13.14	4	4	11.6	8.57	3	4					14.6024	16.86	5	5	6.1348	10.29	3	3	21.9485	16.86	5	7	29.1078	24.57	7	11	11.4454	12	4	5	11.4447	9.43	3	4	2.65058	3.14	1
55977782	RecName: Full=ADP-ribosyl cyclase 1; AltName: Full=Cyclic ADP-ribose hydrolase 1; Short=cADPr hydrolase 1; AltName: Full=T10; AltName: CD_antigen=CD38	31.33	1	10	10	235	90.8878	27.33	8	28	23.8054	11.67	3	7	23.0824	8.67	2	6									11.9109	12	3	4	5.19757	3.33	1	2	7.14537	4.33	1	2	11.9227	12	3	4	9.63464	11.67	3	3	4.2748	5.67	2
116241273	RecName: Full=ADP-ribosyl cyclase 2; AltName: Full=Bone marrow stromal antigen 1; Short=BST-1; AltName: Full=Cyclic ADP-ribose hydrolase 2; Short=cADPr hydrolase 2; AltName: CD_antigen=CD157; Flags: Precursor	18.87	1	5	5	64	5.91226	7.55	2	2	3.39219	4.09	1	1																													2.01263	4.09	1	1
47117657	RecName: Full=ADP-ribosylation factor 3	70.72	3	13	21	5443	711.322	52.49	11	186	399.252	52.49	10	136	767.464	52.49	11	208	92.9375	41.44	7	34	1037.14	52.49	11	278	696.157	54.7	11	206	540.157	52.49	9	169	472.603	52.49	9	147	662.355	52.49	10	219	488.132	52.49	12	165	292.908	55.8	10
114123	RecName: Full=ADP-ribosylation factor 4	72.22	1	12	18	4387	613.139	52.78	9	166	291.401	55	11	111	664.686	55	11	191	66.644	28.33	5	26	936.529	49.44	9	257	596.83	41.67	7	183	405.361	49.44	10	147	293.166	39.44	8	116	528.43	52.78	11	184	395.255	52.78	11	143	269.865	34.44	5
51316990	RecName: Full=ADP-ribosylation factor 5	87.22	1	9	18	3863	597.489	48.89	8	161	283.372	55	10	108	613.049	55	10	169	68.5854	30	5	26	900.609	43.33	9	240	567.852	43.33	7	169	389.965	47.22	8	135	321.383	45	7	118	500.066	52.78	10	168	367.298	52.78	11	128	236.225	48.33	7
51316984	RecName: Full=ADP-ribosylation factor 6	82.86	1	15	16	913	77.1431	32.57	4	24	88.8297	32.57	4	27	103.636	44.57	5	32	40.7437	21.14	3	14	111.02	50.29	6	34	91.6354	38.29	5	34	63.8954	38.29	5	23	93.4195	33.14	6	36	56.135	56	8	24	111.464	61.71	11	39	23.2084	30.29	4
27923731	RecName: Full=ADP-ribosylation factor GTPase-activating protein 1; Short=ARF GAP 1; AltName: Full=ADP-ribosylation factor 1 GTPase-activating protein; Short=ARF1 GAP; AltName: Full=ARF1-directed GTPase-activating protein	41.63	1	10	10	79	23.7468	13.05	4	6	3.79961	3.69	1	1	5.16116	5.91	2	3					22.2179	13.79	4	7	8.08645	10.59	3	3	3.09917	8.13	2	2					41.1951	16.01	5	13					12.6697	11.58	3
74729129	RecName: Full=ADP-ribosylation factor GTPase-activating protein 2; Short=ARF GAP 2; AltName: Full=GTPase-activating protein ZNF289; AltName: Full=Zinc finger protein 289	31.09	1	12	13	182	34.1459	6.91	3	13	12.2784	4.03	2	5	12.2477	4.03	2	5	0	2.11	1	1	30.3193	11.71	5	14	2.92594	4.03	2	2	12.0871	4.03	2	9	4.72994	4.03	2	4	26.8228	8.45	3	15	4.76778	4.03	2	6	12.6411	9.02	5
21263420	RecName: Full=ADP-ribosylation factor GTPase-activating protein 3; Short=ARF GAP 3	15.89	1	5	6	106	14.4349	5.23	2	6	6.60068	1.94	1	3	4.33681	1.94	1	2					33.6457	15.89	6	11	0	1.94	1	1	6.30577	1.94	1	6	2.19808	1.94	1	3	10.6039	1.94	1	9	2.29194	1.94	1	5	2.13459	1.94	1
14548066	RecName: Full=ADP-ribosylation factor-binding protein GGA1; AltName: Full=Gamma-adaptin-related protein 1; AltName: Full=Golgi-localized, gamma ear-containing, ARF-binding protein 1	18.62	2	8	9	61	4.82982	2.97	2	3	5.16559	4.54	3	4	14.0028	3.6	3	5					16.8656	8.76	6	10	3.38436	1.88	1	1	9.29455	3.44	2	4	6.43641	3.29	2	3	17.4895	9.08	4	6	3.32747	4.85	2	2	1.74899	2.82	2
143811397	RecName: Full=ADP-ribosylation factor-binding protein GGA2; AltName: Full=Gamma-adaptin-related protein 2; AltName: Full=Golgi-localized, gamma ear-containing, ARF-binding protein 2; AltName: Full=VHS domain and ear domain of gamma-adaptin; Short=Vear	6.85	2	2	3	12	1.89372	1.14	1	2	0	1.14	1	1																									9.17361	5.71	2	2
728888	RecName: Full=ADP-ribosylation factor-like protein 1	83.43	2	14	14	815	50.4218	22.1	4	20	66.1541	22.1	5	23	55.6977	22.1	4	22	18.2485	32.04	4	8	112.539	45.86	8	38	20.385	22.1	4	12	61.8806	32.04	5	21	93.2166	32.04	4	32	119.387	29.83	5	44	73.3617	29.83	5	25	27.0402	18.78	4
74734700	RecName: Full=ADP-ribosylation factor-like protein 15; AltName: Full=ADP-ribosylation factor-related protein 2; Short=ARF-related protein 2	19.12	1	3	3	31	4.04456	5.88	1	2	6.25245	14.71	2	2	7.27323	10.29	2	3	0	5.88	1	1	11.8614	19.12	3	5	3.8283	10.29	2	2	5.07635	10.29	2	2					3.55859	5.88	1	2					2.19178	8.82	1
116241255	RecName: Full=ADP-ribosylation factor-like protein 2	58.15	1	12	12	226	25.6045	23.37	4	9	19.2633	29.89	5	6	18.6314	24.46	4	6	11.2153	28.26	5	6	15.1989	17.39	3	6	5.50313	11.41	2	2	9.75475	17.93	3	4	10.4346	18.48	3	5	39.6769	36.96	7	16	26.2128	38.59	6	11	6.71742	16.3	3
74735245	RecName: Full=ADP-ribosylation factor-like protein 2-binding protein; Short=ARF-like 2-binding protein; Short=ARL2-binding protein; AltName: Full=Binder of ARF2 protein 1	22.09	1	3	3	12	2.27135	7.36	1	1					2.57266	7.36	1	1													3.9921	5.52	1	2	2.01889	5.52	1	1	2.17157	7.36	1	1	1.78248	5.52	1	1
543851	RecName: Full=ADP-ribosylation factor-like protein 3	68.13	1	11	11	273	19.5384	21.98	3	5	37.585	21.98	3	12	25.5223	21.98	3	7	13.9611	16.48	2	5	29.7551	21.98	3	7	25.56	16.48	2	8	25.4257	21.98	3	9	30.9029	22.53	4	10	39.946	22.53	4	14	10.153	21.98	3	5	10.3132	16.48	2
12229600	RecName: Full=ADP-ribosylation factor-like protein 5A	11.17	1	1	2	12																	2.23127	6.15	1	1	3.76506	6.15	1	2					2.02222	5.03	1	1
34922029	RecName: Full=ADP-ribosylation factor-like protein 5B; AltName: Full=ADP-ribosylation factor-like protein 8	16.76	1	2	3	16													0	5.03	1	1	4.56147	16.76	3	3	3.76506	6.15	1	2									2.91054	5.59	1	1
14547903	RecName: Full=ADP-ribosylation factor-like protein 6; AltName: Full=Bardet-Biedl syndrome 3 protein	4.84	1	1	1	4
14424435	RecName: Full=ADP-ribosylation factor-like protein 6-interacting protein 1; Short=ARL-6-interacting protein 1; Short=Aip-1	20.2	1	6	6	332	36.6057	19.7	4	15	22.3117	16.75	4	13	36.2823	16.75	4	15	7.59606	8.87	2	5	53.3282	16.75	4	24	36.7601	13.79	3	18	25.3408	12.32	4	10	33.262	16.75	4	15	26.2241	19.7	5	15	12.0289	11.82	3	7	14.9551	11.82	2
74736329	RecName: Full=ADP-ribosylation factor-like protein 6-interacting protein 4; Short=ARL-6-interacting protein 4; Short=Aip-4; AltName: Full=HSP-975; AltName: Full=HSVI-binding protein; AltName: Full=SR-15; AltName: Full=SRp25; Short=SR-25	19.17	1	5	5	45	24.2716	13.61	4	8					16.5968	7.78	2	6	1.75263	4.44	1	1	6.08686	4.44	1	2	5.00418	9.72	2	3	6.83856	4.44	1	3	7.31233	4.44	1	3									0	4.44	1
74729171	RecName: Full=ADP-ribosylation factor-like protein 6-interacting protein 6; Short=ARL-6-interacting protein 6; Short=Aip-6; AltName: Full=Phosphonoformate immuno-associated protein 1	17.7	1	3	3	71	20.9281	12.83	2	7	9.0843	5.31	1	3									7.74193	12.83	2	5	13.1939	12.83	2	6	8.26368	5.31	1	3	11.0207	12.83	2	7									0	7.52	1
74751775	RecName: Full=ADP-ribosylation factor-like protein 8A; AltName: Full=ADP-ribosylation factor-like protein 10B; AltName: Full=Novel small G protein indispensable for equal chromosome segregation 2	67.2	1	5	14	582	53.3019	38.71	6	21	33.3844	29.03	6	14	52.1912	34.41	6	19	26.8455	29.03	5	11	33.7447	31.18	6	13	29.6984	22.58	4	11	35.8343	34.41	6	14	32.0364	34.41	6	16	65.8655	44.09	7	23	33.0136	34.41	6	14	29.2281	22.58	5
74752996	RecName: Full=ADP-ribosylation factor-like protein 8B; AltName: Full=ADP-ribosylation factor-like protein 10C; AltName: Full=Novel small G protein indispensable for equal chromosome segregation 1	69.89	1	9	17	994	50.9267	44.62	7	22	40.5493	21.51	5	14	58.7811	31.72	7	23	33.5368	23.12	4	12	44.7163	31.72	7	20	49.3083	28.49	6	19	54.3872	31.72	7	18	65.8889	34.41	8	28	104.611	46.77	10	35	44.551	41.94	7	14	68.5859	46.77	8
2492927	RecName: Full=ADP-ribosylation factor-related protein 1; Short=ARF-related protein 1; Short=ARP	19.4	1	3	3	14					1.72437	3.98	1	1	3.19736	6.47	1	1									3.68038	10.45	2	2									2.6728	6.47	1	1	2.62646	6.47	1	1	3.61038	10.45	2
20455192	RecName: Full=ADP-sugar pyrophosphatase; AltName: Full=8-oxo-dGDP phosphatase; AltName: Full=Nucleoside diphosphate-linked moiety X motif 5; Short=Nudix motif 5; AltName: Full=YSA1H	63.47	1	13	13	656	80.3354	32.42	7	21	49.9351	36.53	8	13	43.8306	28.31	6	11	26.9708	17.35	4	8	99.9964	39.27	9	32	57.3199	28.31	6	18	49.0905	18.26	4	12	61.9011	31.05	7	17	83.6039	32.42	7	23	40.8882	32.42	7	14	28.2295	23.29	5
399002	RecName: Full=Adrenocorticotropic hormone receptor; Short=ACTH receptor; Short=ACTH-R; AltName: Full=Adrenocorticotropin receptor; AltName: Full=Melanocortin receptor 2; Short=MC2-R	2.02	1	1	1	3																																					1.70367	2.02	1	1
113471	RecName: Full=Adrenodoxin, mitochondrial; AltName: Full=Adrenal ferredoxin; AltName: Full=Ferredoxin-1; AltName: Full=Hepatoredoxin; Flags: Precursor	21.74	1	4	4	105	5.72514	12.5	2	2	4.62467	4.89	1	3	17.8463	12.5	2	8					23.6908	12.5	2	9	11.1548	12.5	2	4	8.28236	12.5	2	3	10.3703	12.5	2	5	4.42956	12.5	2	2	1.77172	12.5	2	3	1.99234	4.89	1
74749111	RecName: Full=Adrenodoxin-like protein, mitochondrial; AltName: Full=Ferredoxin-1-like protein; Flags: Precursor	6.01	1	1	1	4																									3.1019	6.01	1	1
57015325	RecName: Full=Adseverin; AltName: Full=Scinderin	54.55	2	35	36	544	9.65805	9.23	4	4	42.7414	19.58	10	12	25.8623	12.87	6	7	6.36052	4.62	3	3	191.527	41.68	25	58	48.7367	16.08	8	16	121.213	34.27	18	42	137.494	38.74	22	50	74.0102	18.32	9	25	123.752	36.92	20	44	10.4822	10.35	4
313104246	RecName: Full=Advillin; AltName: Full=p92	5.01	1	3	5	213	15.0156	1.95	2	7	4.72764	1.22	1	2	16.6232	1.22	1	10	2.43585	1.22	1	1																	31.6851	1.22	1	14	13.1394	2.08	2	8	9.4871	2.08	2
116241242	RecName: Full=AF4/FMR2 family member 2; AltName: Full=Fragile X E mental retardation syndrome protein; AltName: Full=Fragile X mental retardation 2 protein; Short=FMR2P; Short=Protein FMR-2; AltName: Full=Protein Ox19	2.44	1	2	2	2																																	0	0.92	1	1
126302515	RecName: Full=AF4/FMR2 family member 3; AltName: Full=Lymphoid nuclear protein related to AF4; Short=Protein LAF-4	4.65	1	2	2	2
74720814	RecName: Full=AF4/FMR2 family member 4; AltName: Full=ALL1-fused gene from chromosome 5q31 protein; Short=Protein AF-5q31; AltName: Full=Major CDK9 elongation factor-associated protein	0.95	1	1	1	1
54035738	RecName: Full=Afadin- and alpha-actinin-binding protein; Short=ADIP; AltName: Full=Afadin DIL domain-interacting protein; AltName: Full=SSX2-interacting protein	1.3	1	1	1	12									2.08353	1.3	1	1													2.09088	1.3	1	1	4.27763	1.3	1	2
288558835	RecName: Full=Afadin; AltName: Full=ALL1-fused gene from chromosome 6 protein; Short=Protein AF-6	42	1	53	53	628	25.732	3.07	4	9	18.0607	2.36	3	5	117.077	15.35	21	45					131.703	11.68	17	48	38.5394	3.67	5	14	16.93	2.36	3	6	38.8902	3.73	5	13	110.56	10.25	14	40	37.9596	4.39	6	14	227.382	22.81	28
1168366	RecName: Full=Afamin; AltName: Full=Alpha-albumin; Short=Alpha-Alb; Flags: Precursor	41.57	1	24	24	456	70.0383	17.53	10	28	80.6765	24.87	13	29	24.4509	14.69	8	10	154.662	30.88	19	60	9.44179	8.01	4	4	28.0747	15.19	8	14	13.0585	13.69	7	9	31.7485	14.36	7	11	6.07183	3.84	2	2	49.0188	19.2	10	21	9.76765	7.68	4
126302516	RecName: Full=AFG3-like protein 2; AltName: Full=Paraplegin-like protein	48.56	1	39	40	1206	87.6009	18.57	13	31	160.829	22.71	17	58	182.776	24.34	18	61	11.9361	8.03	5	7	143.158	31.12	24	60	119.246	17.19	13	55	200.338	23.34	18	72	207.802	23.34	19	73	140.59	24.59	18	51	157.572	29.49	21	59	82.1427	22.21	15
38372871	RecName: Full=Aflatoxin B1 aldehyde reductase member 2; AltName: Full=AFB1 aldehyde reductase 1; Short=AFB1-AR 1; AltName: Full=Aldoketoreductase 7; AltName: Full=Succinic semialdehyde reductase; Short=SSA reductase	55.43	1	13	18	1552	131.109	31.75	9	34	145.962	37.05	10	37	18.1639	11.42	3	6	84.5319	27.86	8	27	202.955	38.16	12	63	177.477	33.7	10	53	158.403	43.45	13	48	182.384	39.28	12	51	197.541	45.68	14	56	162.106	45.4	13	50	69.5108	37.88	10
13123960	RecName: Full=Aflatoxin B1 aldehyde reductase member 3; AltName: Full=AFB1 aldehyde reductase 2; Short=AFB1-AR 2	58.91	1	10	15	1517	114.705	26.59	6	30	138.212	41.69	12	38	46.1579	22.96	5	15	4.82545	9.06	2	2	291.426	37.46	11	85	97.1363	32.93	9	31	256.39	41.69	12	76	251.522	41.69	12	70	200.886	45.32	12	59	118.547	37.16	10	35	87.6933	33.84	9
294862545	RecName: Full=Aflatoxin B1 aldehyde reductase member 4; AltName: Full=AFB1 aldehyde reductase 3; Short=AFB1-AR 3; AltName: Full=Aldoketoreductase 7-like	33.53	1	1	10	629	24.7345	9.37	3	9	41.0556	17.22	6	12	2.95576	3.32	1	1	16.6377	10.27	3	6	82.0948	17.82	7	29	25.3946	12.99	5	10	99.0432	22.05	8	31	73.3053	17.52	7	22	64.3778	22.05	7	20	53.35	21.75	7	16	27.7991	16.01	5
62286617	RecName: Full=Aftiphilin	4.38	1	3	3	6									2.63084	1.28	1	1					2.72675	1.6	1	1													1.91253	1.28	1	1					0	1.28	1
129886	RecName: Full=Aggrecan core protein; AltName: Full=Cartilage-specific proteoglycan core protein; Short=CSPCP; AltName: Full=Chondroitin sulfate proteoglycan core protein 1; Short=Chondroitin sulfate proteoglycan 1; Contains: RecName: Full=Aggrecan core protein 2; Flags: Precursor	0.99	1	2	2	5																																	6.21978	0.99	2	2
126302602	RecName: Full=Agmatinase, mitochondrial; AltName: Full=Agmatine ureohydrolase; Short=AUH; Flags: Precursor	42.9	1	11	11	232	31.7955	23.86	6	10	2.52384	2.27	1	1									16.1533	19.32	5	5	0	1.99	1	1	22.228	19.32	5	8	26.6497	25	6	9	52.5497	22.44	6	18	8.41202	7.95	3	4	18.9707	16.48	4
2810995	RecName: Full=Agouti-related protein; Flags: Precursor	23.48	1	1	1	1																																					0	23.48	1	1
460018339	RecName: Full=Agrin; Contains: RecName: Full=Agrin N-terminal 110 kDa subunit; Contains: RecName: Full=Agrin C-terminal 110 kDa subunit; Contains: RecName: Full=Agrin C-terminal 90 kDa fragment; Short=C90; Contains: RecName: Full=Agrin C-terminal 22 kDa fragment; Short=C22; Flags: Precursor	21.92	3	35	36	1142	78.0229	7.79	12	30	91.6403	10.64	17	42	80.3322	9.72	16	31	23.0026	3.53	6	12	45.0422	5.9	10	18	32.0836	3.92	7	16	45.3655	4.06	7	21	50.9832	4.35	8	22	33.0135	5.76	10	18	35.1798	4.64	8	17	16.7757	3.63	6
254763247	RecName: Full=AH receptor-interacting protein; Short=AIP; AltName: Full=Aryl-hydrocarbon receptor-interacting protein; AltName: Full=HBV X-associated protein 2; Short=XAP-2; AltName: Full=Immunophilin homolog ARA9	66.97	1	19	19	375	49.5232	30	8	15	25.7913	26.36	6	8	32.5825	17.27	4	11	10.6916	10.91	3	5	48.2485	30.3	9	16	37.7387	35.45	9	13	48.3128	30.3	8	18	31.3904	30.3	7	11	45.1239	38.79	9	14	23.6583	25.76	6	8	36.0212	34.85	7
8134304	RecName: Full=A-kinase anchor protein 1, mitochondrial; AltName: Full=A-kinase anchor protein 149 kDa; Short=AKAP 149; AltName: Full=Dual specificity A-kinase-anchoring protein 1; Short=D-AKAP-1; AltName: Full=Protein kinase A-anchoring protein 1; Short=PRKA1; AltName: Full=Spermatid A-kinase anchor protein 84; Short=S-AKAP84; Flags: Precursor	32.67	1	22	22	118	35.286	10.3	7	12	2.83897	1.77	1	1	48.3387	14.29	10	16					44.0847	15.5	10	15	2.64397	1.55	1	1	2.28536	2.55	1	1	11.9634	6.98	4	6	42.6984	9.75	5	12	1.65438	1	1	1	46.5927	14.62	8
71153490	RecName: Full=A-kinase anchor protein 10, mitochondrial; Short=AKAP-10; AltName: Full=Dual specificity A kinase-anchoring protein 2; Short=D-AKAP-2; AltName: Full=Protein kinase A-anchoring protein 10; Short=PRKA10; Flags: Precursor	2.11	1	1	1	1
13431310	RecName: Full=A-kinase anchor protein 11; Short=AKAP-11; AltName: Full=A-kinase anchor protein 220 kDa; Short=AKAP 220; Short=hAKAP220; AltName: Full=Protein kinase A-anchoring protein 11; Short=PRKA11	1.74	1	2	2	2
317373554	RecName: Full=A-kinase anchor protein 12; Short=AKAP-12; AltName: Full=A-kinase anchor protein 250 kDa; Short=AKAP 250; AltName: Full=Gravin; AltName: Full=Myasthenia gravis autoantigen	38.38	1	48	48	805	43.9047	8.59	9	15	205.139	22.11	26	66	11.1647	2.86	3	4	329.8	26.32	34	119	12.5886	1.74	2	5	93.4198	11.78	13	31	110.254	11.9	14	35	197.4	19.53	21	67	9.15381	2.19	2	3	8.51775	3.31	3	4	5.76397	0.95	1
134048676	RecName: Full=A-kinase anchor protein 13; Short=AKAP-13; AltName: Full=AKAP-Lbc; AltName: Full=Breast cancer nuclear receptor-binding auxiliary protein; AltName: Full=Guanine nucleotide exchange factor Lbc; AltName: Full=Human thyroid-anchoring protein 31; AltName: Full=Lymphoid blast crisis oncogene; Short=LBC oncogene; AltName: Full=Non-oncogenic Rho GTPase-specific GTP exchange factor; AltName…	6.54	1	14	14	70	23.6583	3.77	6	8	7.61576	0.57	1	2	14.9172	2.1	4	5					21.0084	1.42	3	7	3.82594	0.57	1	1	11.9452	0.92	2	4	11.2866	0.57	1	3	4.38826	0.57	1	1	4.21862	0.57	1	2	12.5002	0.57	1
146291102	RecName: Full=A-kinase anchor protein 17A; Short=AKAP-17A; AltName: Full=721P; AltName: Full=B-lymphocyte antigen; AltName: Full=Protein XE7; AltName: Full=Protein kinase A-anchoring protein 17A; Short=PRKA17A; AltName: Full=Splicing factor, arginine/serine-rich 17A	6.91	1	5	6	15	3.9624	1.15	1	2	1.69421	0.86	1	1																									0	1.15	1	1	0	1.01	1	1	0	1.58	1
254763433	RecName: Full=A-kinase anchor protein 2; Short=AKAP-2; AltName: Full=AKAP-KL; AltName: Full=Protein kinase A-anchoring protein 2; Short=PRKA2	24.56	1	12	12	42	1.86649	3.49	2	2	4.20727	1.4	1	2					5.10253	7.57	4	6					6.87996	4.77	3	4	1.74917	1.4	1	1	4.43004	4.77	2	2	0	3.38	1	1					7.16328	3.26	2
281185469	RecName: Full=A-kinase anchor protein 3; Short=AKAP-3; AltName: Full=A-kinase anchor protein 110 kDa; Short=AKAP 110; AltName: Full=Cancer/testis antigen 82; Short=CT82; AltName: Full=Fibrous sheath protein of 95 kDa; Short=FSP95; AltName: Full=Fibrousheathin I; AltName: Full=Fibrousheathin-1; AltName: Full=Protein kinase A-anchoring protein 3; Short=PRKA3; AltName: Full=Sperm oocyte-binding prot…	1.88	1	1	1	2													0	1.88	1	1																					0	1.88	1	1
74741729	RecName: Full=A-kinase anchor protein 4; Short=AKAP-4; AltName: Full=A-kinase anchor protein 82 kDa; Short=AKAP 82; Short=hAKAP82; AltName: Full=Major sperm fibrous sheath protein; Short=HI; AltName: Full=Protein kinase A-anchoring protein 4; Short=PRKA4; Flags: Precursor	1.29	1	1	1	1
281185503	RecName: Full=A-kinase anchor protein 5; Short=AKAP-5; AltName: Full=A-kinase anchor protein 79 kDa; Short=AKAP 79; AltName: Full=H21; AltName: Full=cAMP-dependent protein kinase regulatory subunit II high affinity-binding protein	6.32	1	2	2	3																	6.77613	6.32	2	2	2.44629	3.75	1	1
116241243	RecName: Full=A-kinase anchor protein 6; Short=AKAP-6; AltName: Full=A-kinase anchor protein 100 kDa; Short=AKAP 100; AltName: Full=Protein kinase A-anchoring protein 6; Short=PRKA6; AltName: Full=mAKAP	2.29	1	3	3	5
25108878	RecName: Full=A-kinase anchor protein 7 isoforms alpha and beta; Short=AKAP-7 isoforms alpha and beta; AltName: Full=A-kinase anchor protein 18 kDa; Short=AKAP 18; AltName: Full=Protein kinase A-anchoring protein 7 isoforms alpha/beta; Short=PRKA7 isoforms alpha/beta	11.54	2	1	1	4																					5.63334	11.54	1	2	2.61671	11.54	1	1	3.16346	11.54	1	1
5902752	RecName: Full=A-kinase anchor protein 8; Short=AKAP-8; AltName: Full=A-kinase anchor protein 95 kDa; Short=AKAP 95	6.65	1	5	5	13	5.49911	3.32	2	2	3.00062	1.73	1	1	1.98055	1.3	1	1													2.71224	1.73	1	1	0	1.45	1	1	3.35247	1.3	1	2
296439446	RecName: Full=A-kinase anchor protein 8-like; Short=AKAP8-like protein; AltName: Full=Helicase A-binding protein 95; Short=HAP95; AltName: Full=Homologous to AKAP95 protein; Short=HA95; AltName: Full=Neighbor of A-kinase-anchoring protein 95; Short=Neighbor of AKAP95	11.61	1	6	6	21	16.4263	5.88	3	5					5.59316	3.41	2	2					2.3179	1.39	1	1									5.34416	2.01	1	2	1.92346	2.01	1	1					7.27632	4.18	2
14194461	RecName: Full=A-kinase anchor protein 9; Short=AKAP-9; AltName: Full=A-kinase anchor protein 350 kDa; Short=AKAP 350; Short=hgAKAP 350; AltName: Full=A-kinase anchor protein 450 kDa; Short=AKAP 450; AltName: Full=AKAP 120-like protein; AltName: Full=Centrosome- and Golgi-localized PKN-associated protein; Short=CG-NAP; AltName: Full=Protein hyperion; AltName: Full=Protein kinase A-anchoring protei…	22.63	1	74	75	464	130.068	9.95	32	49	19.6973	2.05	8	10	49.7366	5.06	16	21					142.675	9.1	30	56	18.5428	1.82	7	10	34.5963	2.91	11	17	37.7665	3.45	11	17	48.8175	5.6	18	24	61.2198	6.01	18	30	44.3114	5.14	16
121941477	RecName: Full=A-kinase anchor protein SPHKAP; AltName: Full=SPHK1-interactor and AKAP domain-containing protein; AltName: Full=Sphingosine kinase type 1-interacting protein	0.65	1	1	1	2																													1.7767	0.65	1	1
54035954	RecName: Full=AKT-interacting protein; AltName: Full=Ft1; AltName: Full=Fused toes protein homolog	17.47	1	3	3	10					5.19822	9.59	2	2									6.43124	9.59	2	2									3.48241	5.82	1	1	2.84212	3.77	1	1
20137527	RecName: Full=Aladin; AltName: Full=Adracalin	30.04	1	13	13	144	30.2816	12.09	5	13	6.17987	2.2	1	2	27.9871	8.79	4	11					19.7397	12.82	5	8	8.23741	6.96	3	3	12.4468	6.96	3	4	12.0565	8.97	4	4	17.5008	7.33	3	5	10.2085	6.96	3	3	12.8143	11.54	5
46577683	RecName: Full=Alanine aminotransferase 1; Short=ALT1; AltName: Full=Glutamate pyruvate transaminase 1; Short=GPT 1; AltName: Full=Glutamic--alanine transaminase 1; AltName: Full=Glutamic--pyruvic transaminase 1	56.65	1	18	20	243					13.4447	4.03	2	5	6.74191	6.85	3	3	21.4038	20.77	7	7	10.4261	11.29	4	5	38.6738	23.59	8	12	74.9382	29.03	10	24	71.5508	32.86	12	22	22.3746	18.75	6	6	64.0378	36.49	12	20	4.00672	4.84	2
74730602	RecName: Full=Alanine aminotransferase 2; Short=ALT2; AltName: Full=Glutamate pyruvate transaminase 2; Short=GPT 2; AltName: Full=Glutamic--alanine transaminase 2; AltName: Full=Glutamic--pyruvic transaminase 2	51.82	1	15	17	65	8.02605	6.69	2	2									3.96151	3.44	1	1	3.52457	3.44	1	1	8.38272	3.44	1	2	8.61473	3.44	1	2	4.60006	3.44	1	1	27.09	20.65	7	7	8.31402	4.97	2	3
115502460	RecName: Full=Alanine--tRNA ligase, cytoplasmic; AltName: Full=Alanyl-tRNA synthetase; Short=AlaRS; AltName: Full=Renal carcinoma antigen NY-REN-42	61.98	1	58	58	3315	468.336	31.1	28	134	156.289	25.52	20	45	418.747	43.18	35	114	70.5028	19.42	15	25	426.608	28.51	27	139	258.675	26.03	24	87	282.103	30.37	26	90	279.147	31.82	27	89	422.391	36.26	31	126	272.047	38.53	32	90	322.05	42.15	34
74742244	RecName: Full=Alanine--tRNA ligase, mitochondrial; AltName: Full=Alanyl-tRNA synthetase; Short=AlaRS; Flags: Precursor	30.36	1	22	22	340	31.8246	8.22	7	13	28.3785	7.41	5	9	64.6787	11.98	9	20	1.96439	1.32	1	1	36.3551	7.72	6	11	31.2684	3.96	3	11	57.2692	13.3	10	18	62.1744	8.93	7	21	37.7544	8.43	7	12	38.2355	13.4	10	14	54.4214	10.96	9
125987702	RecName: Full=Alanyl-tRNA editing protein Aarsd1; AltName: Full=Alanyl-tRNA synthetase domain-containing protein 1	41.5	1	12	12	126	3.97934	3.64	1	1	10.6835	11.17	4	4	10.8913	8.01	3	4					13.3158	12.86	5	5	6.49952	6.07	2	2	8.34187	9.22	3	3	17.7262	13.83	4	6	18.3019	18.2	6	6	3.79204	3.64	1	1	12.5176	8.5	3
113600	RecName: Full=Alcohol dehydrogenase [NADP(+)]; AltName: Full=Aldehyde reductase; AltName: Full=Aldo-keto reductase family 1 member A1	86.46	3	28	30	3466	336.253	55.69	16	100	225.142	59.08	19	65	262.999	59.08	18	86	72.8733	37.23	12	27	291.993	53.23	18	97	365.24	56.31	17	126	298.331	62.77	20	92	388.163	73.85	22	117	354.805	62.15	20	121	316.208	57.23	17	107	159.737	58.15	17
113390	RecName: Full=Alcohol dehydrogenase 1A; AltName: Full=Alcohol dehydrogenase subunit alpha	49.6	1	1	26	6671	102.806	31.2	12	42	923.011	37.6	16	333	22.1496	12	5	9	778.79	36.27	16	293	206.546	30.4	12	81	1299.23	37.6	18	490	847.947	37.6	17	309	1029.52	38.13	19	378	183.809	31.2	13	61	966.888	33.33	15	331	85.3015	27.73	10
113394	RecName: Full=Alcohol dehydrogenase 1B; AltName: Full=Alcohol dehydrogenase subunit beta	80.53	1	15	38	8627	127.239	43.73	15	53	1206.91	62.4	21	414	31.4082	16.53	6	14	1667.71	60.8	24	574	288.798	43.2	16	120	1767.39	66.67	26	661	877.911	70.93	24	318	1050.95	64.53	25	396	177.205	41.87	15	61	1234.55	66.67	23	422	96.1152	38.4	12
113398	RecName: Full=Alcohol dehydrogenase 1C; AltName: Full=Alcohol dehydrogenase subunit gamma	78.93	1	11	36	7940	124.86	28	12	53	980.497	64	22	366	28.8778	14.13	6	15	619.783	32	15	259	224.428	33.87	14	93	1271.38	62.13	25	510	1070.36	61.07	24	411	1226.5	72.27	29	478	210.1	30.13	14	73	1059.14	64	24	386	116.948	26.67	11
308153684	RecName: Full=Alcohol dehydrogenase 4; AltName: Full=Alcohol dehydrogenase class II pi chain	9.74	1	1	2	73													5.87199	6.32	1	1									9.99063	9.74	2	2									25.4082	6.32	1	5
254763246	RecName: Full=Alcohol dehydrogenase 6	45.92	1	10	11	92	35.9139	17.66	6	17	1.81627	7.07	2	2	2.34066	4.35	1	1					18.1349	6.79	2	7	4.76042	7.07	2	3	2.76656	4.35	1	1	7.56112	9.24	2	2					4.43423	7.07	2	2	0	4.35	1
292495000	RecName: Full=Alcohol dehydrogenase class 4 mu/sigma chain; AltName: Full=Alcohol dehydrogenase class IV mu/sigma chain; AltName: Full=Gastric alcohol dehydrogenase; AltName: Full=Retinol dehydrogenase	12.18	1	5	5	13																					2.64818	3.63	1	1
113408	RecName: Full=Alcohol dehydrogenase class-3; AltName: Full=Alcohol dehydrogenase 5; AltName: Full=Alcohol dehydrogenase class chi chain; AltName: Full=Alcohol dehydrogenase class-III; AltName: Full=Glutathione-dependent formaldehyde dehydrogenase; Short=FALDH; Short=FDH; Short=GSH-FDH; AltName: Full=S-(hydroxymethyl)glutathione dehydrogenase	67.91	1	26	26	3268	387.698	38.5	18	134	410.52	38.5	16	148	171.216	28.88	10	67	114.472	27.01	10	42	339.112	44.39	16	136	361.933	39.04	16	155	262.411	35.03	15	88	291.625	37.43	15	107	260.471	36.63	15	88	314.247	34.49	16	117	130.676	37.43	16
52788258	RecName: Full=Aldehyde dehydrogenase family 1 member A3; AltName: Full=Aldehyde dehydrogenase 6; AltName: Full=Retinaldehyde dehydrogenase 3; Short=RALDH-3; Short=RalDH3	38.09	1	13	17	332	64.362	3.13	2	30	21.3579	3.13	2	10	5.49306	4.3	2	2	0	1.56	1	1	2.2285	3.32	2	2	7.62616	3.32	3	5	11.245	9.18	4	4	6.87504	5.66	3	3	8.46769	7.42	3	3	6.94368	5.27	3	3	14.0309	15.82	6
269849532	RecName: Full=Aldehyde dehydrogenase family 16 member A1	36.03	1	22	22	1100	107.402	11.22	6	28	65.7223	12.59	7	17	93.9131	14.09	8	29	49.9069	10.97	6	16	103.815	15.46	10	30	157.926	21.07	12	47	104.917	16.58	10	32	108.044	16.83	10	33	86.0923	15.34	9	26	88.9827	19.2	13	27	94.4476	23.57	14
1169285	RecName: Full=Aldehyde dehydrogenase family 3 member B1; AltName: Full=Aldehyde dehydrogenase 7; Flags: Precursor	17.31	1	5	7	120	29.1857	12.39	5	9	10.765	2.56	1	3	24.8533	8.12	3	7					8.72919	2.56	1	3	9.80654	2.56	1	4	10.1354	2.56	1	3	3.17263	2.56	1	1	5.05602	2.56	1	2	11.7006	2.56	1	4	4.71689	5.56	2
288558849	RecName: Full=Aldehyde dehydrogenase family 3 member B2; AltName: Full=Aldehyde dehydrogenase 8	9.09	1	1	3	99	21.7054	9.09	3	7	10.765	3.12	1	3	17.4609	3.12	1	5					8.72919	3.12	1	3	9.80654	3.12	1	4	10.1354	3.12	1	3	3.17263	3.12	1	1	5.05602	3.12	1	2	11.7006	3.12	1	4	2.5813	3.12	1
74752601	RecName: Full=Aldehyde dehydrogenase family 8 member A1; AltName: Full=Aldehyde dehydrogenase 12	5.13	1	2	2	37	0	1.64	1	1									2.69756	3.49	1	1					2.07405	3.49	1	1																	1.79726	1.64	1
311033472	RecName: Full=Aldehyde dehydrogenase X, mitochondrial; AltName: Full=Aldehyde dehydrogenase 5; AltName: Full=Aldehyde dehydrogenase family 1 member B1; Flags: Precursor	67.89	1	35	38	3739	941.84	44.87	24	228	334.507	41.97	20	84	278.146	39.07	19	68	49.6717	29.98	11	15	210.221	34.82	17	59	154.831	31.72	16	56	244.477	39.26	18	63	240.345	36.36	16	61	420.961	39.26	19	108	316.28	41.01	20	90	728.852	43.13	25
311033473	RecName: Full=Aldehyde dehydrogenase, dimeric NADP-preferring; AltName: Full=ALDHIII; AltName: Full=Aldehyde dehydrogenase 3; AltName: Full=Aldehyde dehydrogenase family 3 member A1	21.85	1	7	8	139	16.8685	2.65	1	5	12.7539	5.3	2	4	24.2528	7.28	3	7	0	1.99	1	1	22.4596	10.38	4	7	9.80654	2.65	1	4	10.1354	2.65	1	3	5.51171	5.3	2	2	5.05602	2.65	1	2	15.192	5.3	2	5	7.83315	7.95	3
118504	RecName: Full=Aldehyde dehydrogenase, mitochondrial; AltName: Full=ALDH class 2; AltName: Full=ALDH-E2; AltName: Full=ALDHI; Flags: Precursor	72.15	1	37	42	7317	1190.14	50.1	31	355	491.428	51.64	28	157	558.516	52.8	27	168	477.995	56.67	30	152	983.006	53.77	31	301	762.112	47.2	30	255	349.188	45.45	28	112	357.793	43.91	25	118	1329.78	61.12	34	407	793.251	57.25	36	251	500.977	48.55	28
215273968	RecName: Full=Aldehyde oxidase; AltName: Full=Aldehyde oxidase 1; AltName: Full=Azaheterocycle hydroxylase	7.7	1	7	9	18													10.5588	4.48	5	7													2.93017	1.05	1	1
322510010	RecName: Full=Aldo-keto reductase family 1 member B10; AltName: Full=ARL-1; AltName: Full=Aldose reductase-like; AltName: Full=Aldose reductase-related protein; Short=ARP; Short=hARP; AltName: Full=Small intestine reductase; Short=SI reductase	81.65	1	24	24	894					51.0784	38.29	10	18	16.4383	14.87	4	7	9.14361	12.66	4	4	29.4982	25	7	14	48.0795	35.44	9	15	270.466	75.32	21	74	299.86	69.3	21	89	122.875	56.01	13	39	126.029	66.14	17	43	27.1714	32.59	7
416877	RecName: Full=Aldo-keto reductase family 1 member C1; AltName: Full=20-alpha-hydroxysteroid dehydrogenase; Short=20-alpha-HSD; AltName: Full=Chlordecone reductase homolog HAKRC; AltName: Full=Dihydrodiol dehydrogenase 1/2; Short=DD1/DD2; AltName: Full=High-affinity hepatic bile acid-binding protein; Short=HBAB; AltName: Full=Indanol dehydrogenase; AltName: Full=Trans-1,2-dihydrobenzene-1,2-diol d…	61.61	1	1	22	1030	116.479	20.12	7	33	75.6602	26.01	8	24	83.728	20.12	7	29	174.98	40.87	14	53	103.212	22.6	10	37	76.4244	26.63	9	30	182.722	32.82	12	54	269.121	38.7	14	81	120.302	31.58	10	40	108.628	40.56	14	37	101.859	31.89	12
20532374	RecName: Full=Aldo-keto reductase family 1 member C2; AltName: Full=3-alpha-HSD3; AltName: Full=Chlordecone reductase homolog HAKRD; AltName: Full=Dihydrodiol dehydrogenase 2; Short=DD-2; Short=DD2; AltName: Full=Dihydrodiol dehydrogenase/bile acid-binding protein; Short=DD/BABP; AltName: Full=Trans-1,2-dihydrobenzene-1,2-diol dehydrogenase; AltName: Full=Type III 3-alpha-hydroxysteroid dehydroge…	58.51	1	3	19	450	30.3503	5.26	3	11	37.6355	17.65	6	13	36.7736	5.26	3	15	166.978	37.77	12	55	26.258	7.43	5	14	32.131	21.36	8	18	74.8163	32.51	11	27	103.539	32.51	11	39	44.0063	19.2	6	17	52.2407	25.39	9	19	37.9219	16.72	7
308153646	RecName: Full=Aldo-keto reductase family 1 member C3; AltName: Full=17-beta-hydroxysteroid dehydrogenase type 5; Short=17-beta-HSD 5; AltName: Full=3-alpha-HSD type II, brain; AltName: Full=3-alpha-hydroxysteroid dehydrogenase type 2; Short=3-alpha-HSD type 2; AltName: Full=Chlordecone reductase homolog HAKRb; AltName: Full=Dihydrodiol dehydrogenase 3; Short=DD-3; Short=DD3; AltName: Full=Dihydro…	88.24	1	15	28	1670	197.537	49.85	12	51	122.239	48.3	12	34	122.483	43.03	11	39	148.47	34.37	12	46	170.212	53.87	16	52	149.301	50.46	13	48	303.861	62.54	19	83	446.211	63.47	20	123	244.059	59.13	15	70	185.821	64.4	18	56	227.97	63.78	18
308153631	RecName: Full=Aldo-keto reductase family 1 member C4; AltName: Full=3-alpha-HSD1; AltName: Full=3-alpha-hydroxysteroid dehydrogenase type I; AltName: Full=Chlordecone reductase; Short=CDR; AltName: Full=Dihydrodiol dehydrogenase 4; Short=DD-4; Short=DD4; AltName: Full=HAKRA	25.08	1	2	10	549	48.9437	8.98	4	16	41.8689	10.84	5	16	28.4135	8.98	4	12	52.4275	10.84	5	20	49.1211	15.79	6	21	40.7721	13	6	20	93.4327	17.03	7	33	110.776	14.86	7	41	60.0049	10.84	5	24	43.6884	10.84	5	18	53.0416	13.31	6
67463772	RecName: Full=Aldose 1-epimerase; AltName: Full=Galactose mutarotase	64.62	1	18	18	1209	118.076	45.03	11	35	100.522	45.03	11	32	81.3072	32.75	8	26	23.5262	14.04	4	8	88.4205	28.95	8	29	99.2865	33.92	9	34	122.914	44.44	11	35	139.915	44.44	11	39	123.805	43.27	10	40	94.7614	38.3	9	34	43.9574	19.59	5
113596	RecName: Full=Aldose reductase; Short=AR; AltName: Full=Aldehyde reductase; AltName: Full=Aldo-keto reductase family 1 member B1	79.75	1	25	26	1276	106.503	54.11	13	37	102.327	47.47	11	30	25.8907	18.67	5	10	26.0664	22.15	7	11	30.792	25	8	14	152.733	42.72	14	54	107.202	50.63	15	35	140.327	54.11	16	46	78.0802	37.97	10	25	167.964	58.86	17	61	64.2744	44.3	11
296439447	RecName: Full=ALK tyrosine kinase receptor; AltName: Full=Anaplastic lymphoma kinase; AltName: CD_antigen=CD246; Flags: Precursor	2.53	1	3	3	3
130737	RecName: Full=Alkaline phosphatase, placental type; AltName: Full=Alkaline phosphatase Regan isozyme; AltName: Full=Placental alkaline phosphatase 1; Short=PLAP-1; Flags: Precursor	6.36	2	1	2	2	5.30164	3.36	1	1																					2.25646	2.99	1	1
68067533	RecName: Full=Alkaline phosphatase, tissue-nonspecific isozyme; Short=AP-TNAP; Short=TNSALP; AltName: Full=Alkaline phosphatase liver/bone/kidney isozyme; Flags: Precursor	24.05	1	8	8	20																									2.9615	2.67	1	1
2498106	RecName: Full=Alkyldihydroxyacetonephosphate synthase, peroxisomal; Short=Alkyl-DHAP synthase; AltName: Full=Aging-associated gene 5 protein; AltName: Full=Alkylglycerone-phosphate synthase; Flags: Precursor	56.08	1	30	30	661	110.574	24.62	12	33	10.4813	3.8	2	4	112.013	22.8	11	32	0	1.82	1	1	32.2137	13.07	6	10	34.7044	14.44	8	12	63.3504	20.36	11	21	48.4078	14.44	7	16	149.897	28.42	14	49	65.4777	29.33	15	20	71.4438	29.18	15
74710656	RecName: Full=Alkylglycerol monooxygenase; AltName: Full=Transmembrane protein 195	3.37	1	1	1	1																									0	3.37	1	1
160013631	RecName: Full=Allergin-1; AltName: Full=Allergy inhibitory receptor 1; AltName: Full=Mast cell antigen 32; Short=MCA-32; AltName: Full=Mast cell immunoglobulin-like receptor 1; Flags: Precursor	5.25	1	1	1	1
1703217	RecName: Full=Allograft inflammatory factor 1; Short=AIF-1; AltName: Full=Ionized calcium-binding adapter molecule 1; AltName: Full=Protein G1	48.3	1	7	8	58	4.9551	12.93	2	2	0	4.08	1	1									3.70091	14.29	2	2	0	5.44	1	1	2.88536	14.29	2	2	1.67742	5.44	1	1					0	8.84	1	1
74752240	RecName: Full=Allograft inflammatory factor 1-like; AltName: Full=Ionized calcium-binding adapter molecule 2	20.67	1	2	3	10	1.68195	4	1	1	0	4	1	1													3.01633	10	1	1	2.6335	10	1	1
90108452	RecName: Full=All-trans-retinol 13,14-reductase; AltName: Full=All-trans-13,14-dihydroretinol saturase; Short=RetSat; AltName: Full=PPAR-alpha-regulated and starvation-induced gene protein; Flags: Precursor	38.36	1	20	20	376	12.6344	7.21	3	4	5.58893	3.28	1	1	22.6535	10.66	5	7	60.8658	21.97	12	20	21.4333	15.9	9	11	21.7376	13.28	6	9	92.4727	22.79	12	26	106.847	24.1	13	32	38.9749	15.57	7	12	63.9182	19.18	9	22	10.6649	8.03	3
62286981	RecName: Full=Alpha- and gamma-adaptin-binding protein p34	7.3	1	2	2	5									1.72321	2.86	1	1					0	2.86	1	1	0	2.86	1	1
156630455	RecName: Full=Alpha-(1,3)-fucosyltransferase 10; AltName: Full=Fucosyltransferase X; Short=Fuc-TX; Short=FucT-X; AltName: Full=Galactoside 3-L-fucosyltransferase 10; Short=Fucosyltransferase 10	1.25	1	1	1	2													1.80157	1.25	1	2
121943313	RecName: Full=Alpha-(1,3)-fucosyltransferase 11; AltName: Full=Fucosyltransferase XI; Short=Fuc-TXI; Short=FucT-XI; AltName: Full=Galactoside 3-L-fucosyltransferase 11; Short=Fucosyltransferase 11	2.03	1	1	1	1
226694189	RecName: Full=Alpha-(1,3)-fucosyltransferase 4; AltName: Full=ELAM-1 ligand fucosyltransferase; AltName: Full=Fucosyltransferase 4; AltName: Full=Fucosyltransferase IV; Short=Fuc-TIV; Short=FucT-IV; AltName: Full=Galactoside 3-L-fucosyltransferase	10	1	4	4	15	8.65371	4.91	2	5					2.06401	3.58	2	2																													4.35557	4.53	2
1730135	RecName: Full=Alpha-(1,3)-fucosyltransferase 5; AltName: Full=Fucosyltransferase 5; AltName: Full=Fucosyltransferase V; Short=Fuc-TV; Short=FucT-V; AltName: Full=Galactoside 3-L-fucosyltransferase	36.9	1	1	11	395	31.6122	12.03	3	8	12.7504	13.37	3	3	27.9492	13.64	4	8					14.6393	9.89	3	5	10.2543	5.61	2	4									63.3216	20.59	6	19	42.2212	18.98	5	13	22.1802	16.04	5
1730136	RecName: Full=Alpha-(1,3)-fucosyltransferase 6; AltName: Full=Fucosyltransferase 6; AltName: Full=Fucosyltransferase VI; Short=Fuc-TVI; Short=FucT-VI; AltName: Full=Galactoside 3-L-fucosyltransferase	44.57	1	4	12	378	21.0676	7.8	2	6	8.99057	9.19	2	2	16.8503	9.47	3	6					14.6393	10.31	3	5	12.7252	9.75	3	5	3.7102	3.9	1	1					51.1211	23.96	7	17	36.3773	18.38	5	12	19.5668	15.32	5
20138326	RecName: Full=Alpha-(1,6)-fucosyltransferase; Short=Alpha1-6FucT; AltName: Full=Fucosyltransferase 8; AltName: Full=GDP-L-Fuc:N-acetyl-beta-D-glucosaminide alpha1,6-fucosyltransferase; AltName: Full=GDP-fucose--glycoprotein fucosyltransferase; AltName: Full=Glycoprotein 6-alpha-L-fucosyltransferase	53.04	1	23	23	105	33.8441	17.22	8	11					39.9609	21.04	9	11					3.86701	2.43	1	1	2.64824	2.43	1	1									3.18402	2.43	1	1	2.26105	2.43	1	1	12.9165	9.91	5
74751292	RecName: Full=Alpha/beta hydrolase domain-containing protein 11; Short=Abhydrolase domain-containing protein 11; AltName: Full=Williams-Beuren syndrome chromosomal region 21 protein	66.98	1	17	17	1442	192.193	53.02	12	50	196.789	54.29	12	52	38.1284	26.67	6	12	24.0058	23.17	6	9	204.264	45.08	11	63	147.897	45.08	11	51	183.68	45.08	11	51	213.209	47.3	12	60	208.337	64.44	14	63	125.432	45.08	11	39	118.736	53.02	12
74749881	RecName: Full=Alpha/beta hydrolase domain-containing protein 13; Short=Abhydrolase domain-containing protein 13	16.91	1	4	4	8	4.15332	7.42	1	1					0	2.37	1	2					0	2.37	1	1																					0	2.37	1
34222621	RecName: Full=Alpha/beta hydrolase domain-containing protein 14B; Short=Abhydrolase domain-containing protein 14B; AltName: Full=CCG1-interacting factor B	60	1	10	10	1927	236.742	44.29	7	62	223.682	44.29	7	58	210.587	44.29	7	53	107.472	32.86	5	31	311.839	47.62	8	98	219.494	47.62	8	74	223.844	44.29	7	62	234.15	44.29	7	66	208.045	44.29	7	64	172.089	44.29	7	58	176.855	44.29	7
74746845	RecName: Full=Alpha/beta hydrolase domain-containing protein 17B; Flags: Precursor	31.25	1	5	5	7																	5.71472	10.07	2	2					2.94718	5.9	1	1
156630444	RecName: Full=Alpha/beta hydrolase domain-containing protein 17C	6.38	1	2	2	2																	0	2.13	1	1
73921666	RecName: Full=Alpha-1,2-mannosyltransferase ALG9; AltName: Full=Asparagine-linked glycosylation protein 9 homolog; AltName: Full=Disrupted in bipolar disorder protein 1; AltName: Full=Dol-P-Man:Man(6)GlcNAc(2)-PP-Dol alpha-1,2-mannosyltransferase; AltName: Full=Dol-P-Man:Man(8)GlcNAc(2)-PP-Dol alpha-1,2-mannosyltransferase	18.99	1	9	9	433	57.7773	12.77	5	20	43.1974	9.66	4	17	55.6693	12.77	6	23					39.3332	10.15	4	14	19.9775	5.73	2	8	15.7304	4.91	2	7	18.0905	5.07	2	8	23.0006	7.2	3	10	28.6425	12.77	5	12	24.7673	9.66	4
46395991	RecName: Full=Alpha-1,3/1,6-mannosyltransferase ALG2; AltName: Full=Asparagine-linked glycosylation protein 2 homolog; AltName: Full=GDP-Man:Man(1)GlcNAc(2)-PP-Dol alpha-1,3-mannosyltransferase; AltName: Full=GDP-Man:Man(1)GlcNAc(2)-PP-dolichol mannosyltransferase; AltName: Full=GDP-Man:Man(2)GlcNAc(2)-PP-Dol alpha-1,6-mannosyltransferase	39.42	1	15	15	210	40.7693	18.75	7	12	9.43138	11.06	3	3	29.5168	14.9	5	10	1.85401	1.92	1	1	14.5519	10.34	4	5	6.02232	4.81	2	3	9.41254	10.1	3	4	22.2819	12.98	4	9	30.3574	13.7	4	13	27.0127	16.83	6	10	21.8017	13.7	4
311033399	RecName: Full=Alpha-1,3-mannosyl-glycoprotein 2-beta-N-acetylglucosaminyltransferase; AltName: Full=N-glycosyl-oligosaccharide-glycoprotein N-acetylglucosaminyltransferase I; Short=GNT-I; Short=GlcNAc-T I	30.56	1	10	10	109	4.00641	1.8	1	2	5.1594	4.27	2	2	10.1878	6.07	3	4	2.76938	2.47	1	1	3.14936	2.47	1	1	4.63713	4.72	2	2	4.2457	3.6	2	2	2.12658	1.8	1	1	7.93184	6.74	3	3	8.12413	7.19	3	3	3.40708	2.47	1
74721048	RecName: Full=Alpha-1,3-mannosyl-glycoprotein 4-beta-N-acetylglucosaminyltransferase A; AltName: Full=N-glycosyl-oligosaccharide-glycoprotein N-acetylglucosaminyltransferase IVa; Short=GlcNAc-T IVa; Short=GnT-IVa; Short=N-acetylglucosaminyltransferase IVa; AltName: Full=UDP-N-acetylglucosamine: alpha-1,3-D-mannoside beta-1,4-N-acetylglucosaminyltransferase IVa; Contains: RecName: Full=Alpha-1,3-m…	3.55	1	1	1	1
74735195	RecName: Full=Alpha-1,3-mannosyl-glycoprotein 4-beta-N-acetylglucosaminyltransferase B; AltName: Full=N-glycosyl-oligosaccharide-glycoprotein N-acetylglucosaminyltransferase IVb; Short=GlcNAc-T IVb; Short=GnT-IVb; Short=N-acetylglucosaminyltransferase IVb; AltName: Full=UDP-N-acetylglucosamine: alpha-1,3-D-mannoside beta-1,4-N-acetylglucosaminyltransferase IVb	15.69	1	5	5	8																																	2.15949	2.37	1	1
1708004	RecName: Full=Alpha-1,6-mannosyl-glycoprotein 2-beta-N-acetylglucosaminyltransferase; AltName: Full=Beta-1,2-N-acetylglucosaminyltransferase II; AltName: Full=GlcNAc-T II; Short=GNT-II; AltName: Full=Mannoside acetylglucosaminyltransferase 2; AltName: Full=N-glycosyl-oligosaccharide-glycoprotein N-acetylglucosaminyltransferase II	13.42	1	6	6	24	3.1232	3.58	1	1	2.31445	2.68	1	1	7.7425	3.58	1	2									1.60422	1.79	1	1	1.7569	1.57	1	1	2.31748	1.79	1	1					3.48746	3.58	1	1	5.07389	3.58	1
1169980	RecName: Full=Alpha-1,6-mannosylglycoprotein 6-beta-N-acetylglucosaminyltransferase A; AltName: Full=Alpha-mannoside beta-1,6-N-acetylglucosaminyltransferase; AltName: Full=GlcNAc-T V; Short=GNT-V; AltName: Full=Mannoside acetylglucosaminyltransferase 5; AltName: Full=N-acetylglucosaminyl-transferase V	23.08	2	16	16	38																																	5.25452	2.56	2	2	0	0.94	1	1	15.3957	9.31	6
152040009	RecName: Full=Alpha-1,6-mannosylglycoprotein 6-beta-N-acetylglucosaminyltransferase B; AltName: Full=Alpha-mannoside beta-1,6-N-acetylglucosaminyltransferase B; AltName: Full=GlcNAc-T Vb; Short=GNT-Vb; Short=hGnTVb; AltName: Full=Mannoside acetylglucosaminyltransferase 5B; AltName: Full=N-acetylglucosaminyl-transferase Vb; AltName: Full=N-acetylglucosaminyltransferase IX; Short=GNT-IX	1.39	1	1	1	1
112877	RecName: Full=Alpha-1-acid glycoprotein 1; Short=AGP 1; AltName: Full=Orosomucoid-1; Short=OMD 1; Flags: Precursor	50.75	1	8	11	1443	79.4959	12.44	3	23	133.691	32.84	6	35	102.451	30.85	6	37	384.421	38.31	9	115	19.83	16.42	4	8	16.3276	7.46	1	5	86.4326	36.82	7	28	102.24	30.85	6	29	21.2216	7.46	1	6	46.7929	16.92	3	18	18.6004	7.46	1
231458	RecName: Full=Alpha-1-acid glycoprotein 2; Short=AGP 2; AltName: Full=Orosomucoid-2; Short=OMD 2; Flags: Precursor	60.2	1	10	13	602	13.7059	11.94	3	4	33.6268	19.9	5	12	28.3141	20.9	4	11	133.832	32.34	7	44	4.77046	11.44	3	3	2.22511	9.45	2	2	34.598	15.92	4	12	46.4254	16.42	5	14					12.0453	11.94	3	4	2.82083	7.46	2
112874	RecName: Full=Alpha-1-antichymotrypsin; Short=ACT; AltName: Full=Cell growth-inhibiting gene 24/25 protein; AltName: Full=Serpin A3; Contains: RecName: Full=Alpha-1-antichymotrypsin His-Pro-less; Flags: Precursor	60.28	1	29	29	2537	110.73	24.82	10	32	268.301	32.39	17	77	53.1823	22.93	8	19	503.908	41.37	21	164	80.0006	26	11	31	146.991	26.24	13	53	85.9533	22.93	9	28	83.7079	23.17	11	24	77.2258	22.22	10	25	187.1	26.24	12	59	115.735	24.59	9
1703025	RecName: Full=Alpha-1-antitrypsin; AltName: Full=Alpha-1 protease inhibitor; AltName: Full=Alpha-1-antiproteinase; AltName: Full=Serpin A1; Contains: RecName: Full=Short peptide from AAT; Short=SPAAT; Flags: Precursor	70.33	1	48	49	12438	1214.99	63.64	31	374	1385.67	69.38	34	397	892.182	62.92	29	275	2830.8	66.27	35	763	768.736	69.14	32	243	1040.1	60.53	33	334	966.054	63.64	28	296	900.593	61.48	29	258	643.8	56.46	27	196	1427.05	63.64	35	415	504.197	59.81	31
317373553	RecName: Full=Alpha-1B-glycoprotein; AltName: Full=Alpha-1-B glycoprotein; Flags: Precursor	54.75	1	18	18	1421	59.4247	27.07	8	20	150.644	26.67	10	44	85.932	22.22	9	28	367.945	41.01	15	111	44.1509	17.58	7	17	73.5352	22.22	9	31	100.341	36.16	12	32	111.23	22.22	9	36	65.6771	24.65	7	19	161.648	37.17	11	51	41.9846	21.21	7
2494831	RecName: Full=Alpha-2,8-sialyltransferase 8B; AltName: Full=Sialyltransferase 8B; Short=SIAT8-B; AltName: Full=Sialyltransferase St8Sia II; Short=ST8SiaII; AltName: Full=Sialyltransferase X; Short=STX	3.2	1	1	1	1																																									2.22687	3.2	1
1351829	RecName: Full=Alpha-2A adrenergic receptor; AltName: Full=Alpha-2 adrenergic receptor subtype C10; AltName: Full=Alpha-2A adrenoreceptor; Short=Alpha-2A adrenoceptor; Short=Alpha-2AAR	7.33	1	2	2	15	25.7316	7.33	2	7					4.12145	4.22	1	1					3.71173	4.22	1	1					3.66514	4.22	1	1
112907	RecName: Full=Alpha-2-antiplasmin; Short=Alpha-2-AP; AltName: Full=Alpha-2-plasmin inhibitor; Short=Alpha-2-PI; AltName: Full=Serpin F2; Flags: Precursor	54.38	1	15	15	306	25.4889	11.2	4	9	26.7832	9.57	4	10	4.81557	2.65	1	2	75.7775	16.9	6	25	6.9884	5.3	2	3	32.9561	15.07	5	10					6.37592	2.65	1	3	0	8.55	1	1	14.3787	6.52	2	4	2.27442	6.52	2
27151763	RecName: Full=Alpha-2B adrenergic receptor; AltName: Full=Alpha-2 adrenergic receptor subtype C2; AltName: Full=Alpha-2B adrenoreceptor; Short=Alpha-2B adrenoceptor; Short=Alpha-2BAR	3.11	1	1	1	2
112910	RecName: Full=Alpha-2-HS-glycoprotein; AltName: Full=Alpha-2-Z-globulin; AltName: Full=Ba-alpha-2-glycoprotein; AltName: Full=Fetuin-A; Contains: RecName: Full=Alpha-2-HS-glycoprotein chain A; Contains: RecName: Full=Alpha-2-HS-glycoprotein chain B; Flags: Precursor	49.05	1	12	12	536	63.395	15.8	4	17	80.6436	15.8	4	20	21.0577	15.8	4	7	186.759	16.62	6	48	18.6947	10.08	3	6	37.7054	8.45	3	15	35.5965	9.26	4	13	46.2784	14.71	5	15	41.2679	10.08	3	12	59.9085	11.99	3	15	28.6887	10.08	3
231539	RecName: Full=Alpha-2-macroglobulin receptor-associated protein; Short=Alpha-2-MRAP; AltName: Full=Low density lipoprotein receptor-related protein-associated protein 1; Short=RAP; Flags: Precursor	34.17	1	12	12	100	27.7446	20.73	6	7	4.96473	8.68	2	2	17.9956	16.25	4	5	4.18399	4.48	1	1					2.30861	6.16	1	1	3.02344	4.2	1	1	9.16233	13.17	3	3					3.00224	2.52	1	1	2.45583	2.52	1
308153640	RecName: Full=Alpha-2-macroglobulin; Short=Alpha-2-M; AltName: Full=C3 and PZP-like alpha-2-macroglobulin domain-containing protein 5; Flags: Precursor	71.78	1	81	91	18918	671.893	30.39	34	232	1976.95	47.49	57	606	1080.75	33.72	40	357	4662.74	47.42	62	1541	1051.66	35.89	45	395	1477.71	41.99	51	554	1360.36	38.94	47	484	1524.28	39.76	49	533	1186.63	44.03	53	385	3689.21	60.79	77	1212	559.681	37.31	43
308153641	RecName: Full=Alpha-2-macroglobulin-like protein 1; AltName: Full=C3 and PZP-like alpha-2-macroglobulin domain-containing protein 9; Flags: Precursor	18.5	1	20	20	41	0	0.89	1	1	0	0.62	1	1
46397817	RecName: Full=Alpha-actinin-1; AltName: Full=Alpha-actinin cytoskeletal isoform; AltName: Full=F-actin cross-linking protein; AltName: Full=Non-muscle alpha-actinin-1	89.91	1	62	107	35644	2847.04	68.83	61	772	2590.53	66.48	62	694	2127.39	66.93	62	582	969.113	57.17	49	303	1784.07	68.05	66	564	2967.16	65.02	62	939	2619.64	67.94	57	774	2340.39	67.94	59	707	2154.61	71.19	62	584	1943.59	69.96	64	590	1605.87	70.4	64
543742	RecName: Full=Alpha-actinin-2; AltName: Full=Alpha-actinin skeletal muscle isoform 2; AltName: Full=F-actin cross-linking protein	27.63	1	3	32	9220	750.069	20.69	20	208	657.091	19.13	20	183	659.565	20.02	21	178	281.939	14.77	14	89	542.344	18.68	19	162	667.625	18.57	19	213	692.858	18.68	18	196	601.992	16.89	17	174	547.67	18.9	19	151	487.332	19.91	21	160	402.87	19.91	19
215273967	RecName: Full=Alpha-actinin-3; AltName: Full=Alpha-actinin skeletal muscle isoform 3; AltName: Full=F-actin cross-linking protein	31.3	1	12	35	6809	552.5	15.09	14	176	491.774	13.98	15	152	474.726	16.09	17	147	216.896	12.65	12	74	382.816	15.09	15	136	482.964	14.76	16	178	536.048	15.21	15	171	474.487	14.76	15	155	385.439	15.43	16	120	380.652	14.76	16	131	303.369	13.21	15
13123943	RecName: Full=Alpha-actinin-4; AltName: Full=F-actin cross-linking protein; AltName: Full=Non-muscle alpha-actinin 4	87.93	1	78	119	41689	4226.64	71.35	65	1091	2461.59	64.98	60	652	3345.69	70.03	66	861	1250.14	59.28	54	376	3803.35	76.29	74	1097	3691.25	69.81	64	1116	4043.79	70.91	66	1106	4042.15	66.74	63	1119	3048.18	74.2	66	814	3173.65	76.07	78	902	2767.07	75.85	75
12644231	RecName: Full=Alpha-adducin; AltName: Full=Erythrocyte adducin subunit alpha	44.5	1	30	31	1627	182.039	19.95	10	52	193.34	25.64	13	59	200.593	21.3	11	61	102.977	19.54	11	36	174.885	27.95	17	56	227.897	25.1	13	70	182.919	20.35	11	63	213.914	29.72	17	67	202.388	31.07	15	58	153.819	25.24	12	53	134.257	27.68	17
294862544	RecName: Full=Alpha-aminoadipic semialdehyde dehydrogenase; Short=Alpha-AASA dehydrogenase; AltName: Full=Aldehyde dehydrogenase family 7 member A1; AltName: Full=Antiquitin-1; AltName: Full=Betaine aldehyde dehydrogenase; AltName: Full=Delta1-piperideine-6-carboxylate dehydrogenase; Short=P6c dehydrogenase; Flags: Precursor	61.04	1	32	32	1695	117.273	30.43	13	34	179.08	37.11	18	51	260.35	50.46	24	73	76.3822	37.11	13	22	79.0486	24.12	10	24	168.608	30.98	14	54	236.769	35.25	16	72	190.026	40.07	16	52	240.024	49.54	22	71	165.857	47.87	21	45	47.0598	33.02	13
46396032	RecName: Full=Alpha-aminoadipic semialdehyde synthase, mitochondrial; AltName: Full=LKR/SDH; Includes: RecName: Full=Lysine ketoglutarate reductase; Short=LKR; Short=LOR; Includes: RecName: Full=Saccharopine dehydrogenase; Short=SDH; Flags: Precursor	9.07	1	6	6	7													0	1.73	1	1	5.71395	2.81	2	2
1351933	RecName: Full=Alpha-amylase 1; AltName: Full=1,4-alpha-D-glucan glucanohydrolase 1; AltName: Full=Salivary alpha-amylase; Flags: Precursor	52.64	1	5	18	169					2.45626	3.13	1	1																	72.8378	19.57	8	22	14.2114	10.57	4	6					14.8874	9.39	3	5
62901512	RecName: Full=Alpha-catulin; AltName: Full=Alpha-catenin-related protein; Short=ACRP; AltName: Full=Catenin alpha-like protein 1	3.13	1	2	2	2
47117651	RecName: Full=Alpha-centractin; Short=Centractin; AltName: Full=ARP1; AltName: Full=Actin-RPV; AltName: Full=Centrosome-associated actin homolog	68.88	1	16	27	1624	159.056	51.6	13	39	98.9541	32.98	9	29	100.162	42.82	10	28	73.6253	40.16	11	23	60.8682	32.45	9	18	76.5496	43.62	12	27	190.336	44.95	12	55	116.867	45.74	11	36	191.424	48.67	15	50	160.345	53.72	14	46	71.2272	45.48	11
117385	RecName: Full=Alpha-crystallin B chain; AltName: Full=Alpha(B)-crystallin; AltName: Full=Heat shock protein beta-5; Short=HspB5; AltName: Full=Renal carcinoma antigen NY-REN-27; AltName: Full=Rosenthal fiber component	67.43	1	21	21	1137	6.52398	13.71	2	2	194.252	45.71	12	59					343.964	49.14	12	117	16.556	33.71	6	6	181.732	49.14	12	74	107.464	44.57	10	36	149.347	49.14	13	48	9.37643	7.43	1	3	85.5823	47.43	11	31	6.28339	7.43	1
29839768	RecName: Full=Alpha-endosulfine; AltName: Full=ARPP-19e	16.53	1	1	1	1									2.87107	16.53	1	1
119339	RecName: Full=Alpha-enolase; AltName: Full=2-phospho-D-glycerate hydro-lyase; AltName: Full=C-myc promoter-binding protein; AltName: Full=Enolase 1; AltName: Full=MBP-1; AltName: Full=MPB-1; AltName: Full=Non-neural enolase; Short=NNE; AltName: Full=Phosphopyruvate hydratase; AltName: Full=Plasminogen-binding protein	92.63	1	62	70	22482	2773.93	81.8	44	724	1149.44	67.28	32	324	2726.85	87.33	45	747	740.399	69.82	31	230	1373.74	82.26	39	411	1663.41	77.65	34	525	1381.83	82.03	39	378	1499.31	85.71	41	399	4124.88	82.49	48	1116	1929.41	80.88	38	554	1425.07	70.51	40
113499	RecName: Full=Alpha-galactosidase A; AltName: Full=Alpha-D-galactosidase A; AltName: Full=Alpha-D-galactoside galactohydrolase; AltName: Full=Melibiase; AltName: INN=Agalsidase; Flags: Precursor	27.97	1	11	11	149	18.7794	12.35	5	6	9.86259	7.46	3	3	2.43138	2.33	1	1	7.15239	6.99	2	2					9.76046	11.19	4	4	12.8365	10.02	4	4	24.1143	17.25	6	8	27.8237	16.55	6	9	6.21603	2.8	1	2	8.50961	7.46	3
90101767	RecName: Full=Alpha-globin transcription factor CP2; AltName: Full=SAA3 enhancer factor; AltName: Full=Transcription factor LSF	28.09	1	9	12	68	13.145	8.76	3	4	3.04715	2.39	1	1	15.7561	5.98	2	4					16.0689	8.76	4	4					7.09298	5.98	2	2									4.89927	3.59	1	1	14.6641	9.56	3
23813669	RecName: Full=Alpha-hemoglobin-stabilizing protein; AltName: Full=Erythroid differentiation-related factor; AltName: Full=Erythroid-associated factor	34.31	1	3	3	11					3.12737	12.75	1	1	3.09075	12.75	1	1	1.88737	12.75	1	1
20141266	RecName: Full=Alpha-internexin; Short=Alpha-Inx; AltName: Full=66 kDa neurofilament protein; Short=NF-66; Short=Neurofilament-66; AltName: Full=Neurofilament 5	33.07	2	15	17	1408	37.4233	2.4	2	17	62.0974	10.42	5	25	21.5866	1.8	1	11	52.2024	2.4	2	25	27.6278	4.41	3	13	63.9946	6.41	4	30	78.178	2.4	2	28	63.0517	4.41	3	26	32.146	2.4	2	13	63.3333	4.41	3	26	62.5911	4.41	3
74752087	RecName: Full=Alpha-ketoglutarate-dependent dioxygenase alkB homolog 3; AltName: Full=Alkylated DNA repair protein alkB homolog 3; AltName: Full=DEPC-1; AltName: Full=Prostate cancer antigen 1	10.14	1	2	2	2																																	2.53953	4.9	1	1
74734701	RecName: Full=Alpha-ketoglutarate-dependent dioxygenase alkB homolog 4; AltName: Full=Alkylated DNA repair protein alkB homolog 4	13.58	1	4	4	20									2.32532	3.31	1	1													2.16834	3.31	1	1	1.92244	3.64	1	1	2.18831	3.31	1	1
172046713	RecName: Full=Alpha-ketoglutarate-dependent dioxygenase alkB homolog 6; AltName: Full=Alkylated DNA repair protein alkB homolog 6	16.39	1	3	3	4	0	2.94	1	1					0	2.94	1	1																					0	2.94	1	1
74733083	RecName: Full=Alpha-ketoglutarate-dependent dioxygenase alkB homolog 7, mitochondrial; AltName: Full=Alkylated DNA repair protein alkB homolog 7; AltName: Full=Spermatogenesis cell proliferation-related protein; AltName: Full=Spermatogenesis-associated protein 11; Flags: Precursor	28.96	1	3	3	23					4.31765	9.95	1	1	4.7565	9.95	1	1													2.98536	9.95	1	1	6.46407	9.95	1	2					3.92174	9.95	1	1
148841515	RecName: Full=Alpha-ketoglutarate-dependent dioxygenase FTO; AltName: Full=Fat mass and obesity-associated protein	25.74	1	10	10	39									2.47694	2.18	1	1					4.90901	4.36	2	2													2.1472	1.78	1	1					5.35725	5.94	2
92090608	RecName: Full=Alpha-L-iduronidase; Flags: Precursor	6.13	1	3	3	35	8.11306	4.13	2	3	7.07756	1.38	1	3									0	1.38	1	1					1.8727	1.38	1	2	3.84644	1.38	1	2					3.22387	2.76	1	1
146345453	RecName: Full=Alpha-mannosidase 2; AltName: Full=Golgi alpha-mannosidase II; Short=AMan II; Short=Man II; AltName: Full=Mannosidase alpha class 2A member 1; AltName: Full=Mannosyl-oligosaccharide 1,3-1,6-alpha-mannosidase	43.01	1	41	42	1007	65.3094	9.62	10	24	103.934	19.84	20	39	61.4385	12.15	12	28	4.45655	3.32	3	3	42.3821	13.99	13	17	87.2324	14.07	14	35	70.1301	19.14	18	30	59.3554	15.47	15	25	160.189	20.54	18	52	236.148	29.55	30	92	90.1197	20.28	20
27923805	RecName: Full=Alpha-mannosidase 2C1; AltName: Full=Alpha mannosidase 6A8B; AltName: Full=Alpha-D-mannoside mannohydrolase; AltName: Full=Mannosidase alpha class 2C member 1	25.67	1	20	20	99									2.03983	0.87	1	1	2.13704	0.87	1	1	4.05672	1.73	2	2	4.27754	2.69	2	2	13.3189	8.37	6	6	8.97039	4.04	4	4	2.04443	1.25	1	1	3.65725	2.98	2	2	5.26101	2.31	1
347595795	RecName: Full=Alpha-mannosidase 2x; AltName: Full=Alpha-mannosidase IIx; Short=Man IIx; AltName: Full=Mannosidase alpha class 2A member 2; AltName: Full=Mannosyl-oligosaccharide 1,3-1,6-alpha-mannosidase	4.61	1	4	5	11																	2.90903	1.22	1	1																	4.12068	0.7	1	2	1.70202	0.7	1
313104070	RecName: Full=Alpha-methylacyl-CoA racemase; AltName: Full=2-methylacyl-CoA racemase	48.95	1	18	18	291	200.84	25.13	8	57	7.76572	7.07	2	2									14.9147	9.95	3	5	4.83913	5.76	2	2	56.1159	24.08	7	18	54.3455	22.25	7	18	42.5452	17.02	5	13	6.51393	6.81	2	2	27.3532	18.59	6
127801	RecName: Full=Alpha-N-acetylgalactosaminidase; AltName: Full=Alpha-galactosidase B; Flags: Precursor	32.85	1	11	11	362	43.911	13.87	5	14	21.584	11.19	4	6	7.25301	5.6	2	2	4.65917	6.81	2	2	14.9506	11.44	4	5	49.3265	18.73	6	16	39.0393	18	6	13	43.8217	18	6	14	28.5762	18	6	9	34.6037	15.57	5	11	5.62806	4.14	1
21759444	RecName: Full=Alpha-N-acetylgalactosaminide alpha-2,6-sialyltransferase 1; AltName: Full=GalNAc alpha-2,6-sialyltransferase I; AltName: Full=ST6GalNAc I; Short=ST6GalNAcI; AltName: Full=Sialyltransferase 7A; Short=SIAT7-A	32.33	1	23	23	932	11.6965	9.5	5	5	139.165	25.17	16	53	22.9735	14.83	8	12	2.05133	3.17	2	2	209.947	25.33	16	81	106.702	24	14	55	112.168	24.83	14	48	72.8582	19.33	11	30	35.3847	9	5	12	119.86	26.33	16	50	34.0868	15	8
21759442	RecName: Full=Alpha-N-acetylgalactosaminide alpha-2,6-sialyltransferase 5; AltName: Full=GD1 alpha synthase; AltName: Full=GalNAc alpha-2,6-sialyltransferase V; AltName: Full=ST6GalNAc V; Short=ST6GalNAcV; AltName: Full=Sialyltransferase 7E; Short=SIAT7-E	6.55	1	1	1	1									3.54229	6.55	1	1
74751728	RecName: Full=Alpha-N-acetylgalactosaminide alpha-2,6-sialyltransferase 6; AltName: Full=GalNAc alpha-2,6-sialyltransferase VI; AltName: Full=ST6GalNAc VI; Short=ST6GalNAcVI; Short=hST6GalNAc VI; AltName: Full=Sialyltransferase 7F; Short=SIAT7-F	24.02	1	8	8	149					20.421	12.61	4	7									1.60085	2.1	1	3	12.7344	14.41	4	6									13.5681	5.11	1	4	26.6663	14.41	4	8	3.22941	5.11	1
317373322	RecName: Full=Alpha-N-acetylglucosaminidase; AltName: Full=N-acetyl-alpha-glucosaminidase; Short=NAG; Contains: RecName: Full=Alpha-N-acetylglucosaminidase 82 kDa form; Contains: RecName: Full=Alpha-N-acetylglucosaminidase 77 kDa form; Flags: Precursor	38.09	1	19	19	314	44.7659	18.17	9	13	20.7581	9.69	4	5	13.9224	7.67	3	3					38.1648	16.29	8	11	10.8153	5.79	3	4	22.5718	10.9	5	8	24.2799	8.08	4	7	31.6458	9.83	4	8	25.8771	14.4	7	8	17.8967	9.83	4
21759443	RecName: Full=Alpha-N-acetyl-neuraminyl-2,3-beta-galactosyl-1,3-N-acetyl-galactosaminide alpha-2,6-sialyltransferase; AltName: Full=NeuAc-alpha-2,3-Gal-beta-1,3-GalNAc-alpha-2,6-sialyltransferase; AltName: Full=ST6GalNAc IV; Short=ST6GalNAcIV; AltName: Full=Sialyltransferase 3C; Short=SIAT3-C; AltName: Full=Sialyltransferase 7D; Short=SIAT7-D	5.63	1	1	1	1									0	5.63	1	1
20139236	RecName: Full=Alpha-parvin; AltName: Full=Actopaxin; AltName: Full=CH-ILKBP; AltName: Full=Calponin-like integrin-linked kinase-binding protein; AltName: Full=Matrix-remodeling-associated protein 2	50	1	21	24	1560	121.852	23.92	9	34	214.879	32.53	14	59	36.0294	22.58	6	10	150.506	32.53	12	46	49.4359	13.98	4	13	181.073	35.75	14	58	141.334	29.57	13	40	148.033	32.8	12	40	135.024	27.15	13	41	147.915	30.11	15	46	44.7489	22.58	8
308153632	RecName: Full=Alpha-protein kinase 1; AltName: Full=Chromosome 4 kinase; AltName: Full=Lymphocyte alpha-protein kinase	1.77	1	1	2	7
226694196	RecName: Full=Alpha-protein kinase 2; AltName: Full=Heart alpha-protein kinase	1.24	1	3	3	3																	0	0.32	1	1
296434393	RecName: Full=Alpha-protein kinase 3; AltName: Full=Muscle alpha-protein kinase	1.36	1	2	2	2																																					2.10203	0.68	1	1
116242794	RecName: Full=Alpha-soluble NSF attachment protein; Short=SNAP-alpha; AltName: Full=N-ethylmaleimide-sensitive factor attachment protein alpha	88.81	1	24	28	1568	218.708	55.25	14	49	124.094	59.66	16	30	7.41571	12.88	3	4	62.6757	38.64	9	19	180.144	57.63	21	50	179.84	55.59	16	49	154.617	68.14	17	43	224.219	65.42	19	57	232.067	69.83	22	61	157.846	60.68	18	43	183.15	74.24	20
586067	RecName: Full=Alpha-synuclein; AltName: Full=Non-A beta component of AD amyloid; AltName: Full=Non-A4 component of amyloid precursor; Short=NACP	46.43	2	7	7	83	15.6199	36.43	3	4	63.8561	37.86	5	16	29.2789	37.86	5	9	27.4009	37.86	4	9	23.8678	37.86	5	7	28.5294	37.86	5	8					8.03706	27.14	2	2					0	10.71	1	1	3.21965	15.71	1
55584162	RecName: Full=Alpha-taxilin	46.34	1	21	22	154	81.6345	31.87	13	25	6.37739	8.06	3	3	35.1501	17.58	6	10					26.7951	17.77	6	9	6.71062	5.31	2	2	13.1934	8.61	4	4	23.8028	19.05	6	7	57.7904	28.39	10	15	6.65654	10.07	2	2	15.1431	14.65	4
313104280	RecName: Full=Alpha-tectorin; Flags: Precursor	1.3	1	3	3	3																													0	0.56	1	1
1351322	RecName: Full=Alpha-tocopherol transfer protein; Short=Alpha-TTP	14.03	1	3	3	10																	5.13963	9.71	2	2									4.9662	10.79	2	2	1.90484	6.47	1	1
76803550	RecName: Full=Alpha-tocopherol transfer protein-like	5.56	1	2	2	2																																									0	1.75	1
74743537	RecName: Full=Alpha-tubulin N-acetyltransferase; Short=Alpha-TAT; Short=TAT; AltName: Full=Acetyltransferase mec-17 homolog	3.8	1	1	1	1
296434394	RecName: Full=Alsin; AltName: Full=Amyotrophic lateral sclerosis 2 chromosomal region candidate gene 6 protein; AltName: Full=Amyotrophic lateral sclerosis 2 protein	1.69	1	2	2	2																	1.87756	0.66	1	1
296439448	RecName: Full=Alstrom syndrome protein 1	1.8	2	5	5	9									2.59412	0.41	1	1																													0	0.43	1
548638	RecName: Full=Amidophosphoribosyltransferase; Short=ATase; AltName: Full=Glutamine phosphoribosylpyrophosphate amidotransferase; Short=GPAT; Flags: Precursor	23.4	1	12	12	235	48.7672	14.89	6	15	11.1752	7.93	3	3	57.0508	19.15	8	17					50.5389	21.86	10	16	19.8311	17.6	7	7	10.318	7.35	3	3	10.4543	7.54	3	3	76.2654	16.05	8	23	18.1192	12.96	5	5	24.6226	14.12	6
251757489	RecName: Full=Amiloride-sensitive amine oxidase [copper-containing]; Short=DAO; Short=Diamine oxidase; AltName: Full=Amiloride-binding protein 1; AltName: Full=Amine oxidase copper domain-containing protein 1; AltName: Full=Histaminase; AltName: Full=Kidney amine oxidase; Short=KAO; Flags: Precursor	47.54	1	33	33	1891	40.6202	8.12	6	16	197.714	23.97	18	79	78.0224	16.51	11	36	7.90334	4.39	3	4	207.301	26.76	21	79	111.993	19.97	13	45	233.645	27.7	20	91	163.363	21.97	18	72	82.7125	20.24	12	28	148.66	27.83	21	56	48.2131	10.92	7
8928561	RecName: Full=Amiloride-sensitive sodium channel subunit beta; AltName: Full=Beta-NaCH; AltName: Full=Epithelial Na(+) channel subunit beta; Short=Beta-ENaC; Short=ENaCB; AltName: Full=Nonvoltage-gated sodium channel 1 subunit beta; AltName: Full=SCNEB	2.19	1	1	1	1																	0	2.19	1	1
113978	RecName: Full=Amine oxidase [flavin-containing] A; AltName: Full=Monoamine oxidase type A; Short=MAO-A	66.03	1	27	32	5954	543.388	30.36	13	162	537.675	35.86	17	168	135.694	26.94	12	44	244.847	38.71	16	82	553.203	49.34	22	183	1036.83	47.25	23	339	601.066	49.15	22	182	627.598	48.01	21	198	569.741	42.13	19	177	778.611	50.85	23	250	384.369	36.81	18
113980	RecName: Full=Amine oxidase [flavin-containing] B; AltName: Full=Monoamine oxidase type B; Short=MAO-B	59.04	1	24	29	1321	50.529	3.85	3	18	158.379	28.46	14	54	20.318	9.81	5	9	109.434	26.73	14	44	88.7992	20.19	9	33	279.246	32.12	17	109	118.784	28.27	12	46	114.305	19.42	10	46	36.3943	5.96	4	17	127.764	21.73	10	45	30.6216	3.85	3
85700432	RecName: Full=Aminoacyl tRNA synthase complex-interacting multifunctional protein 1; AltName: Full=Multisynthase complex auxiliary component p43; Contains: RecName: Full=Endothelial monocyte-activating polypeptide 2; Short=EMAP-2; AltName: Full=Endothelial monocyte-activating polypeptide II; Short=EMAP-II; AltName: Full=Small inducible cytokine subfamily E member 1	75.32	1	18	18	1159	281.732	56.41	12	62	160.543	56.41	12	41	122.972	60.58	12	37	17.609	20.51	4	5	172.728	59.94	13	50	127.973	57.37	12	35	166.629	64.42	13	46	162.357	67.95	14	41	275.632	59.94	14	85	113.895	53.85	11	36	117.592	54.49	11
12644405	RecName: Full=Aminoacyl tRNA synthase complex-interacting multifunctional protein 2; AltName: Full=Multisynthase complex auxiliary component p38; AltName: Full=Protein JTV-1	45.94	1	11	11	730	91.2644	24.69	6	25	32.355	19.69	4	10	22.7886	19.38	4	8	2.86859	7.81	1	1	79.1287	25.62	6	25	64.0745	23.13	5	22	42.7831	25.62	6	13	57.8953	25.62	6	20	123.632	28.44	7	38	47.6208	23.44	5	19	65.1046	28.44	7
461466	RecName: Full=Aminoacylase-1; Short=ACY-1; AltName: Full=N-acyl-L-amino-acid amidohydrolase	68.87	1	24	24	550	172.455	47.79	16	42	21.3516	16.91	5	6	37.4355	22.79	9	17	14.5512	17.89	6	6	78.9399	39.22	16	35	14.1843	13.48	5	6	16.1822	8.82	3	6	21.2516	14.46	5	8	107.532	44.36	13	31	21.1114	20.34	6	7	45.3064	31.37	9
1346122	RecName: Full=Aminomethyltransferase, mitochondrial; AltName: Full=Glycine cleavage system T protein; Short=GCVT; Flags: Precursor	26.55	1	11	11	76					16.5145	6.2	2	6					1.98437	2.98	1	1	13.2576	10.17	4	6	13.3438	6.45	2	5	30.5565	14.39	6	11	24.2522	10.17	5	7	5.12885	5.71	2	2	7.62545	5.71	2	3	3.17075	7.44	3
20137480	RecName: Full=Aminopeptidase B; Short=AP-B; AltName: Full=Arginine aminopeptidase; AltName: Full=Arginyl aminopeptidase	64.62	1	38	38	3556	482.23	40.46	23	143	232.808	31.23	19	69	419.425	38.77	23	129	48.674	19.85	10	17	381.394	39.69	24	116	337.632	37.08	22	114	315.508	39.85	24	99	316.936	36	21	96	313.915	34.62	21	103	281.227	38.46	23	94	149.009	26.15	17
143811362	RecName: Full=Aminopeptidase N; Short=AP-N; Short=hAPN; AltName: Full=Alanyl aminopeptidase; AltName: Full=Aminopeptidase M; Short=AP-M; AltName: Full=Microsomal aminopeptidase; AltName: Full=Myeloid plasma membrane glycoprotein CD13; AltName: Full=gp150; AltName: CD_antigen=CD13	39.61	1	41	41	1815	509.034	24.82	26	162	152.522	19.13	19	58	75.5483	15.62	14	29	90.6989	19.03	18	42	31.1124	10.65	10	15	53.7198	13.44	12	24	728.943	29.99	35	252	722.788	29.47	33	249	28.1456	8.58	9	10	110.579	19.03	19	40	34.3203	16.75	13
61211648	RecName: Full=Aminopeptidase O; Short=AP-O	2.32	1	2	2	3																									0	2.32	1	1					2.03916	0.85	1	1
296439457	RecName: Full=Aminopeptidase Q; Short=AP-Q; AltName: Full=CHL2 antigen; AltName: Full=Laeverin	4.65	1	3	3	4																									0	1.11	1	1
23503062	RecName: Full=Amino-terminal enhancer of split; Short=Amino enhancer of split; AltName: Full=Gp130-associated protein GAM; AltName: Full=Protein ESP1; AltName: Full=Protein GRG	15.23	1	3	3	6					3.22845	8.12	1	1	2.49119	6.09	1	1																													3.72467	7.11	1
74736367	RecName: Full=AMMECR1-like protein	8.39	2	2	2	5																					2.1959	6.13	1	1																	0	2.26	1
218511807	RecName: Full=Ammonium transporter Rh type A; AltName: Full=Erythrocyte membrane glycoprotein Rh50; AltName: Full=Erythrocyte plasma membrane 50 kDa glycoprotein; Short=Rh50A; AltName: Full=Rhesus blood group family type A glycoprotein; Short=Rh family type A glycoprotein; Short=Rh type A glycoprotein; AltName: Full=Rhesus blood group-associated ammonia channel; AltName: Full=Rhesus blood group-a…	3.67	1	2	2	54					16.4177	2.2	1	7	13.2617	3.67	2	8	17.0527	2.2	1	8																	0	1.47	1	1
12644375	RecName: Full=AMP deaminase 2; AltName: Full=AMP deaminase isoform L	24.57	1	21	21	206	46.0367	9.78	8	17	10.7416	4.78	4	4	30.8377	9.78	9	12					32.9691	10.01	9	13	12.1365	4.1	4	6	6.00162	2.5	3	3	13.4941	8.53	6	6	42.7483	10.69	8	14	16.7482	7.39	5	6	22.7369	9.44	7
399033	RecName: Full=AMP deaminase 3; AltName: Full=AMP deaminase isoform E; AltName: Full=Erythrocyte AMP deaminase	15.38	2	10	10	84	7.96739	3.91	3	3	7.85757	4.04	3	3	1.97639	1.69	1	1					23.371	8.21	6	10	16.8257	6	4	7	10.6207	3.65	3	5	9.49113	3.65	3	5	3.47284	1.56	1	1	7.26128	4.17	3	3	6.87157	4.95	4
1351924	RecName: Full=Amphiphysin	2.73	1	1	3	4
113754	RecName: Full=Amphiregulin; Short=AR; AltName: Full=Colorectum cell-derived growth factor; Short=CRDGF; Flags: Precursor	4.37	1	1	1	1																																	0	4.37	1	1
68052338	RecName: Full=Amphoterin-induced protein 2; AltName: Full=AMIGO-2; AltName: Full=Alivin-1; AltName: Full=Differentially expressed in gastric adenocarcinomas; Short=DEGA; Flags: Precursor	5.56	1	2	2	3																																									2.22777	1.34	1
71153542	RecName: Full=AMSH-like protease; Short=AMSH-LP; AltName: Full=STAM-binding protein-like 1	8.94	1	3	3	14									4.7464	4.36	2	2																					4.3635	4.36	2	2
12229629	RecName: Full=Amyloid beta A4 precursor protein-binding family B member 1; AltName: Full=Protein Fe65	3.52	1	2	2	2																																									0	2.11	1
74750143	RecName: Full=Amyloid beta A4 precursor protein-binding family B member 1-interacting protein; AltName: Full=APBB1-interacting protein 1; AltName: Full=Proline-rich EVH1 ligand 1; Short=PREL-1; AltName: Full=Proline-rich protein 73; AltName: Full=Rap1-GTP-interacting adapter molecule; Short=RIAM; AltName: Full=Retinoic acid-responsive proline-rich protein 1; Short=RARP-1	12.46	1	6	7	28	13.846	8.41	5	7	1.83626	1.35	1	1	1.95388	1.2	1	1	2.3341	5.41	4	4	0	1.35	1	1	6.13975	5.71	3	3													0	1.2	1	1
317373476	RecName: Full=Amyloid beta A4 precursor protein-binding family B member 2; AltName: Full=Protein Fe65-like 1	1.58	1	1	1	3																													1.82937	1.58	1	1
112927	RecName: Full=Amyloid beta A4 protein; AltName: Full=ABPP; AltName: Full=APPI; Short=APP; AltName: Full=Alzheimer disease amyloid protein; AltName: Full=Cerebral vascular amyloid peptide; Short=CVAP; AltName: Full=PreA4; AltName: Full=Protease nexin-II; Short=PN-II; Contains: RecName: Full=N-APP; Contains: RecName: Full=Soluble APP-alpha; Short=S-APP-alpha; Contains: RecName: Full=Soluble APP-bet…	27.14	1	16	16	138	42.2392	15.19	9	18	17.0794	10.65	6	7	43.4839	12.34	7	18	2.57189	1.56	1	1	20.4753	6.88	4	7	5.28475	1.56	1	2	6.89099	5.19	3	3	4.42908	3.12	2	2	21.0827	9.61	6	7	2.22939	1.56	1	1	3.91585	2.73	1
1703344	RecName: Full=Amyloid-like protein 2; Short=APLP-2; AltName: Full=APPH; AltName: Full=Amyloid protein homolog; AltName: Full=CDEI box-binding protein; Short=CDEBP; Flags: Precursor	8.13	1	4	4	6	10.9499	5.24	3	4	2.51313	1.57	1	1
73622102	RecName: Full=AN1-type zinc finger protein 1	10.82	1	3	3	5																					0	2.61	1	1									2.33677	3.73	1	1
74733896	RecName: Full=AN1-type zinc finger protein 3; AltName: Full=Testis-expressed sequence 27	3.08	1	1	1	1
25091738	RecName: Full=AN1-type zinc finger protein 5; AltName: Full=Zinc finger A20 domain-containing protein 2; AltName: Full=Zinc finger protein 216	8.45	1	1	1	1																																	1.95905	8.45	1	1
110288083	RecName: Full=AN1-type zinc finger protein 6; AltName: Full=Associated with PRK1 protein; AltName: Full=Zinc finger A20 domain-containing protein 3	12.02	1	1	1	1	3.7126	12.02	1	1
57012667	RecName: Full=Anamorsin; AltName: Full=Cytokine-induced apoptosis inhibitor 1; AltName: Full=Fe-S cluster assembly protein DRE2 homolog	53.21	1	14	14	221	99.4438	35.26	11	25	18.4266	17.31	5	6	35.3667	13.46	4	9	3.21951	5.13	1	1	24.0501	28.53	7	8	33.2867	26.28	6	10	17.8064	9.94	2	4	39.931	22.12	4	10	41.6546	25.64	7	12	24.9702	16.03	4	7	29.6616	16.03	4
37537845	RecName: Full=Anaphase-promoting complex subunit 1; Short=APC1; AltName: Full=Cyclosome subunit 1; AltName: Full=Mitotic checkpoint regulator; AltName: Full=Testis-specific gene 24 protein	13.27	1	19	19	47	6.69625	1.08	2	3					4.40113	1.13	2	2					4.46834	1.03	2	3													14.8204	3.09	4	6	1.62434	0.57	1	1	2.40013	0.46	1
34395509	RecName: Full=Anaphase-promoting complex subunit 10; Short=APC10; AltName: Full=Cyclosome subunit 10	14.59	1	2	2	12	3.25768	6.49	1	1																													2.91936	8.11	1	1
71152991	RecName: Full=Anaphase-promoting complex subunit 16; Short=APC16; AltName: Full=Cyclosome subunit 16	13.64	1	1	1	1
37537863	RecName: Full=Anaphase-promoting complex subunit 2; Short=APC2; AltName: Full=Cyclosome subunit 2	11.68	2	9	9	24	2.4759	1.09	1	1	1.81937	1.09	1	1	14.6416	6.45	4	5					7.80713	4.26	4	5					2.48598	1.82	1	1					2.67751	1.09	1	1	1.93084	1.09	1	1
205371737	RecName: Full=Anaphase-promoting complex subunit 4; Short=APC4; AltName: Full=Cyclosome subunit 4	16.34	1	13	13	96	4.88581	2.72	2	4	1.91651	1.36	1	1	16.4578	8.29	6	12					2.32211	1.98	1	1					6.19081	5.45	4	5					20.3067	8.42	6	9	8.8081	5.32	4	4	1.92551	1.36	1
37537861	RecName: Full=Anaphase-promoting complex subunit 5; Short=APC5; AltName: Full=Cyclosome subunit 5	26.89	1	13	13	33	4.38198	2.78	2	2					2.96237	1.59	1	1																					22.9781	11.79	6	6	10.0322	4.9	3	4	6.03235	4.24	2
294862527	RecName: Full=Anaphase-promoting complex subunit 7; Short=APC7; AltName: Full=Cyclosome subunit 7	15.69	1	7	7	15	2.93631	2	1	1					5.69079	2	1	3																					6.47265	6.34	3	3
12643958	RecName: Full=Ancient ubiquitous protein 1	23.74	1	10	10	102	7.26235	5.67	2	3	8.3442	7.77	3	3	23.5366	15.76	6	7	2.43687	2.52	1	1					5.68045	5.04	2	2	32.8915	16.81	5	10	18.4651	11.97	4	6	3.09026	2.52	1	1	10.324	6.3	2	3	7.12166	8.82	3
113830	RecName: Full=Androgen receptor; AltName: Full=Dihydrotestosterone receptor; AltName: Full=Nuclear receptor subfamily 3 group C member 4	2.18	1	1	1	1
83286865	RecName: Full=Androgen-dependent TFPI-regulating protein	2.61	1	1	1	12	1.68893	2.61	1	1	0	2.61	1	2													0	2.61	1	1	0	2.61	1	1									0	2.61	1	1
298286920	RecName: Full=Androglobin; AltName: Full=Calpain-7-like protein	1.56	1	1	1	1																									3.89046	1.56	1	1
62906874	RecName: Full=Angio-associated migratory cell protein	22.81	1	7	7	113	29.9384	19.59	6	8	3.36306	2.53	1	1	27.1521	22.81	7	9					8.23619	5.53	2	3	11.456	11.52	4	4	9.43471	5.53	2	3	11.6994	8.53	3	4	6.26317	2.53	1	2	3.06917	2.53	1	1	2.69501	2.53	1
113873	RecName: Full=Angiogenin; AltName: Full=Ribonuclease 5; Short=RNase 5; Flags: Precursor	60.54	1	8	8	73	9.88743	10.88	1	2	16.8594	21.77	3	5	1.62838	6.12	1	1	4.67607	10.88	1	1	9.95555	18.37	2	3	8.18522	27.89	3	4	3.15369	17.01	2	3	16.2994	24.49	3	4	12.4444	27.89	3	4	8.71261	34.01	4	4
74753814	RecName: Full=Angiomotin	2.03	1	2	2	20	3.04001	1.2	1	1	2.75346	1.2	1	1																									5.71889	1.2	1	2	8.71897	1.2	1	3	2.95761	1.2	1
308153633	RecName: Full=Angiomotin-like protein 2; AltName: Full=Leman coiled-coil protein; Short=LCCP	4.75	1	3	3	5
218511853	RecName: Full=Angiopoietin-1 receptor; AltName: Full=Endothelial tyrosine kinase; AltName: Full=Tunica interna endothelial cell kinase; AltName: Full=Tyrosine kinase with Ig and EGF homology domains-2; AltName: Full=Tyrosine-protein kinase receptor TEK; AltName: Full=Tyrosine-protein kinase receptor TIE-2; Short=hTIE2; AltName: Full=p140 TEK; AltName: CD_antigen=CD202b; Flags: Precursor	2.76	1	3	3	5	1.84232	0.62	1	1					1.76247	0.62	1	1													2.31424	0.98	1	1
12229555	RecName: Full=Angiopoietin-2; Short=ANG-2; Flags: Precursor	8.87	1	2	2	3																									0	6.45	1	1
17433288	RecName: Full=Angiopoietin-4; Short=ANG-4; AltName: Full=Angiopoietin-3; Short=ANG-3; Flags: Precursor	2.78	1	1	1	1
67462124	RecName: Full=Angiopoietin-related protein 1; AltName: Full=Angiopoietin-3; Short=ANG-3; AltName: Full=Angiopoietin-like protein 1; Flags: Precursor	9.57	1	1	2	20
13626119	RecName: Full=Angiopoietin-related protein 2; AltName: Full=Angiopoietin-like protein 2; Flags: Precursor	16.23	2	5	6	27
25008126	RecName: Full=Angiopoietin-related protein 3; AltName: Full=Angiopoietin-5; Short=ANG-5; AltName: Full=Angiopoietin-like protein 3; Flags: Precursor	3.04	1	1	1	1
62899821	RecName: Full=Angiopoietin-related protein 7; AltName: Full=Angiopoietin-like factor; AltName: Full=Angiopoietin-like protein 7; AltName: Full=Cornea-derived transcript 6 protein; Flags: Precursor	9.83	1	2	2	2
71658783	RecName: Full=Angiotensin-converting enzyme 2; AltName: Full=ACE-related carboxypeptidase; AltName: Full=Angiotensin-converting enzyme homolog; Short=ACEH; AltName: Full=Metalloprotease MPROT15; Contains: RecName: Full=Processed angiotensin-converting enzyme 2; Flags: Precursor	10.06	1	7	7	27	5.48391	4.1	3	3																					1.61703	1.49	1	1	1.74315	1.49	1	1	2.21436	0.99	1	1					10.3228	5.22	4
113045	RecName: Full=Angiotensin-converting enzyme; Short=ACE; AltName: Full=Dipeptidyl carboxypeptidase I; AltName: Full=Kininase II; AltName: CD_antigen=CD143; Contains: RecName: Full=Angiotensin-converting enzyme, soluble form; Flags: Precursor	29.79	2	30	31	239	27.5695	7.2	7	14	16.4594	5.44	6	8					5.04185	3.91	5	9	6.27464	2.99	4	4	8.58853	2.53	3	4	17.6265	7.66	8	9	32.8908	7.58	9	19	6.33697	2.76	2	2	15.258	4.06	5	6	9.12219	2.76	3
113880	RecName: Full=Angiotensinogen; AltName: Full=Serpin A8; Contains: RecName: Full=Angiotensin-1; AltName: Full=Angiotensin 1-10; AltName: Full=Angiotensin I; Short=Ang I; Contains: RecName: Full=Angiotensin-2; AltName: Full=Angiotensin 1-8; AltName: Full=Angiotensin II; Short=Ang II; Contains: RecName: Full=Angiotensin-3; AltName: Full=Angiotensin 2-8; AltName: Full=Angiotensin III; Short=Ang III; …	33.2	1	13	13	585	30.095	17.11	6	8	83.9882	30.1	11	21	27.9456	14.64	6	8	82.0044	23.71	10	26	26.9728	19.38	7	8	31.914	17.11	6	9	12.878	6.19	3	3	37.7526	21.44	8	9	24.051	9.28	4	7	48.1963	24.95	9	16	35.4392	16.08	6
85687559	RecName: Full=Anion exchange protein 2; Short=AE 2; Short=Anion exchanger 2; AltName: Full=Non-erythroid band 3-like protein; Short=BND3L; AltName: Full=Solute carrier family 4 member 2	14.91	1	11	11	49	28.0289	5	4	9	2.54084	1.21	1	1	6.91167	2.01	2	4																					26.3281	4.11	4	9					17.0472	5.56	3
308153414	RecName: Full=Anion exchange protein 3; Short=AE 3; Short=Anion exchanger 3; AltName: Full=CAE3/BAE3; AltName: Full=Cardiac/brain band 3-like protein; AltName: Full=Neuronal band 3-like protein; AltName: Full=Solute carrier family 4 member 3	1.14	1	1	1	2																																	2.34713	1.14	1	1
29427950	RecName: Full=Anion exchange protein 4; Short=AE 4; Short=Anion exchanger 4; AltName: Full=Sodium bicarbonate cotransporter 5; AltName: Full=Solute carrier family 4 member 9	3.76	1	3	3	10					0	0.71	1	1
108860920	RecName: Full=Ankycorbin; AltName: Full=Ankyrin repeat and coiled-coil structure-containing protein; AltName: Full=Novel retinal pigment epithelial cell protein; AltName: Full=Retinoic acid-induced protein 14	27.65	1	25	25	78	4.36295	2.14	2	2					8.24729	3.06	3	4					3.95229	2.35	2	2													10.1141	3.88	3	3					15.0721	6.73	5
308153635	RecName: Full=Ankyrin and armadillo repeat-containing protein	1.32	1	1	1	1
485955977	RecName: Full=Ankyrin repeat and BTB/POZ domain-containing protein 2	2.63	1	1	2	4
269849706	RecName: Full=Ankyrin repeat and BTB/POZ domain-containing protein BTBD11; AltName: Full=BTB/POZ domain-containing protein 11	3.08	1	2	2	2
288558803	RecName: Full=Ankyrin repeat and death domain-containing protein 1A	2.49	1	1	1	1
20137528	RecName: Full=Ankyrin repeat and EF-hand domain-containing protein 1; AltName: Full=Ankyrin repeat domain-containing protein 5	1.68	1	1	2	9	0	0.9	1	1																									4.28245	0.77	1	2	0	0.77	1	1					1.86553	0.77	1
33514905	RecName: Full=Ankyrin repeat and FYVE domain-containing protein 1; AltName: Full=Ankyrin repeats hooked to a zinc finger motif	30.37	1	27	27	423	8.80216	3.08	3	4	50.7094	10.61	10	16	69.182	14.71	13	31	12.2049	7.7	7	7	48.1261	11.12	10	16	47.2176	11.98	10	18	63.526	13.43	11	23	50.4433	10.35	9	18	55.4572	9.15	8	18	80.7955	17.19	15	28	31.8328	8.47	7
158937428	RecName: Full=Ankyrin repeat and IBR domain-containing protein 1	4.13	1	2	2	3																	0	0.92	1	1
74750718	RecName: Full=Ankyrin repeat and KH domain-containing protein 1; AltName: Full=HIV-1 Vpr-binding ankyrin repeat protein; AltName: Full=Multiple ankyrin repeats single KH domain; Short=hMASK	6.65	1	7	14	50	12.596	0.51	1	4					9.28641	0.51	1	3					10.6709	0.98	2	4									2.33667	0.39	1	1	7.61072	1.65	3	4	4.50832	0.47	1	4	3.50059	0.55	1
308153409	RecName: Full=Ankyrin repeat and LEM domain-containing protein 1; AltName: Full=Ankyrin repeat domain-containing protein 41; AltName: Full=LEM-domain containing protein 3	1.63	1	1	1	1
269849748	RecName: Full=Ankyrin repeat and LEM domain-containing protein 2; AltName: Full=LEM domain-containing protein 4	0.96	1	1	1	1																																	0	0.96	1	1
30912747	RecName: Full=Ankyrin repeat and MYND domain-containing protein 1; AltName: Full=Testis-specific ankyrin-like protein 1; AltName: Full=Zinc finger MYND domain-containing protein 13	1.06	1	1	1	1
74750650	RecName: Full=Ankyrin repeat and MYND domain-containing protein 2	8.84	1	3	3	19	2.16355	2.95	1	1	3.03105	2.49	1	1									3.08425	2.95	1	1					9.88833	8.84	3	4	9.77165	8.84	3	3	5.12146	2.49	1	2	5.29854	5.44	2	2
74762569	RecName: Full=Ankyrin repeat and protein kinase domain-containing protein 1; AltName: Full=Protein kinase PKK2; AltName: Full=Sugen kinase 288; Short=SgK288; AltName: Full=X-kinase	4.18	1	2	3	20	5.79197	1.05	1	4	1.98356	1.05	1	1									1.75465	1.05	1	1	1.68277	1.05	1	3					3.6569	2.35	2	2					1.83942	1.05	1	1
62511243	RecName: Full=Ankyrin repeat and SAM domain-containing protein 1A; AltName: Full=Odin	11.29	1	9	9	12	4.33481	1.85	2	2													2.83583	1.06	1	1													2.2373	1.15	1	1					2.18206	1.15	1
317373324	RecName: Full=Ankyrin repeat and SAM domain-containing protein 4B; AltName: Full=Harmonin-interacting ankyrin repeat-containing protein; Short=Harp	22.78	1	7	7	35	6.5237	6.71	2	3	1.65949	2.64	1	1	11.2426	10.07	3	4					16.7074	12.71	4	7					1.74893	6	2	2	4.94708	5.28	2	4	5.41804	9.35	3	3					3.58391	6.71	2
62512181	RecName: Full=Ankyrin repeat and SOCS box protein 12; Short=ASB-12	2.91	1	1	1	1
226729541	RecName: Full=Ankyrin repeat and SOCS box protein 14; Short=ASB-14	2.56	1	1	1	1
296434399	RecName: Full=Ankyrin repeat and SOCS box protein 16; Short=ASB-16	1.32	1	1	1	1																																					0	1.32	1	1
20531999	RecName: Full=Ankyrin repeat and SOCS box protein 2; Short=ASB-2	2.21	1	1	1	1
20532004	RecName: Full=Ankyrin repeat and SOCS box protein 3; Short=ASB-3	0.97	1	1	1	1
41688801	RecName: Full=Ankyrin repeat and SOCS box protein 6; Short=ASB-6	5.94	1	2	2	2	2.32099	3.56	1	1
29839757	RecName: Full=Ankyrin repeat and SOCS box protein 8; Short=ASB-8	4.17	1	1	1	1
29839756	RecName: Full=Ankyrin repeat and SOCS box protein 9; Short=ASB-9	21.77	1	5	5	20																																									8.89225	15.31	3
332278155	RecName: Full=Ankyrin repeat and sterile alpha motif domain-containing protein 1B; AltName: Full=Amyloid-beta protein intracellular domain-associated protein 1; Short=AIDA-1; AltName: Full=E2A-PBX1-associated protein; Short=EB-1	4.49	1	2	2	2
74761542	RecName: Full=Ankyrin repeat and zinc finger domain-containing protein 1; AltName: Full=Zinc finger protein 744	10.19	1	5	5	16	5.41999	1.93	1	2					1.98688	1.24	1	1
109940213	RecName: Full=Ankyrin repeat domain-containing protein 1; AltName: Full=Cardiac ankyrin repeat protein; AltName: Full=Cytokine-inducible gene C-193 protein; AltName: Full=Cytokine-inducible nuclear protein	2.19	1	1	1	1
212287924	RecName: Full=Ankyrin repeat domain-containing protein 10	2.62	1	1	1	1
160358772	RecName: Full=Ankyrin repeat domain-containing protein 12; AltName: Full=Ankyrin repeat-containing cofactor 2; AltName: Full=GAC-1 protein	1.02	1	2	2	2																																									0	0.63	1
145559439	RecName: Full=Ankyrin repeat domain-containing protein 13A; AltName: Full=Protein KE03	20	1	9	10	74	12.198	6.44	3	5	2.25363	2.2	1	1	9.02018	4.24	2	3	1.78205	2.03	1	1	12.5837	7.97	4	5	27.2327	12.2	6	9	2.29404	2.2	1	1	7.53172	5.93	3	3	2.80275	2.2	1	1	11.6247	9.49	4	5
269849747	RecName: Full=Ankyrin repeat domain-containing protein 13B	1.6	1	1	1	2					1.73728	1.6	1	1
109940208	RecName: Full=Ankyrin repeat domain-containing protein 13D	6.56	1	2	3	12
74749136	RecName: Full=Ankyrin repeat domain-containing protein 16	7.2	1	2	2	4																																	2.26419	3.05	1	1					1.93737	3.05	1
160019013	RecName: Full=Ankyrin repeat domain-containing protein 17; AltName: Full=Gene trap ankyrin repeat protein; AltName: Full=Serologically defined breast cancer antigen NY-BR-16	7.68	1	6	13	39	12.596	0.88	2	5					11.8765	0.88	2	4					10.6709	0.96	2	4													3.20821	0.73	1	1					2.88989	0.54	1
166898074	RecName: Full=Ankyrin repeat domain-containing protein 18A	5.44	2	5	5	19	4.87054	1.31	1	2	2.83759	1.31	1	1					2.15602	2.52	2	2	0	1.31	1	1	0	1.31	1	1					4.9883	1.31	1	2	2.64804	1.31	1	1
182676433	RecName: Full=Ankyrin repeat domain-containing protein 2; AltName: Full=Skeletal muscle ankyrin repeat protein; Short=hArpp	4.17	1	1	1	2
182627628	RecName: Full=Ankyrin repeat domain-containing protein 20B; AltName: Full=Ankyrin repeat domain-containing protein 20A pseudogene	3.4	5	2	3	3
74747727	RecName: Full=Ankyrin repeat domain-containing protein 22	27.23	1	9	9	196	10.6031	13.61	3	9	3.7082	8.38	2	4	17.9464	13.61	3	8	2.77029	6.28	1	1	18.5358	21.47	6	9	2.30133	8.9	2	2	6.10226	9.42	3	5	7.46204	8.9	2	5	14.6193	18.32	5	10	5.57302	8.9	3	4	0	4.19	2
182627626	RecName: Full=Ankyrin repeat domain-containing protein 24	1.83	1	2	2	2
109940217	RecName: Full=Ankyrin repeat domain-containing protein 26	3.86	2	6	8	14									1.97558	0.41	1	1	0	0.47	1	1																	1.98986	0.35	1	1					2.18754	0.88	1
125987706	RecName: Full=Ankyrin repeat domain-containing protein 27; AltName: Full=VPS9 domain-containing protein	1.62	1	2	2	7
182676432	RecName: Full=Ankyrin repeat domain-containing protein 30A; AltName: Full=Serologically defined breast cancer antigen NY-BR-1	5.01	1	5	6	7																																	0	0.93	1	1					0	0.5	1
380865477	RecName: Full=Ankyrin repeat domain-containing protein 30B; AltName: Full=Serologically defined breast cancer antigen NY-BR-1.1	1.29	1	1	2	3																																									0	0.5	1
193806371	RecName: Full=Ankyrin repeat domain-containing protein 32; AltName: Full=BRCT domain-containing protein 1	1.42	1	1	2	3																																	1.8775	0.57	1	1
182702264	RecName: Full=Ankyrin repeat domain-containing protein 33B	1.62	1	1	1	1
172045718	RecName: Full=Ankyrin repeat domain-containing protein 34A	2.82	1	1	1	1
519668660	RecName: Full=Ankyrin repeat domain-containing protein 34C	1.12	1	1	1	18	0	1.12	1	2	0	1.12	1	2	0	1.12	1	3																	0	1.12	1	4					1.72563	1.12	1	1
109940222	RecName: Full=Ankyrin repeat domain-containing protein 35	6.09	1	4	4	4																	2.24481	1.7	1	1
302393831	RecName: Full=Ankyrin repeat domain-containing protein 36B; AltName: Full=CLL-associated antigen KW-1	3.33	2	1	4	19																									0	0.59	1	1
302393829	RecName: Full=Ankyrin repeat domain-containing protein 36C; AltName: Full=Protein immuno-reactive with anti-PTH polyclonal antibodies	2.53	1	1	4	18																									0	0.45	1	1
254763437	RecName: Full=Ankyrin repeat domain-containing protein 50	1.26	1	2	2	3	0	0.42	1	1	0	0.42	1	1													1.63493	0.84	1	1
125987708	RecName: Full=Ankyrin repeat domain-containing protein 54; AltName: Full=Lyn-interacting ankyrin repeat protein	10.67	1	3	3	5	2.08075	4	1	1																									1.60476	4	1	1
158520015	RecName: Full=Ankyrin repeat domain-containing protein 60	3.77	1	1	1	1																													2.59541	3.77	1	1
218563323	RecName: Full=Ankyrin repeat domain-containing protein 61	6.46	1	2	2	4
302393830	RecName: Full=Ankyrin repeat domain-containing protein 62	2.73	1	2	3	5									1.97558	0.76	1	1
363583286	RecName: Full=Ankyrin repeat domain-containing protein 65	2.01	1	1	1	21					10.6657	2.01	1	4	7.40847	2.01	1	3	13.4217	2.01	1	8	2.23476	2.01	1	1					2.31609	2.01	1	1
229462988	RecName: Full=Ankyrin repeat domain-containing protein 7; AltName: Full=Testis-specific protein TSA806	7.09	1	1	1	2
34582329	RecName: Full=Ankyrin repeat domain-containing protein 9	7.57	1	1	1	2																													4.96344	7.57	1	1
166969483	RecName: Full=Ankyrin repeat domain-containing protein SOWAHB; AltName: Full=Ankyrin repeat domain-containing protein 56; AltName: Full=Protein sosondowah homolog B	1.26	1	1	1	1
74740628	RecName: Full=Ankyrin repeat domain-containing protein SOWAHC; AltName: Full=Ankyrin repeat domain-containing protein 57; AltName: Full=Protein sosondowah homolog C	9.71	1	3	3	6	4.08559	3.62	1	1													3.79875	3.62	1	1													4.02542	3.62	1	1
166215824	RecName: Full=Ankyrin repeat domain-containing protein SOWAHD; AltName: Full=Ankyrin repeat domain-containing protein 58; AltName: Full=Protein sosondowah homolog D	4.44	1	1	1	1																													2.42801	4.44	1	1
116241246	RecName: Full=Ankyrin-1; Short=ANK-1; AltName: Full=Ankyrin-R; AltName: Full=Erythrocyte ankyrin	42.21	2	56	63	1107	33.1406	5.26	7	11	817.274	29.19	44	249	215.614	17.7	24	70	819.892	33.01	50	291	66.9822	10.26	13	23	33.7387	2.55	3	10	16.2778	2.87	4	5	29.2359	5.05	7	12	3.47595	1.17	2	3	205.359	19.35	28	78	182.101	20.41	27
387912917	RecName: Full=Ankyrin-2; Short=ANK-2; AltName: Full=Ankyrin-B; AltName: Full=Brain ankyrin; AltName: Full=Non-erythroid ankyrin	13.07	2	29	42	411	8.52335	0.48	2	4	134.25	5.43	20	53	17.9183	0.48	2	8	47.2809	2.6	10	20	14.6254	0.81	3	10	14.1083	1.11	4	8	31.9363	1.82	7	15	40.7102	2.48	8	20	8.57302	0.48	2	6	38.3081	2.25	9	17	12.6674	1.09	4
257051061	RecName: Full=Ankyrin-3; Short=ANK-3; AltName: Full=Ankyrin-G	12.29	1	33	44	461	29.4842	1.39	5	11	154.082	6.74	27	62	30.8311	1.44	6	13	33.4309	1.26	6	14	42.2016	2.9	10	19	15.9836	0.85	3	6	47.6619	3.56	13	21	98.8694	4.93	18	40	47.1568	3.11	11	20	74.1783	3.77	16	34	10.9831	0.8	3
113944	RecName: Full=Annexin A1; AltName: Full=Annexin I; AltName: Full=Annexin-1; AltName: Full=Calpactin II; AltName: Full=Calpactin-2; AltName: Full=Chromobindin-9; AltName: Full=Lipocortin I; AltName: Full=Phospholipase A2 inhibitory protein; AltName: Full=p35	79.48	1	36	36	6025	472.385	63.58	22	118	392.274	65.32	22	103	220.557	48.84	16	63	591.733	65.9	23	174	268.775	51.73	17	65	443.31	61.85	21	122	582.311	65.61	22	147	533.672	70.23	23	141	447.596	72.25	24	119	395.118	63.29	21	104	211.047	50.58	16
126302518	RecName: Full=Annexin A10; AltName: Full=Annexin-10; AltName: Full=Annexin-14	28.4	1	9	9	30																																	0	3.09	1	1	2.8346	2.78	1	1
1703322	RecName: Full=Annexin A11; AltName: Full=56 kDa autoantigen; AltName: Full=Annexin XI; AltName: Full=Annexin-11; AltName: Full=Calcyclin-associated annexin 50; Short=CAP-50	47.52	1	31	32	4439	506.48	32.67	20	151	295.136	28.51	16	96	320.96	39.21	23	96	118.391	29.5	13	38	245.129	36.24	19	81	334.251	41.78	23	125	337.322	33.07	20	105	363.949	34.85	20	118	441.634	36.83	23	141	298.178	39.8	21	102	181.795	33.07	19
281185504	RecName: Full=Annexin A13; AltName: Full=Annexin XIII; AltName: Full=Annexin-13; AltName: Full=Intestine-specific annexin; Short=ISA	68.67	1	22	23	586	33.4911	25.63	8	12	96.2513	44.3	13	32	16.6751	12.97	4	7					180.814	56.96	19	57	40.6825	34.49	10	16	63.5457	43.99	13	25	65.4488	40.51	12	24	15.6392	16.46	5	6	51.085	31.01	11	22	12.9701	13.29	4
113950	RecName: Full=Annexin A2; AltName: Full=Annexin II; AltName: Full=Annexin-2; AltName: Full=Calpactin I heavy chain; AltName: Full=Calpactin-1 heavy chain; AltName: Full=Chromobindin-8; AltName: Full=Lipocortin II; AltName: Full=Placental anticoagulant protein IV; Short=PAP-IV; AltName: Full=Protein I; AltName: Full=p36	91.15	2	60	60	23854	1966.19	78.76	40	529	1738.67	73.75	36	502	1912.51	82.01	36	562	1454.61	75.52	37	452	1400.6	74.34	34	409	2448.25	72.27	33	737	2246.48	77.29	39	614	2181.03	76.99	35	613	1278.81	68.44	31	377	1489.01	68.44	34	477	1058.93	66.37	34
113954	RecName: Full=Annexin A3; AltName: Full=35-alpha calcimedin; AltName: Full=Annexin III; AltName: Full=Annexin-3; AltName: Full=Inositol 1,2-cyclic phosphate 2-phosphohydrolase; AltName: Full=Lipocortin III; AltName: Full=Placental anticoagulant protein III; Short=PAP-III	86.69	1	43	43	2544	372.699	56.35	23	111	118.044	44.58	18	41	151.081	41.8	15	53	109.617	46.75	16	40	363.488	54.18	22	127	90.1373	49.85	18	34	133.155	50.15	19	41	107.475	44.27	17	35	295.638	53.25	21	105	150.317	49.23	18	55	209.899	59.44	23
1703319	RecName: Full=Annexin A4; AltName: Full=35-beta calcimedin; AltName: Full=Annexin IV; AltName: Full=Annexin-4; AltName: Full=Carbohydrate-binding protein p33/p41; AltName: Full=Chromobindin-4; AltName: Full=Endonexin I; AltName: Full=Lipocortin IV; AltName: Full=P32.5; AltName: Full=PP4-X; AltName: Full=Placental anticoagulant protein II; Short=PAP-II; AltName: Full=Protein II	91.54	1	50	52	6274	692.302	55.8	25	202	382.278	55.17	22	122	224.079	39.18	14	82	207.957	41.38	16	77	671.369	60.19	26	231	410.436	53.61	21	151	469.943	69.28	31	154	468.373	64.26	28	147	557.251	56.74	24	178	285.32	51.72	22	97	555.49	67.71	32
113960	RecName: Full=Annexin A5; AltName: Full=Anchorin CII; AltName: Full=Annexin V; AltName: Full=Annexin-5; AltName: Full=Calphobindin I; Short=CBP-I; AltName: Full=Endonexin II; AltName: Full=Lipocortin V; AltName: Full=Placental anticoagulant protein 4; Short=PP4; AltName: Full=Placental anticoagulant protein I; Short=PAP-I; AltName: Full=Thromboplastin inhibitor; AltName: Full=Vascular anticoagula…	95.31	1	45	47	8233	553.797	67.19	23	173	531.387	77.19	27	164	32.7818	19.69	7	14	387.218	48.13	17	153	319.435	62.19	19	124	543.185	61.25	22	212	543.093	65.94	23	173	490.694	62.5	21	160	800.154	76.88	30	270	631.096	70	26	217	451.732	72.81	26
113962	RecName: Full=Annexin A6; AltName: Full=67 kDa calelectrin; AltName: Full=Annexin VI; AltName: Full=Annexin-6; AltName: Full=Calphobindin-II; Short=CPB-II; AltName: Full=Chromobindin-20; AltName: Full=Lipocortin VI; AltName: Full=Protein III; AltName: Full=p68; AltName: Full=p70	89.3	1	86	87	17867	1604.95	68.2	50	491	1005.35	65.23	48	311	611.467	64.49	45	193	820.427	60.77	47	288	637.77	64.19	45	237	1729.65	67.01	51	657	1005.67	67.61	51	308	1056	67.9	52	341	1077.48	56.32	43	337	991.74	59.14	44	324	550.891	58.99	41
215274186	RecName: Full=Annexin A7; AltName: Full=Annexin VII; AltName: Full=Annexin-7; AltName: Full=Synexin	47.75	1	28	29	2529	347.867	34.22	17	110	248.449	30.12	14	77	93.7333	15.78	6	33	46.9567	24.8	11	16	111.871	39.55	18	51	189.357	32.99	14	74	187.299	31.76	13	67	175.913	33.61	14	66	249.569	31.76	14	90	286.45	31.76	14	110	97.1395	31.97	14
215274181	RecName: Full=Annexin A8; AltName: Full=Annexin VIII; AltName: Full=Annexin-8; AltName: Full=Vascular anticoagulant-beta; Short=VAC-beta	35.78	3	10	11	27	0	1.83	1	3													0	1.83	1	1
134047698	RecName: Full=Annexin A9; AltName: Full=Annexin XXXI; AltName: Full=Annexin-31; AltName: Full=Annexin-9; AltName: Full=Pemphaxin	5.51	1	2	2	2
74708278	RecName: Full=Anoctamin-1; AltName: Full=Discovered on gastrointestinal stromal tumors protein 1; AltName: Full=Oral cancer overexpressed protein 2; AltName: Full=Transmembrane protein 16A; AltName: Full=Tumor-amplified and overexpressed sequence 2	10.34	1	9	9	26									5.00629	2.33	2	2					32.5263	10.34	9	18
148887071	RecName: Full=Anoctamin-10; AltName: Full=Transmembrane protein 16K	23.03	1	14	15	474	32.7268	16.06	8	19	50.3898	12.12	9	24	46.0815	13.18	9	25	1.89917	1.82	1	1	89.655	17.73	12	40	21.3997	7.12	4	9	55.6702	13.94	10	28	77.6251	15.45	10	43	13.9844	9.39	5	8	43.8074	15	11	23	14.9874	7.88	5
262527528	RecName: Full=Anoctamin-2; AltName: Full=Transmembrane protein 16B	3.19	1	3	3	9	2.43007	1.2	1	1													1.68466	0.8	1	1													2.05517	1.2	1	1
121942141	RecName: Full=Anoctamin-4; AltName: Full=Transmembrane protein 16D	3.66	1	2	2	2
74749827	RecName: Full=Anoctamin-5; AltName: Full=Gnathodiaphyseal dysplasia 1 protein; AltName: Full=Transmembrane protein 16E	2.85	1	3	3	5																	0	0.66	1	2					0	0.66	1	1
116242820	RecName: Full=Anoctamin-6; AltName: Full=Small-conductance calcium-activated nonselective cation channel; Short=SCAN channel; AltName: Full=Transmembrane protein 16F	31.65	1	25	26	260	8.24822	3.85	3	5	16.9943	6.15	6	9	19.595	7.36	6	8	23.0956	8.79	7	11	23.2289	9.34	8	18	1.67608	5.6	6	8	0	0.88	1	1	1.84724	1.43	2	4	22.8555	6.7	5	9	17.9293	7.14	5	11	16.9065	9.01	6
334302764	RecName: Full=Anoctamin-7; AltName: Full=Dresden transmembrane protein of the prostate; Short=D-TMPP; AltName: Full=IPCA-5; AltName: Full=New gene expressed in prostate; AltName: Full=Prostate cancer-associated protein 5; AltName: Full=Transmembrane protein 16G	5.36	1	5	5	7																	2.64427	2.89	2	2																					0	1.39	1
114152287	RecName: Full=Anoctamin-8; AltName: Full=Transmembrane protein 16H	0.49	1	1	1	1									1.631	0.49	1	1
224471819	RecName: Full=Anoctamin-9; AltName: Full=Transmembrane protein 16J; AltName: Full=Tumor protein p53-inducible protein 5; AltName: Full=p53-induced gene 5 protein	9.34	1	6	6	23	5.60619	2.17	2	3	1.64357	2.05	2	2	14.5366	4.6	4	10																	1.85776	1.28	1	2	1.65838	1.28	1	1	1.60942	1.28	1	1
134048661	RecName: Full=Anosmin-1; AltName: Full=Adhesion molecule-like X-linked; AltName: Full=Kallmann syndrome protein; Flags: Precursor	3.82	1	2	2	3									0	2.06	1	1
67462105	RecName: Full=Anterior gradient protein 2 homolog; Short=AG-2; Short=hAG-2; AltName: Full=HPC8; AltName: Full=Secreted cement gland protein XAG-2 homolog; Flags: Precursor	78.86	1	20	21	6136	338.573	65.71	10	97	713.389	48.57	10	190	480.872	65.71	12	134	97.9102	32.57	6	41	881.037	69.71	14	245	636.197	68.57	12	201	491.643	53.71	11	168	642.514	50.29	11	214	892.32	58.86	14	283	845.979	78.86	16	276	426.288	57.71	13
66774045	RecName: Full=Anterior gradient protein 3 homolog; Short=AG-3; Short=AG3; Short=hAG-3; AltName: Full=Breast cancer membrane protein 11; Flags: Precursor	60.24	1	14	15	2576	119.285	40.96	7	36	383.174	53.01	11	114	248.748	41.57	9	74	55.2231	32.53	5	22	523.889	60.24	15	170	348.668	60.24	13	122	237.771	41.57	9	84	288.899	47.59	10	100	280.367	60.24	11	114	406.224	60.24	14	152	141.167	41.57	7
17366074	RecName: Full=Anthrax toxin receptor 1; AltName: Full=Tumor endothelial marker 8; Flags: Precursor	3.37	1	2	2	22																																									0	1.77	1
306526289	RecName: Full=Anthrax toxin receptor 2; AltName: Full=Capillary morphogenesis gene 2 protein; Short=CMG-2; Flags: Precursor	10.22	1	4	4	20					7.67325	2.86	1	2																	3.75638	2.86	1	1					3.34063	2.86	1	1
187470892	RecName: Full=Anthrax toxin receptor-like; Flags: Precursor	3.36	1	1	2	12
118572663	RecName: Full=Antigen KI-67	14.56	1	30	30	123	15.5527	4.88	8	8					8.59173	1.23	3	3																					15.7664	2.95	5	7					40.7536	4.76	9
215273957	RecName: Full=Antigen peptide transporter 1; Short=APT1; AltName: Full=ATP-binding cassette sub-family B member 2; AltName: Full=Peptide supply factor 1; AltName: Full=Peptide transporter PSF1; Short=PSF-1; AltName: Full=Peptide transporter TAP1; AltName: Full=Peptide transporter involved in antigen processing 1; AltName: Full=Really interesting new gene 4 protein	44.93	1	23	23	2225	544.903	26.24	15	160	127.784	19.8	11	49	378.935	23.02	13	116	2.01142	1.73	1	1	253.139	17.95	11	86	160.91	17.2	10	58	189.244	22.65	11	64	219.017	23.76	13	75	257.714	26.98	15	74	160.064	23.02	13	54	344.899	24.75	15
549044	RecName: Full=Antigen peptide transporter 2; Short=APT2; AltName: Full=ATP-binding cassette sub-family B member 3; AltName: Full=Peptide supply factor 2; AltName: Full=Peptide transporter PSF2; Short=PSF-2; AltName: Full=Peptide transporter TAP2; AltName: Full=Peptide transporter involved in antigen processing 2; AltName: Full=Really interesting new gene 11 protein	37.17	1	24	25	1698	275.525	24.78	17	117	65.6999	13.56	10	35	217.433	20.41	14	95					122.515	18.8	12	65	62.7308	17.06	11	34	70.0017	14.29	9	40	68.5373	10.64	9	40	118.713	20.26	14	49	84.5622	14.14	10	43	129.889	22.01	14
113636	RecName: Full=Antileukoproteinase; Short=ALP; AltName: Full=BLPI; AltName: Full=HUSI-1; AltName: Full=Mucus proteinase inhibitor; Short=MPI; AltName: Full=Protease inhibitor WAP4; AltName: Full=Secretory leukocyte protease inhibitor; AltName: Full=Seminal proteinase inhibitor; AltName: Full=WAP four-disulfide core domain protein 4; Flags: Precursor	9.09	1	1	1	9																	2.38209	9.09	1	1
9087133	RecName: Full=Anti-Muellerian hormone type-2 receptor; AltName: Full=Anti-Muellerian hormone type II receptor; Short=AMH type II receptor; AltName: Full=MIS type II receptor; Short=MISRII; Short=MRII; Flags: Precursor	1.57	1	1	1	1	2.17883	1.57	1	1
113936	RecName: Full=Antithrombin-III; Short=ATIII; AltName: Full=Serpin C1; Flags: Precursor	66.59	1	35	35	2750	322.023	31.68	14	90	262.365	35.99	17	71	246.953	27.8	13	72	481.945	42.89	22	140	133.409	30.17	13	46	184.699	36.42	17	66	165.649	35.99	16	58	174.072	32.54	14	57	163.621	40.73	17	56	218.49	37.07	17	76	89.6218	18.97	8
290457628	RecName: Full=AP-1 complex subunit beta-1; AltName: Full=Adapter-related protein complex 1 subunit beta-1; AltName: Full=Adaptor protein complex AP-1 subunit beta-1; AltName: Full=Beta-1-adaptin; AltName: Full=Beta-adaptin 1; AltName: Full=Clathrin assembly protein complex 1 beta large chain; AltName: Full=Golgi adaptor HA1/AP1 adaptin beta subunit	58.48	1	31	60	3507	281.453	27.08	24	106	225.359	24.34	22	84	319.808	26.87	26	107	100.201	18.44	14	45	249.122	30.35	31	97	272.227	23.18	22	127	334.832	26.45	25	128	311.891	24.66	25	118	340.461	32.35	33	124	262.727	28.66	27	99	219.26	26.13	27
146345366	RecName: Full=AP-1 complex subunit gamma-1; AltName: Full=Adapter-related protein complex 1 subunit gamma-1; AltName: Full=Adaptor protein complex AP-1 subunit gamma-1; AltName: Full=Clathrin assembly protein complex 1 gamma-1 large chain; AltName: Full=Gamma1-adaptin; AltName: Full=Golgi adaptor HA1/AP1 adaptin subunit gamma-1	52.68	1	40	41	1329	133.711	18.61	16	56	51.5442	10.34	9	22	145.619	23.48	16	59	7.92319	4.26	4	5	115.001	20.68	18	55	62.6828	13.63	11	34	97.4015	16.67	13	42	89.9983	20.44	17	44	146.807	28.35	17	59	114.744	18.61	14	50	80.3136	21.9	15
12643299	RecName: Full=AP-1 complex subunit gamma-like 2; AltName: Full=Gamma2-adaptin; Short=G2ad	35.29	1	21	22	211	19.0047	5.86	5	10					43.5773	9.68	8	16					18.5741	11.34	9	12	3.93508	2.8	2	2	7.41342	3.95	3	4	13.7708	5.61	4	7	12.747	7.26	5	5	12.7234	8.15	6	6	16.903	8.54	6
18202738	RecName: Full=AP-1 complex subunit mu-1; AltName: Full=AP-mu chain family member mu1A; AltName: Full=Adapter-related protein complex 1 subunit mu-1; AltName: Full=Adaptor protein complex AP-1 subunit mu-1; AltName: Full=Clathrin assembly protein complex 1 mu-1 medium chain 1; AltName: Full=Clathrin coat assembly protein AP47; AltName: Full=Clathrin coat-associated protein AP47; AltName: Full=Golg…	55.79	1	16	20	723	110.275	31.44	10	39	47.4706	30.26	9	15	63.6152	28.84	9	26	14.8995	12.77	5	6	45.2217	21.51	8	19	41.5998	26.95	9	18	55.9996	32.39	10	18	56.3998	24.35	8	18	83.6517	26.71	9	31	38.5596	24.82	8	15	51.5107	32.86	11
13123953	RecName: Full=AP-1 complex subunit mu-2; AltName: Full=AP-mu chain family member mu1B; AltName: Full=Adaptor protein complex AP-1 subunit mu-2; AltName: Full=Adaptor-related protein complex 1 subunit mu-2; AltName: Full=Clathrin assembly protein complex 1 mu-2 medium chain 2; AltName: Full=Golgi adaptor HA1/AP1 adaptin mu-2 subunit; AltName: Full=Mu-adaptin 2; AltName: Full=Mu1B-adaptin	64.54	1	23	27	1183	166.4	30.97	13	65	51.6671	24.35	10	20	147.344	28.13	12	71	9.47063	7.33	3	4	90.1354	37.12	14	39	56.3103	36.64	13	28	112.115	39.24	15	39	106.194	39.48	16	38	114.228	36.88	14	46	67.7724	28.37	11	26	59.1461	20.8	9
48428719	RecName: Full=AP-1 complex subunit sigma-1A; AltName: Full=Adapter-related protein complex 1 subunit sigma-1A; AltName: Full=Adaptor protein complex AP-1 subunit sigma-1A; AltName: Full=Clathrin assembly protein complex 1 sigma-1A small chain; AltName: Full=Clathrin coat assembly protein AP19; AltName: Full=Golgi adaptor HA1/AP1 adaptin sigma-1A subunit; AltName: Full=HA1 19 kDa subunit; AltName:…	66.46	1	9	11	661	95.4818	31.65	5	29	52.5185	31.65	5	21	105.235	20.25	3	28	15.0237	25.32	4	8	93.0995	34.18	6	38	38.0547	15.82	2	12	52.9509	31.65	5	19	54.4165	31.65	5	19	55.5737	25.32	4	19	40.6791	25.32	4	14	40.5927	30.38	5
3023308	RecName: Full=AP-1 complex subunit sigma-2; AltName: Full=Adapter-related protein complex 1 subunit sigma-1B; AltName: Full=Adaptor protein complex AP-1 subunit sigma-1B; AltName: Full=Clathrin assembly protein complex 1 sigma-1B small chain; AltName: Full=Golgi adaptor HA1/AP1 adaptin sigma-1B subunit; AltName: Full=Sigma 1B subunit of AP-1 clathrin; AltName: Full=Sigma-adaptin 1B; AltName: Full…	37.58	1	4	6	142	21.8636	21.02	3	7	14.5996	21.02	3	5	11.5916	15.92	2	3	9.73065	21.02	3	5	14.6068	15.29	2	6	15.0322	15.92	2	4	17.361	21.02	3	6	20.8434	27.39	4	7	15.877	21.02	3	6	18.547	26.75	4	6	9.81977	21.02	3
21541959	RecName: Full=AP-1 complex subunit sigma-3; AltName: Full=Adapter-related protein complex 1 sigma-1C subunit; AltName: Full=Adaptor protein complex AP-1 sigma-1C subunit; AltName: Full=Clathrin assembly protein complex 1 sigma-1C small chain; AltName: Full=Golgi adaptor HA1/AP1 adaptin sigma-1C subunit; AltName: Full=Sigma 1C subunit of AP-1 clathrin; AltName: Full=Sigma-adaptin 1C; AltName: Full…	18.18	1	1	2	2
262527580	RecName: Full=AP-2 complex subunit alpha-1; AltName: Full=100 kDa coated vesicle protein A; AltName: Full=Adapter-related protein complex 2 subunit alpha-1; AltName: Full=Adaptor protein complex AP-2 subunit alpha-1; AltName: Full=Alpha-adaptin A; AltName: Full=Alpha1-adaptin; AltName: Full=Clathrin assembly protein complex 2 alpha-A large chain; AltName: Full=Plasma membrane adaptor HA2/AP2 adap…	59.57	1	37	49	3064	312.589	24.16	19	107	166.111	21.29	17	57	268.487	34.7	29	89	105.112	23.75	21	43	164.23	26.61	24	55	247.66	27.12	22	95	229.581	24.67	21	83	232.039	27.64	24	81	319.121	34.19	27	115	224.789	39.41	30	88	279.367	38.38	31
12643300	RecName: Full=AP-2 complex subunit alpha-2; AltName: Full=100 kDa coated vesicle protein C; AltName: Full=Adapter-related protein complex 2 subunit alpha-2; AltName: Full=Adaptor protein complex AP-2 subunit alpha-2; AltName: Full=Alpha-adaptin C; AltName: Full=Alpha2-adaptin; AltName: Full=Clathrin assembly protein complex 2 alpha-C large chain; AltName: Full=Huntingtin yeast partner J; AltName:…	60.7	1	33	45	2911	267.764	18.42	15	89	163.96	23.54	18	57	198.395	29.93	23	61	76.6374	19.7	17	31	192.362	33.65	26	64	299.774	31.1	25	115	232.801	30.67	24	86	282.393	31.52	25	102	239.976	28.22	21	79	276.53	35.89	27	105	197.317	29.18	21
51702211	RecName: Full=AP-2 complex subunit beta; AltName: Full=AP105B; AltName: Full=Adapter-related protein complex 2 subunit beta; AltName: Full=Adaptor protein complex AP-2 subunit beta; AltName: Full=Beta-2-adaptin; AltName: Full=Beta-adaptin; AltName: Full=Clathrin assembly protein complex 2 beta large chain; AltName: Full=Plasma membrane adaptor HA2/AP2 adaptin beta subunit	64.25	1	31	60	4062	324.591	27.21	25	143	245.664	26.36	22	98	326.785	31.91	28	120	118.153	21.34	18	54	243.077	34.9	32	105	297.675	29.24	27	148	328.333	30.84	27	140	299.453	27.85	27	126	382.334	37.14	36	148	263.728	31.16	30	107	211.142	33.19	30
51316978	RecName: Full=AP-2 complex subunit mu; AltName: Full=AP-2 mu chain; AltName: Full=Adapter-related protein complex 2 subunit mu; AltName: Full=Adaptin-mu2; AltName: Full=Adaptor protein complex AP-2 subunit mu; AltName: Full=Clathrin assembly protein complex 2 mu medium chain; AltName: Full=Clathrin coat assembly protein AP50; AltName: Full=Clathrin coat-associated protein AP50; AltName: Full=HA2 …	65.29	1	30	30	1292	108.04	28.28	13	54	76.8922	27.36	13	32	74.9793	23.45	10	34	30.6611	21.15	9	13	28.8611	16.55	7	14	82.3193	24.83	11	42	92.1674	31.95	13	33	97.6132	26.44	11	44	117.864	28.51	12	51	87.3885	36.78	14	40	28.4486	29.66	11
51338780	RecName: Full=AP-2 complex subunit sigma; AltName: Full=Adapter-related protein complex 2 subunit sigma; AltName: Full=Adaptor protein complex AP-2 subunit sigma; AltName: Full=Clathrin assembly protein 2 sigma small chain; AltName: Full=Clathrin coat assembly protein AP17; AltName: Full=Clathrin coat-associated protein AP17; AltName: Full=HA2 17 kDa subunit; AltName: Full=Plasma membrane adaptor…	44.37	1	6	6	275	19.8149	11.27	2	13	15.9103	13.38	2	7	19.4531	16.9	3	9	1.97676	4.93	1	1	0	4.93	1	2	6.66072	13.38	2	7	15.531	25.35	4	7	17.4455	25.35	4	8	8.82363	4.93	1	5	7.98611	10.56	2	6	6.73224	4.93	1
300669613	RecName: Full=AP2-associated protein kinase 1; AltName: Full=Adaptor-associated kinase 1	9.57	1	5	6	20	4.72294	1.87	1	1																	3.98816	1.87	1	1	3.55497	1.87	1	1	6.09135	2.6	2	2	5.68533	1.25	1	2	8.06379	4.27	2	2
254763431	RecName: Full=AP-3 complex subunit beta-1; AltName: Full=Adapter-related protein complex 3 subunit beta-1; AltName: Full=Adaptor protein complex AP-3 subunit beta-1; AltName: Full=Beta-3A-adaptin; AltName: Full=Clathrin assembly protein complex 3 beta-1 large chain	38.48	1	33	44	1133	149.993	16.18	16	52	54.611	12.98	13	19	137.298	17	16	48	8.22536	5.76	6	7	116.08	15.45	15	46	78.4644	12.16	12	33	89.1184	13.16	13	32	77.0782	12.8	14	30	173.557	20.84	21	62	83.2247	12.98	12	34	116.082	17.64	18
18202497	RecName: Full=AP-3 complex subunit beta-2; AltName: Full=Adapter-related protein complex 3 subunit beta-2; AltName: Full=Adaptor protein complex AP-3 subunit beta-2; AltName: Full=Beta-3B-adaptin; AltName: Full=Clathrin assembly protein complex 3 beta-2 large chain; AltName: Full=Neuron-specific vesicle coat protein beta-NAP	12.29	1	3	14	128	14.5874	1.94	2	6	6.67962	1.94	2	3	8.40743	2.03	2	3	1.81344	2.03	2	3	17.7015	3.23	3	7	14.6971	1.94	2	9	8.2155	2.03	2	4	8.4476	0.92	2	6	15.21	4.71	5	6	2.10232	0.74	1	2	20.5436	4.53	6
20137255	RecName: Full=AP-3 complex subunit delta-1; AltName: Full=AP-3 complex subunit delta; AltName: Full=Adapter-related protein complex 3 subunit delta-1; AltName: Full=Delta-adaptin	41.11	1	37	37	579	83.6106	15.7	15	30	14.7524	3.82	4	5	81.6582	16.13	14	29	0	1.13	1	1	22.7237	9.37	9	9	10.2385	3.04	3	4	41.4934	9.11	8	14	19.2777	5.12	6	6	107.079	16.65	15	39	41.0261	7.29	7	15	72.893	14.05	13
13123952	RecName: Full=AP-3 complex subunit mu-1; AltName: Full=AP-3 adapter complex mu3A subunit; AltName: Full=Adapter-related protein complex 3 subunit mu-1; AltName: Full=Mu-adaptin 3A; AltName: Full=Mu3A-adaptin	50.48	1	13	15	402	71.7983	35.17	11	22	18.8425	13.64	4	6	48.48	18.42	6	15	15.489	11.24	3	4	37.8197	23.21	8	18	33.409	20.33	7	15	39.5345	22.97	7	14	44.8498	23.68	8	15	63.7712	28.95	8	20	38.6769	30.38	9	13	29.8401	28.23	7
1703028	RecName: Full=AP-3 complex subunit mu-2; AltName: Full=Adapter-related protein complex 3 subunit mu-2; AltName: Full=Clathrin assembly protein assembly protein complex 3 mu-2 medium chain; AltName: Full=Clathrin coat assembly protein AP47 homolog 2; AltName: Full=Clathrin coat-associated protein AP47 homolog 2; AltName: Full=Golgi adaptor AP-1 47 kDa protein homolog 2; AltName: Full=HA1 47 kDa su…	7.66	1	1	3	86	13.6129	4.78	2	5	10.6409	4.78	2	4	17.2259	4.78	2	6	1.82203	2.39	1	1	7.03439	4.78	2	3	6.58117	4.78	2	4	9.08102	2.39	1	4	13.7293	4.78	2	5	10.9496	4.78	2	4	4.8491	2.39	1	2	10.3422	4.78	2
33112222	RecName: Full=AP-3 complex subunit sigma-1; AltName: Full=AP-3 complex subunit sigma-3A; AltName: Full=Adapter-related protein complex 3 subunit sigma-1; AltName: Full=Clathrin-associated/assembly/adapter protein, small 3; AltName: Full=Sigma-3A-adaptin; Short=Sigma3A-adaptin; AltName: Full=Sigma-adaptin 3a	48.7	1	9	9	273	15.2091	26.94	5	6	32.3091	33.16	6	11	40.6759	37.82	7	15	12.1901	22.8	4	6	27.1763	29.02	5	10	18.7911	29.53	5	7	22.1018	29.02	5	8	26.3496	33.68	6	10	56.2054	37.82	7	21	20.2962	23.83	4	7	21.4825	23.32	4
33112220	RecName: Full=AP-3 complex subunit sigma-2; AltName: Full=AP-3 complex subunit sigma-3B; AltName: Full=Adapter-related protein complex 3 subunit sigma-2; AltName: Full=Sigma-3B-adaptin; Short=Sigma3B-adaptin; AltName: Full=Sigma-adaptin 3b	25.91	1	5	5	22	7.42865	5.7	1	2	2.63917	5.7	1	1	2.87299	5.7	1	1					10.2796	13.47	2	3	1.99767	5.7	1	1					2.68045	5.7	1	1	3.76819	5.7	1	2	1.83903	5.7	1	1	1.74397	11.4	2
126302520	RecName: Full=AP-4 complex subunit beta-1; AltName: Full=AP-4 adapter complex subunit beta; AltName: Full=Adapter-related protein complex 4 subunit beta-1; AltName: Full=Beta subunit of AP-4; AltName: Full=Beta4-adaptin	4.06	1	2	2	2																									2.49378	1.49	1	1
13431288	RecName: Full=AP-4 complex subunit sigma-1; AltName: Full=AP-4 adapter complex subunit sigma-1; AltName: Full=Adapter-related protein complex 4 subunit sigma-1; AltName: Full=Sigma-1 subunit of AP-4; AltName: Full=Sigma-4-adaptin; Short=Sigma4-adaptin	6.94	1	1	1	12
37537844	RecName: Full=AP-5 complex subunit mu-1; AltName: Full=Adapter-related protein complex 5 mu subunit; Short=Mu5; AltName: Full=Mu-2-related death-inducing protein; Short=MuD; AltName: Full=Putative HIV-1 infection-related protein	2.45	1	1	1	2
23396535	RecName: Full=AP-5 complex subunit sigma-1; AltName: Full=Adapter-related protein complex 5 sigma subunit; Short=Sigma5	46	1	6	6	22	5.99596	20	2	2	2.51368	5	1	1	5.80141	11	2	2									2.5135	5.5	1	1	2.70606	5.5	1	1	2.83952	20	2	2	5.79447	20	2	2	1.63645	20	2	2	2.43858	20	2
118572661	RecName: Full=AP-5 complex subunit zeta-1; AltName: Full=Adapter-related protein complex 5 zeta subunit; Short=Zeta5	7.19	1	3	3	5									2.22948	2.35	1	1																									1.97374	1.12	1	1
142984753	RecName: Full=APC membrane recruitment protein 1; Short=Amer1; AltName: Full=Protein FAM123B; AltName: Full=Wilms tumor gene on the X chromosome protein	4.41	1	2	2	2
338817901	RecName: Full=APC membrane recruitment protein 2; Short=Amer2; AltName: Full=Protein FAM123A	0.89	1	1	1	55	2.15701	0.89	1	2	1.77091	0.89	1	1					1.85292	0.89	1	1	3.53465	0.89	1	2	3.81525	0.89	1	3	1.64897	0.89	1	2	7.29344	0.89	1	4	9.54454	0.89	1	6	1.73108	0.89	1	1
147742916	RecName: Full=Apical endosomal glycoprotein; AltName: Full=MAM domain-containing protein 4; Flags: Precursor	0.49	1	1	1	1
74761651	RecName: Full=APOBEC1 complementation factor; AltName: Full=APOBEC1-stimulating protein	22.56	1	9	10	137	20.8682	3.87	2	7	3.14927	1.85	1	1	9.09445	3.87	2	3					12.6397	5.89	3	6	4.97337	1.85	1	3	13.2118	3.87	2	5	13.802	1.85	1	5	34.9851	11.45	5	11	8.87091	1.85	1	4	16.7545	6.9	3
113992	RecName: Full=Apolipoprotein A-I; Short=Apo-AI; Short=ApoA-I; AltName: Full=Apolipoprotein A1; Contains: RecName: Full=Truncated apolipoprotein A-I; AltName: Full=Apolipoprotein A-I(1-242); Flags: Precursor	82.4	1	44	44	4872	343.185	70.79	26	106	673.826	68.16	28	228	201.808	54.68	17	64	562.893	69.66	27	199	171.981	49.06	17	65	178.816	56.18	18	67	247.194	58.8	18	88	323.278	71.91	23	112	215.639	54.31	19	82	537.848	75.66	28	202	239.66	50.94	19
114000	RecName: Full=Apolipoprotein A-II; Short=Apo-AII; Short=ApoA-II; AltName: Full=Apolipoprotein A2; Contains: RecName: Full=Truncated apolipoprotein A-II; AltName: Full=Apolipoprotein A-II(1-76); Flags: Precursor	22	1	4	4	363	93.5669	22	4	33	93.2344	22	4	37	74.0741	22	4	30	153.533	22	4	61	29.9846	22	4	13					43.5278	22	4	20	62.8834	22	3	31	6.04423	11	2	6	8.78551	22	3	8
93163358	RecName: Full=Apolipoprotein A-IV; Short=Apo-AIV; Short=ApoA-IV; AltName: Full=Apolipoprotein A4; Flags: Precursor	61.36	1	28	28	387	7.15808	7.83	3	3	119.579	39.14	14	33	4.36395	6.57	2	2	130.065	50.25	19	44	10.0941	10.86	4	4	20.274	20.96	7	8	10.0908	10.35	4	4	39.9249	29.55	10	14	4.49983	4.55	2	2	50.6637	26.77	9	18	4.9547	6.06	2
60391728	RecName: Full=Apolipoprotein A-V; Short=Apo-AV; Short=ApoA-V; AltName: Full=Apolipoprotein A5; AltName: Full=Regeneration-associated protein 3; Flags: Precursor	2.46	1	1	1	1
519668661	RecName: Full=Apolipoprotein B receptor; AltName: Full=Apolipoprotein B-100 receptor; AltName: Full=Apolipoprotein B-48 receptor; Short=Apolipoprotein B48 receptor; Short=apoB-48R	39.8	1	35	35	501	114.34	19.76	16	35	60.4696	13.14	9	22	6.33247	3.68	3	3					243.522	30.42	26	75	70.6395	16.08	12	21	110.143	17.74	14	35	174.716	21.05	17	57	22.5107	8.18	6	7	43.4255	10.57	7	14	51.5176	17.28	11
300669605	RecName: Full=Apolipoprotein B-100; Short=Apo B-100; Contains: RecName: Full=Apolipoprotein B-48; Short=Apo B-48; Flags: Precursor	50.52	2	217	218	7039	366.564	16.33	62	135	1960.8	36.42	153	687	182.947	11.05	43	72	3777.53	36.53	160	1407	893.566	24.57	103	362	875.16	24.35	94	358	207.544	9.66	36	90	255.913	12.29	45	107	288.972	16.02	61	120	1815.7	35.48	154	732	297.525	15.65	60
114016	RecName: Full=Apolipoprotein C-I; AltName: Full=Apolipoprotein C1; Contains: RecName: Full=Truncated apolipoprotein C-I; Flags: Precursor	34.94	1	4	4	12	3.08261	13.25	2	2					2.54411	13.25	1	1
114022	RecName: Full=Apolipoprotein C-II; Short=Apo-CII; Short=ApoC-II; AltName: Full=Apolipoprotein C2; Flags: Precursor	19.8	1	2	2	7	2.12225	10.89	1	1	1.6342	8.91	1	1					1.90656	8.91	1	1
114026	RecName: Full=Apolipoprotein C-III; Short=Apo-CIII; Short=ApoC-III; AltName: Full=Apolipoprotein C3; Flags: Precursor	19.19	1	2	2	52	6.57914	16.16	1	2	9.80843	16.16	1	3	6.96564	16.16	1	2	30.0599	19.19	2	12									3.97783	16.16	1	1	10.2346	16.16	1	3
1703333	RecName: Full=Apolipoprotein C-IV; Short=Apo-CIV; Short=ApoC-IV; AltName: Full=Apolipoprotein C4; Flags: Precursor	5.51	1	1	1	1													0	5.51	1	1
114034	RecName: Full=Apolipoprotein D; Short=Apo-D; Short=ApoD; Flags: Precursor	41.27	1	13	13	677	32.0808	23.28	4	13	107.636	34.92	7	40	23.4244	25.93	4	10	121.613	34.39	6	47	32.3433	28.57	5	12	54.2758	34.92	7	19	56.5192	37.57	7	22	74.116	37.57	6	26	36.8028	18.52	3	15	85.9041	38.1	8	37	6.21719	15.34	3
114039	RecName: Full=Apolipoprotein E; Short=Apo-E; Flags: Precursor	76.34	1	27	27	1287	88.8533	29.02	9	25	200.944	56.47	16	57	14.2584	8.2	2	5	362.856	57.1	18	117	108.94	39.12	11	34	143.921	43.53	14	42	88.205	43.53	11	27	138.71	51.74	16	43	78.5068	38.17	12	25	95.5611	39.12	11	34	24.9105	24.92	7
327478500	RecName: Full=Apolipoprotein F; Short=Apo-F; AltName: Full=Lipid transfer inhibitor protein; Short=LTIP; Flags: Precursor	4.29	1	1	1	6													22.8408	4.29	1	6
206729940	RecName: Full=Apolipoprotein L1; AltName: Full=Apolipoprotein L; Short=Apo-L; Short=ApoL; AltName: Full=Apolipoprotein L-I; Short=ApoL-I; Flags: Precursor	12.56	1	4	4	74	17.3469	10.3	3	6	38.0734	12.56	4	11					28.7042	8.79	3	10	3.50093	3.77	1	1	9.74693	6.53	2	3					1.78553	3.77	1	1	13.2259	10.3	3	4	8.44241	7.54	2	3	2.78558	3.77	1
17433285	RecName: Full=Apolipoprotein L2; AltName: Full=Apolipoprotein L-II; Short=ApoL-II	22.85	1	9	9	391	78.3759	18.1	6	26	14.7858	13.06	4	5	26.3333	13.06	4	11	21.3563	16.32	5	8	30.125	14.84	5	11	33.8117	18.1	6	13	25.0668	13.06	4	12	28.5868	16.32	5	12	53.1432	16.32	5	23	12.3084	13.06	4	5	30.142	18.69	6
215274188	RecName: Full=Apolipoprotein L3; AltName: Full=Apolipoprotein L-III; Short=ApoL-III; AltName: Full=TNF-inducible protein CG12-1; Short=CG12_1	15.92	1	5	5	8																					2.78209	6.22	2	2
143811364	RecName: Full=Apolipoprotein L4; AltName: Full=Apolipoprotein L-IV; Short=ApoL-IV; Flags: Precursor	1.99	1	1	1	1
17370872	RecName: Full=Apolipoprotein M; Short=Apo-M; Short=ApoM; AltName: Full=Protein G3a	14.36	1	4	4	89	6.21349	7.45	2	2	25.0985	14.36	4	13					29.23	14.36	4	17	7.11956	13.83	3	6	6.17872	14.36	4	4	10.8643	13.83	3	5	5.46636	6.91	2	3	1.9152	3.72	1	1	5.47268	6.91	2	3	3.53361	3.72	1
74733244	RecName: Full=Apolipoprotein O; AltName: Full=Protein FAM121B; Flags: Precursor	46.97	1	9	9	228	17.5366	26.77	4	5	21.9898	15.15	3	6	15.2514	23.23	3	4	10.6497	13.13	2	5	19.7395	18.69	4	6	20.3345	33.84	6	8	15.4078	15.15	3	5	33.6421	28.79	5	10	45.6088	25.25	4	14	21.6692	28.79	5	7	28.999	28.79	5
74749432	RecName: Full=Apolipoprotein O-like; AltName: Full=Protein FAM121A; Flags: Precursor	61.94	1	16	16	545	75.2515	39.18	8	27	94.0259	41.42	10	33	40.2375	29.1	5	16	25.3625	28.73	5	10	116.87	35.45	9	34	66.4712	45.52	10	22	70.0014	44.03	9	20	90.3754	48.88	10	28	32.9412	28.73	6	11	51.355	41.42	10	16	3.03562	7.09	1
114062	RecName: Full=Apolipoprotein(a); Short=Apo(a); Short=Lp(a); Flags: Precursor	36.81	1	9	9	114	4.72005	15.11	2	2	11.5933	15.11	2	7					44.0648	35.69	6	23																					21.1942	26.36	6	9
56748611	RecName: Full=Apoptosis facilitator Bcl-2-like protein 14; Short=Bcl2-L-14; AltName: Full=Apoptosis regulator Bcl-G	14.07	1	3	3	8																	21.6456	14.07	3	6	2.64286	5.2	1	1									5.16337	5.2	1	1
353526346	RecName: Full=Apoptosis inhibitor 5; Short=API-5; AltName: Full=Antiapoptosis clone 11 protein; Short=AAC-11; AltName: Full=Cell migration-inducing gene 8 protein; AltName: Full=Fibroblast growth factor 2-interacting factor; Short=FIF; AltName: Full=Protein XAGL	50.57	1	30	30	816	146.691	26.34	14	50	44.0778	17.37	7	12	106.095	15.08	7	33	7.38472	5.53	2	2	74.3071	18.7	8	23	59.919	16.79	7	23	51.5296	16.79	8	17	55.1653	14.69	7	18	114.768	32.06	16	34	53.7857	26.15	11	17	64.3862	29.77	14
728945	RecName: Full=Apoptosis regulator BAX; AltName: Full=Bcl-2-like protein 4; Short=Bcl2-L-4	63.02	1	13	13	1261	77.955	45.83	8	22	91.7519	40.63	7	27	193.766	43.23	8	53	40.151	29.69	5	13	127.814	38.02	7	35	106.175	38.02	7	29	147.363	47.4	9	44	190.815	47.4	9	61	164.571	52.6	10	56	124.255	52.6	10	44	104.183	44.79	9
231632	RecName: Full=Apoptosis regulator Bcl-2	23.85	1	3	3	21					7.89368	19.67	2	2					2.11762	7.11	1	1
18203507	RecName: Full=Apoptosis-associated speck-like protein containing a CARD; Short=hASC; AltName: Full=Caspase recruitment domain-containing protein 5; AltName: Full=PYD and CARD domain-containing protein; AltName: Full=Target of methylation-induced silencing 1	84.1	1	17	17	594	36.6372	20	5	13	39.4682	27.18	6	14	42.4983	57.44	8	16	2.8443	6.67	2	2	34.7266	20	5	13	31.2017	23.59	6	12	37.3919	48.21	6	12	47.7299	39.49	5	17	51.5362	43.08	6	20	33.3979	43.08	6	15	51.9804	47.18	7
13431764	RecName: Full=Apoptosis-inducing factor 1, mitochondrial; AltName: Full=Programmed cell death protein 8; Flags: Precursor	62.15	1	39	39	3569	654.847	36.22	22	181	171.46	28.38	15	51	287.768	39.31	21	82	31.9239	18.43	8	11	276.573	36.05	22	90	247.148	36.87	23	87	232.505	33.44	21	76	180.365	32.63	19	59	507.271	40.62	24	155	274.061	39.31	20	86	431.869	45.35	27
74752283	RecName: Full=Apoptosis-inducing factor 2; AltName: Full=Apoptosis-inducing factor homologous mitochondrion-associated inducer of death; AltName: Full=Apoptosis-inducing factor-like mitochondrion-associated inducer of death; AltName: Full=p53-responsive gene 3 protein	24.66	1	8	8	122	7.84446	10.19	3	4	3.69387	2.95	1	1	23.3413	10.19	3	8	46.3441	17.69	6	15	15.4277	12.6	4	6	6.68549	6.43	2	2	19.5933	10.19	3	5	24.7668	15.28	5	10	26.4104	20.38	6	8	3.29338	3.75	1	1	4.95496	6.43	2
62286903	RecName: Full=Apoptosis-resistant E3 ubiquitin protein ligase 1	0.97	1	1	1	1
296439434	RecName: Full=Apoptosis-stimulating of p53 protein 1; AltName: Full=Protein phosphatase 1 regulatory subunit 13B	5.23	1	4	4	4
33860140	RecName: Full=Apoptosis-stimulating of p53 protein 2; AltName: Full=Bcl2-binding protein; Short=Bbp; AltName: Full=Renal carcinoma antigen NY-REN-51; AltName: Full=Tumor suppressor p53-binding protein 2; Short=53BP2; Short=p53-binding protein 2; Short=p53BP2	2.22	1	1	1	1
308153407	RecName: Full=Apoptotic chromatin condensation inducer in the nucleus; Short=Acinus	34.38	1	36	36	400	181.693	18.64	19	64	9.5892	4.33	3	3	48.0787	9.99	10	20					77.6502	13.05	12	27	19.2766	2.91	2	7	2.71584	1.42	1	1	17.688	5.52	4	8	45.6266	10.81	9	15	4.19443	2.68	2	3	129.524	19.31	16
20141188	RecName: Full=Apoptotic protease-activating factor 1; Short=APAF-1	13.94	1	15	15	101	12.2887	1.68	2	6	10.2682	2.48	3	4	14.2479	2.48	3	6	1.63661	0.56	1	1	23.1667	6.09	7	12	12.6194	3.04	4	7	7.46502	2.16	3	4	6.67026	2.16	3	4	11.057	2.24	3	6	22.0553	5.61	6	11	11.8608	4.01	5
48428038	RecName: Full=Aprataxin; AltName: Full=Forkhead-associated domain histidine triad-like protein; Short=FHA-HIT	5.9	1	2	2	3
267412	RecName: Full=Aquaporin-1; Short=AQP-1; AltName: Full=Aquaporin-CHIP; AltName: Full=Urine water channel; AltName: Full=Water channel protein for red blood cells and kidney proximal tubule	15.24	1	3	3	56	25.1888	13.01	2	8	29.4797	13.01	2	10	7.40631	5.58	1	3	19.5038	13.01	2	5					3.14015	5.58	1	1
47115841	RecName: Full=Aquaporin-11; Short=AQP-11	7.01	1	1	1	11									2.82334	7.01	1	1																					8.90864	7.01	1	3	2.67832	7.01	1	1	2.61491	7.01	1
2497938	RecName: Full=Aquaporin-3; Short=AQP-3; AltName: Full=Aquaglyceroporin-3	2.74	1	1	1	7	0	2.74	1	1													9.39732	2.74	1	5
2506859	RecName: Full=Aquaporin-4; Short=AQP-4; AltName: Full=Mercurial-insensitive water channel; Short=MIWC; AltName: Full=WCH4	4.95	1	1	1	1
1703358	RecName: Full=Aquaporin-5; Short=AQP-5	8.68	1	2	2	7
212276421	RecName: Full=Aquaporin-6; Short=AQP-6; AltName: Full=Aquaporin-2-like; AltName: Full=Kidney-specific aquaporin; Short=hKID	3.19	1	1	1	1
3121761	RecName: Full=Aquaporin-7; Short=AQP-7; AltName: Full=Aquaglyceroporin-7; AltName: Full=Aquaporin adipose; Short=AQPap; AltName: Full=Aquaporin-7-like	13.74	1	3	3	14									2.0396	2.05	1	1	3.12685	8.19	2	2																	2.07691	2.05	1	1	2.22296	2.05	1	1	3.89214	2.05	1
47117819	RecName: Full=Aquaporin-8; Short=AQP-8	2.3	1	1	1	5
12230234	RecName: Full=Arachidonate 12-lipoxygenase, 12R-type; Short=12R-LOX; Short=12R-lipoxygenase; AltName: Full=Epidermis-type lipoxygenase 12	20.83	1	11	12	28	2.37034	5.56	3	3					3.56824	3.28	2	2	2.39579	3.28	2	3													1.79046	1.71	1	1
317373425	RecName: Full=Arachidonate 15-lipoxygenase B; Short=15-LOX-B; AltName: Full=15-lipoxygenase 2; Short=15-LOX-2; AltName: Full=Arachidonate 15-lipoxygenase type II; AltName: Full=Linoleate 13-lipoxygenase 15-LOb	6.51	1	3	4	6					0	0.74	1	1																									2.63441	1.48	1	1
126396	RecName: Full=Arachidonate 15-lipoxygenase; Short=15-LOX; Short=15-LOX-1; AltName: Full=12/15-lipoxygenase; AltName: Full=Arachidonate 12-lipoxygenase, leukocyte-type; Short=12-LOX; AltName: Full=Arachidonate omega-6 lipoxygenase	28.1	1	15	15	154	16.2746	9.21	5	5					1.83503	1.06	1	1													7.58334	4.38	3	4					3.20963	1.96	1	1					3.12549	1.96	1
126407	RecName: Full=Arachidonate 5-lipoxygenase; Short=5-LO; Short=5-lipoxygenase	37.39	1	20	20	204	12.6744	6.08	4	7	10.6548	4.6	3	4	40.6891	11.28	8	18					17.0678	10.53	6	7	5.94727	7.72	4	4	9.21914	6.38	3	3	7.49994	4.9	3	4	1.93295	1.34	1	1	5.95444	4.6	3	5
120267	RecName: Full=Arachidonate 5-lipoxygenase-activating protein; AltName: Full=FLAP; AltName: Full=MK-886-binding protein	29.19	1	6	6	345	65.4951	26.71	5	27	6.89111	10.56	2	3	18.8868	17.39	3	9	3.7174	10.56	2	2	5.93326	17.39	3	5	12.9321	17.39	3	6	18.9617	18.63	4	10	22.5501	18.63	4	11	14.5952	17.39	3	7	8.27437	17.39	3	5	6.8128	10.56	2
85540611	RecName: Full=Archaemetzincin-1; AltName: Full=Archeobacterial metalloproteinase-like protein 1	3.82	1	2	2	7					2.10153	2.21	1	1																					2.28156	2.21	1	1	1.76173	1.61	1	1
317373321	RecName: Full=Archaemetzincin-2; AltName: Full=Archeobacterial metalloproteinase-like protein 2	10	1	2	2	2
45645212	RecName: Full=ARF GTPase-activating protein GIT1; Short=ARF GAP GIT1; AltName: Full=Cool-associated and tyrosine-phosphorylated protein 1; Short=CAT-1; Short=CAT1; AltName: Full=G protein-coupled receptor kinase-interactor 1; AltName: Full=GRK-interacting protein 1	12.61	1	5	8	70	21.8429	5.26	3	8	6.36222	4.07	2	2	16.3791	8.54	5	5					21.3582	8.54	5	8	4.79369	3.15	2	2	8.16336	5.52	3	3	6.6285	4.73	3	3	18.7569	6.31	4	6	2.02874	1.45	1	1	5.37756	1.45	1
17376322	RecName: Full=ARF GTPase-activating protein GIT2; Short=ARF GAP GIT2; AltName: Full=Cool-interacting tyrosine-phosphorylated protein 2; Short=CAT-2; Short=CAT2; AltName: Full=G protein-coupled receptor kinase-interactor 2; AltName: Full=GRK-interacting protein 2	12.65	1	6	9	33	8.42619	3.29	2	3	5.44754	3.29	2	2	6.05246	3.29	2	2					4.34182	3.29	2	2	6.6455	4.48	3	4	3.12606	1.98	1	1	2.18819	1.32	1	1	9.72194	3.03	2	3
21264399	RecName: Full=Arfaptin-1; AltName: Full=ADP-ribosylation factor-interacting protein 1	68.36	1	21	22	669	93.9259	41.02	11	22	104.317	37.53	11	26	92.0572	52.82	14	23	5.97773	10.46	2	2	109.467	34.32	11	28	60.7692	32.44	9	16	127.365	43.97	12	35	124.637	43.97	13	30	153.089	49.6	15	39	62.9239	30.03	10	19	68.935	29.76	8
1703205	RecName: Full=Arfaptin-2; AltName: Full=ADP-ribosylation factor-interacting protein 2; AltName: Full=Partner of RAC1; Short=Protein POR1	39.59	1	9	10	139	55.3142	14.96	4	14	18.9619	7.04	2	5	15.8242	16.42	4	5					14.0352	14.96	4	4	22.913	13.78	4	7	28.8474	14.96	4	9	26.9145	14.96	4	8	13.9907	15.84	4	4	6.03826	7.33	2	2	4.77643	8.21	2
26007019	RecName: Full=Arf-GAP domain and FG repeat-containing protein 1; AltName: Full=HIV-1 Rev-binding protein; AltName: Full=Nucleoporin-like protein RIP; AltName: Full=Rev-interacting protein; AltName: Full=Rev/Rex activation domain-binding protein	18.86	1	7	7	99	33.4271	13.7	5	10					26.4442	14.59	5	9					23.2206	14.06	5	7					7.02498	4.09	2	3	10.5224	6.58	3	5	30.5441	13.7	5	12	9.06613	4.63	2	3	4.55019	4.45	2
49035762	RecName: Full=Arf-GAP domain and FG repeat-containing protein 2; AltName: Full=HIV-1 Rev-binding protein-like protein; AltName: Full=Rev/Rex activation domain-binding protein related; Short=RAB-R	8.11	1	3	3	6																									3.69072	3.74	1	1	6.14746	6.24	2	2					2.94699	3.74	1	1
3183210	RecName: Full=Arf-GAP with coiled-coil, ANK repeat and PH domain-containing protein 1; AltName: Full=Centaurin-beta-1; Short=Cnt-b1	14.46	1	8	8	78	31.8853	9.59	6	8					5.02562	3.24	2	2					8.05604	2.16	1	2	15.659	4.46	3	6	4.23051	2.16	1	1	5.97229	2.16	2	2									11.1593	2.16	1
39932727	RecName: Full=Arf-GAP with coiled-coil, ANK repeat and PH domain-containing protein 2; AltName: Full=Centaurin-beta-2; Short=Cnt-b2	24.29	1	14	14	126	5.36696	3.34	2	2	2.05982	1.41	1	1	12.13	6.56	4	6	2.15653	1.41	1	1	11.93	8.35	5	5	8.02438	2.83	2	4	17.7695	4.37	3	7	19.4099	5.91	4	7	15.106	5.14	3	5	9.89858	5.14	3	4	9.57946	5.14	3
218511905	RecName: Full=Arf-GAP with coiled-coil, ANK repeat and PH domain-containing protein 3; AltName: Full=Centaurin-beta-5; Short=Cnt-b5	1.92	1	1	1	1
215273949	RecName: Full=Arf-GAP with dual PH domain-containing protein 1; AltName: Full=Centaurin-alpha-1; Short=Cnt-a1; AltName: Full=Putative MAPK-activating protein PM25	28.07	2	8	8	37	0	3.48	1	2													2.18731	3.21	1	1					6.53181	6.68	2	2	9.11734	11.23	3	3	19.7876	19.52	5	6					2.24814	4.55	1
160332373	RecName: Full=Arf-GAP with GTPase, ANK repeat and PH domain-containing protein 1; Short=AGAP-1; AltName: Full=Centaurin-gamma-2; Short=Cnt-g2; AltName: Full=GTP-binding and GTPase-activating protein 1; Short=GGAP1	4.2	1	1	3	28	12.1166	1.87	1	3	2.96672	1.87	1	1	4.10912	1.87	1	1					6.10646	3.5	2	2	10.2767	2.57	2	4	3.91326	1.87	1	1	3.72949	1.87	1	1	7.38313	1.87	1	2	6.80408	1.87	1	2
97535883	RecName: Full=Arf-GAP with GTPase, ANK repeat and PH domain-containing protein 2; Short=AGAP-2; AltName: Full=Centaurin-gamma-1; Short=Cnt-g1; AltName: Full=GTP-binding and GTPase-activating protein 2; Short=GGAP2; AltName: Full=Phosphatidylinositol 3-kinase enhancer; Short=PIKE	5.7	1	4	4	5																									0	0.76	1	1
97535922	RecName: Full=Arf-GAP with GTPase, ANK repeat and PH domain-containing protein 3; Short=AGAP-3; AltName: Full=CRAM-associated GTPase; Short=CRAG; AltName: Full=Centaurin-gamma-3; Short=Cnt-g3; AltName: Full=MR1-interacting protein; Short=MRIP-1	12	1	5	7	34	15.2125	3.09	2	4	2.96672	1.83	1	1	4.10912	1.83	1	1					3.96325	1.83	1	1	10.2767	2.51	2	4	3.91326	1.83	1	1	3.72949	1.83	1	1	10.4738	3.43	2	3	6.80408	1.83	1	2
74756856	RecName: Full=Arf-GAP with GTPase, ANK repeat and PH domain-containing protein 7; Short=AGAP-7; AltName: Full=Centaurin-gamma-like family member 4	3.17	1	1	1	1
226694321	RecName: Full=Arf-GAP with Rho-GAP domain, ANK repeat and PH domain-containing protein 1; AltName: Full=Centaurin-delta-2; Short=Cnt-d2	12.9	2	12	13	105					11.5028	2.62	3	5	13.0711	3.17	4	5					11.5644	2.21	2	5	2.66946	1.59	2	2	4.81231	1.59	2	2	4.96212	2.41	2	2	1.87217	0.41	1	1	1.87186	0.41	1	1	6.01609	1.24	1
308153629	RecName: Full=Arf-GAP with Rho-GAP domain, ANK repeat and PH domain-containing protein 2; AltName: Full=Centaurin-delta-1; Short=Cnt-d1; AltName: Full=Protein PARX	1.17	1	2	3	4																																					1.65285	0.53	1	1
73619965	RecName: Full=Arf-GAP with Rho-GAP domain, ANK repeat and PH domain-containing protein 3; AltName: Full=Centaurin-delta-3; Short=Cnt-d3	4.47	1	4	4	4
296439459	RecName: Full=Arf-GAP with SH3 domain, ANK repeat and PH domain-containing protein 1; AltName: Full=130 kDa phosphatidylinositol 4,5-bisphosphate-dependent ARF1 GTPase-activating protein; AltName: Full=ADP-ribosylation factor-directed GTPase-activating protein 1; Short=ARF GTPase-activating protein 1; AltName: Full=Development and differentiation-enhancing factor 1; Short=DEF-1; Short=Differentia…	3.81	1	2	3	8									2.4856	1.33	1	1									1.99012	1.33	1	1									7.67341	2.21	2	3
48474259	RecName: Full=Arf-GAP with SH3 domain, ANK repeat and PH domain-containing protein 2; AltName: Full=Development and differentiation-enhancing factor 2; AltName: Full=Paxillin-associated protein with ARF GAP activity 3; Short=PAG3; AltName: Full=Pyk2 C-terminus-associated protein; Short=PAP	13.42	1	7	8	91	6.74747	0.8	1	3	2.10106	0.8	1	1																	3.38572	2.19	1	1	4.001	2.19	1	1	11.1528	3.78	3	5	0	0.89	1	1	1.86001	0.8	1
12230985	RecName: Full=Arginase-1; AltName: Full=Liver-type arginase; AltName: Full=Type I arginase	42.86	1	11	11	131	16.8882	15.84	5	9	17.6763	13.35	4	12	7.77594	6.83	2	4	26.841	16.77	5	15	7.72472	6.83	2	6	3.5261	6.83	2	3	8.47427	6.83	2	4					2.52792	9.94	3	5	0	6.21	2	2	0	2.8	1
2492935	RecName: Full=Arginase-2, mitochondrial; AltName: Full=Kidney-type arginase; AltName: Full=Non-hepatic arginase; AltName: Full=Type II arginase; Flags: Precursor	8.19	1	3	3	3	0	3.95	1	1
74753014	RecName: Full=Arginine and glutamate-rich protein 1	19.05	1	7	7	46	4.95127	9.89	3	4					8.73395	9.16	3	5					2.10035	5.86	2	3									2.42595	2.93	1	1									5.56862	5.49	2
74739167	RecName: Full=Arginine/serine-rich coiled-coil protein 2	9.68	1	3	3	7									2.14193	2.76	1	1	1.89497	2.76	1	1																					2.42349	3.23	1	1
152031686	RecName: Full=Arginine/serine-rich protein PNISR; AltName: Full=PNN-interacting serine/arginine-rich protein; AltName: Full=SR-related protein; AltName: Full=SR-rich protein; AltName: Full=Serine/arginine-rich-splicing regulatory protein 130; Short=SRrp130; AltName: Full=Splicing factor, arginine/serine-rich 130; AltName: Full=Splicing factor, arginine/serine-rich 18	1.24	1	1	1	1																													2.01074	1.24	1	1
85540730	RecName: Full=Arginine-glutamic acid dipeptide repeats protein; AltName: Full=Atrophin-1-like protein; AltName: Full=Atrophin-1-related protein	3.19	1	2	2	2
20178331	RecName: Full=Arginine--tRNA ligase, cytoplasmic; AltName: Full=Arginyl-tRNA synthetase; Short=ArgRS	72.12	1	53	53	3132	369.405	41.97	25	123	174.174	26.67	15	60	360.47	42.58	27	118	16.3724	8.03	5	10	341.599	50.15	32	128	245.019	45.45	25	109	250.807	39.24	22	91	268.773	37.73	24	96	572.777	48.18	33	189	279.589	48.33	30	100	320.748	55.15	34
124028641	RecName: Full=Argininosuccinate lyase; Short=ASAL; AltName: Full=Arginosuccinase	57.33	1	32	32	1534	80.0279	24.78	11	26	42.5953	19.4	8	12	165.039	41.38	19	47	35.8728	24.57	9	12	193.678	43.32	20	66	127.865	41.81	19	48	148.922	42.67	17	44	151.579	38.58	16	45	262.057	50.86	24	83	118.455	39.66	16	39	114.631	44.83	22
20141195	RecName: Full=Argininosuccinate synthase; AltName: Full=Citrulline--aspartate ligase	76.21	1	34	34	2673	329.073	29.85	17	120	140.799	24.27	14	51	121.709	34.22	15	47	120.564	38.35	18	44	146.88	36.41	16	55	138.903	36.89	15	63	88.5443	29.61	13	33	83.9621	31.31	12	27	225.932	33.25	16	94	271.821	44.66	20	110	158.861	35.44	19
116242765	RecName: Full=Arginyl aminopeptidase-like 1; Short=RNPEP-like 1	2.83	1	1	1	1									2.91579	2.83	1	1
22002033	RecName: Full=Arginyl-tRNA--protein transferase 1; Short=Arginyltransferase 1; Short=R-transferase 1; AltName: Full=Arginine-tRNA--protein transferase 1	17.95	1	7	7	49	5.45734	2.32	1	2	3.40126	2.32	1	2	6.74525	2.32	1	3					2.59172	2.9	1	1	8.84559	3.47	2	3	5.55889	5.79	2	2	9.56659	10.62	4	4	0	2.32	1	1	1.83296	2.32	1	1
12229553	RecName: Full=Armadillo repeat protein deleted in velo-cardio-facial syndrome	1.35	1	1	1	5																	1.93203	1.35	1	1
74734555	RecName: Full=Armadillo repeat-containing protein 1	42.55	1	8	8	47	7.94037	10.99	2	2	3.12178	5.32	1	1									5.57842	5.32	2	2	2.65366	8.51	2	2	5.25864	8.51	2	2	5.62872	8.87	2	2	21.7577	20.21	4	7	2.93035	5.32	1	1	3.16516	5.32	1
74714720	RecName: Full=Armadillo repeat-containing protein 10; AltName: Full=Splicing variant involved in hepatocarcinogenesis protein	49.85	1	12	12	159	15.6396	10.79	3	5	8.75587	7.58	2	3	6.63593	7.58	2	2					36.2005	19.53	5	13	15.8456	10.79	3	6	10.5215	15.74	4	4	21.9129	16.62	5	9	36.1197	23.91	6	12	2.41896	2.62	1	1	7.52043	12.54	3
172045816	RecName: Full=Armadillo repeat-containing protein 2	3.69	1	3	3	5																																	3.49311	0.69	1	3
215273946	RecName: Full=Armadillo repeat-containing protein 3; AltName: Full=Beta-catenin-like protein; AltName: Full=Cancer/testis antigen 81; Short=CT81; AltName: Full=KU-CT-1	2.64	1	2	2	2									0	1.83	1	1
74744660	RecName: Full=Armadillo repeat-containing protein 4	2.87	1	2	2	3																																	1.81681	0.67	1	1					0	0.67	1
145558851	RecName: Full=Armadillo repeat-containing protein 5	3.21	1	3	3	3
109940304	RecName: Full=Armadillo repeat-containing protein 6	7.19	1	3	3	9									2.57021	2.79	1	1									2.11244	2.2	1	1									3.0413	2.2	1	1
145558852	RecName: Full=Armadillo repeat-containing protein 8	23.63	1	11	12	36																	4.49223	3.42	2	2	4.55517	3.12	2	2	1.98467	1.63	1	1					4.02679	4.46	3	3	9.19437	6.24	4	4	3.8711	3.27	2
74761871	RecName: Full=Armadillo repeat-containing X-linked protein 1; AltName: Full=ARM protein lost in epithelial cancers on chromosome X 1; Short=Protein ALEX1	5.52	1	2	2	2					3.17985	2.65	1	1
74759000	RecName: Full=Armadillo repeat-containing X-linked protein 2; AltName: Full=ARM protein lost in epithelial cancers on chromosome X 2; Short=Protein ALEX2	5.22	1	2	2	4
74753322	RecName: Full=Armadillo repeat-containing X-linked protein 3; AltName: Full=ARM protein lost in epithelial cancers on chromosome X 3; Short=Protein ALEX3	44.59	1	14	14	269	113.313	30.08	9	32	10.959	10.03	3	4	28.1884	17.15	6	9	2.02212	3.43	1	1	39.6075	25.86	8	13	15.551	19.26	5	6	23.3624	19.53	5	9	25.7609	25.59	7	8	106.564	35.09	11	34	22.9271	22.16	6	8	114.334	35.62	12
311033369	RecName: Full=Aromatic-L-amino-acid decarboxylase; Short=AADC; AltName: Full=DOPA decarboxylase; Short=DDC	44.79	1	19	19	151	41.7178	13.54	6	11	21.0402	13.96	5	5	11.437	9.79	4	5									10.0749	7.92	3	3	22.0732	10.63	4	6	33.4566	13.96	5	8	11.258	7.71	3	5	28.221	13.75	5	8	22.6988	8.54	3
74738824	RecName: Full=Arpin; AltName: Full=Arp2/3 inhibition protein	49.12	1	10	10	77	11.7717	5.31	1	4	5.89272	11.06	2	2	3.37126	5.31	1	1	0	4.87	1	1	23.674	29.65	6	9	4.7848	10.18	2	2	4.21026	10.18	2	2	4.92371	10.18	2	2	2.27232	5.31	1	1					5.56375	5.31	1
74751028	RecName: Full=Arrestin domain-containing protein 1	17.32	1	5	5	26	10.5178	5.77	2	4					2.77051	3.23	1	1													1.84159	3.23	1	1					6.71975	4.62	2	3	2.10961	2.54	1	1
325511327	RecName: Full=Arrestin domain-containing protein 5	4.39	1	1	1	1
93189450	RecName: Full=Arrestin-C; AltName: Full=Cone arrestin; Short=C-arrestin; Short=cArr; AltName: Full=Retinal cone arrestin-3; AltName: Full=X-arrestin	5.67	1	2	2	4																													2.2341	2.06	1	1									2.18553	2.06	1
114163	RecName: Full=Aryl hydrocarbon receptor nuclear translocator; Short=ARNT protein; AltName: Full=Class E basic helix-loop-helix protein 2; Short=bHLHe2; AltName: Full=Dioxin receptor, nuclear translocator; AltName: Full=Hypoxia-inducible factor 1-beta; Short=HIF-1-beta; Short=HIF1-beta	3.42	5	1	2	2																																	0	2.79	1	1
124007121	RecName: Full=Aryl hydrocarbon receptor nuclear translocator-like protein 2; AltName: Full=Basic-helix-loop-helix-PAS protein MOP9; AltName: Full=Brain and muscle ARNT-like 2; AltName: Full=CYCLE-like factor; Short=CLIF; AltName: Full=Class E basic helix-loop-helix protein 6; Short=bHLHe6; AltName: Full=Member of PAS protein 9; AltName: Full=PAS domain-containing protein 9	3.14	1	1	1	1
3041653	RecName: Full=Aryl hydrocarbon receptor; Short=Ah receptor; Short=AhR; AltName: Full=Class E basic helix-loop-helix protein 76; Short=bHLHe76; Flags: Precursor	8.61	1	5	5	5
317373587	RecName: Full=Arylacetamide deacetylase	4.01	1	1	1	1
114234	RecName: Full=Arylamine N-acetyltransferase 1; AltName: Full=Arylamide acetylase 1; AltName: Full=Monomorphic arylamine N-acetyltransferase; Short=MNAT; AltName: Full=N-acetyltransferase type 1; Short=NAT-1	53.79	1	15	15	125	1.78597	3.45	1	1	4.53183	6.21	2	2	5.15166	6.55	2	2	1.61572	3.1	1	1	20.4171	25.17	6	8	4.84488	7.59	2	3	18.9684	23.1	5	7	31.3087	31.38	8	11	5.06414	8.28	2	2	17.9222	16.9	6	7
114238	RecName: Full=Arylamine N-acetyltransferase 2; AltName: Full=Arylamide acetylase 2; AltName: Full=N-acetyltransferase type 2; Short=NAT-2; AltName: Full=Polymorphic arylamine N-acetyltransferase; Short=PNAT	21.38	1	5	5	17									1.6421	3.1	1	2													5.04138	7.24	2	2	3.81656	3.1	1	2					2.74304	3.1	1	1	2.14183	3.1	1
114221	RecName: Full=Arylsulfatase A; Short=ASA; AltName: Full=Cerebroside-sulfatase; Contains: RecName: Full=Arylsulfatase A component B; Contains: RecName: Full=Arylsulfatase A component C; Flags: Precursor	29.98	1	8	9	218	45.3775	17.36	5	11	16.1642	11.24	4	5	23.4482	5.92	2	6					3.5421	5.33	1	1	10.3134	9.27	3	4	17.3946	8.68	3	4	27.9939	14.6	5	8	3.41905	2.76	1	1	8.0582	5.52	2	3	4.84958	2.76	1
114223	RecName: Full=Arylsulfatase B; Short=ASB; AltName: Full=N-acetylgalactosamine-4-sulfatase; Short=G4S; Flags: Precursor	19.51	1	8	8	48	2.91855	2.06	1	1	2.47566	2.06	1	1	0	2.06	1	1					2.24419	2.06	1	1	2.55092	2.06	1	1	6.93906	3.75	2	3	2.77736	2.06	1	1					4.72989	3.38	2	2
212276422	RecName: Full=Arylsulfatase D; Short=ASD; Flags: Precursor	22.43	1	8	10	229	43.0658	17.71	7	14	14.6148	6.91	3	7	78.8876	16.86	7	25					30.8338	9.78	4	11	11.9457	4.55	2	4	11.8908	5.06	2	6	15.6982	3.54	2	7	8.47965	5.06	2	3	13.6753	5.06	2	5	17.1718	7.59	3
77416850	RecName: Full=Arylsulfatase E; Short=ASE; Flags: Precursor	31.92	2	15	17	174	27.6961	13.41	6	8	4.91216	2.38	1	1	38.1732	15.45	7	11					4.3972	3.9	2	2									5.97571	3.9	2	2	20.6753	13.07	5	6	0	2.38	1	1	2.86236	2.38	1
259016386	RecName: Full=Arylsulfatase F; Short=ASF; Flags: Precursor	3.39	1	1	2	3	2.05854	1.69	1	1																	0	1.69	1	1
74722580	RecName: Full=Arylsulfatase J; Short=ASJ; Flags: Precursor	5.68	1	1	1	1
74733311	RecName: Full=Ashwin	26.29	1	4	4	10									4.36894	7.33	1	1					3.4721	7.33	1	1													10.3235	13.79	2	3					5.7136	13.79	2
126132	RecName: Full=Asialoglycoprotein receptor 1; Short=ASGP-R 1; Short=ASGPR 1; AltName: Full=C-type lectin domain family 4 member H1; AltName: Full=Hepatic lectin H1; Short=HL-1	6.53	1	1	1	1																													0	6.53	1	1
13432102	RecName: Full=Asparagine synthetase [glutamine-hydrolyzing]; AltName: Full=Cell cycle control protein TS11; AltName: Full=Glutamine-dependent asparagine synthetase	31.91	1	16	16	273	17.44	5.88	3	7	0	1.6	1	1	14.2627	3.92	2	6					0	1.6	1	2					4.76903	6.42	3	4	0	1.6	1	1	21.2654	12.3	6	11	4.67924	4.1	2	4	7.18183	4.46	2
3915059	RecName: Full=Asparagine--tRNA ligase, cytoplasmic; AltName: Full=Asparaginyl-tRNA synthetase; Short=AsnRS	52.92	1	34	34	3556	442.835	33.94	21	114	188.975	31.2	17	57	545.277	40.33	25	145	26.9511	12.59	6	11	340.408	32.48	20	88	341.416	33.03	19	116	264.086	36.13	21	81	283.244	37.77	21	85	388.603	36.86	20	121	363.899	39.05	23	126	221.156	37.96	20
5902703	RecName: Full=Aspartate aminotransferase, cytoplasmic; Short=cAspAT; AltName: Full=Cysteine aminotransferase, cytoplasmic; AltName: Full=Cysteine transaminase, cytoplasmic; Short=cCAT; AltName: Full=Glutamate oxaloacetate transaminase 1; AltName: Full=Transaminase A	73.12	1	30	30	2293	158.967	49.15	17	44	139.036	53.03	19	41	110.39	44.07	15	42	53.7083	33.9	11	17	132.492	50.61	16	41	131.039	50.36	15	44	212.653	60.05	20	65	216.492	53.03	18	67	146.817	50.12	17	48	165.7	55.21	18	54	67.0997	40.68	15
308153643	RecName: Full=Aspartate aminotransferase, mitochondrial; Short=mAspAT; AltName: Full=Fatty acid-binding protein; Short=FABP-1; AltName: Full=Glutamate oxaloacetate transaminase 2; AltName: Full=Kynurenine aminotransferase 4; AltName: Full=Kynurenine aminotransferase IV; AltName: Full=Kynurenine--oxoglutarate transaminase 4; AltName: Full=Kynurenine--oxoglutarate transaminase IV; AltName: Full=Pla…	77.67	1	32	32	5165	787.144	57.67	25	207	373.434	52.33	23	102	400.96	51.4	22	120	59.7285	22.56	10	20	462.341	55.81	24	150	480.084	46.51	20	155	589.755	64.42	26	167	490.061	64.42	27	139	798.989	68.14	27	224	478.027	69.07	26	134	536.497	51.4	24
215274179	RecName: Full=Aspartate beta-hydroxylase domain-containing protein 1	11.28	1	1	1	1
74757726	RecName: Full=Aspartate beta-hydroxylase domain-containing protein 2	2.71	1	1	1	5
20178330	RecName: Full=Aspartate--tRNA ligase, cytoplasmic; AltName: Full=Aspartyl-tRNA synthetase; Short=AspRS; AltName: Full=Cell proliferation-inducing gene 40 protein	78.44	2	46	47	4671	833.736	60.88	27	261	206.54	51.7	21	69	688.137	63.47	28	235	90.6199	38.92	16	32	385.724	65.67	34	142	287.629	55.69	25	112	261.757	60.08	27	83	208.819	58.28	27	76	820.238	67.07	32	261	299.728	60.68	27	107	413.989	66.07	31
74758347	RecName: Full=Aspartate--tRNA ligase, mitochondrial; AltName: Full=Aspartyl-tRNA synthetase; Short=AspRS; Flags: Precursor	54.42	1	32	32	622	69.1879	14.73	10	27	27.1376	7.44	4	10	117.6	24.34	14	38					24.1535	10.54	6	8	36.464	16.9	10	13	52.1513	20.47	12	20	30.6857	12.71	9	11	85.4283	23.26	14	33	84.9007	30.54	15	31	55.1919	27.29	14
1168340	RecName: Full=Aspartoacylase; AltName: Full=Aminoacylase-2; Short=ACY-2	36.74	1	10	10	55					8.479	12.14	3	3					8.58411	9.27	2	2	3.17386	5.11	1	1	14.4231	11.82	3	5	9.23432	9.27	2	2	26.8977	20.77	6	8					10.6491	12.46	3	3
17367145	RecName: Full=Aspartyl aminopeptidase	65.89	1	25	25	1574	179.237	30.32	16	50	121.329	26.53	12	36	124.252	31.79	12	37	58.5689	20.63	9	22	134.728	39.37	15	45	138.627	28.42	12	58	107.632	26.53	11	32	146.412	30.11	12	44	244.371	37.47	15	77	136.734	33.68	14	44	137.464	39.58	15
145559444	RecName: Full=Aspartyl/asparaginyl beta-hydroxylase; AltName: Full=Aspartate beta-hydroxylase; Short=ASP beta-hydroxylase; AltName: Full=Peptide-aspartate beta-dioxygenase	50.79	1	32	33	1198	234.558	29.29	21	83	79.8737	21.9	15	29	253.666	30.47	20	80	212.661	31.79	21	79	130.273	25.46	16	49	57.0255	13.85	7	22	39.2164	10.16	7	15	57.9018	15.7	10	23	217.283	30.34	21	72	65.2778	20.05	13	25	141.575	35.36	23
209572589	RecName: Full=Asporin; AltName: Full=Periodontal ligament-associated protein 1; Short=PLAP-1; Flags: Precursor	71.32	1	30	30	1595					117.202	36.05	11	33					335.628	47.89	17	102					34.7447	21.32	6	11	80.0434	25.26	9	25	204.842	31.84	11	55					55.3248	27.37	8	18
32470612	RecName: Full=Astrocytic phosphoprotein PEA-15; AltName: Full=15 kDa phosphoprotein enriched in astrocytes; AltName: Full=Phosphoprotein enriched in diabetes; Short=PED	62.31	1	9	9	331	19.8069	16.92	2	6	13.1934	23.08	3	6	13.3508	16.92	2	4	9.41112	16.92	2	3	21.5127	25.38	3	8	29.4971	25.38	3	10	10.7147	23.85	3	4	19.789	23.85	3	7	18.545	16.92	2	7	5.07178	16.92	2	2	25.072	19.23	3
160017904	RecName: Full=Astrotactin-2; Flags: Precursor	1.27	1	1	1	1
17372671	RecName: Full=Ataxin-10; AltName: Full=Brain protein E46 homolog; AltName: Full=Spinocerebellar ataxia type 10 protein	57.26	1	21	22	374	84.0731	22.74	8	25	15.4111	11.79	4	4	71.84	25.89	10	21	4.12504	3.16	1	1	19.3288	13.26	5	7	11.0427	6.11	2	3	33.5378	15.79	6	9	43.0975	22.74	8	13	75.7252	31.79	12	23	40.9176	24.21	9	14	50.2356	17.05	6
215273941	RecName: Full=Ataxin-2; AltName: Full=Spinocerebellar ataxia type 2 protein; AltName: Full=Trinucleotide repeat-containing gene 13 protein	7.01	1	6	6	14	6.97708	2.44	2	2					12.2905	2.59	2	3					4.73612	1.98	2	2					2.47891	1.14	1	1	6.13287	1.45	1	2
52000729	RecName: Full=Ataxin-2-like protein; AltName: Full=Ataxin-2 domain protein; AltName: Full=Ataxin-2-related protein	23.16	1	17	17	159	70.5734	15.35	10	31					24.6662	6.6	5	14					3.67298	1.49	1	1	4.18379	2.05	2	2					2.46952	1.49	1	1	41.4353	10.79	6	13					19.2379	10.98	6
290457685	RecName: Full=Ataxin-3; AltName: Full=Machado-Joseph disease protein 1; AltName: Full=Spinocerebellar ataxia type 3 protein	6.87	1	2	2	12									2.71774	3.3	1	1									2.46741	3.3	1	1					2.90868	3.57	1	1									5.07749	6.87	2
74749329	RecName: Full=Atherin; AltName: Full=Sterile alpha motif domain-containing protein 1; Short=SAM domain-containing protein 1	1.86	1	1	1	2
74746532	RecName: Full=AT-hook DNA-binding motif-containing protein 1	0.81	1	1	1	1
150416853	RecName: Full=AT-hook-containing transcription factor	1.88	1	2	2	2
37999727	RecName: Full=Atlastin-1; AltName: Full=Brain-specific GTP-binding protein; AltName: Full=GTP-binding protein 3; Short=GBP-3; Short=hGBP3; AltName: Full=Guanine nucleotide-binding protein 3; AltName: Full=Spastic paraplegia 3 protein A	16.85	1	6	6	14					2.89227	2.33	1	1									3.49728	2.33	1	1	3.28362	2.33	1	1	2.70667	2.33	1	1	1.97944	1.43	1	1
147742983	RecName: Full=Atlastin-2; AltName: Full=ADP-ribosylation factor-like protein 6-interacting protein 2; Short=ARL-6-interacting protein 2; Short=Aip-2	36.88	1	12	13	91	18.0102	8.4	3	4					11.933	6	3	4					17.6347	13.04	5	6					12.3335	8.75	4	4	6.11742	1.72	1	2	10.0571	9.78	4	4					30.9377	12.18	5
74736374	RecName: Full=Atlastin-3	66.73	1	30	31	1095	81.4516	16.08	7	28	99.8541	19.59	9	32	66.6923	17.74	8	21	65.74	22.92	9	27	85.7285	18.3	8	33	114.839	20.89	9	50	71.367	16.82	7	25	72.9612	19.59	9	28	113.328	35.49	14	43	84.961	25.14	10	30	37.1123	13.86	6
215273936	RecName: Full=ATM interactor; AltName: Full=ATM/ATR-substrate CHK2-interacting zinc finger protein; Short=ASCIZ; AltName: Full=Zinc finger protein 822	3.28	1	2	2	2																																	5.29892	3.28	2	2
20455474	RecName: Full=ATP synthase F(0) complex subunit B1, mitochondrial; AltName: Full=ATP synthase proton-transporting mitochondrial F(0) complex subunit B1; AltName: Full=ATP synthase subunit b; Short=ATPase subunit b; Flags: Precursor	61.72	1	25	25	3055	412.09	59.77	19	108	504.616	57.81	20	124	550.417	57.03	19	149	97.5183	35.55	10	27	665.115	60.16	22	178	570.19	46.48	20	166	458.103	57.81	20	120	448.688	57.81	20	118	340.726	44.92	18	102	425.537	46.48	20	128	154.672	39.84	16
461588	RecName: Full=ATP synthase F(0) complex subunit C1, mitochondrial; AltName: Full=ATP synthase lipid-binding protein; AltName: Full=ATP synthase proteolipid P1; AltName: Full=ATP synthase proton-transporting mitochondrial F(0) complex subunit C1; AltName: Full=ATPase protein 9; AltName: Full=ATPase subunit c; Flags: Precursor	22.79	3	1	1	2																	6.34319	22.79	1	2
170652901	RecName: Full=ATP synthase mitochondrial F1 complex assembly factor 1; AltName: Full=ATP11 homolog; Flags: Precursor	35.06	1	12	12	68	4.51669	2.13	1	2	8.67118	8.54	3	4					1.79913	2.13	1	1	19.6723	20.73	6	8	13.135	10.67	4	7	7.79253	13.72	4	5	19.4196	18.6	5	6	21.5584	17.68	5	6	8.13287	11.28	3	3	1.60432	2.13	1
73917623	RecName: Full=ATP synthase mitochondrial F1 complex assembly factor 2; AltName: Full=ATP12 homolog; Flags: Precursor	50.87	1	11	11	108	12.201	12.46	3	3	10.2673	13.49	3	3	7.66425	7.96	2	2					22.8287	23.53	5	7	5.73555	7.96	2	2					6.00599	7.96	2	2	11.6072	13.84	3	4	15.4248	17.99	4	5	7.181	6.92	2
114483	RecName: Full=ATP synthase protein 8; AltName: Full=A6L; AltName: Full=F-ATPase subunit 8	55.88	1	4	4	185	47.5936	55.88	4	20	25.7863	52.94	3	13	66.3164	55.88	4	27	0	23.53	1	1	40.126	52.94	3	18					13.6358	36.76	2	7	17.9161	52.94	3	10	22.2817	39.71	2	10	23.8419	29.41	2	10
114443	RecName: Full=ATP synthase subunit a; AltName: Full=F-ATPase protein 6	8.85	1	3	3	807	84.0799	8.85	3	37	63.5415	7.08	2	33	74.2838	7.08	2	36	18.8573	7.08	2	9	53.0838	7.08	2	25	50.6278	7.08	2	23	75.5197	7.08	2	39	85.9772	7.08	2	43	25.3872	4.42	1	9	46.238	7.08	2	20	24.5991	7.08	2
114517	RecName: Full=ATP synthase subunit alpha, mitochondrial; Flags: Precursor	73.6	1	56	56	17815	1149.57	60.4	32	369	1338.16	61.12	34	403	1381.83	63.29	35	417	491.6	52.8	27	154	1499.72	61.3	37	493	1552.77	63.29	37	537	1602.23	64.01	38	471	1729.62	65.46	39	512	1621.31	63.47	36	473	1894.94	63.29	42	563	1203.2	60.94	37
114549	RecName: Full=ATP synthase subunit beta, mitochondrial; Flags: Precursor	88.85	1	49	49	22664	1992.11	60.3	23	489	1784.81	53.88	23	461	1595.08	74.48	30	423	589.826	50.85	21	163	1710.71	73.35	26	480	2037.64	64.27	26	555	1960.77	57.66	22	517	2047.8	74.48	29	532	1587.94	69	28	418	2183.86	66.92	27	597	1128.45	58.41	25
6831494	RecName: Full=ATP synthase subunit d, mitochondrial; Short=ATPase subunit d	90.06	1	20	20	1478	99.9068	59.01	12	30	166.091	68.94	12	55	174.368	81.99	14	54	13.4995	12.42	3	7	149.646	63.98	13	46	130.608	65.84	11	45	159.905	67.08	12	58	139.028	67.7	13	45	55.3612	51.55	8	23	60.5539	68.94	10	28	33.8286	58.39	10
584812	RecName: Full=ATP synthase subunit delta, mitochondrial; AltName: Full=F-ATPase delta subunit; Flags: Precursor	44.05	1	6	6	207	16.1711	8.33	1	4	23.7445	13.69	2	7	21.2075	32.14	2	4					43.0176	8.33	1	11	12.9445	13.69	2	7	19.6166	13.69	2	7	11.7416	13.69	2	4	7.48299	8.33	1	2	14.4618	13.69	2	5	6.82264	13.69	2
3023369	RecName: Full=ATP synthase subunit e, mitochondrial; Short=ATPase subunit e	71.01	1	8	8	953	105.305	62.32	4	50	67.456	66.67	5	36	135.124	62.32	4	59	24.9475	42.03	3	15	90.46	46.38	4	46	129.024	49.28	4	49	81.1025	42.03	3	48	79.9039	42.03	3	40	69.2442	66.67	5	32	77.9274	66.67	5	34	62.4985	28.99	3
3023354	RecName: Full=ATP synthase subunit epsilon, mitochondrial; Short=ATPase subunit epsilon	60.78	2	6	6	288	42.4086	31.37	2	19	31.9177	37.25	3	14	42.5963	37.25	3	24	2.12788	31.37	2	5	30.54	37.25	3	19	3.85529	31.37	2	4	26.9202	37.25	3	14	40.4951	47.06	4	23	15.2862	50.98	4	18	24.7334	47.06	4	15	0	15.69	1
7404340	RecName: Full=ATP synthase subunit f, mitochondrial	36.17	1	4	4	1036	24.0905	25.53	2	7	19.4115	25.53	2	6	17.7117	25.53	2	6	2.9679	11.7	1	1	8.43839	25.53	2	3	11.0599	35.11	3	4	16.1123	35.11	3	6	18.4033	35.11	3	7	24.9893	35.11	3	9	37.5368	35.11	3	13	15.6383	25.53	2
62906882	RecName: Full=ATP synthase subunit g, mitochondrial; Short=ATPase subunit g	57.28	1	7	7	1761	248.258	52.43	6	71	201.945	52.43	6	56	367.3	57.28	7	108	103.224	47.57	5	34	227.842	57.28	7	63	200.351	57.28	7	60	288.982	57.28	7	86	316.518	52.43	6	90	187.924	57.28	7	60	173.418	57.28	7	59	32.8684	47.57	5
543875	RecName: Full=ATP synthase subunit gamma, mitochondrial; AltName: Full=F-ATPase gamma subunit; Flags: Precursor	53.36	1	21	21	2604	227.454	27.85	9	69	254.16	29.53	11	82	56.148	20.47	6	21	57.3122	24.5	7	20	181.811	29.19	12	68	213.135	28.52	12	90	272.963	30.2	11	86	309.357	29.19	11	97	251.764	32.55	12	81	289.838	32.55	12	96	219.914	29.19	10
1352049	RecName: Full=ATP synthase subunit O, mitochondrial; AltName: Full=Oligomycin sensitivity conferral protein; Short=OSCP; Flags: Precursor	78.87	1	22	22	3390	283.748	70.42	12	86	408.692	70.42	14	115	402.573	68.54	13	109	176.133	45.07	8	55	385.213	72.3	16	117	331.077	63.85	15	109	350.853	55.87	13	102	380.028	70.42	14	110	395.6	68.54	14	115	459.864	78.87	17	135	200.707	67.14	13
313104249	RecName: Full=ATP synthase subunit s, mitochondrial; AltName: Full=ATP synthase-coupling factor B; Short=FB; AltName: Full=Mitochondrial ATP synthase regulatory component factor B; Flags: Precursor	28.37	1	7	7	109	13.0242	19.53	4	6	15.3019	18.6	4	6	8.15116	8.84	2	3	4.38783	9.3	2	2	14.6275	13.02	3	6	8.52978	13.02	3	4	8.12472	15.35	3	3	15.7666	13.02	3	7	12.0189	20	4	5	9.48374	13.49	3	4	6.02658	13.49	3
296439436	RecName: Full=ATP synthase subunit s-like protein	42.02	1	8	8	11									2.36514	4.28	1	1																					3.24788	7	2	2
114688	RecName: Full=ATP synthase-coupling factor 6, mitochondrial; Short=ATPase subunit F6; Flags: Precursor	63.89	1	8	8	122	3.59348	12.96	1	1	4.53944	30.56	2	2	39.7078	45.37	4	10	2.36543	12.96	1	1	3.01469	12.96	1	1	2.79515	17.59	1	1	21.5537	47.22	5	7	16.9854	46.3	3	6					0	17.59	1	1
6647417	RecName: Full=ATPase ASNA1; AltName: Full=Arsenical pump-driving ATPase; AltName: Full=Arsenite-stimulated ATPase; AltName: Full=Transmembrane domain recognition complex 40 kDa ATPase subunit; AltName: Full=hARSA-I; AltName: Full=hASNA-I	44.83	1	13	13	604	34.9716	16.67	6	11	56.9817	24.14	7	17	49.0719	26.72	8	17	22.0273	10.92	3	7	25.3028	22.13	6	14	27.5258	25.29	7	11	85.2223	38.51	10	29	63.2043	36.49	9	19	114.593	41.09	11	34	69.8863	34.77	8	23	35.0448	21.55	5
74762551	RecName: Full=ATPase family AAA domain-containing protein 1; AltName: Full=Thorase	41	1	12	12	116	37.047	25.21	7	9	39.7397	22.71	6	12	34.4821	22.99	6	8					19.8923	18.28	4	5	9.19826	9.42	2	3	25.7386	15.24	3	7	29.9057	18.28	4	8	41.1151	26.87	7	13	11.8764	18.28	4	4	14.9785	18.56	4
74762365	RecName: Full=ATPase family AAA domain-containing protein 2; AltName: Full=AAA nuclear coregulator cancer-associated protein; Short=ANCCA	5.61	1	5	5	5
296439432	RecName: Full=ATPase family AAA domain-containing protein 2B	3.64	1	4	4	7	2.11173	0.48	1	1	2.66718	0.75	1	1																									1.74643	0.48	1	1
84028405	RecName: Full=ATPase family AAA domain-containing protein 3A	54.26	1	11	39	1132	317.361	32.02	18	87	53.3134	13.88	7	15	128.939	24.61	14	40	6.50045	5.05	2	2	137.129	30.91	17	52	55.51	23.97	13	24	84.7281	20.5	12	27	56.6148	21.92	12	20	245.273	39.91	23	68	59.6042	22.08	14	20	76.2032	24.92	14
74745646	RecName: Full=ATPase family AAA domain-containing protein 3B; AltName: Full=AAA-TOB3	36.88	1	4	27	746	172.075	16.51	11	52	20.8431	7.72	5	7	71.5211	12.35	8	26	1.91658	1.7	1	1	110.853	20.06	12	42	39.6806	13.73	9	18	41.4789	11.88	9	16	25.6101	9.88	7	10	134.838	25	15	41	36.5754	12.04	10	14	44.0845	10.34	7
162416279	RecName: Full=ATPase family AAA domain-containing protein 3C	42.34	1	2	15	383	88.4674	28.22	8	29	22.83	10.95	4	8	46.6146	13.14	5	16					34.301	8.27	4	18	10.5155	6.08	3	7	13.9424	6.33	4	7	13.1259	9	3	5	67.9503	18.49	6	19	17.3058	11.68	6	8	15.7332	11.44	4
296439460	RecName: Full=ATPase family AAA domain-containing protein 5; AltName: Full=Chromosome fragility-associated gene 1 protein	0.43	1	1	1	1																																									2.36328	0.43	1
12585262	RecName: Full=ATPase inhibitor, mitochondrial; AltName: Full=Inhibitor of F(1)F(o)-ATPase; Short=IF(1); Short=IF1; Flags: Precursor	38.68	1	7	7	71					2.02928	9.43	1	2	7.24578	9.43	1	3	2.23459	9.43	1	1	4.98219	9.43	1	2	2.89874	9.43	1	2	1.87438	7.55	1	2	7.43414	9.43	1	3	9.08661	24.53	3	8	2.6689	9.43	1	3	0	9.43	1
73622085	RecName: Full=ATPase WRNIP1; AltName: Full=Werner helicase-interacting protein 1	20.9	1	13	13	61	2.74708	2.11	1	1	3.30954	3.61	2	3	17.9257	10.23	6	8					12.1331	8.72	5	6	2.5646	1.8	1	2					8.00199	7.37	4	4	5.62545	3.61	2	2	9.54311	3.91	2	4	7.30374	6.32	4
308153644	RecName: Full=ATP-binding cassette sub-family A member 1; AltName: Full=ATP-binding cassette transporter 1; Short=ABC-1; Short=ATP-binding cassette 1; AltName: Full=Cholesterol efflux regulatory protein	3.05	1	4	5	5																																	0	0.22	1	1
296439455	RecName: Full=ATP-binding cassette sub-family A member 10	5.12	1	3	4	11																									1.96393	1.04	1	1
269849713	RecName: Full=ATP-binding cassette sub-family A member 12; AltName: Full=ATP-binding cassette transporter 12; Short=ATP-binding cassette 12	1.77	1	3	4	5									0	0.23	1	1
327478592	RecName: Full=ATP-binding cassette sub-family A member 13	4.07	2	10	12	20									1.70221	0.24	2	2					0	0.12	1	2					1.7482	0.12	1	2	0	0.12	1	1	0	0.12	1	1	3.4277	0.38	2	2
206729923	RecName: Full=ATP-binding cassette sub-family A member 2; AltName: Full=ATP-binding cassette transporter 2; Short=ATP-binding cassette 2	0.7	1	2	2	2																																	1.94793	0.33	1	1
115503764	RecName: Full=ATP-binding cassette sub-family A member 6	3.28	1	4	5	12					6.93967	1.92	3	5					0	1.86	3	3																	0	0.56	1	1	3.84733	0.49	1	3
161784300	RecName: Full=ATP-binding cassette sub-family A member 7; AltName: Full=ABCA-SSN; AltName: Full=Autoantigen SS-N; AltName: Full=Macrophage ABC transporter	0.56	1	1	1	1																	0	0.56	1	1
115503766	RecName: Full=ATP-binding cassette sub-family A member 8	25.36	1	31	34	554					275.75	16	23	110					48.9131	8.86	13	29	15.9265	3.73	5	8	107.698	11.13	16	48	14.4185	2.97	4	8	73.4701	6.89	9	40					135.464	14.99	18	56	0	0.57	1
74762471	RecName: Full=ATP-binding cassette sub-family A member 9	3.69	1	2	5	13					9.95838	1.42	2	4					1.61645	1.66	3	4																					6.57169	1.42	2	4
143811359	RecName: Full=ATP-binding cassette sub-family B member 10, mitochondrial; AltName: Full=ATP-binding cassette transporter 10; Short=ABC transporter 10 protein; AltName: Full=Mitochondrial ATP-binding cassette 2; Short=M-ABC2; Flags: Precursor	25.2	1	17	18	461	48.7098	13.69	9	20	28.3439	13.14	9	17	80.0227	18.97	14	40					53.845	18.43	12	26	10.9995	7.18	5	6	27.4244	12.2	8	16	24.4811	9.35	6	12	23.3322	7.05	5	11	23.3693	8.94	6	13	42.136	11.25	7
308153645	RecName: Full=ATP-binding cassette sub-family B member 5; AltName: Full=ABCB5 P-gp; AltName: Full=P-glycoprotein ABCB5	3.33	1	2	2	2
13123949	RecName: Full=ATP-binding cassette sub-family B member 6, mitochondrial; AltName: Full=Mitochondrial ABC transporter 3; Short=Mt-ABC transporter 3; AltName: Full=P-glycoprotein-related protein; AltName: Full=Ubiquitously-expressed mammalian ABC half transporter	22.8	1	14	14	138	24.9275	5.7	4	9	15.0611	7.48	5	6	26.0871	8.08	6	14	6.45996	3.21	2	3	17.9594	5.7	4	9	2.0415	1.43	1	1	3.98135	1.43	1	4	0	2.73	2	2	3.27791	1.78	1	1	2.22093	1.43	1	1	8.47102	4.51	3
8928549	RecName: Full=ATP-binding cassette sub-family B member 7, mitochondrial; AltName: Full=ATP-binding cassette transporter 7; Short=ABC transporter 7 protein; Flags: Precursor	30.85	1	21	21	588	60.6788	15.03	10	26	24.9685	9.44	7	15	52.0331	11.04	8	27	0	0.93	1	1	50.5669	14.36	11	32	19.2884	7.98	6	16	25.9422	4.39	3	12	19.1876	6.65	6	13	40.524	12.37	9	18	26.8558	11.97	8	14	35.8008	18.35	12
143811358	RecName: Full=ATP-binding cassette sub-family B member 8, mitochondrial; AltName: Full=Mitochondrial ATP-binding cassette 1; Short=M-ABC1; Flags: Precursor	25.31	1	16	17	241	12.8446	5.85	4	6	3.86731	1.09	1	2	27.366	9.52	7	16					14.4688	6.8	5	10	3.92976	1.09	1	2	4.22017	2.86	2	3	6.16466	6.94	5	7	27.1151	7.76	6	15	13.4875	1.09	1	7	10.7613	3.95	3
22095458	RecName: Full=ATP-binding cassette sub-family B member 9; AltName: Full=ATP-binding cassette transporter 9; Short=ABC transporter 9 protein; Short=hABCB9; AltName: Full=TAP-like protein; Short=TAPL	4.7	1	2	2	14									0	3.79	1	1
311033501	RecName: Full=ATP-binding cassette sub-family C member 8; AltName: Full=Sulfonylurea receptor 1	2.91	2	3	4	8	0	0.95	1	1													2.11592	0.57	1	1	1.99638	0.63	1	1					3.99232	0.57	1	2					2.00425	0.57	1	1
215273925	RecName: Full=ATP-binding cassette sub-family C member 9; AltName: Full=Sulfonylurea receptor 2	3.03	2	2	3	6																	2.11592	0.58	1	1									3.99232	0.58	1	2					2.00425	0.58	1	1
67476960	RecName: Full=ATP-binding cassette sub-family D member 1; AltName: Full=Adrenoleukodystrophy protein; Short=ALDP	16.11	1	7	8	62	18.4484	4.56	2	6					8.57707	4.56	2	3																	2.81253	2.68	1	1	20.1356	6.17	3	6	5.93755	4.16	2	2	5.92957	4.56	2
12643305	RecName: Full=ATP-binding cassette sub-family D member 2; AltName: Full=Adrenoleukodystrophy-like 1; AltName: Full=Adrenoleukodystrophy-related protein; Short=hALDR	2.3	1	1	2	4																																					2.55389	1.49	1	1
130358	RecName: Full=ATP-binding cassette sub-family D member 3; AltName: Full=70 kDa peroxisomal membrane protein; Short=PMP70	51.59	1	31	31	1021	148.801	24.28	13	48	54.0451	10.62	5	17	89.9827	17.15	9	35	2.70679	2.43	1	1	88.7908	17.6	10	30	36.214	10.32	5	15	77.4304	17.91	9	27	101.829	24.43	13	38	167.121	22.15	12	61	81.708	23.22	13	35	26.2837	11.84	6
6831464	RecName: Full=ATP-binding cassette sub-family D member 4; AltName: Full=PMP70-related protein; Short=P70R; AltName: Full=Peroxisomal membrane protein 1-like; Short=PXMP1-L; AltName: Full=Peroxisomal membrane protein 69; Short=PMP69	4.29	1	3	4	10																	0	0.99	1	1	0	0.99	1	1	0	0.99	1	1	0	0.99	1	2
47117664	RecName: Full=ATP-binding cassette sub-family E member 1; AltName: Full=2'-5'-oligoadenylate-binding protein; AltName: Full=HuHP68; AltName: Full=RNase L inhibitor; AltName: Full=Ribonuclease 4 inhibitor; Short=RNS4I	66.28	1	37	37	1161	157.899	18.86	10	52	26.1017	11.52	6	10	211.179	25.54	14	71	2.67853	1.67	1	1	95.8372	22.2	12	31	69.6328	22.37	11	28	42.0971	20.7	10	15	31.5333	13.52	7	12	270.496	28.38	15	87	79.7967	23.37	12	26	151.635	35.23	19
56417894	RecName: Full=ATP-binding cassette sub-family F member 1; AltName: Full=ATP-binding cassette 50; AltName: Full=TNF-alpha-stimulated ABC protein	34.32	1	26	26	1080	193.012	18.93	13	55	51.7885	10.65	7	15	121.905	13.85	10	37	10.0352	4.02	3	5	111.599	16.8	13	35	88.5989	16.57	12	29	81.4316	16.8	13	26	112.582	18.22	14	34	235.119	17.63	14	71	89.0965	14.67	12	28	173.106	17.87	15
12643306	RecName: Full=ATP-binding cassette sub-family F member 2; AltName: Full=Iron-inhibited ABC transporter 2	27.77	1	15	15	160	59.9491	10.27	5	19	2.0382	1.77	1	1	16.7755	8.35	4	6					7.05675	3.53	2	3	5.01549	3.69	2	2	6.97772	4.17	2	3	4.75028	1.77	1	2	60.2037	13.32	7	24	6.14751	4.01	2	3	29.4797	14.93	7
114149223	RecName: Full=ATP-binding cassette sub-family F member 3	35.54	1	19	19	181	18.8729	6.06	4	7					27.7419	11	7	12	0	2.54	1	1	14.255	6.91	4	9	7.43051	2.68	2	6	6.17527	1.41	1	3	4.348	2.68	2	3	48.6202	13.82	9	16	15.554	11	6	7	19.0292	9.03	5
17433715	RecName: Full=ATP-binding cassette sub-family G member 1; AltName: Full=ATP-binding cassette transporter 8; AltName: Full=White protein homolog	1.47	1	1	1	2	2.39358	1.47	1	1													1.93822	1.47	1	1
67462103	RecName: Full=ATP-binding cassette sub-family G member 2; AltName: Full=Breast cancer resistance protein; AltName: Full=CDw338; AltName: Full=Mitoxantrone resistance-associated protein; AltName: Full=Placenta-specific ATP-binding cassette transporter; AltName: CD_antigen=CD338	5.8	1	3	3	4
116241237	RecName: Full=ATP-citrate synthase; AltName: Full=ATP-citrate (pro-S-)-lyase; Short=ACL; AltName: Full=Citrate cleavage enzyme	59.95	1	64	64	3923	359.233	26.98	24	120	254.626	28.79	27	83	304.557	25.25	22	102	100.077	20.16	20	44	234.49	27.07	24	80	251.546	22.07	21	92	253.071	30.06	28	94	199.629	23.71	23	74	728.617	47.14	43	229	319.302	35.24	34	110	245.904	33.42	30
74728128	RecName: Full=ATP-dependent (S)-NAD(P)H-hydrate dehydratase; AltName: Full=ATP-dependent NAD(P)HX dehydratase; AltName: Full=Carbohydrate kinase domain-containing protein; Flags: Precursor	64.84	1	20	20	382	17.6225	13.26	4	6	36.6046	20.75	5	11					24.0219	29.39	8	9	133.114	51.59	15	38	57.1873	44.96	11	19	43.4412	28.24	9	13	60.706	35.73	10	17	20.5337	18.16	5	8	39.934	34.87	9	14	69.2992	36.6	10
14916956	RecName: Full=ATP-dependent Clp protease ATP-binding subunit clpX-like, mitochondrial; Flags: Precursor	31.6	1	14	14	149	46.135	10.9	6	16	2.99554	1.74	1	1	23.2146	11.53	6	7					19.1963	13.9	7	10	0	2.37	1	1	9.93496	6	3	4	10.765	7.58	4	4	37.3185	23.54	11	18	7.93457	5.37	3	3	31.529	22.12	10
218512113	RecName: Full=ATP-dependent DNA helicase Q1; AltName: Full=DNA helicase, RecQ-like type 1; Short=RecQ1; AltName: Full=DNA-dependent ATPase Q1; AltName: Full=RecQ protein-like 1	49.15	1	27	28	1080	156.829	29.28	16	45	40.37	14.33	7	14	101.774	22.8	12	37	10.317	5.24	3	5	94.2377	27.43	13	31	168.845	32.97	16	54	69.8246	19.11	10	24	78.3341	20.18	10	26	135.809	24.04	13	44	100.754	27.27	15	37	156.731	34.36	20
18206225	RecName: Full=ATP-dependent DNA helicase Q4; AltName: Full=DNA helicase, RecQ-like type 4; Short=RecQ4; AltName: Full=RTS; AltName: Full=RecQ protein-like 4	1.41	1	1	1	1
22654276	RecName: Full=ATP-dependent DNA helicase Q5; AltName: Full=DNA helicase, RecQ-like type 5; Short=RecQ5; AltName: Full=RecQ protein-like 5	1.61	1	2	2	7
116241330	RecName: Full=ATP-dependent RNA helicase A; Short=RHA; AltName: Full=DEAH box protein 9; AltName: Full=Leukophysin; Short=LKP; AltName: Full=Nuclear DNA helicase II; Short=NDH II	59.61	1	76	76	10711	1233.29	38.03	42	384	556.588	34.25	38	175	1292.41	40.79	44	411	115.84	18.35	19	52	717.542	35.67	42	264	880.779	38.03	41	322	762.096	35.12	39	258	772.589	33.15	38	261	1134.87	39.76	44	360	673.228	40.24	43	236	899.064	45.2	50
6919862	RecName: Full=ATP-dependent RNA helicase DDX1; AltName: Full=DEAD box protein 1; AltName: Full=DEAD box protein retinoblastoma; Short=DBP-RB	66.08	1	54	54	2254	332.546	42.84	26	96	93.955	20.68	15	33	316.515	40.14	29	84	26.8505	11.62	7	10	317.114	45.68	30	98	151.11	33.38	20	49	194.194	36.89	24	69	157.739	30.95	19	52	364.087	46.62	30	115	264.468	44.32	27	91	288.701	49.05	32
20532388	RecName: Full=ATP-dependent RNA helicase DDX18; AltName: Full=DEAD box protein 18; AltName: Full=Myc-regulated DEAD box protein; Short=MrDb	52.39	1	28	28	884	144.991	18.21	10	46	14.276	4.48	3	5	111.263	31.94	15	39					46.9998	9.7	6	16	20.3237	6.72	4	8	12.982	6.27	4	5	17.7285	6.57	4	7	165.859	31.49	17	56	22.4923	9.4	5	8	398.834	35.97	19
73919226	RecName: Full=ATP-dependent RNA helicase DDX19A; AltName: Full=DDX19-like protein; AltName: Full=DEAD box protein 19A	59.21	1	2	25	457	74.5738	17.99	8	25	16.1077	9.41	3	6	61.0677	22.38	10	19	9.2266	5.44	2	4	63.2972	24.27	11	23	16.309	18.62	8	11	23.8625	13.6	7	9	43.1521	18.41	9	15	158.172	33.05	15	51	24.3917	24.69	9	11	84.2754	38.91	15
10719979	RecName: Full=ATP-dependent RNA helicase DDX19B; AltName: Full=DEAD box RNA helicase DEAD5; AltName: Full=DEAD box protein 19B	51.15	1	1	23	370	74.5738	17.95	8	25	16.1077	9.39	3	6	61.0677	22.34	10	19	9.2266	5.43	2	4	66.9804	24.22	11	28	16.309	18.58	8	11	23.8625	13.57	7	9	43.1521	18.37	9	15	153.513	32.99	15	52	24.3917	21.29	8	10	75.597	27.56	12
18202929	RecName: Full=ATP-dependent RNA helicase DDX24; AltName: Full=DEAD box protein 24	35.97	1	23	23	89	29.9451	9.66	6	11					13.6205	7.1	4	7					4.97826	3.38	2	2													19.9583	8.73	5	8					27.7429	19.67	10
61222937	RecName: Full=ATP-dependent RNA helicase DDX25; AltName: Full=DEAD box protein 25; AltName: Full=Gonadotropin-regulated testicular RNA helicase	4.35	1	1	2	86																																									3.55694	2.28	1
61212932	RecName: Full=ATP-dependent RNA helicase DDX39A; AltName: Full=DEAD box protein 39; AltName: Full=Nuclear RNA helicase URH49	59.02	1	10	26	4914	569.507	35.13	18	207	223.119	21.78	10	85	476.472	32.32	14	184	43.6548	15.22	6	20	190.645	24.12	10	93	195.946	24.36	12	106	221.421	24.82	12	92	258.498	24.82	12	102	526.69	43.33	19	186	216.706	22.95	11	91	368.818	38.64	16
3023628	RecName: Full=ATP-dependent RNA helicase DDX3X; AltName: Full=DEAD box protein 3, X-chromosomal; AltName: Full=DEAD box, X isoform; AltName: Full=Helicase-like protein 2; Short=HLP2	56.8	1	8	38	3472	407.431	37.76	22	137	105.874	17.98	11	39	248.883	33.99	19	82	38.8672	13.14	7	15	188.692	27.79	17	64	189.628	30.21	17	71	196.659	29.61	17	64	186.745	29.15	19	64	642.209	45.02	27	202	264.059	34.89	18	88	335.123	43.96	28
73620957	RecName: Full=ATP-dependent RNA helicase DDX3Y; AltName: Full=DEAD box protein 3, Y-chromosomal	46.21	1	2	32	2748	373.197	33.03	19	127	93.8429	15.91	10	36	210.359	27.12	16	73	33.3757	11.06	6	13	179.083	25.76	16	62	180.973	30.3	17	67	168.624	21.52	13	56	166.624	24.39	16	57	551.974	38.48	24	174	212.477	29.55	16	70	257.175	33.48	23
74750541	RecName: Full=ATP-dependent RNA helicase DDX42; AltName: Full=DEAD box protein 42; AltName: Full=RNA helicase-like protein; Short=RHELP; AltName: Full=RNA helicase-related protein; Short=RNAHP; AltName: Full=SF3b DEAD box protein; AltName: Full=Splicing factor 3B-associated 125 kDa protein; Short=SF3b125	38.7	1	27	27	292	22.184	5.12	5	10	8.02186	3.41	3	3	72.6629	19.94	17	27					35.5161	12.37	10	13	13.7818	7.89	6	7	6.09087	4.37	4	5	4.26044	1.81	2	3	92.8623	19.72	12	28	34.7557	12.05	9	13	52.875	18.44	12
55976580	RecName: Full=ATP-dependent RNA helicase DDX50; AltName: Full=DEAD box protein 50; AltName: Full=Gu-beta; AltName: Full=Nucleolar protein Gu2	22.25	2	11	14	398	73.3218	5.02	3	22	10.8564	2.04	1	3	55.1846	5.16	3	18	0	2.04	1	1	34.8896	5.43	3	11	26.3688	2.04	1	10	16.9987	2.04	1	5	24.233	2.04	1	8	82.0932	9.77	7	24	18.6967	2.04	1	6	73.3066	8.01	5
229462978	RecName: Full=ATP-dependent RNA helicase DDX51; AltName: Full=DEAD box protein 51	23.57	1	10	10	33	21.5734	9.91	5	7					5.91478	6.46	3	3					7.24522	4.35	2	2													9.74057	6.76	3	3					2.91314	3.15	1
46576615	RecName: Full=ATP-dependent RNA helicase DDX54; AltName: Full=ATP-dependent RNA helicase DP97; AltName: Full=DEAD box RNA helicase 97 kDa; AltName: Full=DEAD box protein 54	22.25	1	16	16	111	35.7375	5.22	4	13					16.6622	6.02	5	6	2.22933	1.25	1	1	4.31785	4.99	3	3					1.76143	1.25	1	1	1.80438	1.25	1	1	39.513	7.15	5	15	1.70385	2.04	2	3	11.3884	2.16	2
296439376	RecName: Full=ATP-dependent RNA helicase DDX55; AltName: Full=DEAD box protein 55	9	1	4	4	7	5.41566	4.5	2	2																	1.77223	1.67	1	1
110278938	RecName: Full=ATP-dependent RNA helicase DHX29; AltName: Full=DEAH box protein 29; AltName: Full=Nucleic acid helicase DDXx	23.01	1	23	24	74	2.10967	0.95	1	1					5.73553	2.12	2	2					8.00978	3.07	3	3	1.94756	0.88	1	1	1.91134	1.24	1	1	5.52011	1.9	2	2	24.4083	7.16	8	8	6.46216	3.94	4	4	24.8115	7.89	7
3023637	RecName: Full=ATP-dependent RNA helicase DHX8; AltName: Full=DEAH box protein 8; AltName: Full=RNA helicase HRH1	14.26	1	12	13	66	3.90715	0.74	1	2					0	0.74	1	1					3.65139	1.72	2	5	5.63381	1.72	2	3					5.54408	1.72	2	3	17.7448	6.64	4	7	2.2936	2.46	2	2	25.0436	8.77	8
145558898	RecName: Full=ATP-dependent RNA helicase DQX1; AltName: Full=DEAQ box polypeptide 1	10.6	1	6	6	11																	8.9886	5.3	3	3					1.7199	0.98	1	1	3.23594	1.95	1	1									1.84276	0.98	1
74759699	RecName: Full=ATP-dependent RNA helicase SUPV3L1, mitochondrial; AltName: Full=Suppressor of var1 3-like protein 1; Short=SUV3-like protein 1; Flags: Precursor	37.02	1	22	22	197	34.718	14.38	8	12	5.77259	3.69	2	2	27.3018	8.78	5	8					50.7663	18.58	11	18	9.90492	2.04	1	3	15.74	8.65	5	6	19.2524	9.92	6	7	42.5184	15.01	7	13	24.9167	11.45	8	9	13.929	9.92	6
46397258	RecName: Full=ATP-dependent zinc metalloprotease YME1L1; AltName: Full=ATP-dependent metalloprotease FtsH1; AltName: Full=Meg-4; AltName: Full=Presenilin-associated metalloprotease; Short=PAMP; AltName: Full=YME1-like protein 1	29.37	1	16	16	79	23.0532	6.08	4	8					7.63064	3.36	2	3					20.4936	12.55	8	9	0	1.16	1	1	5.44768	2.98	2	2	5.7626	2.98	2	2	35.4547	11	6	12					15.7282	8.41	5
2493605	RecName: Full=ATP-sensitive inward rectifier potassium channel 10; AltName: Full=ATP-dependent inwardly rectifying potassium channel Kir4.1; AltName: Full=Inward rectifier K(+) channel Kir1.2; AltName: Full=Potassium channel, inwardly rectifying subfamily J member 10	5.28	1	1	1	1
76803775	RecName: Full=ATP-sensitive inward rectifier potassium channel 11; AltName: Full=IKATP; AltName: Full=Inward rectifier K(+) channel Kir6.2; AltName: Full=Potassium channel, inwardly rectifying subfamily J member 11	3.85	1	1	1	1
113912	RecName: Full=Atrial natriuretic peptide receptor 1; AltName: Full=Atrial natriuretic peptide receptor type A; Short=ANP-A; Short=ANPR-A; Short=NPR-A; AltName: Full=Guanylate cyclase A; Short=GC-A; Flags: Precursor	5.28	1	2	3	7																	2.65345	1.23	1	1	0	2.45	1	1													4.76012	2.83	2	2	2.51827	1.23	1
113916	RecName: Full=Atrial natriuretic peptide receptor 2; AltName: Full=Atrial natriuretic peptide receptor type B; Short=ANP-B; Short=ANPR-B; Short=NPR-B; AltName: Full=Guanylate cyclase B; Short=GC-B; Flags: Precursor	5.16	1	1	2	5																	2.65345	1.24	1	1									0	3.92	1	1					1.7487	1.24	1	1	2.51827	1.24	1
73920185	RecName: Full=AT-rich interactive domain-containing protein 1A; Short=ARID domain-containing protein 1A; AltName: Full=B120; AltName: Full=BRG1-associated factor 250; Short=BAF250; AltName: Full=BRG1-associated factor 250a; Short=BAF250A; AltName: Full=Osa homolog 1; Short=hOSA1; AltName: Full=SWI-like protein; AltName: Full=SWI/SNF complex protein p270; AltName: Full=SWI/SNF-related, matrix-asso…	13.09	1	20	21	114	55.4635	7.66	12	18	8.13428	1.66	3	4	29.1169	3.19	6	11					3.93383	1.79	3	3	1.86259	0.53	1	3	6.26847	2.06	3	3	6.24118	1.23	2	2	25.1336	2.84	6	10	1.75312	0.88	2	2	3.1129	1.4	2
73921720	RecName: Full=AT-rich interactive domain-containing protein 1B; Short=ARID domain-containing protein 1B; AltName: Full=BRG1-associated factor 250b; Short=BAF250B; AltName: Full=BRG1-binding protein hELD/OSA1; AltName: Full=Osa homolog 2; Short=hOsa2; AltName: Full=p250R	2.37	1	3	4	8	9.37136	1.16	2	3																																	0	0.31	1	1	3.1129	0.89	1
73921721	RecName: Full=AT-rich interactive domain-containing protein 2; Short=ARID domain-containing protein 2; AltName: Full=BRG1-associated factor 200; Short=BAF200; AltName: Full=Zinc finger protein with activation potential; AltName: Full=Zipzap/p200	1.69	1	3	3	3	1.99574	0.49	1	1
12230034	RecName: Full=AT-rich interactive domain-containing protein 3A; Short=ARID domain-containing protein 3A; AltName: Full=B-cell regulator of IgH transcription; Short=Bright; AltName: Full=Dead ringer-like protein 1; AltName: Full=E2F-binding protein 1	15.51	1	6	7	37	4.10918	5.06	2	2					3.7847	5.9	2	2																													5.06469	2.87	1
152013359	RecName: Full=AT-rich interactive domain-containing protein 3B; Short=ARID domain-containing protein 3B; AltName: Full=Bright and dead ringer protein; AltName: Full=Bright-like protein	6.77	1	2	3	13																	1.64439	1.78	1	1
206729929	RecName: Full=AT-rich interactive domain-containing protein 4A; Short=ARID domain-containing protein 4A; AltName: Full=Retinoblastoma-binding protein 1; Short=RBBP-1	3.74	1	3	3	3	0	1.59	1	1																					0	0.72	1	1
209572763	RecName: Full=AT-rich interactive domain-containing protein 5B; Short=ARID domain-containing protein 5B; AltName: Full=MRF1-like protein; AltName: Full=Modulator recognition factor 2; Short=MRF-2	1.68	1	2	2	2																																					0	0.42	1	1
48428109	RecName: Full=ATR-interacting protein; AltName: Full=ATM and Rad3-related-interacting protein	2.4	1	1	1	1
13431311	RecName: Full=Attractin; AltName: Full=DPPT-L; AltName: Full=Mahogany homolog; Flags: Precursor	12.18	1	14	14	173	34.0905	3.85	4	10	30.409	6.65	8	12	11.8712	2.8	3	4	61.2474	8.54	11	24	10.4713	1.12	1	3	17.1152	2.8	3	6	11.5092	1.12	1	4	15.5174	2.03	2	6	2.03597	0.7	1	1	10.5599	2.73	3	6	2.36914	0.91	1
189081675	RecName: Full=Attractin-like protein 1; Flags: Precursor	1.23	1	1	1	1
115502380	RecName: Full=Atypical chemokine receptor 3; AltName: Full=C-X-C chemokine receptor type 7; Short=CXC-R7; Short=CXCR-7; AltName: Full=Chemokine orphan receptor 1; AltName: Full=G-protein coupled receptor 159; AltName: Full=G-protein coupled receptor RDC1 homolog; Short=RDC-1	7.46	1	2	2	2	2.46852	7.46	2	2
30912743	RecName: Full=Aurora kinase A-interacting protein; Short=AURKA-interacting protein; AltName: Full=28S ribosomal protein S38, mitochondrial; Short=MRP-S38	7.04	1	2	2	4																																									0	5.03	1
317373473	RecName: Full=Aurora kinase B; AltName: Full=Aurora 1; AltName: Full=Aurora- and IPL1-like midbody-associated protein 1; Short=AIM-1; AltName: Full=Aurora/IPL1-related kinase 2; Short=ARK-2; Short=Aurora-related kinase 2; AltName: Full=STK-1; AltName: Full=Serine/threonine-protein kinase 12; AltName: Full=Serine/threonine-protein kinase 5; AltName: Full=Serine/threonine-protein kinase aurora-B	24.42	3	7	7	8																																	11.3105	13.08	4	4					2.05172	4.07	1
23396464	RecName: Full=Autism susceptibility gene 2 protein	0.95	1	1	1	1
3334119	RecName: Full=Autoimmune regulator; AltName: Full=Autoimmune polyendocrinopathy candidiasis ectodermal dystrophy protein; Short=APECED protein	2.39	1	1	1	1
17366828	RecName: Full=Autophagy protein 5; AltName: Full=APG5-like; AltName: Full=Apoptosis-specific protein	44.36	1	10	10	115	28.2754	22.18	5	8	2.54763	4.73	1	1	22.4907	18.55	4	6	2.68366	5.45	1	1	12.0286	13.45	3	4	8.27989	13.45	3	4	6.08523	4.73	1	2	8.75378	12.36	3	3	25.2094	27.27	6	8	15.7144	25.45	5	5	11.2258	13.09	3
74732983	RecName: Full=Autophagy-related protein 101	35.78	1	6	6	23	6.88376	11.93	2	2	2.65967	5.5	1	1																					2.31404	7.8	1	1	3.00695	5.5	1	1	1.72471	7.8	1	1	2.17062	5.5	1
20140441	RecName: Full=Autophagy-related protein 13	4.06	1	1	1	1
62510482	RecName: Full=Autophagy-related protein 16-1; AltName: Full=APG16-like 1	21.58	5	9	11	51	5.4172	2.64	2	3	1.74495	1.32	1	1	3.42495	1.81	1	1	0	0.82	1	1	9.3125	4.78	3	4	3.27501	5.6	3	3	7.70647	4.78	3	3	4.09438	4.28	1	1	5.71752	1.81	1	2					8.02215	8.73	3
296439433	RecName: Full=Autophagy-related protein 2 homolog A	0.98	1	2	2	2
308153682	RecName: Full=Autophagy-related protein 2 homolog B	2.26	1	4	4	4																									0	0.63	1	1	0	0.53	1	1
296439428	RecName: Full=Autophagy-related protein 9A; AltName: Full=APG9-like 1; AltName: Full=mATG9	18.47	1	13	13	116	12.7694	5.13	4	7	4.93076	1.19	1	2	4.31432	5.36	4	4					24.4447	4.77	3	9	2.26483	1.67	1	1					1.64507	1.19	1	2	8.48464	4.17	3	4	5.44063	4.29	3	4	4.75092	4.65	2
74708555	RecName: Full=Autophagy-related protein 9B; AltName: Full=APG9-like 2; AltName: Full=Nitric oxide synthase 3-overlapping antisense gene protein; Short=Protein sONE	2.6	1	1	1	1
74751770	RecName: Full=Axin interactor, dorsalization-associated protein; AltName: Full=Axin interaction partner and dorsalization antagonist	33.33	1	8	8	127	14.8077	26.47	5	5	21.565	16.34	3	6	3.23048	5.88	1	1	13.4071	24.51	5	6	3.41981	8.82	2	2	11.2762	17.65	3	4	8.49811	12.75	3	3	15.545	16.34	3	5	27.5357	22.22	5	9
20532378	RecName: Full=Axin-1; AltName: Full=Axis inhibition protein 1; Short=hAxin	3.36	1	1	1	1
12643949	RecName: Full=Axin-2; AltName: Full=Axin-like protein; Short=Axil; AltName: Full=Axis inhibition protein 2; AltName: Full=Conductin	2.02	1	1	1	1
74744440	RecName: Full=Axonemal dynein light chain domain-containing protein 1	1.19	1	1	1	1
76789654	RecName: Full=Axonemal dynein light intermediate polypeptide 1; AltName: Full=Inner dynein arm light chain, axonemal; AltName: Full=hp28	3.49	1	1	1	1
416746	RecName: Full=Azurocidin; AltName: Full=Cationic antimicrobial protein CAP37; AltName: Full=Heparin-binding protein; Short=HBP; Flags: Precursor	39.84	1	7	7	924	220.056	29.08	5	66	31.5806	16.33	4	11	66.9479	16.33	4	23	57.5102	16.33	4	20	20.3726	16.33	4	8	2.32374	8.37	2	2	9.73304	9.56	2	3	2.0515	4.38	1	1	77.9247	29.08	5	28	7.23645	9.56	2	2	47.927	29.08	5
74747982	RecName: Full=B box and SPRY domain-containing protein	35.57	1	12	12	34	9.48759	9.2	3	3	6.29192	5.22	2	2	6.72985	2.99	1	2					5.75972	5.72	2	2									5.52023	2.49	1	2	2.06794	2.74	1	1	2.47524	2.49	1	1	0	2.49	1
2506481	RecName: Full=B2 bradykinin receptor; Short=B2R; Short=BK-2 receptor	3.58	1	1	1	2									0	3.58	1	2
215274242	RecName: Full=Bactericidal permeability-increasing protein; Short=BPI; AltName: Full=CAP 57; Flags: Precursor	43.12	1	15	16	312	22.3455	5.34	2	8					71.711	18.69	8	27	23.8374	14.58	4	7	2.98521	3.08	1	1	3.07961	3.08	1	1									112.726	32.65	11	37	10.9306	7.6	3	4	5.52033	7.6	3
109940027	RecName: Full=Baculoviral IAP repeat-containing protein 1; AltName: Full=Neuronal apoptosis inhibitory protein	3.99	1	3	3	3																																					2.06044	0.86	1	1
2497238	RecName: Full=Baculoviral IAP repeat-containing protein 2; AltName: Full=C-IAP1; AltName: Full=IAP homolog B; AltName: Full=Inhibitor of apoptosis protein 2; Short=IAP-2; Short=hIAP-2; Short=hIAP2; AltName: Full=RING finger protein 48; AltName: Full=TNFR2-TRAF-signaling complex protein 2	1.29	1	1	1	1
2497236	RecName: Full=Baculoviral IAP repeat-containing protein 3; AltName: Full=Apoptosis inhibitor 2; Short=API2; AltName: Full=C-IAP2; AltName: Full=IAP homolog C; AltName: Full=Inhibitor of apoptosis protein 1; Short=IAP-1; Short=hIAP-1; Short=hIAP1; AltName: Full=RING finger protein 49; AltName: Full=TNFR2-TRAF-signaling complex protein 1	1.49	1	1	1	2
313104079	RecName: Full=Baculoviral IAP repeat-containing protein 6; AltName: Full=BIR repeat-containing ubiquitin-conjugating enzyme; Short=BRUCE; AltName: Full=Ubiquitin-conjugating BIR domain enzyme apollon; Short=APOLLON	11.72	1	40	40	187	14.4821	1.28	4	5	7.39074	0.86	3	3	18.1048	1.65	6	6					15.4035	0.8	3	6	2.86359	0.31	1	1	1.91066	0.49	2	2	13.8979	1.38	5	7	88.9746	6.3	23	39	34.1004	2.64	9	17	36.7935	2.76	10
296439462	RecName: Full=BAG family molecular chaperone regulator 1; Short=BAG-1; AltName: Full=Bcl-2-associated athanogene 1	18.55	1	5	5	13	0	2.32	1	1													1.80916	2.32	1	1
12229698	RecName: Full=BAG family molecular chaperone regulator 2; Short=BAG-2; AltName: Full=Bcl-2-associated athanogene 2	69.67	1	14	14	255	3.93302	5.21	1	1	24.3354	31.28	5	8	11.4563	17.06	3	4	6.61661	20.38	4	4	2.14138	3.79	1	1	36.4131	37.44	6	14	14.5365	20.85	4	5	10.2476	12.8	2	3	29.4116	36.49	6	11	7.65968	23.7	4	4	2.41465	5.21	1
12643665	RecName: Full=BAG family molecular chaperone regulator 3; Short=BAG-3; AltName: Full=Bcl-2-associated athanogene 3; AltName: Full=Bcl-2-binding protein Bis; AltName: Full=Docking protein CAIR-1	30.61	1	11	11	59	2.22903	2.26	1	1	1.94569	2.26	1	1																					0	2.26	1	1
12643661	RecName: Full=BAG family molecular chaperone regulator 4; Short=BAG-4; AltName: Full=Bcl-2-associated athanogene 4; AltName: Full=Silencer of death domains	14.88	1	3	3	3
12643895	RecName: Full=BAG family molecular chaperone regulator 5; Short=BAG-5; AltName: Full=Bcl-2-associated athanogene 5	38.26	1	11	11	44	7.53476	4.25	1	2	9.43045	10.74	3	3	10.0109	7.83	2	2					11.9318	7.83	2	3	3.11565	2.68	1	1	8.76433	7.61	2	2	22.6586	19.46	5	5					3.61298	4.25	1	1
205371795	RecName: Full=BAH and coiled-coil domain-containing protein 1; AltName: Full=Bromo adjacent homology domain-containing protein 2; Short=BAH domain-containing protein 2	1.61	2	2	3	3
114787	RecName: Full=Band 3 anion transport protein; AltName: Full=Anion exchange protein 1; Short=AE 1; Short=Anion exchanger 1; AltName: Full=Solute carrier family 4 member 1; AltName: CD_antigen=CD233	40.4	1	32	32	4741	449.531	28.54	23	166	1261.7	39.41	30	388	768.144	29.2	22	266	1295.96	34.69	25	408	246.689	21.95	18	107	162.878	17.78	13	64	95.714	10.87	8	37	86.057	13.83	10	38	81.5695	12.29	8	29	440.376	31.06	22	167	420.475	31.17	21
14916561	RecName: Full=Band 4.1-like protein 1; AltName: Full=Neuronal protein 4.1; Short=4.1N	20.66	1	9	14	262	37.4941	6.02	4	12	27.5137	7.83	5	9	76.2897	11.24	7	24	9.11058	3.41	2	3	31.9368	11.92	8	13	20.549	4.2	3	9	28.51	8.4	5	9	44.9365	9.65	7	13	55.1267	8.29	5	18	23.8798	6.58	4	10	7.1745	3.63	3
17432978	RecName: Full=Band 4.1-like protein 2; AltName: Full=Generally expressed protein 4.1; Short=4.1G	64.18	1	61	68	3068	598.187	36.42	30	166	237.352	24.78	17	75	722.925	37.31	32	208	202.345	21.49	16	70	489.85	42.29	36	152	173.767	24.48	18	59	215.234	27.66	20	69	318.109	33.23	24	99	665.421	34.43	28	197	156.997	14.03	11	49	449.208	39.2	33
17433099	RecName: Full=Band 4.1-like protein 3; AltName: Full=4.1B; AltName: Full=Differentially expressed in adenocarcinoma of the lung protein 1; Short=DAL-1; Contains: RecName: Full=Band 4.1-like protein 3, N-terminally processed	24.93	1	16	26	458	41.5204	3.59	4	18	71.8457	11.41	10	25	50.8011	2.39	3	22	33.2228	8.74	7	15	28.8764	3.59	4	17	44.5154	6.44	6	21	45.728	9.2	8	18	92.1965	16.84	16	33	37.1928	2.94	3	13	64.3655	6.16	5	20	10.6324	4.05	5
292495006	RecName: Full=Band 4.1-like protein 4A; AltName: Full=Protein NBL4	3.94	1	2	2	4									1.63816	1.31	1	1
209572611	RecName: Full=Band 4.1-like protein 4B; AltName: Full=FERM-containing protein CG1; AltName: Full=Protein EHM2	6.33	1	4	5	55	6.40651	1.11	1	2	3.00793	1.11	1	1	8.64985	1.11	1	3	1.69891	0.89	1	1	0	1.11	1	1	0	1.11	1	2	10.7114	2.78	2	4	11.1578	2.78	2	4	5.52251	1.11	1	2	14.9955	2.89	2	6	2.66952	1.11	1
187608883	RecName: Full=Band 4.1-like protein 5	8.46	1	4	5	34	2.31984	1.91	1	1									1.69891	1.09	1	1	5.61561	3.27	2	2					9.08508	3.27	2	4	8.2598	3.96	2	3					2.27629	3.27	2	2	1.82178	1.91	1
38257662	RecName: Full=Bardet-Biedl syndrome 1 protein; AltName: Full=BBS2-like protein 2	3.54	1	1	1	1
296434408	RecName: Full=Bardet-Biedl syndrome 12 protein	2.54	1	1	1	1
20454827	RecName: Full=Bardet-Biedl syndrome 2 protein	3.05	1	2	2	2
90110978	RecName: Full=Bardet-Biedl syndrome 7 protein; AltName: Full=BBS2-like protein 1	1.82	1	2	2	2																																					0	0.84	1	1
5921173	RecName: Full=Barrier-to-autointegration factor; AltName: Full=Breakpoint cluster region protein 1; Contains: RecName: Full=Barrier-to-autointegration factor, N-terminally processed	77.53	1	13	13	239	12.3265	41.57	2	3	9.32796	26.97	1	2	54.243	50.56	5	18									4.43748	26.97	1	1	7.82844	29.21	2	2									2.8371	26.97	1	1
92058724	RecName: Full=Basal cell adhesion molecule; AltName: Full=Auberger B antigen; AltName: Full=B-CAM cell surface glycoprotein; AltName: Full=F8/G253 antigen; AltName: Full=Lutheran antigen; AltName: Full=Lutheran blood group glycoprotein; AltName: CD_antigen=CD239; Flags: Precursor	40.29	1	18	18	319	9.48062	6.37	3	3	33.9508	15.29	8	10	2.41471	1.91	1	1	54.5886	26.75	12	21	11.1549	4.14	2	4	24.5481	9.08	4	9	18.9303	12.9	5	6	27.4407	16.08	7	9	1.72243	2.23	1	1	41.8844	22.93	11	16	6.00314	6.05	3
317373536	RecName: Full=Basement membrane-specific heparan sulfate proteoglycan core protein; Short=HSPG; AltName: Full=Perlecan; Short=PLC; Contains: RecName: Full=Endorepellin; Contains: RecName: Full=LG3 peptide; Flags: Precursor	54.02	1	181	182	24954	461.298	14.73	48	171	605.352	17.63	56	208	505.095	12.66	43	169	872.325	17.79	57	322	117.655	6.42	21	43	346.924	12.89	43	134	834.838	16.03	54	287	877.334	18.06	60	312	242.043	10.27	32	82	379.773	15.1	50	148	271.765	13.66	43
298286912	RecName: Full=Basic helix-loop-helix domain-containing protein KIAA2018	1.56	1	3	3	7	1.89501	0.31	1	1													1.80998	0.31	1	1									1.79189	0.31	1	1
182627634	RecName: Full=Basic immunoglobulin-like variable motif-containing protein	3.78	1	1	1	1
74738534	RecName: Full=Basic leucine zipper and W2 domain-containing protein 1; AltName: Full=Protein Orf	65.87	2	25	30	716	91.7751	26.73	14	49	36.1367	16.47	8	18	38.752	24.34	12	22	8.60661	4.3	2	4	30.7856	20.29	10	19	27.4089	21	10	18	45.0796	21	10	21	44.6064	19.09	9	22	127.278	33.65	18	51	66.0308	35.32	14	26	66.6427	26.01	13
74762077	RecName: Full=Basic leucine zipper and W2 domain-containing protein 2	58.71	1	22	27	551	72.4388	16.95	8	33	21.0919	7.64	4	11	27.7721	18.38	9	17	5.81719	1.67	1	3	16.7753	12.89	6	11	17.3845	13.84	7	12	23.5671	15.04	7	11	35.8084	11.93	6	18	80.7158	37.47	18	37	24.497	14.56	7	11	31.8053	21.48	9
51704273	RecName: Full=Basigin; AltName: Full=5F7; AltName: Full=Collagenase stimulatory factor; AltName: Full=Extracellular matrix metalloproteinase inducer; Short=EMMPRIN; AltName: Full=Leukocyte activation antigen M6; AltName: Full=OK blood group antigen; AltName: Full=Tumor cell-derived collagenase stimulatory factor; Short=TCSF; AltName: CD_antigen=CD147; Flags: Precursor	33.77	1	9	9	1223	222.495	25.71	8	56	71.9805	21.56	7	18	210.942	25.71	8	52	63.7344	18.96	6	19	98.4501	21.56	7	28	50.1179	19.48	5	16	162.257	23.12	7	44	182.643	25.71	8	46	158.539	25.71	8	46	76.8852	23.12	7	23	56.6229	18.7	5
2498243	RecName: Full=Battenin; AltName: Full=Batten disease protein; AltName: Full=Protein CLN3; Flags: Precursor	17.35	1	4	4	30	13.5466	7.08	2	4					2.09402	3.2	1	1					3.01279	3.88	1	1													3.88339	3.88	1	1
20981681	RecName: Full=Bax inhibitor 1; Short=BI-1; AltName: Full=Testis-enhanced gene transcript protein; AltName: Full=Transmembrane BAX inhibitor motif-containing protein 6	11.81	1	4	4	233	55.3924	11.81	4	25	24.0154	9.28	3	12	57.3576	9.28	3	23					43.9983	9.28	3	16	10.3873	9.28	3	4	14.8837	8.86	2	9	19.5433	9.28	3	10	13.2533	3.8	2	6	10.1305	3.8	2	5	15.1038	3.8	2
728994	RecName: Full=B-cell antigen receptor complex-associated protein beta chain; AltName: Full=B-cell-specific glycoprotein B29; AltName: Full=Ig-beta; AltName: Full=Immunoglobulin-associated B29 protein; AltName: CD_antigen=CD79b; Flags: Precursor	9.61	1	2	2	2																					2.43716	4.8	1	1
296439426	RecName: Full=B-cell CLL/lymphoma 7 protein family member C	10.14	3	2	2	21	4.68426	5.53	1	2	1.80137	5.53	1	1	7.25951	10.14	2	3					1.80813	5.53	1	1	1.63813	5.53	1	1	0	5.53	1	1	4.81443	4.61	1	2
74750433	RecName: Full=B-cell CLL/lymphoma 9-like protein; Short=B-cell lymphoma 9-like protein; Short=BCL9-like protein; AltName: Full=Protein BCL9-2	4.54	1	3	3	3																													4.1298	1.47	1	1
116029	RecName: Full=B-cell differentiation antigen CD72; AltName: Full=Lyb-2; AltName: CD_antigen=CD72	6.69	1	2	2	2
294862410	RecName: Full=B-cell lymphoma 3 protein; Short=BCL-3; AltName: Full=Proto-oncogene BCL3	3.52	1	1	2	2
20454813	RecName: Full=B-cell lymphoma/leukemia 10; AltName: Full=B-cell CLL/lymphoma 10; Short=Bcl-10; AltName: Full=CARD-containing molecule enhancing NF-kappa-B; AltName: Full=CARD-like apoptotic protein; Short=hCLAP; AltName: Full=CED-3/ICH-1 prodomain homologous E10-like regulator; Short=CIPER; AltName: Full=Cellular homolog of vCARMEN; Short=cCARMEN; AltName: Full=Cellular-E10; Short=c-E10; AltName:…	16.31	1	4	4	13																									5.18463	9.01	2	2	2.50335	4.72	1	1
44887723	RecName: Full=B-cell lymphoma/leukemia 11B; Short=BCL-11B; AltName: Full=B-cell CLL/lymphoma 11B; AltName: Full=COUP-TF-interacting protein 2; AltName: Full=Radiation-induced tumor suppressor gene 1 protein; Short=hRit1	2.24	1	1	1	1
6166019	RecName: Full=B-cell receptor CD22; AltName: Full=B-lymphocyte cell adhesion molecule; Short=BL-CAM; AltName: Full=Sialic acid-binding Ig-like lectin 2; Short=Siglec-2; AltName: Full=T-cell surface antigen Leu-14; AltName: CD_antigen=CD22; Flags: Precursor	3.9	1	3	3	3																					0	0.94	1	1
25008167	RecName: Full=B-cell receptor-associated protein 29; Short=BCR-associated protein 29; Short=Bap29	34.85	1	12	12	87	54.7165	21.58	6	17	16.9582	12.86	2	7	5.67516	6.64	1	2	0	6.22	1	2	12.9069	12.86	2	4	19.7745	17.01	4	8									32.9231	17.01	4	10	4.5545	6.64	2	2	7.24696	12.86	2
1705725	RecName: Full=B-cell receptor-associated protein 31; Short=BCR-associated protein 31; Short=Bap31; AltName: Full=6C6-AG tumor-associated antigen; AltName: Full=Protein CDM; AltName: Full=p28	64.63	1	31	31	3493	764.122	46.34	17	239	256.401	35.77	11	83	382.403	41.87	14	128	146.94	26.02	8	50	425.779	48.37	18	156	394.714	47.15	17	142	224.092	44.31	15	80	239.67	37.4	14	81	901.916	57.32	20	318	264.372	47.15	14	108	475.861	53.66	18
71658794	RecName: Full=Bcl10-interacting CARD protein; Short=BinCARD	30.7	1	9	9	138	9.31428	14.04	3	3	29.3477	21.49	5	11	8.89108	13.6	3	3	6.45153	12.72	3	4	23.7797	25.88	6	12	17.913	18.86	4	7	16.9858	21.49	5	8	20.5976	25.88	6	12	28.2294	22.81	5	10	17.7035	18.86	4	7	14.2278	18.86	4
17371773	RecName: Full=Bcl2 antagonist of cell death; Short=BAD; AltName: Full=Bcl-2-binding component 6; AltName: Full=Bcl-2-like protein 8; Short=Bcl2-L-8; AltName: Full=Bcl-XL/Bcl-2-associated death promoter	9.52	1	1	1	8																													1.66057	9.52	1	1
2493274	RecName: Full=Bcl-2 homologous antagonist/killer; AltName: Full=Apoptosis regulator BAK; AltName: Full=Bcl-2-like protein 7; Short=Bcl2-L-7	47.87	2	8	8	134	8.94161	14.69	3	3	8.96901	9.95	2	3	7.6637	14.22	3	3					9.7948	13.27	4	6	5.92914	8.53	3	5	13.7485	26.07	3	5	12.5795	26.07	3	4	18.3815	35.55	5	7	15.2412	16.59	3	6	2.88749	5.21	1
6093506	RecName: Full=BCL2/adenovirus E1B 19 kDa protein-interacting protein 2	7.96	1	1	2	10																																	5.23475	3.82	1	2	2.07809	3.82	1	1
47605556	RecName: Full=Bcl-2-associated transcription factor 1; Short=Btf	23.48	1	21	22	508	153.424	13.8	11	64	15.5306	4.57	3	8	66.9116	7.17	6	27					64.3427	14.46	12	30	25.5727	5.54	4	11	13.1716	4.57	3	6	21.2853	4.35	3	10	72.2002	8.48	7	28	17.8872	4.57	3	9	117.532	16.41	15
728955	RecName: Full=Bcl-2-like protein 1; Short=Bcl2-L-1; AltName: Full=Apoptosis regulator Bcl-X	13.73	1	4	4	24	2.67528	3.86	1	1																													6.8819	8.15	2	3
18202042	RecName: Full=Bcl-2-like protein 11; Short=Bcl2-L-11; AltName: Full=Bcl2-interacting mediator of cell death	5.56	1	1	1	7	3.0838	5.56	1	1					2.69673	5.56	1	1													0	5.56	1	1	2.39779	5.56	1	1	2.14371	5.56	1	1	2.0069	5.56	1	1
23396468	RecName: Full=Bcl-2-like protein 12; Short=Bcl2-L-12; AltName: Full=Bcl-2-related proline-rich protein	2.4	1	1	1	1
23396740	RecName: Full=Bcl-2-like protein 13; Short=Bcl2-L-13; AltName: Full=Bcl-rambo; AltName: Full=Protein Mil1	29.69	1	9	9	122									5.12454	6.39	2	2					2.48371	2.89	1	1									2.69637	3.3	1	1									2.85814	3.3	1
74745939	RecName: Full=Bcl-2-like protein 15; Short=Bcl2-L-15	64.42	1	7	7	100	13.5522	22.09	3	6	5.6641	19.02	2	2	51.5001	35.58	5	19					18.6342	31.9	4	6	8.95094	25.77	3	3	12.3569	31.9	4	6	21.4413	31.9	4	9	4.82571	22.09	3	4	5.13946	7.98	1	2
296434404	RecName: Full=Bcl-2-like protein 2; Short=Bcl2-L-2; AltName: Full=Apoptosis regulator Bcl-W	39.9	1	5	5	12																													2.90371	18.65	2	2
57012554	RecName: Full=Bcl-2-related ovarian killer protein; Short=hBOK; AltName: Full=Bcl-2-like protein 9; Short=Bcl2-L-9	24.06	1	5	5	13					4.44532	12.74	3	3					1.97873	4.72	1	1					2.78391	6.6	1	1
13124704	RecName: Full=Beclin-1; AltName: Full=Coiled-coil myosin-like BCL2-interacting protein; AltName: Full=Protein GT197	14.44	1	6	6	21	12.5131	12.22	4	4	1.90264	2.22	1	1	4.86455	4.67	2	2					7.91661	7.33	2	2									2.02662	2.44	1	1	9.04619	9.78	3	3	3.11736	3.78	1	1	2.9455	3.78	1
74745144	RecName: Full=BEN domain-containing protein 3	3.14	1	2	2	3
327478588	RecName: Full=BEN domain-containing protein 4; AltName: Full=Coiled-coil domain-containing protein 4	3	1	1	1	1	3.21007	3	1	1
74738577	RecName: Full=BEN domain-containing protein 5	3.33	1	1	1	1																					0	3.33	1	1
109820782	RecName: Full=BEN domain-containing protein 7	4.43	1	2	2	3
6175195	RecName: Full=Bestrophin-1; AltName: Full=TU15B; AltName: Full=Vitelliform macular dystrophy protein 2	3.08	1	1	1	1
38503353	RecName: Full=Bestrophin-2; AltName: Full=Vitelliform macular dystrophy 2-like protein 1	6.68	1	2	3	14	1.67625	1.18	1	1	4.3412	6.68	3	4					0	1.18	1	1	0	1.18	1	2													0	1.18	1	1	1.7176	1.18	1	1	0	1.18	1
38503352	RecName: Full=Bestrophin-4; AltName: Full=Vitelliform macular dystrophy 2-like protein 2	13.11	1	6	6	19					0	2.96	1	1
27805424	RecName: Full=BET1 homolog; Short=hBET1; AltName: Full=Golgi vesicular membrane-trafficking protein p18	29.66	1	3	3	72	12.4059	29.66	3	5	2.77456	9.32	1	1	27.3363	24.58	2	11					2.69905	9.32	1	1	4.8534	9.32	1	2	2.939	15.25	1	1	6.70145	24.58	2	3	7.62974	24.58	2	8	2.12203	9.32	1	1	4.2012	24.58	2
74734714	RecName: Full=BET1-like protein; AltName: Full=Golgi SNARE with a size of 15 kDa; Short=GOS-15; Short=GS15; AltName: Full=Vesicle transport protein GOS15	38.74	1	5	5	109	14.3593	25.23	2	5	6.985	25.23	2	3	45.4488	28.83	3	14					7.05674	25.23	2	3	12.8341	28.83	3	7	12.0471	28.83	3	4	15.3823	28.83	3	5	18.9362	28.83	3	11	3.69348	15.32	1	1	2.84183	38.74	3
308153680	RecName: Full=Beta,beta-carotene 9',10'-oxygenase; AltName: Full=B-diox-II; AltName: Full=Beta-carotene dioxygenase 2	2.59	1	2	2	3					0	1.21	1	1																																	4.7147	1.38	1
172045724	RecName: Full=Beta/gamma crystallin domain-containing protein 3	1.47	1	1	1	1
74735588	RecName: Full=Beta-1,3-galactosyl-O-glycosyl-glycoprotein beta-1,6-N-acetylglucosaminyltransferase 3; AltName: Full=C2GnT-mucin type; Short=C2GnT-M; Short=hC2GnT-M; AltName: Full=Core 2/core 4 beta-1,6-N-acetylglucosaminyltransferase; Short=C2/4GnT	24.66	1	10	10	34									11.6174	8.68	4	5													2.93619	4.79	2	2					27.8254	15.98	7	11	2.1095	4.79	2	2	0	4.11	2
218512053	RecName: Full=Beta-1,3-galactosyl-O-glycosyl-glycoprotein beta-1,6-N-acetylglucosaminyltransferase; AltName: Full=Core 2-branching enzyme; AltName: Full=Core2-GlcNAc-transferase; Short=C2GNT; Short=Core 2 GNT	7.94	1	3	3	5																																	2.33086	2.57	1	1	4.50929	5.14	2	2	1.70639	2.57	1
61211698	RecName: Full=Beta-1,3-galactosyltransferase 2; Short=Beta-1,3-GalTase 2; Short=Beta3Gal-T2; Short=Beta3GalT2; AltName: Full=UDP-galactose:2-acetamido-2-deoxy-D-glucose 3beta-galactosyltransferase 2	1.66	1	1	1	1																													0	1.66	1	1
23813679	RecName: Full=Beta-1,3-galactosyltransferase 4; Short=Beta-1,3-GalTase 4; Short=Beta3Gal-T4; Short=Beta3GalT4; Short=GalT4; Short=b3Gal-T4; AltName: Full=Gal-T2; AltName: Full=Ganglioside galactosyltransferase; AltName: Full=UDP-galactose:beta-N-acetyl-galactosamine-beta-1,3-galactosyltransferase	5.03	1	1	1	1
13123995	RecName: Full=Beta-1,3-galactosyltransferase 5; Short=Beta-1,3-GalTase 5; Short=Beta3Gal-T5; Short=Beta3GalT5; Short=b3Gal-T5; AltName: Full=Beta-3-Gx-T5; AltName: Full=UDP-Gal:beta-GlcNAc beta-1,3-galactosyltransferase 5; AltName: Full=UDP-galactose:beta-N-acetylglucosamine beta-1,3-galactosyltransferase 5	40.32	1	12	12	92					6.76807	7.74	3	3									2.97787	4.84	1	1	14.7276	20.97	6	8					0	2.26	1	1	2.01767	2.26	1	1	12.1347	9.35	3	6	0	4.19	1
61211870	RecName: Full=Beta-1,3-galactosyltransferase 6; Short=Beta-1,3-GalTase 6; Short=Beta3Gal-T6; Short=Beta3GalT6; AltName: Full=GAG GalTII; AltName: Full=Galactosyltransferase II; AltName: Full=Galactosylxylosylprotein 3-beta-galactosyltransferase; AltName: Full=UDP-Gal:betaGal beta 1,3-galactosyltransferase polypeptide 6	2.74	1	1	1	3					2.40129	2.74	1	1																					1.8646	2.74	1	1
116243011	RecName: Full=Beta-1,3-glucosyltransferase; Short=Beta3Glc-T; AltName: Full=Beta-3-glycosyltransferase-like	4.02	1	1	1	2
27734417	RecName: Full=Beta-1,3-N-acetylglucosaminyltransferase lunatic fringe; AltName: Full=O-fucosylpeptide 3-beta-N-acetylglucosaminyltransferase	7.65	1	2	2	2					2.85065	2.9	1	1
20138530	RecName: Full=Beta-1,3-N-acetylglucosaminyltransferase manic fringe; AltName: Full=O-fucosylpeptide 3-beta-N-acetylglucosaminyltransferase	7.48	1	1	2	127	5.25727	2.18	1	3	12.4045	2.18	1	9	3.80466	2.18	1	2					6.90804	2.18	1	7	1.7689	2.18	1	2	3.58717	2.18	1	4	10.9408	2.18	1	7	1.89377	2.18	1	1	10.8844	2.18	1	9
1168736	RecName: Full=Beta-1,4 N-acetylgalactosaminyltransferase 1; AltName: Full=(N-acetylneuraminyl)-galactosylglucosylceramide; AltName: Full=GM2/GD2 synthase; AltName: Full=GalNAc-T	3.19	2	1	2	2
296434406	RecName: Full=Beta-1,4 N-acetylgalactosaminyltransferase 2; AltName: Full=Sd(a) beta-1,4-GalNAc transferase; AltName: Full=UDP-GalNAc:Neu5Aca2-3Galb-R b1,4-N-acetylgalactosaminyltransferase	12.37	1	7	7	27																	15.2189	5.3	2	4					24.9368	8.48	4	8	31.0107	10.78	6	10
116241264	RecName: Full=Beta-1,4-galactosyltransferase 1; Short=Beta-1,4-GalTase 1; Short=Beta4Gal-T1; Short=b4Gal-T1; AltName: Full=UDP-Gal:beta-GlcNAc beta-1,4-galactosyltransferase 1; AltName: Full=UDP-galactose:beta-N-acetylglucosamine beta-1,4-galactosyltransferase 1; Includes: RecName: Full=Lactose synthase A protein; Includes: RecName: Full=N-acetyllactosamine synthase; AltName: Full=Nal synthase; I…	35.18	1	8	9	158	11.8295	14.07	3	3	2.13689	2.01	1	1	4.62593	2.01	1	2					2.13754	2.01	1	2	4.55714	5.28	2	4	6.0048	9.3	2	2	4.461	2.01	1	2	19.6817	17.09	4	8	8.72593	9.8	3	3	7.0498	12.06	2
68053339	RecName: Full=Beta-1,4-galactosyltransferase 3; Short=Beta-1,4-GalTase 3; Short=Beta4Gal-T3; Short=b4Gal-T3; AltName: Full=UDP-Gal:beta-GlcNAc beta-1,4-galactosyltransferase 3; AltName: Full=UDP-galactose:beta-N-acetylglucosamine beta-1,4-galactosyltransferase 3; Includes: RecName: Full=N-acetyllactosamine synthase; AltName: Full=Nal synthase; Includes: RecName: Full=Beta-N-acetylglucosaminylglyc…	6.62	1	2	2	3					2.42829	4.58	1	1	1.96668	2.04	1	1																					2.52309	2.04	1	1
13123971	RecName: Full=Beta-1,4-galactosyltransferase 4; Short=Beta-1,4-GalTase 4; Short=Beta4Gal-T4; Short=b4Gal-T4; AltName: Full=UDP-Gal:beta-GlcNAc beta-1,4-galactosyltransferase 4; AltName: Full=UDP-galactose:beta-N-acetylglucosamine beta-1,4-galactosyltransferase 4; Includes: RecName: Full=N-acetyllactosamine synthase; AltName: Full=Nal synthase; Includes: RecName: Full=Lactotriaosylceramide beta-1,…	18.9	1	5	5	50					6.80852	6.69	2	2									6.20994	8.43	2	2	3.43589	6.1	2	2	11.68	13.66	3	3	8.11333	8.43	2	2	8.12495	8.14	2	3	12.3403	11.92	3	4
13123968	RecName: Full=Beta-1,4-galactosyltransferase 5; Short=Beta-1,4-GalTase 5; Short=Beta4Gal-T5; Short=b4Gal-T5; AltName: Full=Beta-1,4-GalT II; AltName: Full=UDP-Gal:beta-GlcNAc beta-1,4-galactosyltransferase 5; AltName: Full=UDP-galactose:beta-N-acetylglucosamine beta-1,4-galactosyltransferase 5	10.82	1	2	4	63	15.5473	6.44	2	6	2.49214	2.06	1	1	2.23217	2.06	1	1					3.97431	2.06	1	2	0	2.06	1	2	2.13973	2.06	1	1					7.56084	5.15	2	3	1.97552	2.06	1	1	2.08754	3.35	2
13123990	RecName: Full=Beta-1,4-galactosyltransferase 7; Short=Beta-1,4-GalTase 7; Short=Beta4Gal-T7; Short=b4Gal-T7; AltName: Full=UDP-Gal:beta-GlcNAc beta-1,4-galactosyltransferase 7; AltName: Full=UDP-galactose:beta-N-acetylglucosamine beta-1,4-galactosyltransferase 7; Includes: RecName: Full=Xylosylprotein 4-beta-galactosyltransferase; AltName: Full=Proteoglycan UDP-galactose:beta-xylose beta1,4-galac…	5.5	1	2	2	10									2.59704	2.45	1	1					0	2.45	1	1
61252497	RecName: Full=Beta-1,4-mannosyl-glycoprotein 4-beta-N-acetylglucosaminyltransferase; AltName: Full=N-glycosyl-oligosaccharide-glycoprotein N-acetylglucosaminyltransferase III; Short=GNT-III; Short=GlcNAc-T III; Short=N-acetylglucosaminyltransferase III	4.88	1	2	2	2	4.6905	3.56	1	1					1.69958	1.31	1	1
161789024	RecName: Full=Beta-1,4-N-acetylgalactosaminyltransferase 3; Short=B4GalNAcT3; Short=Beta4GalNAc-T3; Short=Beta4GalNAcT3; AltName: Full=Beta-1,4-N-acetylgalactosaminyltransferase III; AltName: Full=N-acetyl-beta-glucosaminyl-glycoprotein 4-beta-N-acetylgalactosaminyltransferase 2; Short=NGalNAc-T2	4.21	1	2	2	6																	3.33962	0.8	1	2					0	0.8	1	1	0	0.8	1	1
23822159	RecName: Full=Beta-1-syntrophin; AltName: Full=59 kDa dystrophin-associated protein A1 basic component 1; Short=DAPA1B; AltName: Full=BSYN2; AltName: Full=Syntrophin-2; AltName: Full=Tax interaction protein 43; Short=TIP-43	33.64	2	13	16	64					4.68153	4.65	2	2					1.67185	1.67	1	1	6.81805	8.18	3	3	0	1.3	1	1	1.71565	1.3	1	1	5.71041	5.39	2	2	7.93828	7.06	2	2	6.90046	4.83	2	2	24.0741	12.45	5
296439450	RecName: Full=Beta-2 adrenergic receptor; AltName: Full=Beta-2 adrenoreceptor; Short=Beta-2 adrenoceptor	2.42	1	1	1	1
543826	RecName: Full=Beta-2-glycoprotein 1; AltName: Full=APC inhibitor; AltName: Full=Activated protein C-binding protein; AltName: Full=Anticardiolipin cofactor; AltName: Full=Apolipoprotein H; Short=Apo-H; AltName: Full=Beta-2-glycoprotein I; Short=B2GPI; Short=Beta(2)GPI; Flags: Precursor	68.41	1	20	20	953	122.461	31.01	8	40	135.324	35.36	9	44	52.1253	33.04	8	16	262.663	49.86	13	78	18.957	20	5	8	47.9696	25.51	6	16	80.0019	24.35	6	26	65.8415	27.83	6	21	40.9397	23.48	5	13	79.5853	42.61	9	25	9.64717	6.67	2
48428791	RecName: Full=Beta-2-microglobulin; Contains: RecName: Full=Beta-2-microglobulin form pI 5.3; Flags: Precursor	61.34	1	11	11	893	100.635	26.89	5	36	48.2292	24.37	4	19	146.337	31.09	5	55	22.904	31.09	5	11	77.7623	24.37	4	31	89.548	30.25	5	45	73.9051	31.09	5	31	92.5046	31.09	5	40	70.4427	36.97	6	37	34.8437	33.61	6	22	35.3479	19.33	2
23822158	RecName: Full=Beta-2-syntrophin; AltName: Full=59 kDa dystrophin-associated protein A1 basic component 2; AltName: Full=Syntrophin-3; Short=SNT3; AltName: Full=Syntrophin-like; Short=SNTL	59.44	2	26	29	468	4.40615	2.04	1	2	26.4991	13.89	7	11	6.32081	4.63	2	2	15.848	11.67	5	6	21.8267	14.81	7	9	52.1192	28.15	13	23	50.8431	25.19	12	19	64.7332	33.7	14	22	20.618	12.41	6	8	44.166	25	10	15	27.0641	20	8
461604	RecName: Full=Beta-3 adrenergic receptor; AltName: Full=Beta-3 adrenoreceptor; Short=Beta-3 adrenoceptor	5.15	1	1	1	1
172046825	RecName: Full=Beta-actin-like protein 2; AltName: Full=Kappa-actin	83.78	1	21	38	28221	1623.07	44.41	18	537	1559.25	45.74	22	519	997.817	35.64	16	378	794.974	34.84	17	304	1764.85	49.2	23	661	2930.07	48.14	22	1141	1744.11	43.62	22	594	1689.01	41.22	19	583	2410.07	39.36	19	849	2043.9	48.67	21	735	1881.84	44.95	22
543774	RecName: Full=Beta-adducin; AltName: Full=Erythrocyte adducin subunit beta	10.47	1	5	6	82	3.71857	1.1	1	2	10.208	6.2	4	4	6.82406	1.1	1	4	10.9463	3.99	3	5	5.63646	1.1	1	5	1.8848	1.1	1	1	8.2282	1.1	1	5	6.58395	1.1	1	3	4.00952	1.1	1	2	6.38991	1.1	1	3	6.52006	2.34	2
126302521	RecName: Full=Beta-adrenergic receptor kinase 1; Short=Beta-ARK-1; AltName: Full=G-protein coupled receptor kinase 2	35.99	2	22	22	262	31.9059	8.85	6	12	8.81624	3.48	3	4	13.2694	6.1	4	5	3.57694	1.31	1	2	21.2624	13.64	9	11	5.82716	5.66	4	4	14.4734	5.22	4	7	13.5043	4.93	4	6	55.9354	19.3	13	24	16.1224	5.08	4	7	29.0927	13.21	7
20141238	RecName: Full=Beta-arrestin-1; AltName: Full=Arrestin beta-1	38.76	1	14	16	723	105.03	20.57	8	37	66.4724	18.42	7	27	77.5686	26.32	11	32	17.015	15.07	5	6	13.223	8.85	3	6	43.1373	15.31	6	17	46.0521	21.29	8	21	79.1967	20.57	8	34	75.3138	18.18	7	25	52.3699	16.51	6	20	27.9977	9.09	4
20141230	RecName: Full=Beta-arrestin-2; AltName: Full=Arrestin beta-2	18.58	1	6	7	132	43.7265	12.96	5	16	8.58882	9.05	3	5	34.0858	12.96	5	16	2.22421	1.71	1	1	2.21145	4.65	2	2	2.89258	2.93	1	1	12.9099	9.29	3	6	10.9452	4.65	2	6	5.40724	1.71	1	3	0	2.93	1	1	3.94716	9.05	3
29428025	RecName: Full=Beta-catenin-interacting protein 1; AltName: Full=Inhibitor of beta-catenin and Tcf-4	18.52	1	2	2	7	0	17.28	1	1					6.1911	18.52	2	2
29840792	RecName: Full=Beta-catenin-like protein 1; AltName: Full=Nuclear-associated protein; Short=NAP; AltName: Full=Testis development protein NYD-SP19	31.08	1	19	19	327	83.2349	24.51	12	31	11.8391	3.37	2	6	39.6091	14.39	6	15					17.3809	6.93	4	7	9.82778	6.04	4	6	9.49788	4.8	3	8	15.3104	7.99	3	7	27.1557	15.1	7	17	5.88812	2.84	2	4	60.0865	28.6	14
1168333	RecName: Full=Beta-centractin; AltName: Full=Actin-related protein 1B; Short=ARP1B	60.37	1	10	20	835	68.9497	32.71	8	18	44.1315	23.14	6	12	57.4738	37.77	8	16	38.7045	30.32	8	14	36.3736	20.48	6	13	53.7433	35.64	10	22	131.675	34.84	9	36	70.339	38.03	9	21	92.6623	38.56	10	25	82.7293	37.5	9	22	51.2751	33.24	8
143458798	RecName: Full=Beta-citryl-glutamate synthase B; AltName: Full=N-acetyl-aspartyl-glutamate synthetase B; Short=NAAG synthetase B; Short=NAAGS; AltName: Full=Ribosomal protein S6 modification-like protein B	5.7	1	1	1	1
1169091	RecName: Full=Beta-crystallin B2; AltName: Full=Beta-B2 crystallin; AltName: Full=Beta-crystallin Bp	8.78	1	1	1	1
4033688	RecName: Full=Beta-crystallin S; AltName: Full=Gamma-S-crystallin; AltName: Full=Gamma-crystallin S	30.9	1	2	2	2
37077353	RecName: Full=Beta-defensin 105; AltName: Full=Beta-defensin 5; Short=BD-5; Short=DEFB-5; AltName: Full=Defensin, beta 105; Flags: Precursor	17.95	1	1	1	1																					0	17.95	1	1
84028871	RecName: Full=Beta-defensin 110; AltName: Full=Beta-defensin 10; Short=DEFB-10; AltName: Full=Beta-defensin 11; Short=DEFB-11; AltName: Full=Beta-defensin 111; AltName: Full=Defensin, beta 110; AltName: Full=Defensin, beta 111; Flags: Precursor	17.91	1	1	1	1																													2.52898	17.91	1	1
425906077	RecName: Full=Beta-enolase; AltName: Full=2-phospho-D-glycerate hydro-lyase; AltName: Full=Enolase 3; AltName: Full=Muscle-specific enolase; Short=MSE; AltName: Full=Skeletal muscle enolase	44.47	1	7	17	2391	369.472	16.36	6	98	215.149	8.99	3	57	513.021	21.43	7	140	91.1885	14.06	4	28	160.098	17.51	5	43	135.241	20.05	7	43	130.483	21.43	7	38	178.337	16.13	4	45	387.977	15.67	5	103	183.381	19.35	5	50	112.715	7.6	2
215273939	RecName: Full=Beta-galactosidase; AltName: Full=Acid beta-galactosidase; Short=Lactase; AltName: Full=Elastin receptor 1; Flags: Precursor	41.21	1	22	23	628	38.9418	16.1	10	16	6.84248	4.43	3	3	79.2635	24.67	13	22					32.5009	14.62	7	10	29.0826	12.7	6	9	57.1394	23.93	12	18	62.7783	19.65	11	20	43.3395	16.54	8	13	29.4908	11.52	5	9	58.6062	17.73	10
74728154	RecName: Full=Beta-galactosidase-1-like protein 2; Flags: Precursor	13.21	1	6	7	17																																	6.13528	4.09	2	2
269849685	RecName: Full=Beta-galactosidase-1-like protein 3	5.36	1	1	2	2
74749401	RecName: Full=Beta-galactosidase-1-like protein; Flags: Precursor	5.2	1	1	2	28					2.74639	1.83	1	1	2.97553	1.83	1	1													2.60826	1.83	1	1	9.21535	1.83	1	3	3.34281	3.36	1	1
115445	RecName: Full=Beta-galactoside alpha-2,6-sialyltransferase 1; Short=Alpha 2,6-ST 1; AltName: Full=B-cell antigen CD75; AltName: Full=CMP-N-acetylneuraminate-beta-galactosamide-alpha-2,6-sialyltransferase 1; AltName: Full=ST6Gal I; Short=ST6GalI; AltName: Full=Sialyltransferase 1	32.76	1	11	11	44									2.23975	3.94	1	1									0	2.46	1	1									2.29824	2.71	1	1					37.4843	14.53	5
146345377	RecName: Full=Beta-glucuronidase; AltName: Full=Beta-G1; Flags: Precursor	46.7	1	29	29	1271	154.974	19.97	11	40	81.5967	20.12	10	25	112.036	24.88	11	31	16.5821	6.3	3	5	205.854	24.73	16	75	85.6301	12.29	6	30	101.157	21.04	12	34	129.171	15.82	11	43	122.911	26.11	14	37	126.763	33.18	18	48	41.2817	20.74	9
311033393	RecName: Full=Beta-hexosaminidase subunit alpha; AltName: Full=Beta-N-acetylhexosaminidase subunit alpha; Short=Hexosaminidase subunit A; AltName: Full=N-acetyl-beta-glucosaminidase subunit alpha; Flags: Precursor	33.65	1	19	20	938	65.2139	14.37	7	22	52.6645	12.85	6	19	81.2337	16.64	9	26	10.0522	6.24	3	4	21.7631	12.1	6	8	25.4218	11.15	6	11	61.8064	15.5	8	20	65.9226	17.01	9	23	57.2663	15.31	8	19	82.5436	22.12	12	34	34.3827	13.8	7
123081	RecName: Full=Beta-hexosaminidase subunit beta; AltName: Full=Beta-N-acetylhexosaminidase subunit beta; Short=Hexosaminidase subunit B; AltName: Full=Cervical cancer proto-oncogene 7 protein; Short=HCC-7; AltName: Full=N-acetyl-beta-glucosaminidase subunit beta; Contains: RecName: Full=Beta-hexosaminidase subunit beta chain B; Contains: RecName: Full=Beta-hexosaminidase subunit beta chain A; Flag…	43.88	1	27	29	1828	127.705	20.14	13	38	176.674	27.52	19	51	202.717	28.96	18	63	13.9844	10.97	5	8	168.634	26.26	14	56	120.13	25	14	47	140.828	25.36	16	44	175.052	27.88	18	54	192.596	28.78	20	64	195.325	26.8	18	65	111.504	25.54	16
145559446	RecName: Full=Betaine--homocysteine S-methyltransferase 1	31.53	2	9	9	31	0	1.97	1	1	0	2.46	1	1
74750586	RecName: Full=Beta-klotho; Short=BKL; Short=BetaKlotho; AltName: Full=Klotho beta-like protein	1.92	1	1	2	2																																									2.37023	1.92	2
166223244	RecName: Full=Beta-lactamase-like protein 2	67.71	1	19	19	497	54.2146	38.54	9	16	27.8301	27.78	5	10	7.33572	3.13	1	3	7.32516	12.5	3	4	133.344	56.6	13	38	31.2856	43.06	9	12	25.0357	25.69	6	11	33.7359	19.44	5	14	152.811	59.72	16	53	45.8244	42.01	9	16	52.5542	42.01	10
51338734	RecName: Full=Beta-mannosidase; AltName: Full=Lysosomal beta A mannosidase; AltName: Full=Mannanase; Short=Mannase; Flags: Precursor	21.96	1	15	16	143	11.6345	2.62	2	5	8.66045	4.1	3	3	17.0634	8.19	6	6					14.5041	5.8	4	5	12.8148	3.98	3	5	23.2284	9.67	7	10	23.9623	9.78	7	10	2.01044	1.37	1	1	7.07769	4.66	4	4
131436	RecName: Full=Beta-microseminoprotein; AltName: Full=Immunoglobulin-binding factor; Short=IGBF; AltName: Full=PN44; AltName: Full=Prostate secreted seminal plasma protein; AltName: Full=Prostate secretory protein of 94 amino acids; Short=PSP-94; Short=PSP94; AltName: Full=Seminal plasma beta-inhibin; Flags: Precursor	31.58	1	1	1	1
90110037	RecName: Full=Beta-nerve growth factor; Short=Beta-NGF; Flags: Precursor	7.47	1	1	1	1
20139178	RecName: Full=Beta-parvin; AltName: Full=Affixin	27.47	1	5	8	228	30.2172	9.62	3	11	27.2246	13.46	4	11	0	2.2	1	1	29.0713	16.76	5	11					6.58523	6.04	2	5	1.93725	2.2	1	1	8.87607	9.89	3	4	31.0648	13.46	4	12	16.5902	9.62	3	8	9.68452	6.04	2
13431857	RecName: Full=Beta-sarcoglycan; Short=Beta-SG; AltName: Full=43 kDa dystrophin-associated glycoprotein; Short=43DAG; AltName: Full=A3b	23.27	1	4	4	56					19.0435	12.26	2	4													8.80116	5.35	1	2	11.9129	5.35	1	3	9.82045	12.26	2	2					7.40786	5.35	1	2
6685260	RecName: Full=Beta-secretase 2; AltName: Full=Aspartic-like protease 56 kDa; AltName: Full=Aspartyl protease 1; Short=ASP1; Short=Asp 1; AltName: Full=Beta-site amyloid precursor protein cleaving enzyme 2; Short=Beta-site APP cleaving enzyme 2; AltName: Full=Down region aspartic protease; Short=DRAP; AltName: Full=Memapsin-1; AltName: Full=Membrane-associated aspartic protease 1; AltName: Full=Th…	2.51	1	1	1	2	3.22661	2.51	1	1					2.3903	2.51	1	1
18202933	RecName: Full=Beta-soluble NSF attachment protein; Short=SNAP-beta; AltName: Full=N-ethylmaleimide-sensitive factor attachment protein beta	40.27	1	6	10	272	60.743	7.72	2	9	28.4894	15.77	4	6					14.9084	7.72	2	3	34.9519	10.74	3	7	53.0214	16.78	4	11	24.8952	15.1	4	7	54.8708	15.1	4	12	60.6313	14.43	4	14	46.6206	22.15	6	13	47.6901	14.43	4
55583953	RecName: Full=Beta-taxilin; AltName: Full=Muscle-derived protein 77; Short=hMDP77	4.82	1	3	4	6					0	1.32	1	1
2493285	RecName: Full=BH3-interacting domain death agonist; AltName: Full=p22 BID; Short=BID; Contains: RecName: Full=BH3-interacting domain death agonist p15; AltName: Full=p15 BID; Contains: RecName: Full=BH3-interacting domain death agonist p13; AltName: Full=p13 BID; Contains: RecName: Full=BH3-interacting domain death agonist p11; AltName: Full=p11 BID	60	1	10	10	237	40.5446	25.13	4	12	9.76114	6.67	1	3	25.6306	18.97	4	8	6.05139	6.67	1	2	30.1287	12.31	2	10	18.4105	6.67	1	5	6.51803	6.67	1	2	7.49985	6.67	1	3	42.3701	13.85	3	17	8.14023	6.67	1	4	22.5283	8.21	2
313104078	RecName: Full=Bicaudal D-related protein 1; Short=BICD-related protein 1; Short=BICDR-1; AltName: Full=Coiled-coil domain-containing protein 64A	4.36	1	2	2	4																	2.33059	1.75	1	1
262527534	RecName: Full=Bicaudal D-related protein 2; Short=BICD-related protein 2; Short=BICDR-2; AltName: Full=Coiled-coil domain-containing protein 64B	5.12	1	2	2	4	2.00001	2.17	1	1																					2.62455	2.17	1	1	2.80671	2.17	1	1
23831324	RecName: Full=Bifunctional 3'-phosphoadenosine 5'-phosphosulfate synthase 1; Short=PAPS synthase 1; Short=PAPSS 1; AltName: Full=Sulfurylase kinase 1; Short=SK 1; Short=SK1; Includes: RecName: Full=Sulfate adenylyltransferase; AltName: Full=ATP-sulfurylase; AltName: Full=Sulfate adenylate transferase; Short=SAT; Includes: RecName: Full=Adenylyl-sulfate kinase; AltName: Full=3'-phosphoadenosine-5'…	50.16	1	22	23	523	49.2023	15.38	7	15	15.8733	9.46	4	5	30.217	13.3	6	11					63.2509	19.39	9	20	79.3953	26.92	12	28	37.8531	21.31	10	17	40.9979	16.51	8	14	82.3525	29.17	15	29	53.0943	22.12	10	18	52.3202	22.76	11
20178315	RecName: Full=Bifunctional 3'-phosphoadenosine 5'-phosphosulfate synthase 2; Short=PAPS synthase 2; Short=PAPSS 2; AltName: Full=Sulfurylase kinase 2; Short=SK 2; Short=SK2; Includes: RecName: Full=Sulfate adenylyltransferase; AltName: Full=ATP-sulfurylase; AltName: Full=Sulfate adenylate transferase; Short=SAT; Includes: RecName: Full=Adenylyl-sulfate kinase; AltName: Full=3'-phosphoadenosine-5'…	62.21	1	33	34	1766	103.24	18.24	9	30	88.6609	21.17	10	26	82.7264	22.96	11	24					154.595	28.01	15	47	265.421	32.57	17	89	307.74	33.55	20	97	315.99	37.46	21	98	251.372	32.9	17	83	237.946	36.81	20	81	46.8145	19.22	8
74753089	RecName: Full=Bifunctional apoptosis regulator; AltName: Full=RING finger protein 47	5.56	1	1	1	1
67461014	RecName: Full=Bifunctional arginine demethylase and lysyl-hydroxylase JMJD6; AltName: Full=Histone arginine demethylase JMJD6; AltName: Full=JmjC domain-containing protein 6; AltName: Full=Jumonji domain-containing protein 6; AltName: Full=Lysyl-hydroxylase JMJD6; AltName: Full=Peptide-lysine 5-dioxygenase JMJD6; AltName: Full=Phosphatidylserine receptor; Short=Protein PTDSR	3.47	1	2	2	4																																	3.11885	3.47	1	1					2.82332	3.47	1
311033370	RecName: Full=Bifunctional ATP-dependent dihydroxyacetone kinase/FAD-AMP lyase (cyclizing); Includes: RecName: Full=ATP-dependent dihydroxyacetone kinase; Short=DHA kinase; AltName: Full=Glycerone kinase; AltName: Full=Triokinase; AltName: Full=Triose kinase; Includes: RecName: Full=FAD-AMP lyase (cyclizing); AltName: Full=FAD-AMP lyase (cyclic FMN forming); AltName: Full=FMN cyclase	66.09	1	31	31	1050	155.914	22.96	10	45	37.6922	17.22	7	9	164.563	29.04	12	43	26.7523	20.52	9	9	71.8847	21.57	9	21	67.4043	17.91	8	23	91.4357	27.3	12	27	69.5904	24	10	18	318.693	30.78	14	93	76.8793	23.3	10	25	132.193	24.52	13
32363505	RecName: Full=Bifunctional coenzyme A synthase; Short=CoA synthase; AltName: Full=NBP; AltName: Full=POV-2; Includes: RecName: Full=Phosphopantetheine adenylyltransferase; AltName: Full=Dephospho-CoA pyrophosphorylase; AltName: Full=Pantetheine-phosphate adenylyltransferase; Short=PPAT; Includes: RecName: Full=Dephospho-CoA kinase; Short=DPCK; AltName: Full=Dephosphocoenzyme A kinase; Short=DPCOAK	47.7	1	18	18	693	77.6256	16.49	9	31	24.1768	10.64	5	12	56.0908	20.92	9	20	4.77467	5.14	3	4	24.2951	13.12	6	11	17.2574	8.51	4	8	37.664	9.04	5	17	43.2257	10.64	5	19	72.4459	20.04	9	28	41.8816	13.3	6	16	39.5656	15.96	7
67476665	RecName: Full=Bifunctional epoxide hydrolase 2; Includes: RecName: Full=Cytosolic epoxide hydrolase 2; Short=CEH; AltName: Full=Epoxide hydratase; AltName: Full=Soluble epoxide hydrolase; Short=SEH; Includes: RecName: Full=Lipid-phosphate phosphatase	75.68	1	33	33	529	25.402	10.99	6	10	35.9801	8.65	5	16	55.862	22.16	9	22	8.65043	8.65	3	4	88.8055	21.44	9	37	75.2105	23.42	9	29	12.5525	3.24	2	5	17.3668	5.77	4	9	1.71547	2.88	2	2	43.5826	26.67	11	21	18.8341	14.77	7
288558855	RecName: Full=Bifunctional glutamate/proline--tRNA ligase; AltName: Full=Bifunctional aminoacyl-tRNA synthetase; AltName: Full=Cell proliferation-inducing gene 32 protein; AltName: Full=Glutamatyl-prolyl-tRNA synthetase; Includes: RecName: Full=Glutamate--tRNA ligase; AltName: Full=Glutamyl-tRNA synthetase; Short=GluRS; Includes: RecName: Full=Proline--tRNA ligase; AltName: Full=Prolyl-tRNA synth…	71.56	1	108	108	7160	875.344	38.56	51	259	459.299	33.99	43	152	1194.64	38.23	51	358	24.0026	7.01	8	15	1169.02	44.11	60	388	566.777	30.56	38	205	723.415	38.23	48	267	734.025	31.94	42	262	1451.31	46.83	65	448	795.177	43.98	61	294	1310.36	52.18	78
1708323	RecName: Full=Bifunctional heparan sulfate N-deacetylase/N-sulfotransferase 2; AltName: Full=Glucosaminyl N-deacetylase/N-sulfotransferase 2; Short=NDST-2; AltName: Full=N-heparan sulfate sulfotransferase 2; Short=N-HSST 2; Includes: RecName: Full=Heparan sulfate N-deacetylase 2; Includes: RecName: Full=Heparan sulfate N-sulfotransferase 2	0.79	1	1	1	1
74718249	RecName: Full=Bifunctional heparan sulfate N-deacetylase/N-sulfotransferase 4; AltName: Full=Glucosaminyl N-deacetylase/N-sulfotransferase 4; Short=NDST-4; AltName: Full=N-heparan sulfate sulfotransferase 4; Short=N-HSST 4; Includes: RecName: Full=Heparan sulfate N-deacetylase 4; Includes: RecName: Full=Heparan sulfate N-sulfotransferase 4	2.18	1	1	1	4
74750624	RecName: Full=Bifunctional lysine-specific demethylase and histidyl-hydroxylase MINA; AltName: Full=60S ribosomal protein L27a histidine hydroxylase; AltName: Full=Histone lysine demethylase MINA; AltName: Full=MYC-induced nuclear antigen; AltName: Full=Mineral dust-induced gene protein; AltName: Full=Nucleolar protein 52; AltName: Full=Ribosomal oxygenase MINA; Short=ROX	30.32	1	11	11	53	7.34651	6.02	2	3					16.4391	14.62	6	6									2.44023	1.94	1	1	2.07622	1.94	1	1	9.83416	8.39	4	4	19.7286	18.06	6	6	5.14769	4.09	2	2	30.6124	17.2	7
284018103	RecName: Full=Bifunctional lysine-specific demethylase and histidyl-hydroxylase NO66; AltName: Full=60S ribosomal protein L8 histidine hydroxylase; AltName: Full=Histone lysine demethylase NO66; AltName: Full=Myc-associated protein with JmjC domain; AltName: Full=Nucleolar protein 66; Short=hsNO66; AltName: Full=Ribosomal oxygenase NO66; Short=ROX	5.77	1	3	3	9	2.80927	2.18	1	1																													1.76396	1.56	1	1	2.18638	1.56	1	1	1.93691	1.56	1
115311607	RecName: Full=Bifunctional methylenetetrahydrofolate dehydrogenase/cyclohydrolase, mitochondrial; Includes: RecName: Full=NAD-dependent methylenetetrahydrofolate dehydrogenase; Includes: RecName: Full=Methenyltetrahydrofolate cyclohydrolase; Flags: Precursor	50.57	1	11	11	61	10.9514	12.86	3	3	3.5855	3.43	1	1									7.71345	9.71	2	2	3.19344	3.43	1	1	3.7649	3.43	1	1	3.64193	3.43	1	1	33.2649	30.86	7	10	11.0726	13.14	3	3	7.8047	9.14	3
50401132	RecName: Full=Bifunctional polynucleotide phosphatase/kinase; AltName: Full=DNA 5'-kinase/3'-phosphatase; AltName: Full=Polynucleotide kinase-3'-phosphatase; Includes: RecName: Full=Polynucleotide 3'-phosphatase; AltName: Full=2'(3')-polynucleotidase; Includes: RecName: Full=Polynucleotide 5'-hydroxyl-kinase	41.46	1	14	14	122	17.1889	7.87	3	5	3.67175	2.5	1	1	15.2932	5.18	2	5					13.6499	6.53	3	5	6.60149	4.8	2	2	2.51361	2.5	1	1	6.74018	6.33	3	3	28.1782	14.01	6	9	4.07027	3.84	2	2	23.443	9.4	4
74705746	RecName: Full=Bifunctional protein NCOAT; AltName: Full=Meningioma-expressed antigen 5; AltName: Full=Nuclear cytoplasmic O-GlcNAcase and acetyltransferase; Includes: RecName: Full=Protein O-GlcNAcase; AltName: Full=Glycoside hydrolase O-GlcNAcase; AltName: Full=Hexosaminidase C; AltName: Full=N-acetyl-beta-D-glucosaminidase; AltName: Full=N-acetyl-beta-glucosaminidase; AltName: Full=O-GlcNAcase;…	22.82	1	17	17	117	23.8955	4.04	3	9	1.94331	1.53	2	2	5.49641	3.38	2	2					12.3286	5.02	5	7	3.99748	1.31	1	2	6.61183	2.07	2	3	9.29749	4.48	5	7	10.5784	3.93	3	4	11.7971	4.8	4	6	5.28385	3.93	3
23831360	RecName: Full=Bifunctional purine biosynthesis protein PURH; Includes: RecName: Full=Phosphoribosylaminoimidazolecarboxamide formyltransferase; AltName: Full=5-aminoimidazole-4-carboxamide ribonucleotide formyltransferase; AltName: Full=AICAR transformylase; Includes: RecName: Full=IMP cyclohydrolase; AltName: Full=ATIC; AltName: Full=IMP synthase; AltName: Full=Inosinicase	88.68	1	54	54	5342	574.653	46.45	25	182	278.328	44.26	22	85	455.819	52.2	28	143	62.6091	27.36	13	21	486.959	57.43	29	171	503.031	46.96	24	192	400.742	43.24	24	139	346.079	40.03	21	112	830.089	57.77	30	264	378.64	60.64	32	132	579.942	64.7	37
45476991	RecName: Full=Bifunctional UDP-N-acetylglucosamine 2-epimerase/N-acetylmannosamine kinase; AltName: Full=UDP-GlcNAc-2-epimerase/ManAc kinase; Includes: RecName: Full=UDP-N-acetylglucosamine 2-epimerase (hydrolyzing); AltName: Full=UDP-GlcNAc-2-epimerase; AltName: Full=Uridine diphosphate-N-acetylglucosamine-2-epimerase; Includes: RecName: Full=N-acetylmannosamine kinase; AltName: Full=ManAc kinase	49.03	1	29	29	356	5.27693	3.05	2	2	57.6326	14.96	9	20	18.4198	7.06	4	6					54	13.3	9	19	57.0672	11.77	7	22	35.3383	14.27	8	11	41.8159	15.37	10	15	63.5772	16.76	8	18	168.378	31.44	20	55	20.3634	9	5
266762	RecName: Full=Biglycan; AltName: Full=Bone/cartilage proteoglycan I; AltName: Full=PG-S1; Flags: Precursor	65.76	1	27	29	4955	127.728	35.6	11	42	316.441	34.78	12	93	29.5601	20.65	6	10	453.176	37.23	11	148	66.8411	18.75	6	29	162.507	30.71	10	76	103.105	31.79	9	40	104.045	25	7	37	54.8529	21.2	6	17	81.6287	33.7	9	31	69.6478	27.99	7
46577705	RecName: Full=Bile acid receptor; AltName: Full=Farnesoid X-activated receptor; AltName: Full=Farnesol receptor HRR-1; AltName: Full=Nuclear receptor subfamily 1 group H member 4; AltName: Full=Retinoid X receptor-interacting protein 14; Short=RXR-interacting protein 14	2.67	1	1	1	1
74739811	RecName: Full=Bile acid-CoA:amino acid N-acyltransferase; Short=BACAT; Short=BAT; AltName: Full=Glycine N-choloyltransferase; AltName: Full=Long-chain fatty-acyl-CoA hydrolase	7.42	1	1	1	1
74739456	RecName: Full=Bile acyl-CoA synthetase; Short=BACS; AltName: Full=Bile acid-CoA ligase; Short=BA-CoA ligase; Short=BAL; AltName: Full=Cholate--CoA ligase; AltName: Full=Fatty acid transport protein 5; Short=FATP-5; AltName: Full=Fatty-acid-coenzyme A ligase, very long-chain 3; AltName: Full=Solute carrier family 27 member 5; AltName: Full=Very long-chain acyl-CoA synthetase homolog 2; Short=VLCS-…	1.01	1	1	1	2	0	1.01	1	1
262527527	RecName: Full=Bile salt export pump; AltName: Full=ATP-binding cassette sub-family B member 11	3.56	1	3	4	7																																					0	0.61	1	1
251757481	RecName: Full=Bile salt-activated lipase; Short=BAL; AltName: Full=Bile salt-stimulated lipase; Short=BSSL; AltName: Full=Bucelipase; AltName: Full=Carboxyl ester lipase; AltName: Full=Cholesterol esterase; AltName: Full=Pancreatic lysophospholipase; AltName: Full=Sterol esterase; Flags: Precursor	18.59	1	13	13	25																																					0	1.06	1	1
23830892	RecName: Full=Biliverdin reductase A; Short=BVR A; AltName: Full=Biliverdin-IX alpha-reductase; Flags: Precursor	63.85	1	22	22	1048	80.5244	29.05	8	30	89.6548	33.78	10	34	68.7763	31.08	8	29	78.3352	31.42	10	32	47.3999	27.03	7	18	60.7254	32.77	10	22	56.0846	35.81	10	19	86.7727	38.85	10	32	47.7588	41.89	10	19	99.6628	41.89	11	36	35.1224	35.81	9
121939964	RecName: Full=Binder of sperm protein homolog 1; AltName: Full=Bovine seminal plasma protein homolog 1; AltName: Full=Bovine seminal plasma protein-like 1; Flags: Precursor	11.36	1	1	1	1
332278161	RecName: Full=Biogenesis of lysosome-related organelles complex 1 subunit 1; Short=BLOC-1 subunit 1; AltName: Full=GCN5-like protein 1; AltName: Full=Protein RT14	36.6	1	5	5	97	17.4689	20.92	3	6	6.60647	20.92	3	3	20.0897	36.6	5	8					19.6917	20.92	3	8	12.5223	20.92	3	5	2.60018	7.19	1	1	10.5194	20.92	3	4	18.9736	20.92	3	8	3.16172	7.19	1	1	4.90103	7.19	1
74749299	RecName: Full=Biogenesis of lysosome-related organelles complex 1 subunit 3; Short=BLOC-1 subunit 3	30.2	1	5	5	18	4.03905	9.41	1	1													8.86048	16.34	2	2	3.10986	7.92	1	1	4.59013	7.92	1	1	8.44197	17.82	3	3
34395560	RecName: Full=Biogenesis of lysosome-related organelles complex 1 subunit 4; Short=BLOC-1 subunit 4; AltName: Full=Protein cappuccino homolog	23.04	1	4	4	10	4.88935	8.29	1	1					7.25779	12.44	2	2					6.12568	10.6	2	2					2.86848	4.61	1	1													2.66297	8.29	1
34582369	RecName: Full=Biogenesis of lysosome-related organelles complex 1 subunit 5; Short=BLOC-1 subunit 5; AltName: Full=Protein Muted homolog	12.3	1	3	3	9					5.03595	6.95	2	2	4.27488	10.16	2	2																					2.17889	4.81	1	1
41017511	RecName: Full=Biogenesis of lysosome-related organelles complex 1 subunit 6; Short=BLOC-1 subunit 6; AltName: Full=Pallid protein homolog; AltName: Full=Pallidin; AltName: Full=Syntaxin 13-interacting protein	13.95	1	1	2	9
158931124	RecName: Full=Biorientation of chromosomes in cell division protein 1-like 1; AltName: Full=Protein FAM44A	3.34	1	6	7	24	17.5734	3.15	6	6					2.45673	0.39	1	1					8.6686	1.74	3	3													3.87137	0.2	1	2					2.83446	0.52	1
226693503	RecName: Full=Biotinidase; Short=Biotinase; Flags: Precursor	9.58	1	4	4	60	7.60138	4.24	2	3					2.42927	1.84	1	1	9.32696	7.73	3	4					3.03813	3.13	1	1	2.77046	2.39	1	1	5.526	2.39	1	2					6.53248	5.52	2	2
172045555	RecName: Full=Bis(5'-adenosyl)-triphosphatase ENPP4; AltName: Full=AP3A hydrolase; Short=AP3Aase; AltName: Full=Ectonucleotide pyrophosphatase/phosphodiesterase family member 4; Short=E-NPP 4; Short=NPP-4; Flags: Precursor	11.92	1	5	6	58	18.7981	9.49	4	8	6.97395	5.08	2	3	8.82453	5.08	2	4					14.2204	7.73	3	5	2.26719	2.43	1	1	2.05126	2.43	1	1									4.22252	4.64	2	2
1706794	RecName: Full=Bis(5'-adenosyl)-triphosphatase; AltName: Full=AP3A hydrolase; Short=AP3Aase; AltName: Full=Diadenosine 5',5'''-P1,P3-triphosphate hydrolase; AltName: Full=Dinucleosidetriphosphatase; AltName: Full=Fragile histidine triad protein	82.31	1	9	9	213	53.7442	43.54	5	13	56.7514	77.55	8	17	50.2778	55.78	6	14	5.79177	8.84	1	2	32.8689	49.66	5	9	7.11798	15.65	2	3	23.2019	21.09	2	9	42.896	61.9	6	15	6.34845	30.61	3	3	12.1542	30.61	3	5	29.71	47.62	5
1703326	RecName: Full=Bis(5'-nucleosyl)-tetraphosphatase [asymmetrical]; AltName: Full=Diadenosine 5',5'''-P1,P4-tetraphosphate asymmetrical hydrolase; Short=Ap4A hydrolase; Short=Ap4Aase; Short=Diadenosine tetraphosphatase; AltName: Full=Nucleoside diphosphate-linked moiety X motif 2; Short=Nudix motif 2	75.51	1	9	9	152	21.6834	14.97	2	6	18.8225	20.41	3	6	27.5403	30.61	4	8	3.91454	10.2	1	2	9.50825	15.65	2	3	7.29954	25.85	3	4	9.83325	14.97	2	4	17.6723	25.17	3	6	10.7006	20.41	2	4					5.75586	25.17	3
130350	RecName: Full=Bisphosphoglycerate mutase; Short=BPGM; AltName: Full=2,3-bisphosphoglycerate mutase, erythrocyte; AltName: Full=2,3-bisphosphoglycerate synthase; AltName: Full=2,3-diphosphoglycerate mutase; Short=DPGM; AltName: Full=BPG-dependent PGAM	52.51	1	15	15	628	62.2457	40.93	9	18	206.375	52.12	14	57	89.43	49.03	12	26	279.089	51.74	13	91	58.9759	39	8	19	78.5918	45.17	10	29	38.6852	27.03	6	12	52.7151	45.17	11	18	49.6012	42.08	9	15	134.151	49.81	14	45	46.1513	45.17	10
51702217	RecName: Full=Bladder cancer-associated protein; AltName: Full=Bladder cancer 10 kDa protein; Short=Bc10	45.98	1	1	1	4									0	45.98	1	1
3023394	RecName: Full=Bleomycin hydrolase; Short=BH; Short=BLM hydrolase; Short=BMH	35.82	1	15	15	605	80.8294	18.46	9	28	53.1598	12.53	5	22	64.0169	12.75	6	20	30.0192	15.6	6	14	17.7775	7.47	4	5	14.4648	10.11	5	6	45.9137	18.24	6	17	28.7824	9.67	3	8	93.4449	15.38	6	29	51.0579	12.75	4	16	19.4781	6.81	2
296452980	RecName: Full=Blood group Rh(D) polypeptide; AltName: Full=RHXIII; AltName: Full=Rh polypeptide 2; Short=RhPII; AltName: Full=Rhesus D antigen; AltName: CD_antigen=CD240D	7.19	2	2	2	33	1.64245	2.16	1	1	16.3056	2.16	1	7	6.63122	2.16	1	3	17.5965	7.19	2	8	1.60741	2.16	1	1	0	2.16	1	1													1.67225	2.16	1	1	1.73781	2.16	1
38257661	RecName: Full=Blood vessel epicardial substance; Short=hBVES; AltName: Full=Popeye domain-containing protein 1; Short=Popeye protein 1	20	1	4	4	4					2.95766	5	1	1
1705486	RecName: Full=Bloom syndrome protein; AltName: Full=DNA helicase, RecQ-like type 2; Short=RecQ2; AltName: Full=RecQ protein-like 3	2.75	1	2	3	31					1.99379	0.56	1	1	2.0284	1.06	1	1					0	0.56	1	2					2.00582	0.56	1	1	2.07264	0.56	1	1	1.7288	0.56	1	1	2.00618	0.56	1	1	2.09917	0.56	1
160332376	RecName: Full=B-lymphocyte antigen CD19; AltName: Full=B-lymphocyte surface antigen B4; AltName: Full=Differentiation antigen CD19; AltName: Full=T-cell surface antigen Leu-12; AltName: CD_antigen=CD19; Flags: Precursor	5.04	1	2	2	3																					2.26633	2.52	1	1
115968	RecName: Full=B-lymphocyte antigen CD20; AltName: Full=B-lymphocyte surface antigen B1; AltName: Full=Bp35; AltName: Full=Leukocyte surface antigen Leu-16; AltName: Full=Membrane-spanning 4-domains subfamily A member 1; AltName: CD_antigen=CD20	17.85	1	4	4	19	3.46121	6.4	1	1																	27.8935	15.15	3	7
85700960	RecName: Full=BMP/retinoic acid-inducible neural-specific protein 1; AltName: Full=Deleted in bladder cancer protein 1; Flags: Precursor	0.92	1	1	1	4																					0	0.92	1	1									0	0.92	1	1
85700961	RecName: Full=BMP/retinoic acid-inducible neural-specific protein 2; AltName: Full=DBCCR1-like protein 2; Flags: Precursor	2.81	1	1	1	1																					2.43517	2.81	1	1
74749831	RecName: Full=BMP/retinoic acid-inducible neural-specific protein 3; AltName: Full=DBCCR1-like protein 1; Flags: Precursor	7.44	1	3	3	3
34222653	RecName: Full=BMP-2-inducible protein kinase; Short=BIKe	4.13	1	3	4	19	3.91909	2.24	2	2					1.85415	1.29	1	1					6.20829	1.29	1	2									3.81543	1.89	2	2									4.55416	2.24	2
8134821	RecName: Full=BolA-like protein 1; AltName: Full=hBolA	22.63	1	3	3	9					2.4376	6.57	1	1
46577124	RecName: Full=BolA-like protein 2	72.09	1	7	7	459	90.8624	69.77	5	27	30.9724	39.53	3	11	80.4551	61.63	4	32	4.45721	10.47	1	2	39.4306	39.53	3	17	31.6059	29.07	2	10	15.417	29.07	2	7	28.1194	29.07	2	10	26.9148	39.53	3	17	25.2584	69.77	5	13	20.7751	61.63	4
74726650	RecName: Full=BolA-like protein 3	39.25	1	5	5	12	2.49364	14.02	1	1					7.00737	20.56	2	3									0	12.15	1	1																	0	7.48	1
74749402	RecName: Full=Bombesin receptor-activated protein C6orf89; AltName: Full=Amfion	3.75	1	1	1	1
281185479	RecName: Full=Bone marrow proteoglycan; Short=BMPG; AltName: Full=Proteoglycan 2; Contains: RecName: Full=Eosinophil granule major basic protein; Short=EMBP; Short=MBP; AltName: Full=Pregnancy-associated major basic protein; Flags: Precursor	41.44	2	9	10	2996	162.063	37.39	8	58	3.32457	6.31	1	1	298.992	37.39	8	98	18.6977	15.77	3	9	57.283	20.27	4	20	178.977	34.68	8	65	149.419	36.49	8	56	67.1316	24.32	5	27	79.6384	26.58	7	33	8.29133	9.91	2	4	93.4528	35.14	7
1705508	RecName: Full=Bone marrow stromal antigen 2; Short=BST-2; AltName: Full=HM1.24 antigen; AltName: Full=Tetherin; AltName: CD_antigen=CD317; Flags: Precursor	18.33	1	3	3	226	13.941	13.89	2	4	24.3945	13.89	2	7	10.7085	5.56	1	4	41.9748	13.89	2	13	4.34434	8.33	1	1	23.2942	13.89	2	7	30.3848	13.89	2	8	46.2511	13.89	2	12	8.4696	5.56	1	3	14.7014	13.89	2	5	3.06026	5.56	1
13124688	RecName: Full=Bone morphogenetic protein 1; Short=BMP-1; AltName: Full=Mammalian tolloid protein; Short=mTld; AltName: Full=Procollagen C-proteinase; Short=PCP; Flags: Precursor	1.22	1	1	1	1
51338749	RecName: Full=Bone morphogenetic protein 15; Short=BMP-15; AltName: Full=Growth/differentiation factor 9B; Short=GDF-9B; Flags: Precursor	1.79	1	1	1	19	3.41818	1.79	1	2					0	1.79	1	2
115073	RecName: Full=Bone morphogenetic protein 4; Short=BMP-4; AltName: Full=Bone morphogenetic protein 2B; Short=BMP-2B; Flags: Precursor	3.19	1	1	1	1
115075	RecName: Full=Bone morphogenetic protein 5; Short=BMP-5; Flags: Precursor	6.17	1	2	2	3																																					0	2.64	1	1	0	2.64	1
115076	RecName: Full=Bone morphogenetic protein 6; Short=BMP-6; AltName: Full=VG-1-related protein; Short=VG-1-R; Short=VGR-1; Flags: Precursor	2.34	1	1	1	1																					0	2.34	1	1
115078	RecName: Full=Bone morphogenetic protein 7; Short=BMP-7; AltName: Full=Osteogenic protein 1; Short=OP-1; AltName: INN=Eptotermin alfa; Flags: Precursor	3.71	1	2	2	17									0	2.09	1	1
90110010	RecName: Full=Bone morphogenetic protein 8B; Short=BMP-8; Short=BMP-8B; AltName: Full=Osteogenic protein 2; Short=OP-2; Flags: Precursor	1.74	2	1	1	1
6226778	RecName: Full=Bone morphogenetic protein receptor type-1B; Short=BMP type-1B receptor; Short=BMPR-1B; AltName: CD_antigen=CDw293; Flags: Precursor	2.59	1	1	1	1
317373545	RecName: Full=Bone sialoprotein 2; AltName: Full=Bone sialoprotein II; Short=BSP II; AltName: Full=Cell-binding sialoprotein; AltName: Full=Integrin-binding sialoprotein; Flags: Precursor	5.99	1	1	1	1
110832774	RecName: Full=Borealin; AltName: Full=Cell division cycle-associated protein 8; AltName: Full=Dasra-B; Short=hDasra-B; AltName: Full=Pluripotent embryonic stem cell-related gene 3 protein	12.86	1	3	3	10																													2.43458	4.64	1	1
[truncated: 11,073 more rows]
[truncated: 136 more columns]
