# Supplementary material for: Comprehensive Proteomic Characterization of the Human Colorectal Carcinoma Reveals Signature Proteins and Perturbed Pathways
Source: Sci Rep. 2017 Feb 9;7:42436. doi: 10.1038/srep42436 (PMC5299448; doi:10.1038/srep42436)
Supplement: Supplementary Dataset 2 [file srep42436-s2.xls]

## Sheet: Summary
Categorey	# Proteins	pValue	Percentage (proteins number)	CRC Average (sum of ppm)	CRC(%)	AT Average(sum of ppm)	AT(%)
AT only	12	< 0.01	0.000969305	0	0	82.8413	8.28413e-05
AT only	1185	>0.01		0	0	766.673	0.000766673
CRC/AT <0.25	114	<0.01		4076.09	0.00407609	23045.2	0.0230452
CRC/AT <0.25	185	>0.01		215.875	0.000215875	2399.64	0.00239964
0.25<CRC/AT <0.50	144	<0.01		17284.1	0.0172841	47865.7	0.0478657
0.25<CRC/AT<0.50	417	>0.01		3628.02	0.00362802	8148	0.008148
0.5<CRC/AT<2.0	5084	varies	0.410662	898342	0.898342	891245	0.891245
4.0>CRC/AT>2.0	1029	>0.01		6741.23	0.00674123	2563.24	0.00256324
4.0>CRC/AT>2.0	781	<0.01		54074.5	0.0540745	21702.8	0.0217028
CRC/AT >4.0	548	>0.01		2855.11	0.00285511	428.372	0.000428372
CRC/AT >4.0	531	<0.01		10993.6	0.0109936	1752.56	0.00175256
CRC only	2292	>0.01		1436.82	0.00143682	0	0
CRC only	58	<0.01	0.00468498	352.98	0.00035298	0	0
Total	12380			1e+06	1	1e+06	1
Common	8833		0.713489
>2 folds	1640	<0.01	0.132472
CRC/AT > 2	1370	<0.01	0.110662
>4 folds	715	<0.01	0.0577544
CRC/AT > 4	589	<0.01	0.0475767

## Sheet: Dataset 2
Accession	Description	SP	Chromosomal	Σ# PSMs	S1-CRC-NN (ppm)	S2-CRC-NP(ppm)	S3-CRC-NN(ppm)	S4-CRC-NP(ppm)	S5-CRC-NP(ppm)	S6-CRC-NN(ppm)	S7-CRC-NN(ppm)	S8-CRC-NN(ppm)	S9-CRC-NN(ppm)	S10-CRC-NP (ppm)	S11-CRC-NN (ppm)	S12-CRC-NN (ppm)	S13-CRC-NP (ppm)	S14-CRC-NN (ppm)	S15-CRC-NP (ppm)	S16-CRC-NN (ppm)	S17-CRC-NN (ppm)	S18-CRC-NP (ppm)	S19-CRC-NN (ppm)	S20-CRC-NP (ppm)	S21-CRC-NP (ppm)	S22-CRC-NP (ppm)	S1-AT-NN (ppm)	S2-AT-NP (ppm)	S3-AT-NN (ppm)	S4-AT-NP (ppm)	S5-AT-NP (ppm)	S6-AT-NN (ppm)	S7-AT-NN (ppm)	S8-AT-NN (ppm)	S9-AT-NN (ppm)	S10-AT-NP (ppm)	S11-AT-NN (ppm)	S12-AT-NN (ppm)	S13-AT-NP (ppm)	S14-AT-NN (ppm)	S15-AT-NP (ppm)	S16-AT-NN (ppm)	S17-AT-NN (ppm)	S18-AT-NP (ppm)	S19-AT-NN (ppm)	S20-AT-NP (ppm)	S21-AT-NP (ppm)	S22-AT-NP(ppm)	CRC_Ave (ppm)
112690	RecName: Full=14-3-3 protein theta; AltName: Full=14-3-3 protein T-cell; AltName: Full=14-3-3 protein tau; AltName: Full=Protein HS1	P27348	2p25.1	5366	868.523	754.173	1299.88	634.317	1199.55	1121.48	1489.87	468.964	1118.93	1082.14	1052.24	1033.44	888.998	1055.14	1074.84	813.792	927.833	1527.3	770.497	990.086	909.519	942.96	736.061	679.229	1414.29	695.904	840.353	1115.71	1122.58	251.592	898.703	987.5	1114.42	905.046	923.782	636.855	1163.94	823.384	831.298	1064.62	902.08	846.53	671.092	828.498	1001.11
112770	RecName: Full=3 beta-hydroxysteroid dehydrogenase/Delta 5-->4-isomerase type 2; AltName: Full=3 beta-hydroxysteroid dehydrogenase/Delta 5-->4-isomerase type II; Short=3-beta-HSD II; AltName: Full=3-beta-HSD adrenal and gonadal type; Includes: RecName: Full=3-beta-hydroxy-Delta(5)-steroid dehydrogenase; AltName: Full=3-beta-hydroxy-5-ene steroid dehydrogenase; AltName: Full=Progesterone reductase;…	P26439	1p12	1	0	0	0	0	0	0	0	0	0	0	0	0	0	0	0	0	0	0	0	0	0	0	0	0	0	0	0	0	7.46801	0	0	0	0	0	0	0	0	0	0	0	0	0	0	0	0
112825	RecName: Full=5'-nucleotidase; Short=5'-NT; AltName: Full=Ecto-5'-nucleotidase; AltName: CD_antigen=CD73; Flags: Precursor	P21589	6q14.3	233	2.45504	0	11.0966	11.9009	15.4484	0	6.05639	0	0	7.63452	3.9397	0	11.6754	0	3.2082	6.35396	9.65918	94.7525	19.676	26.5785	17.0267	6.38862	30.8012	70.2824	26.561	8.48664	10.9523	51.2851	19.3596	0	10.7549	25.5451	3.86721	4.29222	31.4042	0	43.3716	11.2462	25.1202	13.365	42.0625	9.03309	63.2403	48.7762	11.5387
112874	RecName: Full=Alpha-1-antichymotrypsin; Short=ACT; AltName: Full=Cell growth-inhibiting gene 24/25 protein; AltName: Full=Serpin A3; Contains: RecName: Full=Alpha-1-antichymotrypsin His-Pro-less; Flags: Precursor	P01011	14q32.13	2537	106.606	69.7435	116.698	113.044	74.8682	153.081	213.677	101.069	194.424	176.117	32.0764	51.6002	265.374	95.6557	626.897	152.325	96.1199	390.873	331.841	284.924	633.072	130.038	321.833	977.557	173.66	92.1292	219.214	238.603	577.95	299.112	111.889	184.875	20.9908	133.962	350.388	229.143	823.957	442.564	353.657	531.987	561.997	496.436	312.974	204.08	200.46
112877	RecName: Full=Alpha-1-acid glycoprotein 1; Short=AGP 1; AltName: Full=Orosomucoid-1; Short=OMD 1; Flags: Precursor	P02763	9q32	1443	161.251	285.822	63.3774	237.899	37.814	60.9482	164.306	79.7613	284.14	54.5051	348.771	119.451	350.088	145.387	879.527	120.968	239.061	822.584	200.676	280.833	447.337	100.343	307.859	1442.58	34.4776	234.276	140.745	156.917	207.321	225.965	348.082	121.583	187.742	171.604	577.949	188.186	1429.99	264.958	833.933	1437.61	304.917	309.552	180.597	116.076	249.311
112891	RecName: Full=Putative alpha-1-antitrypsin-related protein; AltName: Full=Serpin A2; Flags: Precursor	P20848	14q32.13	1	0	0	0	0	0	0	0	0	0	0	0	0	0	0	0	0	0	0	0	0	0	0	0	0	0	0	0	0	0	0	0	0	0	0	0	0	0	0	0	0	4.42196	0	0	0	0
112894	RecName: Full=Tumor necrosis factor alpha-induced protein 3; Short=TNF alpha-induced protein 3; AltName: Full=OTU domain-containing protein 7C; AltName: Full=Putative DNA-binding protein A20; AltName: Full=Zinc finger protein A20; Contains: RecName: Full=A20p50; Contains: RecName: Full=A20p37	P21580	6q23.3	1	0	0	0	0	0	0	0	0	0	0	0	0	0	0	0	0	0	0	0	0	0	0	2.23796	0	0	0	0	0	0	0	0	0	0	0	0	0	0	0	0	0	0	0	0	0	0
112907	RecName: Full=Alpha-2-antiplasmin; Short=Alpha-2-AP; AltName: Full=Alpha-2-plasmin inhibitor; Short=Alpha-2-PI; AltName: Full=Serpin F2; Flags: Precursor	P08697	17p13.3	306	25.8304	6.32468	9.72927	0	2.57998	7.12865	0	0	4.65272	0	0	0	10.2368	4.57822	26.2537	12.3801	26.348	39.8771	9.85805	6.21427	394.118	29.8743	36.008	128.38	28.2281	9.92124	12.8037	25.6948	5.65804	0	33.528	4.97722	0	0	36.7129	24.0742	32.2657	26.2946	58.7331	52.0808	0	10.5601	43.4886	42.7661	27.9993
112910	RecName: Full=Alpha-2-HS-glycoprotein; AltName: Full=Alpha-2-Z-globulin; AltName: Full=Ba-alpha-2-glycoprotein; AltName: Full=Fetuin-A; Contains: RecName: Full=Alpha-2-HS-glycoprotein chain A; Contains: RecName: Full=Alpha-2-HS-glycoprotein chain B; Flags: Precursor	P02765	3q27.3	536	65.276	29.6157	26.0331	60.4934	41.4203	42.9176	14.2086	94.6486	62.2475	17.9109	18.4855	29.7369	73.0428	36.7505	30.1064	36.4386	50.3576	71.1341	61.5479	45.7266	58.5867	29.976	96.3482	329.772	56.6485	66.3669	64.2365	57.294	83.2672	185.636	56.0703	13.3178	6.04844	33.5659	136.437	45.0915	30.8339	118.729	181.71	139.355	25.3028	105.96	69.8188	38.1438	45.3028
112927	RecName: Full=Amyloid beta A4 protein; AltName: Full=ABPP; AltName: Full=APPI; Short=APP; AltName: Full=Alzheimer disease amyloid protein; AltName: Full=Cerebral vascular amyloid peptide; Short=CVAP; AltName: Full=PreA4; AltName: Full=Protease nexin-II; Short=PN-II; Contains: RecName: Full=N-APP; Contains: RecName: Full=Soluble APP-alpha; Short=S-APP-alpha; Contains: RecName: Full=Soluble APP-bet…	P05067	21q21.3	138	32.9422	36.2971	14.476	6.65367	11.5161	2.27284	6.77214	10.4104	8.90059	0	5.87374	5.66932	8.70348	11.6774	14.3494	11.052	4.80032	0	10.4768	37.6448	0	2.38121	16.0726	3.27452	3.6	4.2176	2.04111	0	0	0	2.67244	0	8.64848	0	0	6.14048	0	2.09589	0	0	0	0	5.54621	3.03004	11.0395
113017	RecName: Full=Medium-chain specific acyl-CoA dehydrogenase, mitochondrial; Short=MCAD; Flags: Precursor	P11310	1p31.1	1513	143.932	118.021	143.728	125.751	87.2597	70.6685	156.891	539.478	54.2633	182.158	128.915	108.875	115.409	325.706	34.993	80.8558	149.255	67.1775	222.278	297.149	41.7862	104.524	117.586	65.8793	111.934	131.136	167.991	14.9835	178.168	462.358	224.84	185.753	168.724	122.894	171.269	370.617	155.898	176.333	265.432	242.961	119.109	86.2113	177.518	199.507	149.958
113019	RecName: Full=Short-chain specific acyl-CoA dehydrogenase, mitochondrial; Short=SCAD; AltName: Full=Butyryl-CoA dehydrogenase; Flags: Precursor	P16219	12q24.31	2323	191.541	135.674	320.791	352.332	101.465	67.9644	219.382	239.961	27.7243	180.819	76.8433	21.1911	142.329	371.014	80.4543	106.228	157.001	31.6823	254.547	229.581	23.7217	280.37	291.804	128.517	333.044	362.591	301.361	45.9326	694.525	267.726	484.477	486.39	247.839	215.278	709.762	585.283	181.276	340.785	564.335	291.716	135.235	56.6322	191.762	504.001	164.21
113037	RecName: Full=Acetylcholinesterase; Short=AChE; Flags: Precursor	P22303	7q22.1	44	0	10.1154	2.59342	8.34418	6.18943	2.8503	0	0	3.72066	0	3.68304	0	0	0	0	1.98001	0	0	0	2.4847	0	0	8.63839	0	4.51466	10.5783	7.67908	3.42458	0	10.5675	3.35143	0	7.23055	12.0378	6.52408	3.8503	0	0	5.87092	0	0	0	3.47767	3.79988	1.90732
113045	RecName: Full=Angiotensin-converting enzyme; Short=ACE; AltName: Full=Dipeptidyl carboxypeptidase I; AltName: Full=Kininase II; AltName: CD_antigen=CD143; Contains: RecName: Full=Angiotensin-converting enzyme, soluble form; Flags: Precursor	P12821	17q23.3	239	15.1062	0	4.87705	11.7688	1.93992	5.36013	7.98553	0	5.24767	8.38861	17.3154	8.35639	7.69718	3.44243	9.87026	11.1705	11.3208	3.33157	7.41241	11.6815	2.99336	2.80786	10.83	17.3755	4.24503	23.6231	7.22046	0	0	14.9045	11.0294	1.87122	6.79871	20.7512	7.66804	10.861	15.5964	1.23571	9.66049	5.87404	1.42207	0	19.6198	1.78647	7.18516
113122	RecName: Full=Muscarinic acetylcholine receptor M2	P08172	7q33	2	0	0	0	0	0	0	0	0	0	0	0	0	0	0	0	0	0	0	0	0	0	0	0	0	0	0	0	0	0	0	0	0	0	0	0	0	0	0	0	5.48748	0	5.5633	0	0	0
113339	RecName: Full=Adenosine deaminase; AltName: Full=Adenosine aminohydrolase	P00813	20q13.12	107	23.2925	0	0	18.8185	3.48972	28.927	4.78838	0	0	6.0361	0	0	13.8464	6.19259	20.2921	36.8402	20.365	29.9658	31.1131	16.8111	26.9238	0	14.6115	6.94595	19.0909	22.3661	4.32962	0	15.3063	0	5.66881	0	0	0	11.0352	6.51263	24.9389	4.44582	24.8261	21.1336	5.11632	0	47.0588	6.42735	13.0774
113390	RecName: Full=Alcohol dehydrogenase 1A; AltName: Full=Alcohol dehydrogenase subunit alpha	P07327	4q23	6671	157.83	37.265	343.949	1407.21	206.061	172.675	398.623	128.256	0	444.064	259.306	69.846	384.23	251.766	14.7321	12.9677	364.696	0	697.004	659.061	5.21244	576.952	1569.98	1970.04	1811.04	1636.77	1387.25	521.467	1777.98	1124.66	1382.83	1583.59	1308.19	1635.92	1255.15	1349.1	1327.75	929.568	1513.99	1016.05	787.463	470.106	1053.41	1437.21	299.623
113394	RecName: Full=Alcohol dehydrogenase 1B; AltName: Full=Alcohol dehydrogenase subunit beta	P00325	4q23	8627	199.166	57.9678	509.554	1448.19	206.061	210.01	412.529	163.883	6.09196	578.452	361.822	110.59	491.456	341.682	39.2855	22.6935	320.341	0	666.886	589.9	5.21244	586.73	1951.86	3859.39	2443.06	1714.71	1768.63	779.398	2052.09	1712.95	1717.56	1876.85	1781.74	2437.46	1586.29	1569.75	2070.08	1200.69	1773.53	1438.83	1149	871.079	1685.46	1872.72	333.114
113398	RecName: Full=Alcohol dehydrogenase 1C; AltName: Full=Alcohol dehydrogenase subunit gamma	P00326	4q23	7940	199.166	62.1084	394.905	1871.72	246.598	247.345	556.219	242.262	12.1839	595.981	440.217	93.128	455.714	371.654	49.1069	16.2097	482.976	34.8083	925.036	833.997	10.4249	938.769	1725.56	1741.43	1884.96	2069.77	1617.75	566.325	2126.17	1366.9	1509.04	2033.25	1639.68	1859.3	1431.4	1821.92	1442.42	981.21	1792.76	1622.95	787.463	414.8	1042.02	1673.63	412.751
113408	RecName: Full=Alcohol dehydrogenase class-3; AltName: Full=Alcohol dehydrogenase 5; AltName: Full=Alcohol dehydrogenase class chi chain; AltName: Full=Alcohol dehydrogenase class-III; AltName: Full=Glutathione-dependent formaldehyde dehydrogenase; Short=FALDH; Short=FDH; Short=GSH-FDH; AltName: Full=S-(hydroxymethyl)glutathione dehydrogenase	P11766	4q23	3268	504.898	278.159	579.039	401.83	298.063	266.724	237.025	350.075	311.521	205.05	320.464	233.443	237.426	354.617	216.648	347.814	296.49	174.507	245.898	277.383	47.0374	166.685	699.633	283.15	574.412	464.556	491.667	826.459	297.123	459.742	451.171	346.316	492.624	599.465	455.203	587.861	453.852	358.15	631.312	280.331	451.891	332.727	422.491	368.06	288.673
113455	RecName: Full=ADP/ATP translocase 1; AltName: Full=ADP,ATP carrier protein 1; AltName: Full=ADP,ATP carrier protein, heart/skeletal muscle isoform T1; AltName: Full=Adenine nucleotide translocator 1; Short=ANT 1; AltName: Full=Solute carrier family 25 member 4	P12235	4q35.1	9082	1848.98	1104.61	1613.73	1461.35	1028.72	1538.66	1201.56	1981.59	1632.87	1117.61	1866.78	2087.47	1180.66	1561.47	1495.45	1725.68	1252.75	1803.2	839.203	957.342	1279.06	1236.71	1311.16	372.284	1018.57	1471.21	1017.88	1382.98	1193.28	2057.57	1325.82	1156.3	1482.33	1802.33	1418.15	1562.83	1389.82	1186	1427.38	1012.57	729.178	556.778	938.668	1096.1	1446.16
113463	RecName: Full=ADP/ATP translocase 3; AltName: Full=ADP,ATP carrier protein 3; AltName: Full=ADP,ATP carrier protein, isoform T2; Short=ANT 2; AltName: Full=Adenine nucleotide translocator 3; Short=ANT 3; AltName: Full=Solute carrier family 25 member 6	P12236	Xp22.33	12013	2695.44	1698.6	2137.39	2177.7	1462.31	2231.65	1773.18	2411.98	2146.49	1624.95	2397.98	2754	1681.04	1765.14	1687.02	2251.95	1730.29	2109.81	1196.54	1249.15	1607.02	1519.74	1720.53	736.108	1316.24	2108.73	1445.08	1799.28	1687.37	2580.13	1602.03	1722.15	1795.19	2232.24	1875.19	1864.3	1549.31	1456.78	1941.48	1330.07	922.379	626.375	1146.47	1362.3	1923.15
113471	RecName: Full=Adrenodoxin, mitochondrial; AltName: Full=Adrenal ferredoxin; AltName: Full=Ferredoxin-1; AltName: Full=Hepatoredoxin; Flags: Precursor	P10109	11q22.3	105	15.3173	67.5091	77.8871	27.8442	13.7692	19.0227	9.44665	0	12.4157	11.9082	0	35.5873	36.4222	24.4338	20.0164	66.072	30.1324	47.2939	26.306	24.874	10.6232	9.96485	28.8259	0	30.1305	44.1244	25.6248	0	15.0984	0	33.5507	13.2816	12.064	26.7797	21.7706	12.8483	24.6001	8.77083	29.3865	41.6929	20.1872	0	11.6048	25.3601	26.6748
113499	RecName: Full=Alpha-galactosidase A; AltName: Full=Alpha-D-galactosidase A; AltName: Full=Alpha-D-galactoside galactohydrolase; AltName: Full=Melibiase; AltName: INN=Agalsidase; Flags: Precursor	P06280	Xq22.1	149	19.709	3.61937	0	15.9233	26.5756	12.2384	12.1551	0	31.9508	20.4299	15.8139	15.2636	19.527	5.23988	4.29256	22.6709	43.0798	15.2134	18.8046	39.1181	4.55633	8.54794	12.3636	11.7547	12.9231	30.2802	7.32705	0	0	7.56227	23.9834	17.0896	5.17431	5.74298	28.0125	16.5321	5.27554	7.5237	37.812	17.8823	0	0	14.9321	16.3156	16.1241
113576	RecName: Full=Serum albumin; Flags: Precursor	P02768	4q13.3	136666	6377.24	6866.09	8829.87	11567.5	5231.41	6304.9	6487.51	8323.13	8001.32	9250.14	9550.56	9447.56	7939.67	6326.63	7338.82	5785.17	6867.49	11720.7	7879.07	5942.09	7577.95	9188.74	10645.7	24298.8	12134.9	10289.2	11595.1	11770.2	12928	14244.7	10299	12431.7	9145.19	12654.5	13033.6	12550.2	9342.7	12121	13019.1	17157	5416.14	11417.2	13853.1	13784.2	7854.7
113584	RecName: Full=Ig alpha-1 chain C region	P01876	14q32.33	16084	1836.34	3193.39	1208.93	2109.32	1105.28	1214.65	1560.92	1332.22	938.386	2638.02	1889.83	1267.57	1518.79	1114.4	1784.12	1232.95	654.434	1614.69	3021.19	1936.18	1273.58	1594.6	1637.77	3707.07	2402.93	1485.78	2426.49	1274.72	2298.03	2996.07	2390.05	3053.04	2081.43	2414.88	2110.7	2491.33	2974.87	2061.87	2609.1	3397.48	1567.85	1615.72	4125.41	2148.06	1638.17
113596	RecName: Full=Aldose reductase; Short=AR; AltName: Full=Aldehyde reductase; AltName: Full=Aldo-keto reductase family 1 member B1	P15121	7q33	1276	165	49.1364	70.5475	189.152	100.219	127.38	121.013	109.924	151.817	249.62	164.595	110.516	312.816	106.705	69.9307	115.417	269.031	123.922	342.089	159.319	61.8565	133.453	167.847	87.7696	236.848	236.373	303.389	212.931	298.909	328.528	130.239	278.409	168.591	155.933	234.516	127.182	236.348	137.891	250.963	153.754	205.705	131.266	236.504	184.583	150.157
113600	RecName: Full=Alcohol dehydrogenase [NADP(+)]; AltName: Full=Aldehyde reductase; AltName: Full=Aldo-keto reductase family 1 member A1	P14550	1p34.1	3466	433.598	410.871	475.258	483.432	471.628	290.783	636.443	197.317	295.226	606.768	452.278	322.366	293.843	477.248	447.628	374.069	665.324	408.328	680.125	685.348	228.546	468.256	353.598	209.469	537.342	584.559	517.436	349.37	709.484	229.591	506.53	714.345	464.446	447.263	277.323	458.269	605.843	407.182	643.308	550.774	502.879	207.4	597.882	495.341	445.667
113606	RecName: Full=Fructose-bisphosphate aldolase A; AltName: Full=Lung cancer antigen NY-LU-1; AltName: Full=Muscle-type aldolase	P04075	16p11.2	16305	1947.32	1275.44	1286.14	1646.78	3372.25	1677.97	2683.68	1534.2	2566.91	1992.46	2857.8	989.405	2407.26	1753.86	1264.77	1416.12	1893.82	2067.94	2561.99	2342.89	1884.86	2332.21	1379.42	1101.37	2136.12	1503.33	2012.06	2206.67	2556.77	1007.13	1554.64	2222.26	1914.86	1475.53	2052.41	2123.78	1815.54	1870.98	1762.76	2100.53	2515.41	2215.02	1742.26	1974.18	1988.91
113611	RecName: Full=Fructose-bisphosphate aldolase B; AltName: Full=Liver-type aldolase	P05062	9q31.1	593	135.499	29.8598	118.114	70.3754	125.285	211.549	81.1789	44.044	156.901	6.01952	124.252	71.9568	105.864	30.8779	35.4136	50.0986	30.4636	17.9301	88.6503	134.119	42.9597	120.892	82.571	27.7075	30.4616	35.6874	8.63546	11.5532	213.7	8.91268	56.5324	6.71377	73.1795	40.611	66.0294	19.4842	18.6528	84.2385	74.2735	7.02518	107.147	21.3667	46.9295	134.604	83.2866
113613	RecName: Full=Fructose-bisphosphate aldolase C; AltName: Full=Brain-type aldolase	P09972	17q11.2	3287	410.37	149.299	157.486	248.66	661.226	288.475	654.206	315.649	621.329	409.327	515.646	161.903	584.556	450.817	288.368	267.192	390.949	454.229	505.306	398.166	424.227	554.09	364.284	228.587	312.231	231.968	423.137	439.023	587.675	178.254	395.727	530.388	311.013	230.129	390.674	396.179	348.186	363.556	430.787	484.738	474.51	327.623	410.633	512.775	405.067
113636	RecName: Full=Antileukoproteinase; Short=ALP; AltName: Full=BLPI; AltName: Full=HUSI-1; AltName: Full=Mucus proteinase inhibitor; Short=MPI; AltName: Full=Protease inhibitor WAP4; AltName: Full=Secretory leukocyte protease inhibitor; AltName: Full=Seminal proteinase inhibitor; AltName: Full=WAP four-disulfide core domain protein 4; Flags: Precursor	P03973	20q13.12	9	0	0	12.0633	0	0	0	0	0	17.3067	0	0	0	12.6926	0	0	0	0	0	0	11.5576	0	0	0	0	0	0	0	0	0	0	15.5892	0	0	0	0	17.9097	0	0	0	38.745	14.0699	0	0	0	2.43728
113754	RecName: Full=Amphiregulin; Short=AR; AltName: Full=Colorectum cell-derived growth factor; Short=CRDGF; Flags: Precursor	P15514	4q13.3	1	0	0	0	0	5.02686	0	0	0	0	0	0	0	0	0	0	0	0	0	0	0	0	0	0	0	0	0	0	0	0	0	0	0	0	0	0	0	0	0	0	0	0	0	0	0	0.228494
113803	RecName: Full=Pancreatic alpha-amylase; Short=PA; AltName: Full=1,4-alpha-D-glucan glucanohydrolase; Flags: Precursor	P04746	1p21.1	196	0	0	0	83.5507	0	0	0	73.2055	40.2355	12.8636	8.85084	12.8142	0	43.9904	3.60374	2.37911	0	59.6032	3.15741	0	7.65036	0	3.45986	0	0	22.2435	18.4538	0	0	44.4413	24.1618	0	30.4079	28.9284	0	0	0	0	158.722	130.11	0	0	0	0	15.9957
113830	RecName: Full=Androgen receptor; AltName: Full=Dihydrotestosterone receptor; AltName: Full=Nuclear receptor subfamily 3 group C member 4	P10275	Xq12	1	0	0	0	0	0	0	0	0	0	0	0	0	0	0	0	0	0	0	0	0	0	0	0	0	0	0	0	0	0	0	0	0	0	0	2.17943	0	0	0	0	0	0	0	0	0	0
113873	RecName: Full=Angiogenin; AltName: Full=Ribonuclease 5; Short=RNase 5; Flags: Precursor	P03950	14q11.2	73	19.1727	10.5627	32.4971	34.8526	34.4699	0	11.8244	0	0	0	0	0	0	15.2919	0	49.6214	12.5723	44.3983	21.9515	31.1348	13.2971	12.473	60.1357	17.1522	37.7143	44.1844	42.7661	57.2161	0	0	55.994	16.6246	15.1005	16.7601	0	0	15.396	21.9569	12.261	17.3957	12.6342	17.636	58.1032	15.8716	15.6418
113880	RecName: Full=Angiotensinogen; AltName: Full=Serpin A8; Contains: RecName: Full=Angiotensin-1; AltName: Full=Angiotensin 1-10; AltName: Full=Angiotensin I; Short=Ang I; Contains: RecName: Full=Angiotensin-2; AltName: Full=Angiotensin 1-8; AltName: Full=Angiotensin II; Short=Ang II; Contains: RecName: Full=Angiotensin-3; AltName: Full=Angiotensin 2-8; AltName: Full=Angiotensin III; Short=Ang III; …	P01019	1q42.2	585	23.2444	25.6117	26.2657	10.5636	18.2833	39.6926	17.9194	16.5278	18.8411	18.071	9.32531	4.50039	20.7268	60.2532	121.502	40.1064	68.5901	125.597	6.65334	15.7279	96.7258	56.7072	76.5522	135.167	25.7196	30.1319	51.8483	78.038	45.8243	26.7564	89.0997	15.1164	0	10.1597	94.9825	48.744	214.655	73.2048	144.933	147.63	26.8053	37.4175	88.0533	110.643	38.2471
113912	RecName: Full=Atrial natriuretic peptide receptor 1; AltName: Full=Atrial natriuretic peptide receptor type A; Short=ANP-A; Short=ANPR-A; Short=NPR-A; AltName: Full=Guanylate cyclase A; Short=GC-A; Flags: Precursor	P16066	1q21.3	7	0	0	1.50081	0	0	1.64947	0	0	0	0	0	0	0	0	1.73564	0	0	0	0	0	0	0	0	0	1.30632	0	2.96259	0	0	0	0	0	0	0	1.88774	0	0	0	0	0	0	0	0	0	0.222087
113916	RecName: Full=Atrial natriuretic peptide receptor 2; AltName: Full=Atrial natriuretic peptide receptor type B; Short=ANP-B; Short=ANPR-B; Short=NPR-B; AltName: Full=Guanylate cyclase B; Short=GC-B; Flags: Precursor	P20594	9p13.3	5	0	0	1.52088	0	0	1.67152	0	0	0	0	0	0	0	0	1.75884	0	0	0	0	0	0	0	0	0	0	1.55089	1.5011	0	0	0	0	0	0	0	0	0	0	0	0	0	0	0	0	0	0.225056
113936	RecName: Full=Antithrombin-III; Short=ATIII; AltName: Full=Serpin C1; Flags: Precursor	P01008	1q25.1	2750	273.335	240.938	157.863	213.472	152.886	113.152	127.367	34.5518	324.948	136.944	185.2	169.347	259.979	179.251	146.844	165.066	139.406	346.958	288.61	299.203	884.655	221.288	270.533	760.761	197.147	199.473	257.426	212.988	263.44	146.829	461.226	215.94	157.872	270.799	388.492	320.986	248.758	299.116	454.477	451.913	120.079	240.253	326.736	236.33	230.057
113944	RecName: Full=Annexin A1; AltName: Full=Annexin I; AltName: Full=Annexin-1; AltName: Full=Calpactin II; AltName: Full=Calpactin-2; AltName: Full=Chromobindin-9; AltName: Full=Lipocortin I; AltName: Full=Phospholipase A2 inhibitory protein; AltName: Full=p35	P04083	9q21.13	6025	480.592	282.719	299.142	725.558	435.681	293.367	612.885	718.197	1360.13	1038.56	1019.59	264.951	847.394	578.219	489.65	569.212	1121.69	873.98	1058.53	1080.27	1338.89	985.656	526.309	1267.98	488.706	661.712	472.404	1039.19	818.977	121.892	826.68	847.565	481.166	284.825	607.814	772.085	1478.28	890.873	854.303	872.097	1186.26	1521.03	919.533	782.205	748.857
113950	RecName: Full=Annexin A2; AltName: Full=Annexin II; AltName: Full=Annexin-2; AltName: Full=Calpactin I heavy chain; AltName: Full=Calpactin-1 heavy chain; AltName: Full=Chromobindin-8; AltName: Full=Lipocortin II; AltName: Full=Placental anticoagulant protein IV; Short=PAP-IV; AltName: Full=Protein I; AltName: Full=p36	P07355	15q22.2	23854	2199.01	2574.11	1921.16	3093.14	1408.77	1641.67	4045.51	1757.69	3733.35	3554.89	5143.16	2382.29	2940.63	3574.11	2705.23	2080	3658.08	3831.22	3379.17	4369.8	3730.59	3677.88	2618.09	3361.84	3013.22	2936.21	2211.44	1742.94	4548.21	1138.82	3775.63	4447.88	3693.08	3016.08	3320.43	2963.82	3157.81	3518.06	3083.7	3673.57	3467.91	3150.76	3168.29	3661.43	3063.7
113954	RecName: Full=Annexin A3; AltName: Full=35-alpha calcimedin; AltName: Full=Annexin III; AltName: Full=Annexin-3; AltName: Full=Inositol 1,2-cyclic phosphate 2-phosphohydrolase; AltName: Full=Lipocortin III; AltName: Full=Placental anticoagulant protein III; Short=PAP-III	P12429	4q21.21	2544	484.274	254.779	626.097	216.777	411.798	406.366	586.57	281.263	862.87	359.531	497.085	148.666	425.339	842.096	433.296	263.47	509.235	619.652	829.196	349.519	708.037	249.769	224.42	312.245	145.895	175.951	267.619	299.454	258.028	90.3961	197.496	242.111	89.3409	61.0213	248.036	95.1489	238.232	194.859	228.784	142.505	321.995	216.71	152.049	180.583	471.168
113960	RecName: Full=Annexin A5; AltName: Full=Anchorin CII; AltName: Full=Annexin V; AltName: Full=Annexin-5; AltName: Full=Calphobindin I; Short=CBP-I; AltName: Full=Endonexin II; AltName: Full=Lipocortin V; AltName: Full=Placental anticoagulant protein 4; Short=PP4; AltName: Full=Placental anticoagulant protein I; Short=PAP-I; AltName: Full=Thromboplastin inhibitor; AltName: Full=Vascular anticoagula…	P08758	4q27	8233	761.845	67.9311	617.039	923.267	1068.84	864.104	1129.82	183.7	892.377	1533.77	1300.3	852.613	1403.16	983.46	1196.98	763.627	1830.8	1611.24	1068.9	996.41	1038.42	1300.66	906.095	1205.54	918.226	811.888	1065.78	1504.74	1189.37	273.731	1440.44	1695.4	1234.75	939.3	1351.95	1159.88	2036.89	1154.9	1486.96	1893.9	1410.33	1263.84	1367.92	1487.37	1017.69
113962	RecName: Full=Annexin A6; AltName: Full=67 kDa calelectrin; AltName: Full=Annexin VI; AltName: Full=Annexin-6; AltName: Full=Calphobindin-II; Short=CPB-II; AltName: Full=Chromobindin-20; AltName: Full=Lipocortin VI; AltName: Full=Protein III; AltName: Full=p68; AltName: Full=p70	P08133	5q33.1	17867	1028.1	445.279	560.756	781.568	634.326	486.279	1061.51	269.979	1663.29	1637.63	1834.65	771.887	1757.57	624.605	911.177	615.991	1628.44	1558.1	1798.03	1131.17	816.139	1152.43	817.006	1078.99	1353.05	822.745	756.635	1684.03	1213.61	510.976	1275.03	1499.69	1197.29	984.762	1110.07	1001.14	1994.18	1249.34	1724.71	1964.42	1868.26	2022.38	1548.32	1102.43	1053.13
113978	RecName: Full=Amine oxidase [flavin-containing] A; AltName: Full=Monoamine oxidase type A; Short=MAO-A	P21397	Xp11.3	5954	433.187	129.638	552.944	589.782	425.462	428.389	613.476	694.619	160.391	157.992	321.83	169.811	89.0166	388.159	111.818	87.6614	133.261	260.071	434.74	428.443	0	361.836	563.61	392.321	891.564	610.072	745.566	263.335	1244.08	1348.17	769.226	894.983	922.45	916.304	1056.55	1148.4	231.904	584.9	704.532	247.468	366.511	226.29	465.955	951.845	316.933
113980	RecName: Full=Amine oxidase [flavin-containing] B; AltName: Full=Monoamine oxidase type B; Short=MAO-B	P27338	Xp11.3	1321	48.7798	26.8738	101.053	151.073	41.4136	40.3866	63.5105	123.323	17.573	58.9913	60.8835	20.9874	12.8878	51.8748	21.2482	14.0276	17.7704	50.2043	96.1855	70.4125	0	77.5725	183.599	213.348	290.527	143.642	136.008	262.836	165.617	418.005	174.12	178.586	102.451	94.7591	100.145	118.204	161.036	130.348	176.771	98.3526	210.723	274.206	168.36	179.471	53.0469
113984	RecName: Full=DNA-(apurinic or apyrimidinic site) lyase; AltName: Full=APEX nuclease; Short=APEN; AltName: Full=Apurinic-apyrimidinic endonuclease 1; Short=AP endonuclease 1; Short=APE-1; AltName: Full=REF-1; AltName: Full=Redox factor-1; Contains: RecName: Full=DNA-(apurinic or apyrimidinic site) lyase, mitochondrial	P27695	14q11.2	2458	336.788	302.73	300.445	273.889	274.865	440.273	377.153	210.063	402.299	310.062	391.121	157.867	331.923	671.545	544.345	351.719	610.229	492.57	370.38	283.052	381.099	599.646	244.628	103.075	335.604	362.541	252.058	191.755	183.459	316.26	265.311	292.028	209.413	170.447	188.952	371.711	597.828	172.548	425.088	506.608	186.89	40.7625	436.459	454.886	382.457
113992	RecName: Full=Apolipoprotein A-I; Short=Apo-AI; Short=ApoA-I; AltName: Full=Apolipoprotein A1; Contains: RecName: Full=Truncated apolipoprotein A-I; AltName: Full=Apolipoprotein A-I(1-242); Flags: Precursor	P02647	11q23.3	4872	559.455	372.185	387.653	562.863	389.045	609.58	462.214	230.172	881.28	722.162	660.63	882.885	439.249	362.023	1331.13	509.967	380.699	1434.05	682.839	571.387	1229.9	782.857	1509.74	1879.23	347.798	681.135	1189.04	1071.03	665.911	413.121	1379.56	1034.27	964.398	1024.25	622.622	425.004	1288.42	1003.36	769.552	2183.65	368.662	708.81	1247.59	1092.29	656.556
114000	RecName: Full=Apolipoprotein A-II; Short=Apo-AII; Short=ApoA-II; AltName: Full=Apolipoprotein A2; Contains: RecName: Full=Truncated apolipoprotein A-II; AltName: Full=Apolipoprotein A-II(1-76); Flags: Precursor	P02652	1q23.3	363	465.034	465.813	207.007	341.555	76.0062	0	34.7637	0	182.759	87.6442	45.2278	196.442	0	22.4791	36.8302	97.258	18.4812	0	193.612	45.7681	97.7334	73.3413	654.156	1538.04	0	503.371	125.732	63.0807	166.686	0	267.511	48.8763	66.5933	147.824	20.0289	47.2817	0	161.383	90.1186	25.5717	37.1445	0	106.765	93.3251	122.171
114016	RecName: Full=Apolipoprotein C-I; AltName: Full=Apolipoprotein C1; Contains: RecName: Full=Truncated apolipoprotein C-I; Flags: Precursor	P02654	19q13.32	12	33.9565	18.7073	0	0	0	0	0	0	27.5239	0	0	0	0	0	0	0	0	0	0	0	117.751	0	0	0	0	0	0	0	0	0	0	0	0	0	24.1312	0	0	0	43.4306	0	0	0	0	0	8.99722
114022	RecName: Full=Apolipoprotein C-II; Short=Apo-CII; Short=ApoC-II; AltName: Full=Apolipoprotein C2; Flags: Precursor	P02655	19q13.32	7	13.9524	0	0	0	0	0	0	0	0	0	0	0	0	0	0	0	0	0	0	0	19.3531	0	17.5049	24.9642	0	0	0	0	0	0	40.7481	0	0	0	0	0	0	15.9785	0	0	0	0	0	0	1.51389
114026	RecName: Full=Apolipoprotein C-III; Short=Apo-CIII; Short=ApoC-III; AltName: Full=Apolipoprotein C3; Flags: Precursor	P02656	11q23.3	52	28.4686	31.3679	0	17.2503	0	0	0	0	23.0756	22.1324	0	44.0947	0	0	37.2022	24.5601	0	0	32.5946	0	39.4882	18.5205	53.5755	305.622	0	49.2053	0	0	0	0	20.7856	0	22.422	24.8862	0	23.8796	45.7214	48.904	18.2058	77.4899	18.7598	0	21.5686	23.5669	14.4889
114034	RecName: Full=Apolipoprotein D; Short=Apo-D; Short=ApoD; Flags: Precursor	P05090	3q29	677	96.9286	82.154	101.102	198.789	100.537	46.2985	119.558	0	205.483	34.7795	71.7901	23.0972	79.7819	59.4685	185.125	186.54	146.676	184.171	153.66	201.8	237.87	67.9086	374.178	627.01	139.333	223.377	307.678	66.7521	132.29	0	261.305	38.7907	35.2346	91.2495	233.141	37.5252	239.493	273.242	238.409	230.01	98.2658	233.188	225.957	74.0675	117.433
114039	RecName: Full=Apolipoprotein E; Short=Apo-E; Flags: Precursor	P02649	19q13.32	1287	111.135	24.4907	170.789	145.457	99.903	49.6869	142.564	0	64.8592	200.448	7.13372	13.7709	110.99	14.1824	104.565	65.1966	122.431	199.022	91.6146	115.503	1412.05	237.145	317.904	930.604	183.634	220.26	168.568	126.029	333.021	0	162.285	254.403	28.0098	23.3161	101.092	82.0345	135.65	188.365	125.086	169.402	117.175	228.99	424.364	169.281	159.224
114062	RecName: Full=Apolipoprotein(a); Short=Apo(a); Short=Lp(a); Flags: Precursor	P08519	6q25.3	114	0.619698	0	0	0	0	0	0	1.17502	1.50692	0.963547	0.994454	1.91969	0	0.494263	1.21472	0	0	0.478346	0	0.67089	6.01701	0	2.72118	12.751	0	0	3.11013	0	0	3.56664	3.16721	0	1.46423	2.70859	0.440389	1.03961	0.995254	3.1936	0	0	0	1.71009	0.939002	0	0.729752
114074	RecName: Full=Adenine phosphoribosyltransferase; Short=APRT	P07741	16q24.3	1819	328.812	327.794	283.086	379.506	675.611	447.244	444.202	207.822	634.579	572.122	389.461	533.546	502.626	786.768	654.759	344.455	636.576	362.586	519.884	398.352	325.778	397.265	284.843	252.138	300.3	387.902	497.69	420.538	339.545	180.234	571.605	488.763	604.273	670.684	411.705	538.486	440.068	367.595	550.725	369.369	361.127	172.833	450.784	479.587	461.493
114123	RecName: Full=ADP-ribosylation factor 4	P18085	3p14.3	4387	1299.59	1647.6	2273.53	1394.68	1294.92	1059.77	994.627	1395.38	1142.24	693.85	1193.51	1236.86	1126.25	1011.56	1258.36	601.109	1149.94	1317.4	681.228	966.216	847.022	1354.78	1090.26	364.199	1409.1	1046.43	1248.59	677.534	478.45	1640.13	1246.1	719.567	1159.22	999.182	1101.59	1103.24	1244.76	537.944	771.014	795.563	660.346	172.833	521.96	946.213	1179.11
114163	RecName: Full=Aryl hydrocarbon receptor nuclear translocator; Short=ARNT protein; AltName: Full=Class E basic helix-loop-helix protein 2; Short=bHLHe2; AltName: Full=Dioxin receptor, nuclear translocator; AltName: Full=Hypoxia-inducible factor 1-beta; Short=HIF-1-beta; Short=HIF1-beta	P27540	1q21.3	2	0	0	0	0	1.60554	0	0	0	0	0	0	0	2.12347	0	0	0	0	0	0	0	0	0	0	0	0	0	0	0	0	0	0	0	0	0	0	0	0	0	0	0	0	0	0	0	0.1695
114203	RecName: Full=COUP transcription factor 2; Short=COUP-TF2; AltName: Full=Apolipoprotein A-I regulatory protein 1; Short=ARP-1; AltName: Full=COUP transcription factor II; Short=COUP-TF II; AltName: Full=Nuclear receptor subfamily 2 group F member 2	P24468	15q26.2	8	3.40385	0	0	0	3.05983	0	0	0	0	0	0	0	4.04691	0	4.44809	2.93653	4.46406	0	0	7.37007	0	0	0	0	0	0	0	0	0	0	0	0	0	0	0	0	0	0	0	0	0	0	0	0	1.35133
114221	RecName: Full=Arylsulfatase A; Short=ASA; AltName: Full=Cerebroside-sulfatase; Contains: RecName: Full=Arylsulfatase A component B; Contains: RecName: Full=Arylsulfatase A component C; Flags: Precursor	P15289	22q13.33	218	30.5742	18.3753	3.14074	13.4736	2.49856	6.90369	6.85674	5.27022	18.0235	8.64341	22.3017	12.9153	23.132	53.2049	0	11.9894	10.9356	4.29096	28.6409	12.0363	3.85536	14.4657	17.4358	0	10.9349	25.6217	9.29972	0	16.4385	25.5954	24.3524	14.4604	13.1348	14.5783	51.3562	88.5949	22.3196	12.7324	60.4345	25.2186	0	0	63.1743	46.0183	14.1604
114223	RecName: Full=Arylsulfatase B; Short=ASB; AltName: Full=N-acetylgalactosamine-4-sulfatase; Short=G4S; Flags: Precursor	P15848	5q14.1	48	2.64389	2.91315	2.98754	9.61225	0	0	3.26113	0	4.28609	8.22179	8.48551	0	0	12.6524	0	0	13.8696	0	3.02708	5.72459	0	3.44002	3.31705	0	2.60038	3.04649	5.89738	0	5.21219	0	3.86075	13.755	0	4.6224	3.75777	4.43543	0	3.02783	10.1447	9.59537	0	0	16.0247	8.7547	3.6875
114234	RecName: Full=Arylamine N-acetyltransferase 1; AltName: Full=Arylamide acetylase 1; AltName: Full=Monomorphic arylamine N-acetyltransferase; Short=MNAT; AltName: Full=N-acetyltransferase type 1; Short=NAT-1	P18440	8p22	125	4.85929	10.7083	43.9271	41.2222	8.73634	0	0	64.4966	0	0	0	0	0	131.774	25.4001	33.5372	0	0	0	10.5214	13.4805	0	12.193	8.69442	14.3379	61.5915	37.9364	0	19.1593	55.9347	7.09579	8.42694	0	0	34.5326	65.2161	7.80416	16.6948	55.9357	8.81782	6.40422	0	22.0892	8.04527	17.6665
114238	RecName: Full=Arylamine N-acetyltransferase 2; AltName: Full=Arylamide acetylase 2; AltName: Full=N-acetyltransferase type 2; Short=NAT-2; AltName: Full=Polymorphic arylamine N-acetyltransferase; Short=PNAT	P11245	8p22	17	0	10.7083	0	11.7778	0	6.03477	0	18.4276	0	0	0	0	0	23.2542	0	0	0	0	11.1271	10.5214	0	0	0	0	0	11.1985	5.41949	0	0	0	0	0	0	0	0	0	0	0	0	0	0	0	0	0	4.17506
114312	RecName: Full=Sarcoplasmic/endoplasmic reticulum calcium ATPase 2; Short=SERCA2; Short=SR Ca(2+)-ATPase 2; AltName: Full=Calcium pump 2; AltName: Full=Calcium-transporting ATPase sarcoplasmic reticulum type, slow twitch skeletal muscle isoform; AltName: Full=Endoplasmic reticulum class 1/2 Ca(2+) ATPase	P16615	12q24.11	9012	561.243	505.152	722.827	429.402	352.556	372.859	365.319	438.496	355.169	243.923	462.261	525.772	381.07	517.752	600.876	498.191	368.915	413.39	236.905	346.994	187.588	269.223	408.911	150.025	426.973	426.981	422.325	290.583	247.949	551.081	256.729	211.078	409.019	451.606	382.51	512.748	317.11	199.793	382.269	255.226	149.719	106.984	215.169	300.037	416.177
114322	RecName: Full=Diamine acetyltransferase 1; AltName: Full=Polyamine N-acetyltransferase 1; AltName: Full=Putrescine acetyltransferase; AltName: Full=Spermidine/spermine N(1)-acetyltransferase 1; Short=SSAT; Short=SSAT-1	P21673	Xp22.11	1	0	0	0	0	0	0	0	0	0	0	0	0	0	0	0	0	0	12.7223	0	0	0	0	0	0	0	0	0	0	0	0	0	0	0	0	0	0	0	0	0	0	0	0	0	0	0.578288
114374	RecName: Full=Sodium/potassium-transporting ATPase subunit alpha-1; Short=Na(+)/K(+) ATPase alpha-1 subunit; AltName: Full=Sodium pump subunit alpha-1; Flags: Precursor	P05023	1p13.1	25494	1604.8	1514.76	1902.11	1681.07	958.436	1358.33	1058.54	1410.44	1132.19	738.936	1397.07	806.507	967.911	1533.76	1126.87	639.355	702.756	1292.98	761.768	1060.32	508.252	831.632	998.923	285.904	1177.36	1682.51	1184.5	805.723	1317.08	1328.76	965.526	1058.27	1293.24	1413.7	1548.67	1502.11	803.074	731.983	1275.58	834.891	457.498	245.818	461.29	1010.34	1135.85
114392	RecName: Full=Sodium/potassium-transporting ATPase subunit beta-1; AltName: Full=Sodium/potassium-dependent ATPase subunit beta-1	P05026	1q24.2	3059	655.763	573.939	662.169	518.533	551.86	583.361	613.814	784.846	331.74	245.867	500.043	165.683	431.296	801.235	455.819	248.762	237.877	437.976	319.492	433.01	219.336	375.178	291.748	58.2497	388.812	434.079	513.51	353.918	540.95	567.47	387.107	354.877	498.168	617.967	713.902	834.842	216.611	303.592	511.564	312.261	214.531	85.561	267.792	685.308	461.254
114443	RecName: Full=ATP synthase subunit a; AltName: Full=F-ATPase protein 6	P00846	MT	807	230.709	247.334	176.146	294.705	50.4466	92.9248	92.2929	189.168	131.408	184.208	230.141	173.842	148.267	129.304	146.669	96.8277	122.663	154.019	107.086	121.508	43.2448	81.1298	258.158	100.409	141.053	308.949	139.084	120.951	135.217	330.163	182.104	194.64	196.44	294.34	194.972	94.145	200.284	99.9719	287.103	124.464	73.9602	45.8849	56.6891	92.9122	147.457
114483	RecName: Full=ATP synthase protein 8; AltName: Full=A6L; AltName: Full=F-ATPase subunit 8	P03928	MT	185	414.469	616.517	421.506	175.801	186.29	0	0	0	0	0	0	128.393	24.6385	363.632	27.081	53.6349	27.1783	0	23.727	89.7414	0	0	337.998	37.0791	0	238.791	231.125	0	0	0	181.569	0	163.219	144.926	147.271	0	0	142.397	132.527	0	54.6242	0	31.4013	308.796	116.028
114517	RecName: Full=ATP synthase subunit alpha, mitochondrial; Flags: Precursor	P25705	18q21.1	17815	940.312	1170.85	1419.59	1454.54	1083.51	1139.3	1455.3	1507.53	520.515	1398.66	723.808	805.187	899.818	1930.84	1545.14	1347.63	1159.67	952.035	1511.32	1754.58	1194.72	1196.94	1288.43	702.157	1345.9	1503.39	1600.07	1057.05	2300.85	2012.23	1827.07	2271.46	1404.92	1300.92	2296.26	2210.18	1051.8	1710.14	1698.08	1401.12	1786.7	1345.47	1401.65	1734.02	1232.35
114549	RecName: Full=ATP synthase subunit beta, mitochondrial; Flags: Precursor	P06576	12q13.3	22664	1302.64	1241.58	1444.86	1669.04	1000.96	1065.27	1550.89	914.239	2103.11	1731.35	2308.41	1299.71	2334.19	2638.85	2057.34	1461.63	2162.55	1756.04	2674.82	2275.43	1555.6	1570.11	1540.73	776.909	1454.12	1632.98	1773.68	1128.85	2904.14	1054.83	2590.7	2591.64	2135.85	1993.34	2934.29	3280.22	2228.98	2111.1	2466.76	2629.68	2376.82	1744.67	1961.72	1945.01	1732.66
114688	RecName: Full=ATP synthase-coupling factor 6, mitochondrial; Short=ATPase subunit F6; Flags: Precursor	P18859	21q21.3	122	13.0481	143.769	14.7441	110.689	0	0	0	0	21.1526	20.288	20.9388	0	62.0526	0	204.612	45.0269	85.5612	0	0	42.3779	18.0988	50.9315	32.7406	23.3461	12.8333	90.2098	14.5523	0	0	0	152.428	0	164.428	91.2495	74.1812	21.8897	62.8669	74.7145	183.575	118.387	17.1965	0	79.0849	64.8091	38.786
114762	RecName: Full=Nucleophosmin; Short=NPM; AltName: Full=Nucleolar phosphoprotein B23; AltName: Full=Nucleolar protein NO38; AltName: Full=Numatrin	P06748	5q35.1	4084	383.454	797.48	568.699	441.466	715.251	755.989	437.502	290.83	932.442	313.015	607.652	772.107	917.492	1009.26	1465.69	1335.64	1030.93	1043.36	460.981	524.102	1323.06	879.347	408.923	214.403	386.572	508.12	315.4	243.168	132.29	176.556	531.943	232.744	400.164	360.342	701.693	603.083	669.725	318.375	539.485	704.526	277.952	79.3622	399.459	460.277	772.989
114787	RecName: Full=Band 3 anion transport protein; AltName: Full=Anion exchange protein 1; Short=AE 1; Short=Anion exchanger 1; AltName: Full=Solute carrier family 4 member 1; AltName: CD_antigen=CD233	P02730	17q21.31	4741	256.779	453.371	187.028	69.3608	40.3253	307.369	85.8598	261.041	639.455	555.593	188.656	251.572	99.3114	256.622	167.777	172.15	81.147	42.985	131.058	48.5648	300.388	112.709	752.997	1129.22	97.37	67.7316	288.108	85.4002	91.4851	178.058	158.117	18.7779	211.988	286.67	263.828	251.719	295.633	503.105	160.255	123.508	42.8119	304.498	138.29	163.908	214.051
114823	RecName: Full=Erythrocyte band 7 integral membrane protein; AltName: Full=Protein 7.2b; AltName: Full=Stomatin	P27105	9q33.2	3136	562.699	372.003	226.69	432.874	197.933	352.448	398.334	436.056	729.766	692.329	636.016	439.569	372.315	226.352	396.436	299.71	506.95	596.757	621.845	513.832	956.972	381.986	669.135	630.345	346.5	462.325	316.513	642.489	540.186	754.731	300.093	271.535	292.887	530.388	292.088	352.971	880.136	493.116	569.499	506.106	825.432	729.14	385.539	283.54	470.449
114871	RecName: Full=CD48 antigen; AltName: Full=B-lymphocyte activation marker BLAST-1; AltName: Full=BCM1 surface antigen; AltName: Full=Leukocyte antigen MEM-102; AltName: Full=SLAM family member 2; Short=SLAMF2; AltName: Full=Signaling lymphocytic activation molecule 2; AltName: Full=TCT.1; AltName: CD_antigen=CD48; Flags: Precursor	P09326	1q23.3	51	5.79915	6.38975	0	7.02789	0	0	0	0	0	27.0507	0	0	20.6842	0	0	0	15.2109	0	33.1982	6.27821	0	7.5454	14.5514	0	34.2222	0	0	0	0	0	8.46822	20.1137	0	0	0	0	65.1953	26.5651	37.0858	0	15.2858	0	26.3616	9.60135	5.87202
114949	RecName: Full=Histo-blood group ABO system transferase; AltName: Full=Fucosylglycoprotein 3-alpha-galactosyltransferase; AltName: Full=Fucosylglycoprotein alpha-N-acetylgalactosaminyltransferase; AltName: Full=Glycoprotein-fucosylgalactoside alpha-N-acetylgalactosaminyltransferase; AltName: Full=Glycoprotein-fucosylgalactoside alpha-galactosyltransferase; AltName: Full=Histo-blood group A transfe…	P16442	9q34.2	15	3.98077	13.1586	0	4.82423	3.57845	0	0	0	0	0	0	0	0	0	0	0	0	0	4.55772	0	0	0	14.983	0	0	0	4.4397	0	0	0	5.81293	0	0	0	0	0	0	0	5.09145	0	0	0	0	13.1815	1.36817
115073	RecName: Full=Bone morphogenetic protein 4; Short=BMP-4; AltName: Full=Bone morphogenetic protein 2B; Short=BMP-2B; Flags: Precursor	P12644	14q22.2	1	0	0	0	0	0	0	0	0	0	0	0	0	0	0	0	0	0	0	0	0	0	0	0	0	0	0	0	0	0	0	0	0	0	0	0	0	0	0	0	0	4.55202	0	0	0	0
115075	RecName: Full=Bone morphogenetic protein 5; Short=BMP-5; Flags: Precursor	P22003	6p12.1	3	0	0	0	0	0	3.85481	0	0	0	0	0	4.80768	0	0	0	0	0	0	0	0	0	0	0	0	0	0	3.46179	0	0	0	0	0	0	0	0	0	0	0	0	0	0	0	0	0	0.39375
115076	RecName: Full=Bone morphogenetic protein 6; Short=BMP-6; AltName: Full=VG-1-related protein; Short=VG-1-R; Short=VGR-1; Flags: Precursor	P22004	6p24.3	1	0	0	0	0	0	0	0	0	0	0	0	0	0	0	0	0	0	0	0	0	0	0	0	0	2.70176	0	0	0	0	0	0	0	0	0	0	0	0	0	0	0	0	0	0	0	0
115078	RecName: Full=Bone morphogenetic protein 7; Short=BMP-7; AltName: Full=Osteogenic protein 1; Short=OP-1; AltName: INN=Eptotermin alfa; Flags: Precursor	P18075	20q13.31	17	0	3.60257	0	0	0	0	0	24.7982	0	0	5.24684	5.06424	0	0	12.8179	0	0	0	0	0	0	0	0	0	0	0	0	0	0	15.0544	0	0	5.1503	0	0	0	21.0042	0	0	0	0	0	0	0	2.34226
115143	RecName: Full=Transcription factor BTF3; AltName: Full=RNA polymerase B transcription factor 3	P20290	5q13.2	314	88.9297	120.599	30.9196	8.29018	55.3443	25.4867	0	0	77.6281	10.6364	21.9552	10.5956	138.263	87.2974	357.575	283.276	224.287	21.1215	31.3288	111.088	104.375	89.0064	25.7474	0	33.6408	7.88241	22.8881	0	0	0	69.9245	0	21.5512	23.9198	87.505	103.285	109.864	15.6683	78.7444	24.8269	27.0469	0	62.193	45.3034	86.2728
115205	RecName: Full=Complement C1s subcomponent; AltName: Full=C1 esterase; AltName: Full=Complement component 1 subcomponent s; Contains: RecName: Full=Complement C1s subcomponent heavy chain; Contains: RecName: Full=Complement C1s subcomponent light chain; Flags: Precursor	P09871	12p13.31	226	12.2895	6.77054	4.62895	9.92893	1.84123	5.08745	12.6321	0	0	9.55424	16.4345	6.34502	0	3.26731	8.02984	10.6023	13.4311	9.48627	7.03533	11.0872	71.0271	15.9901	25.6975	172.245	22.1599	23.6014	22.8438	12.2249	0	9.43086	8.97287	3.55205	3.22642	3.58101	2.91118	6.87234	9.86864	16.4198	13.0986	3.71681	0	11.3045	18.6217	27.1294	10.7031
115206	RecName: Full=C-1-tetrahydrofolate synthase, cytoplasmic; Short=C1-THF synthase; Includes: RecName: Full=Methylenetetrahydrofolate dehydrogenase; Includes: RecName: Full=Methenyltetrahydrofolate cyclohydrolase; Includes: RecName: Full=Formyltetrahydrofolate synthetase; Contains: RecName: Full=C-1-tetrahydrofolate synthase, cytoplasmic, N-terminally processed	P11586	14q23.3	4321	186.888	333.791	149.869	281.281	200.515	299.48	408.984	288.633	149.041	145.293	74.9765	156.407	118.265	233.205	297.399	269.15	175.918	160.546	155.304	295.331	255.047	233.359	179.635	240.003	177.882	272.655	211.795	87.7058	178.274	329.626	162.862	148.981	111.582	123.846	115.675	257.9	106.504	169.15	154.214	161.361	123.153	44.3636	191.834	269.495	221.304
115211	RecName: Full=Cytochrome b-245 heavy chain; AltName: Full=CGD91-phox; AltName: Full=Cytochrome b(558) subunit beta; Short=Cytochrome b558 subunit beta; AltName: Full=Heme-binding membrane glycoprotein gp91phox; AltName: Full=NADPH oxidase 2; AltName: Full=Neutrophil cytochrome b 91 kDa polypeptide; AltName: Full=Superoxide-generating NADPH oxidase heavy chain subunit; AltName: Full=gp91-1; AltNam…	P04839	Xp11.4	787	131.03	84.4456	64.253	38.9493	31.1136	70.6174	39.6428	42.1895	64.1259	76.8809	79.347	15.3171	99.9373	82.8177	87.2294	89.5797	90.785	57.2505	33.967	72.2655	243.476	80.4181	40.3226	4.42347	80.2422	54.1259	33.0874	25.8225	0	45.5328	10.8304	0	38.9435	51.8681	10.5415	103.688	107.205	14.1564	69.5652	40.3763	22.808	0	74.9225	40.9321	76.1654
115213	RecName: Full=C4b-binding protein beta chain; Flags: Precursor	P20851	1q32.2	2	0	0	0	0	0	0	0	0	0	0	0	0	0	0	0	0	0	0	0	0	0	0	0	10.0055	0	0	0	8.34401	0	0	0	0	0	0	0	0	0	0	0	0	0	0	0	0	0
115394	RecName: Full=Calbindin; AltName: Full=Calbindin D28; AltName: Full=D-28K; AltName: Full=Vitamin D-dependent calcium-binding protein, avian-type	P05937	8q21.3	31	0	0	0	13.0864	0	0	0	0	0	0	0	8.36279	6.41923	0	0	0	7.08093	16.6706	6.18174	5.84523	0	0	13.5478	19.3209	0	12.4427	6.02166	0	0	0	15.7684	9.36327	8.50489	0	23.0217	0	17.3426	0	13.8113	19.5951	7.1158	0	8.18119	0	2.89304
115442	RecName: Full=Protein S100-A8; AltName: Full=Calgranulin-A; AltName: Full=Calprotectin L1L subunit; AltName: Full=Cystic fibrosis antigen; Short=CFAG; AltName: Full=Leukocyte L1 complex light chain; AltName: Full=Migration inhibitory factor-related protein 8; Short=MRP-8; Short=p8; AltName: Full=S100 calcium-binding protein A8; AltName: Full=Urinary stone protein band A; Contains: RecName: Full=P…	P05109	1q21.3	2354	2015.3	2420.89	1164.3	734.527	994.346	620.998	1233.55	1063.05	2800.34	1790.58	1945.28	1994.93	1891.6	241.711	1168.27	784.339	2225.7	444.461	1682.83	951.452	2375.03	1064.63	874.49	2331.6	432.194	349.199	490.085	293.925	358.464	348.84	708.053	578.106	930.874	1668.98	516.875	177.942	1095.1	503.238	1298.48	1347.32	938.597	390.268	551.043	250.874	1436.73
115444	RecName: Full=Protein S100-A9; AltName: Full=Calgranulin-B; AltName: Full=Calprotectin L1H subunit; AltName: Full=Leukocyte L1 complex heavy chain; AltName: Full=Migration inhibitory factor-related protein 14; Short=MRP-14; Short=p14; AltName: Full=S100 calcium-binding protein A9	P06702	1q21.3	1851	519.177	912.558	419.042	134.824	100.008	429.845	396.428	539.088	1923.78	518.946	1725.8	765.856	1616.63	98.5925	985.369	682.512	2026.45	1202.26	2038.02	963.54	1697.47	723.763	434.243	862.578	194.526	85.4619	13.7864	18.4447	97.4771	28.458	324.912	150.059	662.039	842.857	386.523	165.901	1786.74	184.034	1154.15	1659.92	896.029	500.307	374.613	163.728	928.18
115445	RecName: Full=Beta-galactoside alpha-2,6-sialyltransferase 1; Short=Alpha 2,6-ST 1; AltName: Full=B-cell antigen CD75; AltName: Full=CMP-N-acetylneuraminate-beta-galactosamide-alpha-2,6-sialyltransferase 1; AltName: Full=ST6Gal I; Short=ST6GalI; AltName: Full=Sialyltransferase 1	P15907	3q27.3	44	0	3.82441	0	0	3.12012	68.9688	0	0	0	5.39681	0	0	0	0	58.9646	8.98319	0	0	15.8959	7.51529	0	0	0	0	3.41379	0	0	0	0	0	0	0	0	0	0	0	0	0	0	0	0	0	10.5187	0	7.8486
115449	RecName: Full=Carbonic anhydrase 1; AltName: Full=Carbonate dehydratase I; AltName: Full=Carbonic anhydrase B; Short=CAB; AltName: Full=Carbonic anhydrase I; Short=CA-I	P00915	8q21.2	14974	1533.38	618.704	1848.6	3585.68	1388.11	1837.25	1764.82	1146.61	2757.14	3551.1	1135.03	1296.23	956.466	973.232	550.336	1667.55	793.064	400.095	2256.34	1180.74	958.611	1095.9	6665.53	6317.94	4832.42	3894.57	4522.27	1160.11	4449.21	2349.26	4147.09	4578.64	2704.56	3388.82	4427.85	3849.56	1266.01	5694.79	1691.88	1606.8	1601.05	4887.01	1636.24	2699.63	1513.41
115456	RecName: Full=Carbonic anhydrase 2; AltName: Full=Carbonate dehydratase II; AltName: Full=Carbonic anhydrase C; Short=CAC; AltName: Full=Carbonic anhydrase II; Short=CA-II	P00918	8q21.2	6002	276.419	113.467	410.338	2147.86	604.152	484.639	768.812	421.354	404.178	994.425	234.837	293.823	315.752	397.707	155.82	336.662	326.976	158.98	955.65	1085.53	248.092	578.268	1713.59	1745.57	1823.12	2179.61	2109.64	396.276	2543.03	1422.46	1313.81	2114.84	956.212	1127.63	2149.26	1909.45	800.827	1762.8	1726.12	1681.83	971.47	977.172	714.501	1355.01	532.442
115465	RecName: Full=Carbonic anhydrase 4; AltName: Full=Carbonate dehydratase IV; AltName: Full=Carbonic anhydrase IV; Short=CA-IV; Flags: Precursor	P22748	17q23.1	156	0	0	0	103.999	0	0	0	0	0	0	0	0	0	0	0	0	0	0	5.17127	0	0	0	28.3332	266.684	35.5385	109.293	40.2988	0	71.2333	0	13.1909	0	14.2293	23.6898	44.9367	60.6176	0	25.8627	63.5451	32.7842	23.8106	0	0	52.3458	4.96229
115502	RecName: Full=Calmodulin-like protein 3; AltName: Full=CaM-like protein; Short=CLP; AltName: Full=Calmodulin-related protein NB-1	P27482	10p15.1	32	9.45767	0	21.3739	0	0	0	0	0	245.314	0	0	0	0	0	12.3591	16.3185	12.4035	0	0	0	13.1186	0	0	16.922	9.30202	0	0	0	0	0	0	0	29.7957	16.5351	26.8844	0	0	0	0	17.1622	0	0	0	0	15.0157
115574	RecName: Full=Calpain-1 catalytic subunit; AltName: Full=Calcium-activated neutral proteinase 1; Short=CANP 1; AltName: Full=Calpain mu-type; AltName: Full=Calpain-1 large subunit; AltName: Full=Cell proliferation-inducing gene 30 protein; AltName: Full=Micromolar-calpain; Short=muCANP	P07384	11q13.1	6962	444.074	374.042	356.831	423.356	468.385	384.822	508.796	744.718	540.725	487.935	440.242	278.186	330.86	415.58	448.771	275.837	481.444	517.981	402.229	431.614	292.926	431.419	349.141	275.445	349.412	382.065	506.275	385.788	389.089	649.752	466.891	475.756	457.013	355.413	516.151	480.101	450.106	445.273	507.39	490.661	312.138	236.012	412.703	555.507	430.944
115601	RecName: Full=Protein S100-A4; AltName: Full=Calvasculin; AltName: Full=Metastasin; AltName: Full=Placental calcium-binding protein; AltName: Full=Protein Mts1; AltName: Full=S100 calcium-binding protein A4	P26447	1q21.3	1150	683.668	753.295	283.787	727.073	112.88	34.6551	68.8389	26.4555	294.042	216.941	626.92	907.653	364.943	311.591	419.354	493.512	347.667	86.1591	718.857	347.415	1567.6	399.383	892.748	1273.17	343.07	868.158	233.414	166.55	110.024	128.484	1059.45	338.746	791.208	829.377	337.12	234.068	425.752	607.185	624.584	1088.69	275.825	154.01	634.245	623.707	445.122
115612	RecName: Full=Calpain small subunit 1; Short=CSS1; AltName: Full=Calcium-activated neutral proteinase small subunit; Short=CANP small subunit; AltName: Full=Calcium-dependent protease small subunit; Short=CDPS; AltName: Full=Calcium-dependent protease small subunit 1; AltName: Full=Calpain regulatory subunit	P04632	19q13.12	2145	283.942	353.415	362.44	420.572	335.599	254.676	233.487	19.9403	298.347	220.746	202.512	228.042	406.352	419.386	522.219	299.395	537.886	470.821	367.237	409.864	211.512	403.651	415.61	385.734	377.53	448.356	351.863	313.834	238.419	0	491.41	264.442	339.593	330.95	530.617	388.133	363.127	307.11	437.142	353.042	291.057	270.858	350.57	504.931	330.093
115702	RecName: Full=Catalase	P04040	11p13	5509	580.256	515.606	498.556	379.146	350.946	458.276	498.037	714.9	546.195	960.428	330.412	178.094	365.604	371.097	234.12	281.439	227.947	284.84	716.402	353.176	274.469	309.648	627.351	1464.03	420.797	323.523	629.258	207.476	643.127	541.728	370.947	375.614	223.241	294.526	516.875	529.34	412.273	750.264	485.648	456.117	211.449	609.999	405.179	442.719	428.618
115717	RecName: Full=Cathepsin D; Contains: RecName: Full=Cathepsin D light chain; Contains: RecName: Full=Cathepsin D heavy chain; Flags: Precursor	P07339	11p15.5	6594	738.8	538.926	452.199	621.763	707.177	365.309	1113.79	479.923	737.467	930.688	1004.45	699.308	1219.97	589.258	353.105	436.717	995.833	813.179	638.325	870.187	346.337	614.144	497.784	416.15	693	721.24	652.312	250.077	957.5	653.568	844.089	1032.1	1039.85	1219.91	967.416	665.616	664.68	560.141	958.057	837.907	522.907	207.651	564.919	690.878	693.948
115725	RecName: Full=Cathepsin G; Short=CG; Flags: Precursor	P08311	14q12	4096	718.412	353.165	293.493	421.921	337.805	686.308	483.965	1005.93	1003.38	670.221	1551.93	770.361	473.06	52.892	216.648	114.421	717.506	784.893	1316.06	789.725	2790.19	1092.93	311.998	395.511	532.659	445.743	271.187	131.934	1252.87	1297.69	758.554	718.768	861.796	1565.2	573.377	250.315	1269.17	291.123	770.425	1193.34	837.571	345.666	921.106	850.905	756.601
115741	RecName: Full=Cathepsin L1; AltName: Full=Cathepsin L; AltName: Full=Major excreted protein; Short=MEP; Contains: RecName: Full=Cathepsin L1 heavy chain; Contains: RecName: Full=Cathepsin L1 light chain; Flags: Precursor	P07711	9q21.33	75	21.1591	32.6395	14.3456	15.3854	3.80411	0	0	8.02403	20.5809	0	6.79096	13.1092	0	6.75048	0	3.65083	16.6498	0	9.6903	4.58139	11.7397	16.5183	5.30928	0	4.16216	29.2572	4.71968	0	8.34264	0	6.17952	14.6776	13.332	29.5944	6.01469	35.4968	0	0	16.2376	30.7167	5.57725	0	6.41229	14.0128	9.33726
115844	RecName: Full=Nuclear transcription factor Y subunit alpha; AltName: Full=CAAT box DNA-binding protein subunit A; AltName: Full=Nuclear transcription factor Y subunit A; Short=NF-YA	P23511	6p21.1	4	0	0	0	0	0	5.04347	0	0	0	0	0	0	0	0	0	0	0	0	0	0	11.2661	0	0	0	0	0	0	0	0	0	0	0	0	0	0	0	6.52221	0	0	0	0	0	0	0	0.741344
115851	RecName: Full=Corticosteroid-binding globulin; Short=CBG; AltName: Full=Serpin A6; AltName: Full=Transcortin; Flags: Precursor	P08185	14q32.13	77	3.47949	0	3.93175	8.43346	3.12783	4.3212	0	0	0	0	0	5.38935	4.13684	5.55039	4.54694	6.00358	0	10.7433	3.98379	3.76692	0	0	17.4616	74.7076	13.6889	12.028	11.6419	5.19183	13.719	0	5.08093	6.03411	0	6.0833	29.6725	0	5.58817	11.9543	44.503	31.57	0	0	10.5446	11.5216	3.06431
115892	RecName: Full=Carboxypeptidase E; Short=CPE; AltName: Full=Carboxypeptidase H; Short=CPH; AltName: Full=Enkephalin convertase; AltName: Full=Prohormone-processing carboxypeptidase; Flags: Precursor	P16870	4q32.3	13	0	0	3.34529	0	0	0	0	0	9.59867	0	0	0	0	0	0	0	0	0	3.38957	0	0	0	3.71427	0	8.7353	0	6.60358	0	0	0	0	0	0	0	0	0	0	0	0	0	0	0	13.4577	0	0.742433
115896	RecName: Full=Carboxypeptidase N catalytic chain; Short=CPN; AltName: Full=Anaphylatoxin inactivator; AltName: Full=Arginine carboxypeptidase; AltName: Full=Carboxypeptidase N polypeptide 1; AltName: Full=Carboxypeptidase N small subunit; AltName: Full=Kininase-1; AltName: Full=Lysine carboxypeptidase; AltName: Full=Plasma carboxypeptidase B; AltName: Full=Serum carboxypeptidase N; Short=SCPN; Fl…	P15169	10q24.2	31	0	0	0	0	0	3.82114	0	0	0	0	0	4.7657	0	0	0	2.65442	0	4.75004	0	0	4.26783	0	15.441	44.0416	6.05241	0	0	0	0	14.1669	4.49297	0	0	0	0	0	9.883	7.0473	0	0	0	5.66047	13.9866	5.09417	0.92087
115942	RecName: Full=Transcription initiation factor TFIID subunit 1; AltName: Full=Cell cycle gene 1 protein; AltName: Full=TBP-associated factor 250 kDa; Short=p250; AltName: Full=Transcription initiation factor TFIID 250 kDa subunit; Short=TAF(II)250; Short=TAFII-250; Short=TAFII250	P21675	Xq13.1	16	0	0	0	0	0	0	1.85703	0	0	0	1.20801	0	0.894989	0	0	0.649426	0	0	0	0	1.04416	0.979451	0.944439	0	0.740385	0	0	1.12323	0	0	0	0	0	0	1.06992	0	0	2.58627	0.962805	0	0	1.38488	0	0	0.301503
115962	RecName: Full=T-cell surface glycoprotein CD1b; AltName: CD_antigen=CD1b; Flags: Precursor	P29016	1q23.1	1	0	0	0	0	0	0	0	0	0	0	0	0	0	0	0	0	5.54992	0	0	0	0	0	0	0	0	0	0	0	0	0	0	0	0	0	0	0	0	0	0	0	0	0	0	0	0.252269
115968	RecName: Full=B-lymphocyte antigen CD20; AltName: Full=B-lymphocyte surface antigen B1; AltName: Full=Bp35; AltName: Full=Leukocyte surface antigen Leu-16; AltName: Full=Membrane-spanning 4-domains subfamily A member 1; AltName: CD_antigen=CD20	P11836	11q12.2	19	4.74476	0	0	0	0	0	0	0	0	0	0	0	0	0	0	0	0	0	0	0	0	0	0	0	32.6667	0	0	0	0	43.6931	0	0	14.948	16.5908	0	0	0	0	12.1372	0	0	0	7.18953	0	0.215671
115973	RecName: Full=T-cell-specific surface glycoprotein CD28; AltName: Full=TP44; AltName: CD_antigen=CD28; Flags: Precursor	P10747	2q33.2	1	0	0	0	0	0	0	0	0	0	0	0	0	0	0	0	0	0	0	0	0	0	0	0	0	0	0	0	0	0	0	0	0	0	0	0	0	10.2873	0	0	0	0	0	0	0	0
115982	RecName: Full=Platelet glycoprotein 4; AltName: Full=Fatty acid translocase; Short=FAT; AltName: Full=Glycoprotein IIIb; Short=GPIIIB; AltName: Full=Leukocyte differentiation antigen CD36; AltName: Full=PAS IV; AltName: Full=PAS-4; AltName: Full=Platelet collagen receptor; AltName: Full=Platelet glycoprotein IV; Short=GPIV; AltName: Full=Thrombospondin receptor; AltName: CD_antigen=CD36	P16671	7q21.11	258	0	16.4482	10.1209	28.9454	0	3.70781	3.68259	0	14.52	9.28435	0	4.62434	10.6489	0	3.9015	0	3.91551	9.2183	17.0915	19.3933	0	7.76921	22.4745	486.114	14.6822	27.5216	13.3191	4.45485	47.0864	13.7467	39.2373	25.8878	4.70292	26.0989	38.1907	20.0346	47.9493	6.83828	76.3717	48.7595	3.93479	49.4332	9.04785	14.8292	7.42144
115983	RecName: Full=Leukocyte antigen CD37; AltName: Full=Tetraspanin-26; Short=Tspan-26; AltName: CD_antigen=CD37	P11049	19q13.33	1	0	0	0	0	0	0	0	0	0	0	0	0	0	0	0	0	0	0	0	0	0	0	0	0	4.93239	0	0	0	0	0	0	0	0	0	0	0	0	0	0	0	0	0	0	0	0
115985	RecName: Full=T-cell surface glycoprotein CD3 delta chain; AltName: Full=T-cell receptor T3 delta chain; AltName: CD_antigen=CD3d; Flags: Precursor	P04234	11q23.3	3	0	0	0	0	0	0	0	0	0	0	0	0	0	0	0	0	0	0	9.43529	0	0	10.7224	0	0	0	0	0	0	0	0	0	0	0	0	0	13.8251	0	0	0	0	0	0	0	0	0.916259
116000	RecName: Full=Tumor necrosis factor receptor superfamily member 5; AltName: Full=B-cell surface antigen CD40; AltName: Full=Bp50; AltName: Full=CD40L receptor; AltName: Full=CDw40; AltName: CD_antigen=CD40; Flags: Precursor	P25942	20q13.12	1	0	0	0	0	0	0	0	0	0	0	0	0	6.04845	0	0	0	0	0	0	0	0	0	0	0	0	0	0	0	0	0	0	0	0	0	0	0	0	0	0	0	0	0	0	0	0.274929
116013	RecName: Full=T-cell surface glycoprotein CD4; AltName: Full=T-cell surface antigen T4/Leu-3; AltName: CD_antigen=CD4; Flags: Precursor	P01730	12p13.31	4	0	0	0	0	0	0	0	0	0	0	0	0	3.65812	0	0	2.65442	8.0704	0	0	0	0	0	0	0	0	0	0	0	0	0	0	0	0	0	0	0	0	0	0	0	0	0	0	0	0.65377
116019	RecName: Full=Leukocyte surface antigen CD53; AltName: Full=Cell surface glycoprotein CD53; AltName: Full=Tetraspanin-25; Short=Tspan-25; AltName: CD_antigen=CD53	P19397	1p13.3	58	19.304	28.36	0	0	5.78434	7.99125	0	0	20.8629	20.0101	10.326	9.96661	38.2516	10.2644	0	16.6538	8.43892	19.8677	0	0	0	0	8.07301	0	44.3014	7.4145	14.353	9.60133	0	0	0	0	30.4079	44.9998	9.14562	0	31.0028	7.3691	49.38	11.6766	0	0	0	0	9.82189
116021	RecName: Full=CD59 glycoprotein; AltName: Full=1F5 antigen; AltName: Full=20 kDa homologous restriction factor; Short=HRF-20; Short=HRF20; AltName: Full=MAC-inhibitory protein; Short=MAC-IP; AltName: Full=MEM43 antigen; AltName: Full=Membrane attack complex inhibition factor; Short=MACIF; AltName: Full=Membrane inhibitor of reactive lysis; Short=MIRL; AltName: Full=Protectin; AltName: CD_antigen=…	P13987	11p13	502	176.149	60.6527	149.284	173.446	148.45	82.0352	67.8978	0	89.2377	17.118	265.007	289.888	130.892	17.5618	129.481	113.974	158.823	271.94	126.05	95.3503	259.604	143.245	345.311	236.379	270.703	253.715	147.342	427.109	21.7039	50.6909	305.451	76.3691	294.814	307.967	140.828	129.286	194.494	88.2565	154.891	299.668	159.605	20.2539	316.957	328.096	134.822
116026	RecName: Full=CD63 antigen; AltName: Full=Granulophysin; AltName: Full=Lysosomal-associated membrane protein 3; Short=LAMP-3; AltName: Full=Melanoma-associated antigen ME491; AltName: Full=OMA81H; AltName: Full=Ocular melanoma-associated antigen; AltName: Full=Tetraspanin-30; Short=Tspan-30; AltName: CD_antigen=CD63	P08962	12q13.2	941	301.97	143.528	207.408	179.388	138.387	117.653	219.099	22.4538	364.75	184.127	427.574	100.881	267.504	141.675	154.749	178.783	170.835	173.676	67.7914	237.174	156.045	161.782	185.713	84.7523	168.882	143.274	158.486	70.6787	163.418	27.2623	198.861	225.899	251.824	217.389	193.557	198.663	142.639	88.1505	249.909	107.444	85.838	21.7857	170.464	176.455	187.147
116029	RecName: Full=B-cell differentiation antigen CD72; AltName: Full=Lyb-2; AltName: CD_antigen=CD72	P21854	9p13.3	2	0	0	0	0	0	0	0	7.4429	0	0	0	0	0	0	0	0	5.14797	0	0	0	0	0	0	0	0	0	0	0	0	0	0	0	0	0	0	0	0	0	0	0	0	0	0	0	0.572313
116031	RecName: Full=T-cell antigen CD7; AltName: Full=GP40; AltName: Full=T-cell leukemia antigen; AltName: Full=T-cell surface antigen Leu-9; AltName: Full=TP41; AltName: CD_antigen=CD7; Flags: Precursor	P09564	17q25.3	2	0	0	0	0	0	0	0	0	0	0	0	0	0	0	0	0	0	0	6.72264	0	0	7.63972	0	0	0	0	0	0	0	0	0	0	0	0	0	0	0	0	0	0	0	0	0	0	0.652835
116035	RecName: Full=T-cell surface glycoprotein CD8 alpha chain; AltName: Full=T-lymphocyte differentiation antigen T8/Leu-2; AltName: CD_antigen=CD8a; Flags: Precursor	P01732	2p11.2	26	5.99657	0	6.77599	21.8014	0	0	0	0	0	0	0	0	0	0	0	0	0	0	27.4627	12.9839	0	0	7.52336	0	0	20.7291	0	0	0	0	8.7565	0	0	0	0	10.0599	9.63067	6.86737	23.009	10.8816	23.7092	0	0	0	3.41002
116051	RecName: Full=Cyclin-dependent kinase 2; AltName: Full=Cell division protein kinase 2; AltName: Full=p33 protein kinase	P24941	12q13.2	265	80.3902	26.0522	69.4653	40.1156	89.269	70.4732	64.1611	62.7652	61.3284	36.7635	7.58855	7.32446	56.2221	30.1733	43.2569	93.8311	80.6228	7.3004	43.3137	46.0753	59.0336	12.3056	47.4628	8.46101	37.2081	38.1424	36.918	28.224	27.9674	10.8866	27.6212	16.4014	0	0	13.4422	7.93317	0	27.0777	54.434	0	31.1615	0	14.3308	15.6586	49.4469
116109	RecName: Full=Major centromere autoantigen B; AltName: Full=Centromere protein B; Short=CENP-B	P07199	20p13	37	25.8783	12.9609	7.97508	0	0	11.6867	2.90181	0	0	3.65794	0	0	0	3.75277	0	8.11837	0	0	0	0	0	3.06099	0	0	4.62772	2.71081	2.62379	3.51034	0	0	3.43536	0	0	0	0	0	0	0	0	0	0	0	0	0	3.63604
116117	RecName: Full=Ceruloplasmin; AltName: Full=Ferroxidase; Flags: Precursor	P00450	3q24	5660	146.874	164.748	107.652	190.822	74.9357	133.105	128.936	165.589	175.895	127.557	114.662	135.265	176.194	75.9856	183.286	85.6144	190.886	277.813	210.58	174.764	383.592	170.441	320.396	1119.82	148.361	192.109	374.835	193.487	179.989	432.562	367.115	114.733	106.299	252.157	346.039	264.156	327.262	271.245	619.407	629.087	76.7303	258.033	304.755	247.552	163.418
116152	RecName: Full=G1/S-specific cyclin-D1; AltName: Full=B-cell lymphoma 1 protein; Short=BCL-1; AltName: Full=BCL-1 oncogene; AltName: Full=PRAD1 oncogene	P24385	11q13.3	2	0	0	0	0	0	0	0	0	0	0	0	0	0	0	0	0	0	0	0	0	0	12.4307	0	0	0	0	0	0	0	0	0	0	0	0	0	0	0	0	0	0	0	0	0	0	0.565033
116176	RecName: Full=G2/mitotic-specific cyclin-B1	P14635	5q13.2	10	0	0	0	0	0	0	0	0	0	0	0	0	0	0	8.50582	8.42304	0	0	0	0	13.5427	0	0	0	3.20093	0	0	0	0	0	0	0	0	0	0	0	0	0	4.16252	0	0	0	0	0	1.38507
116184	RecName: Full=Choriogonadotropin subunit beta; Short=CG-beta; AltName: Full=Chorionic gonadotrophin chain beta; Flags: Precursor	P01233	19q13.33	1	0	0	0	0	0	0	0	0	0	0	0	0	0	0	0	0	0	0	0	0	0	11.1123	0	0	0	0	0	0	0	0	0	0	0	0	0	0	0	0	0	0	0	0	0	0	0.505105
116353	RecName: Full=Cholinesterase; AltName: Full=Acylcholine acylhydrolase; AltName: Full=Butyrylcholine esterase; AltName: Full=Choline esterase II; AltName: Full=Pseudocholinesterase; Flags: Precursor	P06276	3q26.1	50	0	0	0	0	0	0	0	0	0	0	0	0	0	0	0	0	0	0	0	0	0	0	8.81058	20.9417	2.30233	10.7892	5.22144	27.9427	4.61478	0	13.6729	4.05949	3.68734	4.09258	3.32706	3.92705	0	5.36157	2.99397	4.24779	3.08509	8.61295	17.735	19.3781	0
116434	RecName: Full=Potassium voltage-gated channel subfamily A member 6; AltName: Full=Voltage-gated potassium channel HBK2; AltName: Full=Voltage-gated potassium channel subunit Kv1.6	P17658	12p13.32	3	0	0	0	0	0	0	0	0	0	0	0	4.12606	0	0	0	0	0	0	0	0	0	0	0	0	0	0	0	0	0	0	0	0	0	0	0	0	0	0	0	0	0	0	4.03647	4.41045	0.187548
116501	RecName: Full=Clathrin light chain A; Short=Lca	P09496	9p13.2	338	11.3645	6.26093	77.0496	123.952	5.10794	7.05679	21.0264	0	64.4814	17.6702	91.185	149.62	47.2901	72.5132	178.211	102.944	126.686	96.4948	84.5752	92.2745	39.4086	44.3597	14.258	10.1669	16.7661	111.307	0	0	0	0	74.6774	39.4163	161.113	99.3442	104.99	85.7934	118.636	13.0148	79.9439	92.8004	52.4216	10.4536	34.4402	37.6311	66.3423
116505	RecName: Full=Clathrin light chain B; Short=Lcb	P09497	5q35.2	147	0	13.5608	13.9071	44.7452	0	0	0	0	39.9036	0	59.2504	57.1883	21.9487	9.81619	40.2076	69.015	32.2816	19.0002	21.1367	46.6342	17.0713	24.0201	15.441	33.0312	12.1048	77.998	0	0	12.1314	0	26.9578	0	116.32	64.552	34.985	10.3235	19.766	28.1892	62.9649	44.6667	40.5507	33.9628	37.2977	30.565	24.0767
116509	RecName: Full=Protein S100-A6; AltName: Full=Calcyclin; AltName: Full=Growth factor-inducible protein 2A9; AltName: Full=MLN 4; AltName: Full=Prolactin receptor-associated protein; Short=PRA; AltName: Full=S100 calcium-binding protein A6	P06703	1q21.3	2074	704.597	1311.18	2565.47	1062.62	745.987	388.908	424.889	296.889	837.644	389.53	527.657	1503.63	1042.48	2472.7	327.379	878.024	1540.1	241.724	1398.31	1389.99	716.711	1120.49	1001.86	1008.55	831.601	1082.52	471.496	654.171	432.149	360.468	2034.91	1140.45	1257.87	958.12	845.665	630.423	50.2935	1273.13	1281.69	2273.04	1279.42	662.527	925.293	1192.49	994.86
116533	RecName: Full=Clusterin; AltName: Full=Aging-associated gene 4 protein; AltName: Full=Apolipoprotein J; Short=Apo-J; AltName: Full=Complement cytolysis inhibitor; Short=CLI; AltName: Full=Complement-associated protein SP-40,40; AltName: Full=Ku70-binding protein 1; AltName: Full=NA1/NA2; AltName: Full=Testosterone-repressed prostate message 2; Short=TRPM-2; Contains: RecName: Full=Clusterin beta …	P10909	8p21.1	831	21.9696	0	21.2787	30.4281	14.1066	19.4887	23.2274	0	30.5276	34.1598	20.146	14.5837	11.1943	10.013	41.0136	21.661	20.5804	140.512	64.6811	44.1712	1332.13	118.424	82.69	252.7	37.0423	32.5479	35.0034	60.8797	92.8095	7.22542	45.8303	54.4279	19.7753	10.9743	4.46078	31.5913	176.419	107.828	32.1135	125.295	111.682	138.574	142.67	83.1404	92.4682
116589	RecName: Full=Tetraspanin-8; Short=Tspan-8; AltName: Full=Transmembrane 4 superfamily member 3; AltName: Full=Tumor-associated antigen CO-029	P19075	12q21.1	911	279.46	321.024	739.069	208.968	187.076	118.149	183.353	202.937	134.948	73.9614	229.001	82.8869	169.663	426.818	132.091	123.111	46.7879	266.203	40.8464	96.5572	65.9803	162.465	223.796	42.5549	146.203	219.244	152.523	44.3606	140.663	150.575	156.287	123.737	140.492	218.306	219.726	159.601	76.3952	20.4283	182.519	118.687	31.3455	0	90.0967	216.577	195.062
116848	RecName: Full=Cofilin-1; AltName: Full=18 kDa phosphoprotein; Short=p18; AltName: Full=Cofilin, non-muscle isoform	P23528	11q13.1	6698	1086.61	1028.9	1630.73	1450.58	3174.56	1855.51	1623	2961.74	1857.86	1016.36	1811.84	2024.9	2270.9	2098.95	2196.5	1589.23	2349.12	1638.19	1477.36	1167.18	2095.97	2684.03	1107.66	744.263	2220.94	1613.99	2319.61	1748.02	753.099	2638.37	1475.15	1501.62	1872.1	1810.7	1568.53	2335.6	1445.18	1293.01	1596.08	1848.55	1208.31	983.9	1839.44	2023.92	1867.73
116852	RecName: Full=Interstitial collagenase; AltName: Full=Fibroblast collagenase; AltName: Full=Matrix metalloproteinase-1; Short=MMP-1; Contains: RecName: Full=22 kDa interstitial collagenase; Contains: RecName: Full=27 kDa interstitial collagenase; Flags: Precursor	P03956	11q22.2	4	0	0	0	0	0	0	0	0	0	0	0	0	0	0	0	0	0	13.9159	0	0	4.16773	0	0	0	0	0	0	0	0	0	0	0	0	0	0	0	0	0	0	0	0	0	0	0	0.821983
116856	RecName: Full=72 kDa type IV collagenase; AltName: Full=72 kDa gelatinase; AltName: Full=Gelatinase A; AltName: Full=Matrix metalloproteinase-2; Short=MMP-2; AltName: Full=TBE-1; Contains: RecName: Full=PEX; Flags: Precursor	P08253	16q12.2	78	0	2.35259	0	0	0	0	21.0689	0	0	6.63971	3.42635	0	0	3.40592	13.9508	9.21004	39.2026	46.1474	12.223	6.93457	5.92323	5.55616	0	3.82027	0	7.3808	2.38129	0	0	4.91548	0	3.70275	0	0	0	0	3.4291	0	2.73087	3.8745	8.44192	0	3.23529	3.53504	8.00187
116857	RecName: Full=Stromelysin-1; Short=SL-1; AltName: Full=Matrix metalloproteinase-3; Short=MMP-3; AltName: Full=Transin-1; Flags: Precursor	P08254	11q22.2	28	0	3.25516	0	14.321	10.6228	7.33788	3.64399	0	0	0	0	9.15173	0	0	0	0	7.74894	0	6.76492	9.595	0	0	0	0	0	10.2124	0	4.40816	5.82411	0	0	5.1233	0	0	0	0	0	0	3.77856	0	0	0	0	0	3.29279
116861	RecName: Full=Matrilysin; AltName: Full=Matrin; AltName: Full=Matrix metalloproteinase-7; Short=MMP-7; AltName: Full=Pump-1 protease; AltName: Full=Uterine metalloproteinase; Flags: Precursor	P09237	11q22.2	2	0	0	0	0	0	0	13.0201	0	0	0	0	0	0	0	0	0	0	0	0	0	0	0	0	0	0	0	0	0	0	0	0	0	0	0	0	0	0	0	0	0	0	0	0	0	0.591823
116862	RecName: Full=Neutrophil collagenase; AltName: Full=Matrix metalloproteinase-8; Short=MMP-8; AltName: Full=PMNL collagenase; Short=PMNL-CL; Flags: Precursor	P22894	11q22.2	120	54.3158	33.2486	17.0488	3.65691	5.42514	7.49501	11.1661	11.4433	58.7019	0	48.4237	0	32.2886	0	0	0	11.8723	13.9755	31.094	6.53364	16.7423	15.7048	3.78585	21.5964	0	0	0	0	0	0	4.40638	0	0	0	0	0	33.9239	0	19.2973	5.47573	3.97692	5.55139	0	0	17.2335
116907	RecName: Full=Catechol O-methyltransferase	P21964	22q11.21	897	114.399	137.509	193.903	88.2246	196.326	135.615	96.2094	49.2989	101.158	56.5968	75.1015	120.813	74.1883	406.448	366.943	444.121	136.393	264.916	136.934	146.368	209.171	155.613	110.907	27.912	71.6015	83.8851	150.786	93.1081	20.5026	0	151.866	27.0533	16.3821	36.3651	96.0797	183.195	225.486	136.967	133.016	103.796	82.2387	66.9649	267.896	215.233	168.466
116977	RecName: Full=Cytochrome c oxidase subunit 1; AltName: Full=Cytochrome c oxidase polypeptide I	P00395	MT	766	167.565	172.523	86.9123	113.186	29.632	44.3491	54.2123	10.4172	48.985	38.4404	132.245	51.057	42.457	109.547	68.204	56.876	46.8335	59.3709	3.1451	11.8956	11.4308	21.4448	141.301	4.91497	59.4386	148.767	55.1457	20.4941	21.6616	107.508	56.1577	47.6377	151.447	163.289	140.554	46.0835	57.3522	18.8752	98.375	24.9237	0	0	33.2989	22.74	62.7604
117020	RecName: Full=Cytochrome c oxidase subunit 2; AltName: Full=Cytochrome c oxidase polypeptide II	P00403	MT	2547	316.603	362.527	413.873	338.546	647.336	709.285	627.89	82.3965	422.68	540.537	508.065	394.23	405.939	1010.07	413.731	321.337	569.906	345.016	390.92	430.126	189.439	420.016	389.425	244.363	500.67	286.128	733.9	416.833	844.444	285.834	770.534	796.661	772.522	575.234	723.511	885.23	408.773	440.783	682.837	551.988	327.264	182.731	357.45	626.964	448.203
117086	RecName: Full=Cytochrome c oxidase subunit 4 isoform 1, mitochondrial; AltName: Full=Cytochrome c oxidase polypeptide IV; AltName: Full=Cytochrome c oxidase subunit IV isoform 1; Short=COX IV-1; Flags: Precursor	P13073	16q24.1	2904	775.473	1001.45	1017.6	939.782	1011.92	1335.86	503.97	63.2427	594.777	427.849	722.574	942.818	555.169	997.592	544.825	784.107	612.396	463.424	706.474	722.18	335.416	412.274	1025.23	164.114	1008.75	1124.15	1143.87	808.727	673.976	134.376	791.453	592.878	1234.67	903.856	983.668	811.343	428.536	763.945	767.874	514.46	780.253	276.124	505.394	579.83	703.235
117115	RecName: Full=Cytochrome c oxidase subunit 6B1; AltName: Full=Cytochrome c oxidase subunit VIb isoform 1; Short=COX VIb-1	P14854	19q13.12	858	180.246	993.012	425.863	893.604	162.029	223.848	121.269	0	584.403	254.78	420.724	228.421	389.632	1123.95	749.451	438.227	580.225	0	393.978	478.969	181.829	490.363	431.719	293.184	225.628	774.126	292.401	24.4499	129.214	0	981.034	340.997	645.284	716.202	698.683	439.83	421.062	394.075	523.945	802.831	259.147	60.2906	670.382	488.329	423.401
117121	RecName: Full=Cytochrome c oxidase subunit 7A2, mitochondrial; AltName: Full=Cytochrome c oxidase subunit VIIa-liver/heart; Short=Cytochrome c oxidase subunit VIIa-L; Short=Cytochrome c oxidase subunit VIIaL; Flags: Precursor	P14406	6q14.1	238	407.478	205.781	172.665	123.454	76.3114	0	41.8839	0	220.191	263.989	163.474	78.8923	141.3	135.416	22.1869	58.5892	222.665	0	77.7559	128.665	94.2008	110.454	255.613	0	0	117.381	75.7423	50.6673	66.9421	0	223.133	147.218	320.932	237.469	265.443	142.415	0	38.8875	260.584	215.665	44.7524	0	77.1792	140.55	124.789
117127	RecName: Full=Cytochrome c oxidase subunit 7C, mitochondrial; AltName: Full=Cytochrome c oxidase polypeptide VIIc; Flags: Precursor	P15954	5q14.3	141	156.577	271.108	732.99	189.753	40.2149	0	55.1804	0	108.785	104.338	71.7901	103.938	53.1879	71.3622	0	19.2972	88.0058	0	102.44	48.4319	62.0529	87.3111	84.19	0	154	231.968	124.734	0	0	0	65.3263	116.372	140.938	195.535	63.5838	37.5252	0	0	114.436	162.36	29.4797	0	33.8935	74.0675	107.58
117132	RecName: Full=Cytochrome c oxidase subunit 8A, mitochondrial; AltName: Full=Cytochrome c oxidase polypeptide VIII-liver/heart; AltName: Full=Cytochrome c oxidase subunit 8-2; Flags: Precursor	P10176	11q13.1	71	142.962	225.03	0	148.502	73.4359	0	0	0	0	0	0	0	48.5629	65.1568	0	0	133.922	0	23.3831	0	0	26.5729	0	0	0	164.731	22.7776	0	0	0	149.114	35.4176	0	0	0	0	0	0	365.699	111.181	0	0	30.9463	33.8134	40.3422
117139	RecName: Full=Cytochrome P450 1A1; AltName: Full=CYPIA1; AltName: Full=Cytochrome P450 form 6; AltName: Full=Cytochrome P450-C; AltName: Full=Cytochrome P450-P1	P04798	15q24.1	1	0	0	0	0	0	0	0	0	0	0	0	0	3.2723	0	0	0	0	0	0	0	0	0	0	0	0	0	0	0	0	0	0	0	0	0	0	0	0	0	0	0	0	0	0	0	0.148741
117157	RecName: Full=Cytochrome P450 3A5; AltName: Full=CYPIIIA5; AltName: Full=Cytochrome P450 HLp2; AltName: Full=Cytochrome P450-PCN3	P20815	7q22.1	64	14.0358	3.09305	3.17203	0	17.6641	6.97245	0	31.9363	0	0	0	0	0	44.7791	3.66834	9.68705	0	17.3348	0	0	0	0	3.52189	0	0	9.70384	9.39235	0	0	0	0	0	0	0	23.9389	18.8373	0	0	10.7711	0	0	0	0	13.943	6.92468
117250	RecName: Full=Cytochrome P450 2E1; AltName: Full=4-nitrophenol 2-hydroxylase; AltName: Full=CYPIIE1; AltName: Full=Cytochrome P450-J; Contains: RecName: Full=Cytochrome P450 2E1, N-terminally processed	P05181	10q26.3	1	0	0	0	0	0	0	0	0	0	0	0	0	0	0	0	0	0	0	0	0	0	0	0	0	0	0	0	0	0	0	0	0	0	0	0	0	0	0	0	0	0	5.25862	0	0	0
117275	RecName: Full=Steroid 21-hydroxylase; AltName: Full=21-OHase; AltName: Full=Cytochrome P-450c21; AltName: Full=Cytochrome P450 21; AltName: Full=Cytochrome P450 XXI; AltName: Full=Cytochrome P450-C21; AltName: Full=Cytochrome P450-C21B	P08686	6p21.33	4	0	0	0	0	0	0	0	0	0	0	0	0	0	0	0	0	0	0	0	0	0	0	0	0	0	0	0	0	0	0	0	0	0	0	0	0	0	3.26687	0	0	3.75956	10.4959	0	0	0
117293	RecName: Full=Cytochrome P450 19A1; AltName: Full=Aromatase; AltName: Full=CYPXIX; AltName: Full=Cytochrome P-450AROM; AltName: Full=Estrogen synthase	P11511	15q21.2	1	0	0	0	0	0	0	0	0	0	0	0	0	0	0	0	0	0	0	0	0	0	0	0	0	0	0	0	0	0	0	0	0	0	0	0	0	0	0	0	0	3.69229	0	0	0	0
117385	RecName: Full=Alpha-crystallin B chain; AltName: Full=Alpha(B)-crystallin; AltName: Full=Heat shock protein beta-5; Short=HspB5; AltName: Full=Renal carcinoma antigen NY-REN-27; AltName: Full=Rosenthal fiber component	P02511	11q23.1	1137	16.1051	0	54.5951	351.314	21.7161	20.001	29.7974	45.8058	26.1084	100.165	64.6111	124.725	19.1477	51.3808	105.229	20.841	63.3642	124.315	92.1963	139.484	33.5086	62.864	596.065	1685.72	586.08	445.379	278.407	889.138	269.872	296.614	423.314	391.01	304.427	436.433	240.347	202.636	672.496	553.314	329.576	423.759	923.305	918.485	512.47	426.629	71.2397
117434	RecName: Full=Cyclic AMP-responsive element-binding protein 1; Short=CREB-1; Short=cAMP-responsive element-binding protein 1	P16220	2q33.3	13	0	9.1068	4.66967	5.00814	3.71487	5.13221	0	0	0	0	0	0	0	0	0	10.6955	5.41972	0	0	4.47391	0	5.37693	5.18472	0	0	0	0	0	0	0	0	0	0	0	0	0	0	0	0	0	0	0	0	0	2.43626
117486	RecName: Full=C-reactive protein; Contains: RecName: Full=C-reactive protein(1-205); Flags: Precursor	P02741	1q23.2	37	0	6.93174	0	0	0	0	15.5195	0	0	0	0	0	0	0	82.2102	0	0	19.4243	0	20.4322	0	0	39.4641	45.0247	0	0	0	0	24.8044	0	0	0	0	0	0	0	20.2072	0	24.1389	11.4159	16.5823	0	0	0	6.569
117501	RecName: Full=Calreticulin; AltName: Full=CRP55; AltName: Full=Calregulin; AltName: Full=Endoplasmic reticulum resident protein 60; Short=ERp60; AltName: Full=HACBP; AltName: Full=grp60; Flags: Precursor	P27797	19p13.2	9376	1064.5	934.605	706.442	884.604	908.307	969.471	875.344	1704.44	1446.29	1071.91	992.408	727.563	1948.63	911.023	878.802	825.06	811.047	1246.88	1358.07	1320.73	820.304	1160.8	699.565	562.322	691.339	778.79	1010.08	307.588	686.197	2256.17	947.466	879.069	798.481	868.511	1066.29	1326.61	890.086	688.878	1292.35	1128.34	694.788	242.464	1198.22	934.37	1071.24
117688	RecName: Full=Gap junction beta-1 protein; AltName: Full=Connexin-32; Short=Cx32; AltName: Full=GAP junction 28 kDa liver protein	P08034	Xq13.1	10	14.9384	0	0	0	0	0	0	9.4417	0	0	0	38.5634	0	7.94314	0	0	0	0	0	0	0	0	0	0	0	0	0	0	0	0	0	0	0	0	0	0	0	0	0	0	0	0	0	0	3.22212
117809	RecName: Full=Cytochrome b5; AltName: Full=Microsomal cytochrome b5 type A; Short=MCB5	P00167	18q22.3	796	168.262	428.733	427.798	433.316	198.524	365.689	194.573	39.8806	68.1935	98.1092	337.521	325.774	100.025	234.856	192.396	362.903	179.295	178.587	192.649	102.466	145.871	109.465	369.431	451.591	444.761	496.827	304.948	407.985	248.785	24.2106	245.705	273.561	364.441	441.266	224.204	246.994	236.455	132.479	188.307	190.833	235.618	232.164	270.895	208.937	222.04
118161	RecName: Full=Cysteine and glycine-rich protein 1; AltName: Full=Cysteine-rich protein 1; Short=CRP; Short=CRP1	P21291	1q32.1	5047	423.488	474.663	1138.58	716.735	649.794	625.678	594.405	636.85	248.571	329.233	761.608	712.484	295.152	372.71	648.822	422.039	392.606	890.497	710.58	505.9	394.985	560.51	2079.45	1384.8	2089.77	824.508	928.334	7909.6	172.731	268.95	725.02	1139.6	1472.18	944.645	373.596	330.727	2802.62	1555.3	242.807	715.477	3935.77	5507.38	3108.9	809.946	568.449
118177	RecName: Full=Cystatin-A; AltName: Full=Cystatin-AS; AltName: Full=Stefin-A; Contains: RecName: Full=Cystatin-A, N-terminally processed	P01040	3q21.1	67	43.1386	31.688	48.7456	0	25.8524	17.858	17.7366	54.5307	139.866	22.3582	23.0754	0	51.2884	0	37.5818	49.6214	94.292	0	49.3909	62.2696	19.9456	37.419	36.0814	0	56.5715	0	48.1118	0	0	0	20.9977	24.9369	22.6508	0	20.4377	0	0	0	73.5662	0	75.805	0	0	0	37.5754
118183	RecName: Full=Cystatin-C; AltName: Full=Cystatin-3; AltName: Full=Gamma-trace; AltName: Full=Neuroendocrine basic polypeptide; AltName: Full=Post-gamma-globulin; Flags: Precursor	P01034	20p11.21	617	202.692	116.985	272.664	280.73	216.913	215.764	178.58	36.6028	172.119	105.053	123.912	44.8498	160.657	215.553	88.2915	199.845	164.559	89.4049	176.815	229.886	53.5525	62.7922	205.862	86.3486	303.781	222.435	333.707	216.03	171.253	111.103	324.171	368.246	288.875	202.499	246.932	178.116	62.0057	143.697	160.485	175.148	152.648	71.0273	219.379	191.764	154.919
118186	RecName: Full=Cystatin-D; AltName: Full=Cystatin-5; Flags: Precursor	P28325	20p11.21	3	0	0	0	0	0	0	0	0	48.2637	0	0	0	0	0	0	0	0	0	0	0	0	0	0	0	0	0	0	0	0	0	0	0	0	0	0	0	0	0	0	0	0	0	0	0	2.19381
118192	RecName: Full=Cystatin-SA; AltName: Full=Cystatin-2; AltName: Full=Cystatin-S5; Flags: Precursor	P09228	20p11.21	14	0	0	0	0	0	0	0	0	210.626	0	0	15.4801	0	0	0	0	0	0	0	0	0	0	0	0	0	0	0	0	0	0	0	0	0	0	0	0	0	0	0	0	0	0	0	0	10.2776
118206	RecName: Full=D(2) dopamine receptor; AltName: Full=Dopamine D2 receptor	P14416	11q23.2	1	0	0	0	0	0	0	0	0	0	0	0	0	0	0	0	0	0	0	0	0	0	0	0	0	0	3.66541	0	0	0	0	0	0	0	0	0	0	0	0	0	0	0	0	0	0	0
118276	RecName: Full=Acyl-CoA-binding protein; Short=ACBP; AltName: Full=Diazepam-binding inhibitor; Short=DBI; AltName: Full=Endozepine; Short=EP	P07108	2q14.2	883	664.103	928.056	658.907	922.592	174.727	20.1159	119.875	0	708.978	226.666	103.972	125.442	751.05	490.923	740.837	796.51	849.712	0	482.176	473.463	247.142	337.201	650.295	405.739	446.069	970.533	90.3249	0	127.729	0	567.663	168.539	255.147	113.275	483.457	380.427	338.18	537.944	642.224	969.96	362.906	178.793	417.241	348.628	446.475
118447	RecName: Full=Deoxycytidine kinase; Short=dCK	P27707	4q13.3	111	32.5198	0	48.9956	45.9786	43.8497	13.4622	0	10.2769	0	0	0	16.7899	6.44392	8.6458	42.4964	42.0828	14.2163	0	12.411	46.9417	0	7.05205	27.1999	0	90.6231	43.7171	18.1345	0	0	0	15.8291	0	0	0	15.4069	9.09263	0	0	27.7288	0	14.2863	9.97114	16.4253	8.97357	17.8256
118495	RecName: Full=Retinal dehydrogenase 1; Short=RALDH 1; Short=RalDH1; AltName: Full=ALDH-E1; AltName: Full=ALHDII; AltName: Full=Aldehyde dehydrogenase family 1 member A1; AltName: Full=Aldehyde dehydrogenase, cytosolic	P00352	9q21.13	5704	199.706	89.8774	629.315	582.894	58.1551	66.3705	194.288	309.334	145.915	279.902	185.064	69.7066	203.993	646.105	132.324	298.471	110.666	91.1894	309.161	490.264	31.2122	237.883	638.735	1227.98	520.096	644.973	548.981	1716.57	731.954	699.352	784.502	770.703	208.243	393.411	751.584	665.341	776.989	785.978	870.607	663.536	1397.55	1676.59	566.854	549.519	243.718
118504	RecName: Full=Aldehyde dehydrogenase, mitochondrial; AltName: Full=ALDH class 2; AltName: Full=ALDH-E2; AltName: Full=ALDHI; Flags: Precursor	P05091	12q24.12	7317	967.628	504.556	927.079	369.963	997.244	578.848	1139.74	1374.76	706.997	305.144	747.964	650.162	528.227	560.89	580.592	453.839	707.792	269.31	942.471	876.411	207.943	734.122	536.895	741.296	683.617	370.61	763.027	288.764	1074.7	972.637	354.24	345.064	485.174	505.137	464.888	512.142	503.421	330.883	536.877	331.393	675.354	210.609	185.857	816.82	687.804
118519	RecName: Full=Carbonyl reductase [NADPH] 1; AltName: Full=15-hydroxyprostaglandin dehydrogenase [NADP(+)]; AltName: Full=NADPH-dependent carbonyl reductase 1; AltName: Full=Prostaglandin 9-ketoreductase; AltName: Full=Prostaglandin-E(2) 9-reductase	P16152	21q22.12	4152	391.725	184.98	626.596	727.5	1024.39	638.117	934.98	212.217	734.004	735.642	571.47	732.816	647.184	608.639	644.861	368.668	693.88	581.185	710.61	556.267	501.016	556.017	574.437	427.815	735.531	785.509	635.47	1070.32	772.251	81.9838	772.595	838.131	560.955	747.126	867.679	614.491	637.293	576.785	748.277	886.238	911.85	842.328	516.478	623.29	608.308
118541	RecName: Full=Glutamate dehydrogenase 1, mitochondrial; Short=GDH 1; Flags: Precursor	P00367	10q23.2	8012	916.733	562.092	776.203	532.532	812.73	718.225	894.012	718.28	560.886	636.127	413.372	285.549	726.616	692.904	396.023	573.003	632.601	530.234	757.562	973.325	210.179	538.888	541.804	262.079	628.42	451.049	715.412	391.899	876.246	895.357	759.682	823.363	346.094	410.623	743.008	660.927	478.599	653.631	813.974	508.684	625.731	455.313	478.336	656.453	629.913
118569	RecName: Full=Corticosteroid 11-beta-dehydrogenase isozyme 1; AltName: Full=11-beta-hydroxysteroid dehydrogenase 1; Short=11-DH; Short=11-beta-HSD1	P28845	1q32.2	3	0	0	0	0	0	0	0	0	0	0	0	0	5.73774	0	0	0	0	0	0	0	6.69407	0	0	0	0	0	0	0	0	0	0	0	0	0	0	0	7.75071	0	0	0	0	0	0	0	0.565082
118607	RecName: Full=NAD(P)H dehydrogenase [quinone] 1; AltName: Full=Azoreductase; AltName: Full=DT-diaphorase; Short=DTD; AltName: Full=Menadione reductase; AltName: Full=NAD(P)H:quinone oxidoreductase 1; AltName: Full=Phylloquinone reductase; AltName: Full=Quinone reductase 1; Short=QR1	P15559	16q22.1	524	144.005	5.66682	313.822	118.422	203.423	223.551	0	526.599	341.839	7.99674	16.5065	31.8641	12.2293	401.998	20.1625	155.293	87.6847	119.098	0	38.9753	0	0	19.3576	110.425	40.4672	118.524	45.8877	15.3481	0	153.923	97.6318	8.91902	0	8.99174	43.8589	34.5122	0	53.0091	72.358	18.6654	0	37.8467	0	0	125.87
118773	RecName: Full=DNA ligase 1; AltName: Full=DNA ligase I; AltName: Full=Polydeoxyribonucleotide synthase [ATP] 1	P18858	19q13.33	64	3.0668	3.37913	3.46541	1.8583	6.89211	30.4694	0	2.90751	0	0	0	9.50028	0	2.44604	14.0267	19.8432	0	0	0	0	2.12695	11.9708	1.92382	0	0	0	0	0	0	0	0	0	0	0	0	0	0	0	0	0	0	0	0	0	5.08876
118992	RecName: Full=Dihydrofolate reductase	P00374	5q14.1	81	37.679	107.942	34.0611	45.6625	115.161	18.7175	9.2951	0	0	0	0	0	8.95946	36.0627	19.6953	52.0096	9.88301	0	8.62799	16.3166	0	9.80499	28.3635	0	7.41177	17.3666	33.6182	11.2443	0	0	0	0	0	0	10.7106	0	0	8.63012	0	0	0	0	0	24.9532	24.0854
119049	RecName: Full=CD99 antigen; AltName: Full=12E7; AltName: Full=E2 antigen; AltName: Full=Protein MIC2; AltName: Full=T-cell surface glycoprotein E2; AltName: CD_antigen=CD99; Flags: Precursor	P14209	Xp22.33	56	0	0	0	0	0	0	0	0	0	0	12.2237	23.5966	0	24.3017	49.7705	0	0	94.0765	0	0	0	19.822	28.6701	13.6291	7.4919	8.77717	0	0	0	0	11.1231	0	23.9976	13.3175	0	25.5577	159.036	0	19.4851	41.4676	0	0	23.0842	50.446	10.1723
119163	RecName: Full=Elongation factor 1-beta; Short=EF-1-beta	P24534	2q33.3	674	100.209	144.92	106.157	75.9012	140.752	124.45	154.505	71.2534	213.218	175.288	160.81	213.418	156.372	229.786	319.195	183.71	172.491	280.4	100.391	108.487	130.311	220.024	47.1464	33.6184	61.6	101.035	62.8661	18.6906	61.7355	0	173.768	97.7525	266.373	153.299	97.9191	63.0423	211.233	64.5533	136.179	159.113	24.763	11.5222	132.863	155.542	162.821
119165	RecName: Full=Elongation factor 1-gamma; Short=EF-1-gamma; AltName: Full=eEF-1B gamma	P26641	11q12.3	7334	890.017	650.219	368.028	554.93	878.332	921.097	1089.84	1284.03	1029.85	1012.82	972.863	609.355	1061.99	653.282	809.084	698.277	955.78	1020.55	893.481	788.985	831.964	1187.39	473.352	271.178	472.572	434.741	650.959	481.165	756.507	1121	630.989	626.332	548.595	507.406	540.826	719.504	709.518	609.342	713.525	807.526	590.741	207.637	557.033	608.642	871.008
119172	RecName: Full=Elongation factor 2; Short=EF-2	P13639	19p13.3	23018	1318.86	1380.79	1070.85	1234.06	1461.66	1519.6	1523.44	1809.36	950.537	1121.09	1133.33	1279.59	1446.95	880.3	1489.52	1071.2	1204.08	1625.3	1564.54	1584.28	1615.22	1414.68	626.421	429.046	1279.39	1048.45	1240.1	578.363	977.839	1357.43	858.607	979.804	851.173	749.458	1024.79	1303.28	1007.63	776.822	1304.51	1087.84	792.242	335.393	988.008	1109.46	1349.97
119255	RecName: Full=Chymotrypsin-like elastase family member 2A; AltName: Full=Elastase-2A; Flags: Precursor	P08217	1p36.21	105	0	0	0	279.339	9.41836	0	0	0	0	8.14537	0	0	0	0	0	0	0	8.08743	0	0	0	0	0	9.37316	0	78.4725	192.805	0	0	0	0	0	0	0	0	0	0	0	60.3024	9.5062	0	0	0	0	13.8632
119262	RecName: Full=Elafin; AltName: Full=Elastase-specific inhibitor; Short=ESI; AltName: Full=Peptidase inhibitor 3; Short=PI-3; AltName: Full=Protease inhibitor WAP3; AltName: Full=Skin-derived antileukoproteinase; Short=SKALP; AltName: Full=WAP four-disulfide core domain protein 14; Flags: Precursor	P19957	20q13.12	1	0	0	0	0	0	0	0	22.8376	0	0	0	0	0	0	0	0	0	0	0	0	0	0	0	0	0	0	0	0	0	0	0	0	0	0	0	0	0	0	0	0	0	0	0	0	1.03807
119292	RecName: Full=Neutrophil elastase; AltName: Full=Bone marrow serine protease; AltName: Full=Elastase-2; AltName: Full=Human leukocyte elastase; Short=HLE; AltName: Full=Medullasin; AltName: Full=PMN elastase; Flags: Precursor	P08246	19p13.3	1708	290.283	110.492	59.6389	6.39617	113.867	163.866	149.731	330.247	1223.53	131.302	1329.73	302.47	527.098	8.41913	213.808	68.2992	865.226	619.249	586.154	222.841	2364.63	363.96	39.7301	122.764	15.573	6.08156	11.7727	31.501	0	36.4519	30.8281	9.15286	108.079	369.099	37.5073	26.5628	779.832	18.133	317.271	392.674	104.338	38.8389	135.955	34.9532	456.874
119339	RecName: Full=Alpha-enolase; AltName: Full=2-phospho-D-glycerate hydro-lyase; AltName: Full=C-myc promoter-binding protein; AltName: Full=Enolase 1; AltName: Full=MBP-1; AltName: Full=MPB-1; AltName: Full=Non-neural enolase; Short=NNE; AltName: Full=Phosphopyruvate hydratase; AltName: Full=Plasminogen-binding protein	P06733	1p36.23	22482	2350.82	2672.52	1507.97	1487.42	3257.41	1669.44	2839.57	1803.91	2974.04	2074.99	2600.08	1383.04	3833.39	2646.73	2558.59	2184.94	3815.48	2762.01	3167.39	2833.27	2287.95	3092.5	1319.88	1336.22	1676.61	1492.83	2006.21	2151.14	2163.59	1338.05	2043.55	1711.8	1304.25	1265.93	2584.38	2843.44	1882.53	2231.11	2263.35	2286.13	2212.41	2090.72	1421.89	1989.07	2536.52
119360	RecName: Full=Endoplasmin; AltName: Full=94 kDa glucose-regulated protein; Short=GRP-94; AltName: Full=Heat shock protein 90 kDa beta member 1; AltName: Full=Tumor rejection antigen 1; AltName: Full=gp96 homolog; Flags: Precursor	P14625	12q23.3	34559	2600.78	1842.76	1693.49	2173.53	1580.7	1813.29	1781.48	2182.86	1715.5	3132.49	2038.91	1815.74	3029.53	1200.94	1412.66	1529.12	1841.22	1880.21	2559.8	2684.53	1153.81	1660	1347.46	697.069	1563.78	1704.66	1726.27	688.677	2089.63	3417.94	1945.02	2252.08	2048.39	1853.17	1716.05	1978.41	2201.2	1951.47	2123.34	2152.73	1396.96	590.818	2172.52	1577.69	1969.24
119512	RecName: Full=Ig epsilon chain C region	P01854	14q32.33	4	0	0	0	0	0	0	0	0	0	0	0	0	0	0	0	0	0	0	0	0	0	0	0	0	0	0	0	0	0	0	14.4237	0	0	0	0	0	0	0	0	0	0	0	4.989	0	0
119530	RecName: Full=Protein disulfide-isomerase A4; AltName: Full=Endoplasmic reticulum resident protein 70; Short=ER protein 70; Short=ERp70; AltName: Full=Endoplasmic reticulum resident protein 72; Short=ER protein 72; Short=ERp-72; Short=ERp72; Flags: Precursor	P13667	7q36.1	14824	1466	1064.03	933.196	942.587	1044.84	979.504	1099.5	497.117	1374.23	1355.43	1230.62	778.323	1794.91	798.095	825.11	784.096	1060.16	954.53	1876.09	1539.8	412.147	884.075	611.259	316.638	1052.93	886.154	1084.32	348.819	1085.4	608.605	1043.25	1265.48	946.417	916.739	891.209	1088.58	1221.08	835.69	1360.86	1288.49	642.11	156.756	883.911	752.388	1077.02
119533	RecName: Full=Receptor tyrosine-protein kinase erbB-2; AltName: Full=Metastatic lymph node gene 19 protein; Short=MLN 19; AltName: Full=Proto-oncogene Neu; AltName: Full=Proto-oncogene c-ErbB-2; AltName: Full=Tyrosine kinase-type cell surface receptor HER2; AltName: Full=p185erbB2; AltName: CD_antigen=CD340; Flags: Precursor	P04626	17q12	44	7.86004	13.6094	2.53762	4.08233	2.01876	0	0	0	1.82031	0	0	0	0	1.79116	0	1.93741	0	0	0	2.43124	0	0	4.22627	0	2.20877	6.46923	2.50463	0	0	0	0	0	0	0	1.59593	0	0	0	0	0	0	0	0	0	1.73129
119534	RecName: Full=Receptor tyrosine-protein kinase erbB-3; AltName: Full=Proto-oncogene-like protein c-ErbB-3; AltName: Full=Tyrosine kinase-type cell surface receptor HER3; Flags: Precursor	P21860	12q13.2	6	1.05007	2.31402	0	1.27256	0	0	0	0	0	0	0	0	0	0	0	1.81181	0	0	0	0	0	0	0	0	0	0	0	0	0	0	0	0	0	0	0	0	0	0	0	0	0	0	0	0	0.293112
119538	RecName: Full=DNA excision repair protein ERCC-1	P07992	19q13.32	1	0	0	0	0	0	0	0	0	0	0	0	7.34912	0	0	0	0	0	0	0	0	0	0	0	0	0	0	0	0	0	0	0	0	0	0	0	0	0	0	0	0	0	0	0	0	0.334051
119540	RecName: Full=TFIIH basal transcription factor complex helicase XPD subunit; AltName: Full=Basic transcription factor 2 80 kDa subunit; Short=BTF2 p80; AltName: Full=CXPD; AltName: Full=DNA excision repair protein ERCC-2; AltName: Full=DNA repair protein complementing XP-D cells; AltName: Full=TFIIH basal transcription factor complex 80 kDa subunit; Short=TFIIH 80 kDa subunit; Short=TFIIH p80; Al…	P18074	19q13.32	18	1.8542	6.12912	0	0	1.6668	0	0	0	0	0	0	0	0	8.87332	4.84608	3.19928	2.43174	0	0	0	0	0	2.3263	0	0	0	4.13593	0	0	4.2687	0	0	0	0	0	3.11064	0	0	0	0	0	0	0	0	1.31821
119541	RecName: Full=TFIIH basal transcription factor complex helicase XPB subunit; AltName: Full=Basic transcription factor 2 89 kDa subunit; Short=BTF2 p89; AltName: Full=DNA excision repair protein ERCC-3; AltName: Full=DNA repair protein complementing XP-B cells; AltName: Full=TFIIH basal transcription factor complex 89 kDa subunit; Short=TFIIH 89 kDa subunit; Short=TFIIH p89; AltName: Full=Xeroderm…	P19447	2q14.3	10	0	1.98556	0	2.18386	0	4.47592	0	0	0	0	0	0	0	0	0	3.10927	0	0	0	3.9018	0	0	2.26086	0	0	0	2.00979	0	0	0	0	0	0	0	0	0	0	0	0	0	0	0	0	0	0.711655
119543	RecName: Full=ER lumen protein retaining receptor 1; AltName: Full=KDEL endoplasmic reticulum protein retention receptor 1; Short=KDEL receptor 1; AltName: Full=Putative MAPK-activating protein PM23	P24390	19q13.33	364	152.884	256.344	97.6446	72.4999	47.8026	24.7653	16.398	138.642	86.2069	41.3416	202.672	154.435	71.1263	190.86	121.609	28.6728	17.4351	184.714	0	7.19625	46.1006	51.8924	108.415	0	26.151	53.6153	59.3077	19.8367	0	137.726	77.652	11.5274	94.2358	185.942	85.0284	55.7567	181.484	0	59.5123	156.807	0	0	30.2164	55.0266	91.4201
119554	RecName: Full=Mitogen-activated protein kinase 1; Short=MAP kinase 1; Short=MAPK 1; AltName: Full=ERT1; AltName: Full=Extracellular signal-regulated kinase 2; Short=ERK-2; AltName: Full=MAP kinase isoform p42; Short=p42-MAPK; AltName: Full=Mitogen-activated protein kinase 2; Short=MAP kinase 2; Short=MAPK 2	P28482	22q11.21	1977	258.352	120.766	190.198	346.299	260.392	179.87	222.101	185.556	164.991	194.765	244.984	200.08	274.583	224.791	148.344	236.391	308.02	241.724	228.57	224.603	184.607	275.03	191.532	161.088	288.75	315.734	244.479	221.951	339.545	225.293	285.803	264.746	203.48	157.405	261.489	256.109	295.474	246.558	355.468	234.407	201.199	158.43	290.637	337.007	223.41
119576	RecName: Full=Liver carboxylesterase 1; AltName: Full=Acyl-coenzyme A:cholesterol acyltransferase; Short=ACAT; AltName: Full=Brain carboxylesterase hBr1; AltName: Full=Carboxylesterase 1; Short=CE-1; Short=hCE-1; AltName: Full=Cocaine carboxylesterase; AltName: Full=Egasyn; AltName: Full=HMSE; AltName: Full=Methylumbelliferyl-acetate deacetylase 1; AltName: Full=Monocyte/macrophage serine esteras…	P23141	16q12.2	1314	49.707	68.4616	8.42517	45.1793	26.8099	12.3463	76.6395	28.2752	0	11.5932	135.604	80.8403	2.95488	11.8937	97.4343	77.1889	29.3353	3.83689	73.9847	53.8132	0	42.0387	196.443	578.094	124.667	74.4589	77.6125	233.632	161.688	463.459	54.4386	64.6511	90.0439	186.844	45.9217	75.0503	383.189	68.3104	146.224	85.6899	337.379	178.32	158.17	148.135	42.5619
119606	RecName: Full=Endothelin-1 receptor; AltName: Full=Endothelin A receptor; Short=ET-A; Short=ETA-R; Short=hET-AR; Flags: Precursor	P25101	4q31.22	1	0	0	0	0	0	0	0	0	0	0	0	0	3.9237	0	0	0	0	0	0	0	0	0	0	0	0	0	0	0	0	0	0	0	0	0	0	0	0	0	0	0	0	0	0	0	0.17835
119636	RecName: Full=Electron transfer flavoprotein subunit alpha, mitochondrial; Short=Alpha-ETF; Flags: Precursor	P13804	15q24.2	2935	296.227	97.9186	344.294	364.12	467.906	504.529	474.999	120.36	336.155	296.095	373.503	321.176	508.16	540.038	442.405	310.32	382.944	457.316	547.502	430.651	199.576	396.44	361.031	242.295	341.298	390.096	344.536	195.746	492.216	175.363	457.284	469.682	393.294	355.133	559.366	433.061	428.174	392.554	552.078	529.863	334.635	179.061	429.623	511.466	373.302
119720	RecName: Full=Coagulation factor XIII A chain; Short=Coagulation factor XIIIa; AltName: Full=Protein-glutamine gamma-glutamyltransferase A chain; AltName: Full=Transglutaminase A chain; Flags: Precursor	P00488	6p25.1	3167	32.7272	21.2119	87.0141	284.629	1.73056	4.78165	33.2439	54.7541	21.8462	53.8796	173.002	32.8	41.1988	12.2837	216.352	14.9474	169.159	53.4964	99.1866	143.807	117.494	122.736	120.764	279.005	123.074	417.035	191.089	22.9802	288.436	620.478	354.208	66.7708	303.248	437.549	394.011	746.043	714.209	271.177	485.064	464.622	167.455	74.3749	405.472	277.298	81.4674
119761	RecName: Full=Coagulation factor X; AltName: Full=Stuart factor; AltName: Full=Stuart-Prower factor; Contains: RecName: Full=Factor X light chain; Contains: RecName: Full=Factor X heavy chain; Contains: RecName: Full=Activated factor Xa heavy chain; Flags: Precursor	P00742	13q34	21	0	0	0	0	0	0	0	0	0	0	0	0	0	0	0	0	0	0	0	0	84.1148	0	0	0	0	0	0	0	0	0	0	0	0	0	0	0	0	0	0	0	0	0	0	0	3.8234
119762	RecName: Full=Coagulation factor XI; Short=FXI; AltName: Full=Plasma thromboplastin antecedent; Short=PTA; Contains: RecName: Full=Coagulation factor XIa heavy chain; Contains: RecName: Full=Coagulation factor XIa light chain; Flags: Precursor	P03951	4q35.2	4	0	0	0	0	0	0	0	0	0	0	0	0	0	0	0	0	0	0	0	0	0	0	2.82878	12.1026	0	0	0	0	0	0	0	0	0	0	0	0	0	0	0	0	0	0	0	0	0
119766	RecName: Full=Coagulation factor VII; AltName: Full=Proconvertin; AltName: Full=Serum prothrombin conversion accelerator; Short=SPCA; AltName: INN=Eptacog alfa; Contains: RecName: Full=Factor VII light chain; Contains: RecName: Full=Factor VII heavy chain; Flags: Precursor	P08709	13q34	6	0	0	0	0	0	0	0	0	0	0	0	0	0	0	0	0	0	0	0	0	25.1674	0	0	0	0	0	0	0	0	0	0	0	0	0	0	0	0	0	0	0	0	0	0	0	1.14397
119767	RecName: Full=Coagulation factor VIII; AltName: Full=Antihemophilic factor; Short=AHF; AltName: Full=Procoagulant component; Contains: RecName: Full=Factor VIIIa heavy chain, 200 kDa isoform; Contains: RecName: Full=Factor VIIIa heavy chain, 92 kDa isoform; Contains: RecName: Full=Factor VIII B chain; Contains: RecName: Full=Factor VIIIa light chain; Flags: Precursor	P00451	Xq28	6	0	0.660447	0	0	0	0	0	0	0	0	0	0	0.712641	0	0	0	0	0	0	0	0	0	0	0	0	0	0	0	0	0	0	0	0	0	0	0	0	0	0.76664	0	0.789971	1.10272	0	0.992398	0.0624131
119778	RecName: Full=Fumarylacetoacetase; Short=FAA; AltName: Full=Beta-diketonase; AltName: Full=Fumarylacetoacetate hydrolase	P16930	15q25.1	437	40.3588	25.9403	7.60075	36.6825	21.1632	16.7072	45.6325	89.2793	76.3312	15.6881	70.1624	52.0928	19.9931	37.5546	21.975	58.0298	52.9295	31.153	50.0588	32.7695	4.66508	26.2558	29.5368	258.757	16.5394	38.7536	33.7587	10.0367	33.1515	147.112	54.0228	23.33	37.0846	47.0403	52.5819	16.9266	48.613	88.5875	86.032	79.3393	35.4601	43.3114	40.7693	83.5248	37.8647
119781	RecName: Full=Fatty acid-binding protein, adipocyte; AltName: Full=Adipocyte lipid-binding protein; Short=ALBP; AltName: Full=Adipocyte-type fatty acid-binding protein; Short=A-FABP; Short=AFABP; AltName: Full=Fatty acid-binding protein 4	P15090	8q21.13	632	0	70.5777	60.3166	51.7508	19.1935	0	0	80.9698	0	33.1986	0	0	0	0	0	9.21004	14.0009	0	12.223	23.1152	0	27.7808	147.333	7602.34	199.5	49.2053	95.2517	127.436	168.37	0	327.374	111.082	16.8165	74.6587	182.081	71.6389	120.019	256.746	232.124	271.215	112.559	412.443	97.0587	70.7008	18.288
119802	RecName: Full=Fatty acid-binding protein, heart; AltName: Full=Fatty acid-binding protein 3; AltName: Full=Heart-type fatty acid-binding protein; Short=H-FABP; AltName: Full=Mammary-derived growth inhibitor; Short=MDGI; AltName: Full=Muscle fatty acid-binding protein; Short=M-FABP	P05413	1p35.2	103	0	11.6745	47.8905	25.6808	9.52459	0	26.1381	0	0	0	0	0	37.7914	0	0	0	0	65.4291	0	0	14.6967	0	119.638	18.9577	156.316	36.6265	70.9016	158.097	20.888	0	123.776	73.4981	0	0	15.0593	0	17.0166	12.1341	13.5517	76.9073	69.8204	19.4925	112.384	122.796	10.8557
119805	RecName: Full=Fatty acid-binding protein, intestinal; AltName: Full=Fatty acid-binding protein 2; AltName: Full=Intestinal-type fatty acid-binding protein; Short=I-FABP	P12104	4q26	318	32.0271	117.63	711.736	219.941	67.1772	26.5164	13.1681	80.9698	0	16.5993	0	16.5355	25.3851	34.0592	55.8033	0	98.0065	16.4812	97.7839	150.249	0	0	147.333	19.1014	147	221.424	166.69	0	210.462	73.7322	140.303	111.082	16.8165	93.3233	242.775	143.278	222.892	85.582	191.161	193.725	112.559	0	48.5293	88.376	80.9122
119808	RecName: Full=Fatty acid-binding protein, liver; AltName: Full=Fatty acid-binding protein 1; AltName: Full=Liver-type fatty acid-binding protein; Short=L-FABP	P07148	2p11.2	5571	1409.19	3570.01	1191.13	5768.79	1446.31	358.285	1724.5	84.1576	899.403	1121.43	516.38	721.834	1345.61	867.303	652.503	1072.14	2590.28	2655.16	1600.73	1777.87	138.52	1126.11	1406.04	1072.08	1582.44	8080.52	1955.28	264.906	3609.34	76.635	4018.34	2001.23	891.407	1125.17	4021.55	5658.91	2013.72	1753.61	3320.9	2476.63	1213.78	244.96	470.773	2094.3	1483.53
119833	RecName: Full=Tumor necrosis factor receptor superfamily member 6; AltName: Full=Apo-1 antigen; AltName: Full=Apoptosis-mediating surface antigen FAS; AltName: Full=FASLG receptor; AltName: CD_antigen=CD95; Flags: Precursor	P25445	10q23.31	39	0	27.8097	14.2599	15.2935	0	0	0	0	0	0	0	0	10.0025	0	0	7.25806	5.51678	0	0	0	0	5.47323	10.5552	0	8.27463	19.3884	4.6915	0	0	0	0	0	19.8786	7.35444	0	14.1139	0	0	10.7604	0	0	0	12.748	13.9291	3.89153
119860	RecName: Full=Immunoglobulin alpha Fc receptor; Short=IgA Fc receptor; AltName: CD_antigen=CD89; Flags: Precursor	P24071	19q13.42	2	4.91008	0	0	0	0	0	0	0	0	0	0	0	0	0	0	0	0	0	0	5.31569	0	0	0	0	0	0	0	0	0	0	0	0	0	0	0	0	0	0	0	0	0	0	0	0	0.464808
119876	RecName: Full=Low affinity immunoglobulin gamma Fc region receptor III-A; AltName: Full=CD16a antigen; AltName: Full=Fc-gamma RIII-alpha; Short=Fc-gamma RIII; Short=Fc-gamma RIIIa; Short=FcRIII; Short=FcRIIIa; AltName: Full=FcR-10; AltName: Full=IgG Fc receptor III-2; AltName: CD_antigen=CD16a; Flags: Precursor	P08637	1q23.3	82	44.384	12.2261	6.26912	0	4.98728	6.89009	20.5297	0	71.9522	8.6264	53.4186	51.5596	46.173	8.85003	14.5001	19.1453	36.3804	17.1301	12.7042	60.0632	7.69554	0	0	0	5.4567	0	0	0	0	0	8.10149	0	8.73928	29.0992	0	0	35.6411	0	0	0	7.3119	0	0	0	22.8857
120046	RecName: Full=Fibroblast growth factor receptor 1; Short=FGFR-1; AltName: Full=Basic fibroblast growth factor receptor 1; Short=BFGFR; Short=bFGF-R-1; AltName: Full=Fms-like tyrosine kinase 2; Short=FLT-2; AltName: Full=N-sam; AltName: Full=Proto-oncogene c-Fgr; AltName: CD_antigen=CD331; Flags: Precursor	P11362	8p11.22	123	6.85739	9.44471	3.87435	10.3879	12.3287	10.6453	12.6875	13.0024	11.1167	10.6623	0	2.65534	4.07645	8.20405	2.24028	10.3529	11.2416	2.64662	13.7397	11.1358	2.37794	6.69172	6.45252	3.06737	8.43066	11.8524	1.91199	7.67406	10.139	15.7869	0	11.892	0	2.99725	2.43661	5.75203	0	1.9633	8.77066	0	0	0	0	0	8.0168
120049	RecName: Full=Fibroblast growth factor receptor 2; Short=FGFR-2; AltName: Full=K-sam; Short=KGFR; AltName: Full=Keratinocyte growth factor receptor; AltName: CD_antigen=CD332; Flags: Precursor	P21802	10q26.13	123	5.14931	11.3475	3.87907	10.4006	10.8007	10.6582	12.7029	13.0183	11.1303	10.6753	0	2.65857	4.08141	8.21404	2.24301	10.3655	11.2553	2.64984	13.7564	11.1494	2.38084	6.69988	6.46038	3.07111	8.44093	13.8446	1.91431	7.6834	10.1514	15.8062	0	11.9065	0	3.0009	2.43958	5.75904	0	1.96569	8.78135	0	0	0	0	0	7.96438
120267	RecName: Full=Arachidonate 5-lipoxygenase-activating protein; AltName: Full=FLAP; AltName: Full=MK-886-binding protein	P20292	13q12.3	345	236.324	86.7974	49.4521	106.073	55.0769	43.4804	86.3694	149.367	184.461	149.703	266.872	94.8995	83.2507	83.773	80.0656	60.4087	149.227	121.613	130.277	104.234	145.689	113.884	32.9439	31.3215	51.6522	110.941	48.8091	117.542	17.2553	141.053	25.5625	45.5369	110.3	91.8163	37.321	117.47	182.743	50.119	145.533	79.4151	34.6066	0	39.788	43.4744	117.332
120487	RecName: Full=Fos-related antigen 2; Short=FRA-2	P15408	2p23.2	5	0	0	0	0	3.8858	0	5.33185	0	7.00762	6.72118	0	0	5.13932	0	0	0	0	0	0	0	0	0	0	0	0	0	0	0	0	0	0	0	0	0	0	0	0	0	0	0	0	0	0	0	1.27663
120516	RecName: Full=Ferritin heavy chain; Short=Ferritin H subunit; AltName: Full=Cell proliferation-inducing gene 15 protein; Contains: RecName: Full=Ferritin heavy chain, N-terminally processed	P02794	11q12.3	1774	554.437	1332.11	522.085	522.598	89.9891	162.576	47.4913	29.2022	449.407	431.037	593.151	322.036	247.193	122.837	654.088	445.102	454.456	725.173	511.362	508.535	384.525	310.598	560.347	950.684	507.443	434.782	171.765	425.134	45.5426	17.7279	539.745	347.208	291.118	390.428	229.84	193.777	1063.58	379.207	325.018	335.366	476.992	325.833	431.726	305.984	428.181
120523	RecName: Full=Ferritin light chain; Short=Ferritin L subunit	P02792	19q13.33	2121	547.572	1792.27	828.026	673.352	209.922	280.013	109.257	0	665.764	563.427	814.1	187.088	344.658	333.975	810.264	590.495	760.37	1031.82	829.766	958.951	524.968	440.048	484.935	922.105	728.64	510.33	206.56	312.4	79.3742	0	435.073	656.338	253.689	492.747	160.231	297.199	1112.2	248.991	257.482	336.085	530.635	162.957	634.487	253.311	604.368
120624	RecName: Full=G0/G1 switch protein 2; AltName: Full=G0/G1 switch regulatory protein 2; AltName: Full=Putative lymphocyte G0/G1 switch gene	P27469	1q32.2	1	0	0	0	0	0	0	0	0	0	0	0	0	0	0	0	0	0	0	0	0	0	0	0	0	0	0	0	0	0	0	0	0	0	0	0	0	0	0	0	0	0	0	0	22.6517	0
120636	RecName: Full=Galactoside 2-alpha-L-fucosyltransferase 1; AltName: Full=Alpha(1,2)FT 1; AltName: Full=Blood group H alpha 2-fucosyltransferase; AltName: Full=Fucosyltransferase 1; AltName: Full=GDP-L-fucose:beta-D-galactoside 2-alpha-L-fucosyltransferase 1	P19526	19q13.33	6	0	0	0	0	0	0	0	0	0	0	0	5.97997	0	0	0	0	0	5.96032	0	0	5.35525	0	0	6.90789	0	0	0	0	0	0	0	0	0	0	0	0	6.20057	0	0	0	0	0	0	6.39213	0.786161
120649	RecName: Full=Glyceraldehyde-3-phosphate dehydrogenase; Short=GAPDH; AltName: Full=Peptidyl-cysteine S-nitrosylase GAPDH	P04406	12p13.31	44443	5590.5	3990.7	3721.84	5505.67	6250.66	7047.35	6179.63	4546.39	3962.05	5023.19	6203.63	4013.54	5326.33	6569.26	8448.95	8132.66	7811.77	7247.4	7783.02	7423.09	5117.14	4613.93	5082.31	2867.6	4662.76	5176.7	4982.37	5912.64	6327.43	4754.95	5989.06	6032.93	4651.59	4375.89	5464.6	5927.85	5391.16	5959.14	5713.79	5228.83	7794.79	6903.01	6087.17	5139.84	5932.21
120996	RecName: Full=Guanine nucleotide-binding protein G(k) subunit alpha; AltName: Full=G(i) alpha-3	P08754	1p13.3	2358	282.635	254.399	184.426	318.399	275.54	182.918	181.675	309.469	212.96	365.184	268.3	166.476	293.435	285.751	197.676	226.661	396.772	331.859	246.117	370.627	336.821	388.46	284.676	178.064	352.373	284.39	288.58	285.111	313.909	467.387	308.085	324.461	200.658	250.549	294.21	280.485	338.842	241.619	386.95	440.642	362.001	278.291	271.435	375.673	276.207
121005	RecName: Full=Guanine nucleotide-binding protein G(z) subunit alpha; AltName: Full=G(x) alpha chain; AltName: Full=Gz-alpha	P19086	22q11.22	24	0	0	0	0	0	4.92981	0	0	0	0	0	0	0	6.33214	5.18735	6.84916	0	0	0	0	0	5.16488	9.96051	0	0	13.7221	4.42719	11.8461	0	9.13863	0	0	6.25289	0	0	13.3188	0	0	0	0	0	7.30281	18.0447	13.1444	1.29379
121011	RecName: Full=Guanine nucleotide-binding protein G(I)/G(S)/G(T) subunit beta-3; AltName: Full=Transducin beta chain 3	P16520	12p13.31	696	78.749	105.036	60.8843	85.3888	119.225	66.915	148.257	102.165	20.1572	103.111	39.9069	77.0361	49.277	66.115	70.4106	46.4836	86.9705	83.1816	52.1994	71.7931	57.4902	91.6766	93.5995	111.237	122.294	81.1888	115.563	148.425	155.247	190.836	84.7321	222.818	110.989	123.187	100.145	90.3915	79.8779	71.1985	90.1186	75.2108	54.6242	53.3749	62.8027	89.2078	76.474
121023	RecName: Full=Guanine nucleotide-binding protein G(i) subunit alpha-2; AltName: Full=Adenylate cyclase-inhibiting G alpha protein	P04899	3p21.31	3807	472.378	209.944	246.703	471.442	374.678	320.438	303.57	308.597	501.943	617.213	452.278	245.937	698.485	329.271	269.742	400.676	734.043	324.796	531.752	601.647	594.659	531.983	448.223	298.304	570.017	439.106	473.709	479.769	563.445	685.398	504.301	612.674	243.863	256.784	513.417	392.904	624.773	381.865	675.255	705.922	664.415	452.774	571.416	565.208	433.735
121039	RecName: Full=Ig gamma-1 chain C region	P01857	14q32.33	39119	2980.66	2978.38	2745.61	3441.43	3151.57	3245.61	3323.62	6242.77	5143.55	9076.49	4796.89	3181.43	9392.5	2799.67	3722.08	4708.17	3533.83	8016.46	4967.42	3240.75	7309.27	5439.48	4280.68	10131.4	4951.8	3503.42	6053.24	4568.57	5463.59	9241.1	6310.52	5176.44	2704.09	4225.68	8594.22	4878.61	4382.39	7042.18	6641.47	8260.42	3241.7	8492.39	7499.4	6356	4701.71
121047	RecName: Full=Ig gamma-4 chain C region	P01861	14q32.33	11734	1004.1	897.438	759.657	898.28	755.413	984.757	760.123	1961.1	2130.79	1454.04	1127.24	914.46	2648.9	983.03	1379.72	1892.37	1181.22	2421.68	1332.19	648.498	2283.43	1906.43	1308.42	2860.65	1407.19	839.199	1504.36	1665.43	1146.92	2916.82	2687.07	986.493	889.269	1273.31	2695.02	1670.04	1861.78	2610.76	2210.25	2572.81	812.18	1918.61	2585.86	2340.26	1378.4
121069	RecName: Full=Glucocorticoid receptor; Short=GR; AltName: Full=Nuclear receptor subfamily 3 group C member 1	P04150	5q31.3	2	0	0	2.04937	0	0	0	2.23704	0	0	0	0	0	0	0	0	0	0	0	0	0	0	0	0	0	0	0	0	0	0	0	0	0	0	0	0	0	0	0	0	0	0	0	0	0	0.194837
121110	RecName: Full=Glia-derived nexin; Short=GDN; AltName: Full=Peptidase inhibitor 7; Short=PI-7; AltName: Full=Protease nexin 1; Short=PN-1; AltName: Full=Protease nexin I; AltName: Full=Serpin E2; Flags: Precursor	P07093	2q36.1	20	3.54069	0	4.0009	4.29089	12.7314	4.3972	4.3673	0	0	0	0	0	0	0	4.62691	6.10917	18.5741	0	0	7.66635	0	0	4.44219	0	3.48241	0	0	0	0	0	0	0	0	0	0	0	0	0	0	0	0	0	0	0	3.19568
121116	RecName: Full=Gelsolin; AltName: Full=AGEL; AltName: Full=Actin-depolymerizing factor; Short=ADF; AltName: Full=Brevin; Flags: Precursor	P06396	9q33.2	13313	391.042	289.892	824.687	746.879	414.697	349.122	544.572	382.691	464.492	792.945	511.849	267.952	754.153	497.299	447.425	390.214	964.238	670.46	1122.39	1078.85	584.9	759.673	605.91	735.134	666.415	674.843	844.11	1287.97	746.037	435.604	1034.15	987.525	513.785	390.669	1132.07	882.753	949.274	1102.03	873.528	827.319	1432.1	1962.61	884.699	826.44	602.292
121135	RecName: Full=Glial fibrillary acidic protein; Short=GFAP	P14136	17q21.31	551	65.2404	68.2905	154.813	47.4382	114.361	56.7157	52.3064	12.3704	10.5763	50.72	0	0	34.9046	93.6628	21.3138	118.195	47.0587	35.2515	44.8176	42.3779	95.0185	33.9543	32.7406	93.3845	147.583	56.3811	94.5902	0	38.5847	0	19.0535	135.767	10.2767	0	111.272	76.6139	5.23891	48.5644	45.8937	5.91937	8.59825	18.0035	44.4852	43.2061	54.5176
121137	RecName: Full=Galactoside 3(4)-L-fucosyltransferase; AltName: Full=Blood group Lewis alpha-4-fucosyltransferase; Short=Lewis FT; AltName: Full=Fucosyltransferase 3; AltName: Full=Fucosyltransferase III; Short=FucT-III	P21217	19p13.3	444	31.2287	34.4091	22.0548	0	70.1812	48.4788	105.928	318.272	82.2667	18.2086	81.4351	42.3236	88.18	56.042	81.6181	10.103	46.0751	120.527	8.9387	92.9731	0	76.1856	14.6924	0	15.3574	0	60.9505	0	38.4778	287.576	51.302	27.0783	73.7876	75.0723	110.964	45.841	18.8078	53.6454	79.8835	42.5014	25.7233	7.18143	17.7448	64.6296	65.2468
121323	RecName: Full=Zinc finger protein GLI1; AltName: Full=Glioma-associated oncogene; AltName: Full=Oncogene GLI	P08151	12q13.3	1	0	0	0	0	0	0	0	0	0	0	0	0	0	0	0	0	0	0	0	0	0	0	0	0	0	0	0	0	0	0	0	2.2096	0	0	0	0	0	0	0	0	0	0	0	0	0
121407	RecName: Full=Glycophorin-C; AltName: Full=Glycoconnectin; AltName: Full=Glycophorin-D; Short=GPD; AltName: Full=Glycoprotein beta; AltName: Full=PAS-2'; AltName: Full=Sialoglycoprotein D; AltName: CD_antigen=CD236	P04921	2q14.3	1	0	0	0	0	0	0	0	0	0	0	0	0	0	0	0	0	0	0	0	0	0	0	0	19.6983	0	0	0	0	0	0	0	0	0	0	0	0	0	0	0	0	0	0	0	0	0
121509	RecName: Full=Granulocyte-macrophage colony-stimulating factor receptor subunit alpha; Short=GM-CSF-R-alpha; Short=GMCSFR-alpha; Short=GMR-alpha; AltName: Full=CDw116; AltName: CD_antigen=CD116; Flags: Precursor	P15509	Xp22.33	1	0	0	0	0	0	0	0	0	0	0	0	0	0	0	0	0	0	0	0	0	0	0	0	0	0	0	0	0	0	0	0	0	0	0	0	0	0	0	0	0	0	0	5.33823	0	0
121522	RecName: Full=Progonadoliberin-1; AltName: Full=Progonadoliberin I; Contains: RecName: Full=Gonadoliberin-1; AltName: Full=Gonadoliberin I; AltName: Full=Gonadorelin; AltName: Full=Gonadotropin-releasing hormone I; Short=GnRH-I; AltName: Full=Luliberin I; AltName: Full=Luteinizing hormone-releasing hormone I; Short=LH-RH I; Contains: RecName: Full=GnRH-associated peptide 1; AltName: Full=GnRH-ass…	P01148	8p21.2	12	0	16.8773	0	0	0	0	0	0	0	0	24.5803	0	0	0	0	0	0	23.6469	0	0	21.2464	19.9297	19.2173	0	0	17.6497	0	0	0	35.2632	0	0	0	0	0	25.6966	24.6001	0	0	55.5906	0	0	0	0	4.83094
121531	RecName: Full=Platelet glycoprotein Ib alpha chain; Short=GP-Ib alpha; Short=GPIb-alpha; Short=GPIbA; Short=Glycoprotein Ibalpha; AltName: Full=Antigen CD42b-alpha; AltName: CD_antigen=CD42b; Contains: RecName: Full=Glycocalicin; Flags: Precursor	P07359	17p13.2	22	2.25111	2.48037	0	0	0	0	0	4.26837	7.29867	0	3.61244	6.97344	0	0	0	0	0	0	2.57737	0	0	0	11.2971	20.1388	0	0	5.02126	0	0	0	3.28719	0	0	0	0	0	3.61535	0	0	0	0	0	0	0	1.33917
121532	RecName: Full=Platelet glycoprotein Ib beta chain; Short=GP-Ib beta; Short=GPIb-beta; Short=GPIbB; AltName: Full=Antigen CD42b-beta; AltName: CD_antigen=CD42c; Flags: Precursor	P13224	22q11.21	16	0	0	0	0	6.14937	0	0	0	22.1795	10.6364	0	0	0	0	0	5.90158	0	21.1215	0	0	28.466	0	17.165	36.7191	0	0	0	0	0	0	0	0	0	0	0	0	10.9864	0	0	0	0	0	0	0	4.29338
121688	RecName: Full=Eukaryotic peptide chain release factor GTP-binding subunit ERF3A; Short=Eukaryotic peptide chain release factor subunit 3a; Short=eRF3a; AltName: Full=G1 to S phase transition protein 1 homolog	P15170	16p13.13	652	144.026	127.577	92.5418	17.112	129.469	143.794	41.8	187.415	59.5156	8.78199	108.764	100.605	117.514	81.0869	51.6656	104.762	66.6657	26.1585	77.6001	48.9172	43.0889	88.1859	17.7153	5.05287	41.6634	22.7784	40.9449	16.8552	5.56733	39.0086	8.24761	4.89742	35.5876	34.5614	24.0829	18.9506	22.6774	6.46827	28.8957	5.12458	0	0	25.6748	65.4585	84.8658
121730	RecName: Full=Glutathione S-transferase A1; AltName: Full=GST HA subunit 1; AltName: Full=GST class-alpha member 1; AltName: Full=GST-epsilon; AltName: Full=GSTA1-1; AltName: Full=GTH1; Contains: RecName: Full=Glutathione S-transferase A1, N-terminally processed	P08263	6p12.2	135	0	0	129.11	107.698	22.8247	86.7159	7.82965	0	0	9.86984	0	0	0	40.5029	0	5.47624	0	0	0	27.4884	0	0	87.6031	22.7151	87.4055	51.2002	77.8747	9.47158	75.0837	0	27.8078	66.049	9.999	0	18.0441	21.2981	0	14.539	0	0	0	0	28.8553	63.0575	19.8871
121735	RecName: Full=Glutathione S-transferase Mu 1; AltName: Full=GST HB subunit 4; AltName: Full=GST class-mu 1; AltName: Full=GSTM1-1; AltName: Full=GSTM1a-1a; AltName: Full=GSTM1b-1b; AltName: Full=GTH4	P09488	1p13.3	501	71.1061	85.4703	14.6088	321.187	17.4326	112.391	47.8399	0	73.355	60.3057	0	10.0123	15.3708	0	25.3419	16.7302	127.164	0	29.6043	118.969	17.9327	25.2321	462.273	381.677	31.789	364.977	86.513	347.233	101.949	0	443.649	56.0507	20.3649	33.9046	73.5006	54.2221	51.9084	37.0145	49.6066	82.1109	102.232	130.814	293.847	32.1073	54.0934
121740	RecName: Full=Microsomal glutathione S-transferase 1; Short=Microsomal GST-1; AltName: Full=Microsomal GST-I	P10620	12p12.3	2334	1245.55	1402.45	1612.9	705.146	817.271	937.142	549.49	1068.8	692.714	127.225	904.556	732.257	399.939	478.587	926.695	752.965	405.395	701.78	83.274	314.963	479.209	626.95	570.319	813.349	411.329	932.362	608.382	705.419	483.927	690.704	504.488	204.965	716.057	921.914	633.172	1082.9	379.635	218.648	813.974	527.931	95.8567	33.4516	179.089	827.884	725.693
121743	RecName: Full=Ras GTPase-activating protein 1; Short=GAP; Short=GTPase-activating protein; Short=RasGAP; AltName: Full=Ras p21 protein activator; AltName: Full=p120GAP	P20936	5q14.3	64	0	4.44902	6.08351	1.63111	3.62971	5.01457	3.32031	10.2082	0	0	0	2.08471	1.60021	15.029	12.3119	9.28921	3.53032	8.31144	0	0	0	0	5.06588	0	1.32378	1.55089	7.50551	2.0083	0	3.09858	0	2.33411	0	0	0	2.25796	0	0	0	0	0	0	0	0	3.93151
121746	RecName: Full=Glutathione S-transferase P; AltName: Full=GST class-pi; AltName: Full=GSTP1-1	P09211	11q13.2	8094	1771.56	3075.84	1501.37	1000.27	2563.7	2583.46	1580.92	852.496	2871.92	1627.68	1539.9	1153.71	2026.46	2611.86	2350.12	2078.31	2270.55	1667.9	1551.97	1547.4	1721.97	1955.77	968.185	840.46	891.001	989.73	1586.62	1802.31	926.033	726.086	2214.56	896.065	1310.73	1173.21	2002.89	1699.89	1648.91	1352.55	1622.13	1936.14	1246.99	1259.21	1311.68	1822.06	1904.78
121756	RecName: Full=Solute carrier family 2, facilitated glucose transporter member 2; AltName: Full=Glucose transporter type 2, liver; Short=GLUT-2	P11168	3q26.2	3	0	0	0	0	0	0	0	0	0	0	0	0	0	0	0	0	0	0	0	0	0	0	0	0	0	0	5.99868	0	0	0	0	0	0	0	0	0	0	0	0	0	0	0	4.07498	0	0
121760	RecName: Full=Solute carrier family 2, facilitated glucose transporter member 3; AltName: Full=Glucose transporter type 3, brain; Short=GLUT-3	P11169	12p13.31	398	65.3457	50.0874	19.2624	20.6586	10.2159	14.1136	0	86.1936	105.934	17.6702	68.3888	66.0087	10.1336	36.2566	44.5526	49.0212	40.9866	83.3364	48.7934	43.0614	90.6398	25.8765	17.8225	25.4171	25.1492	13.095	3.16866	4.2393	5.601	45.7853	20.7437	4.92704	31.3275	64.5737	0	4.7663	123.199	26.0296	36.3381	61.8669	41.1884	10.4536	4.30502	14.1117	45.2971
121761	RecName: Full=Solute carrier family 2, facilitated glucose transporter member 4; AltName: Full=Glucose transporter type 4, insulin-responsive; Short=GLUT-4	P14672	17p13.1	59	5.53711	0	0	0	0	0	0	5.24951	0	0	0	0	0	13.249	3.6179	2.38846	0	0	0	0	0	0	10.4204	9.90719	2.72299	0	0	16.5241	0	0	0	0	8.72211	0	0	13.9337	48.9102	15.853	7.08201	5.0239	29.1901	20.3733	16.7803	4.58375	1.36554
121897	RecName: Full=Histone H1.0; AltName: Full=Histone H1'; AltName: Full=Histone H1(0); Contains: RecName: Full=Histone H1.0, N-terminally processed	P07305	22q13.1	1157	123.486	160.073	459.65	492.966	280.779	333.779	250.872	55.0928	153.084	384.008	151.536	258.772	215.905	162.22	170.862	332.131	314.371	89.7121	241.184	196.598	60.4536	103.963	391.874	480.882	221.474	518.939	664.307	953.798	157.521	0	159.107	390.506	228.843	266.693	258.105	36.558	104.994	207.968	204.393	131.813	201.04	200.451	132.08	96.2114	226.886
121919	RecName: Full=Histone H1.4; AltName: Full=Histone H1b; AltName: Full=Histone H1s-4	P10412	6p22.2	7199	1679.45	1914.3	1621.44	2978.86	1885.69	2413.36	1381.02	341.626	1512.56	2951.49	1166.84	2053.12	1124.6	718.51	924.959	1421.12	1240.52	546.363	1230.34	801.116	1338.81	1113.52	2284.66	2279.6	1215.12	3158.58	1722.36	2208.31	1141.68	222.206	939.625	2812.06	1682.57	1687.49	475.572	464.181	165.348	641.112	1053.44	1179.33	517.309	497.191	1248.02	1321.04	1470.89
121978	RecName: Full=Histone H2A type 1-D; AltName: Full=Histone H2A.3; AltName: Full=Histone H2A/g	P20671	6p22.2	11513	1376.67	1672.15	3245.96	3428.69	1071.88	2934.76	4492.54	1726.52	3637.6	5713.73	4522.78	4566.86	5090.7	4322.9	4079.65	3750.04	6184.1	3865.73	4530.03	2875.18	3698.83	4471	3644.78	4034.21	5192.17	3572.31	2490.47	2329.13	6752.92	2171.13	4242.19	6429.11	5088.41	4321.01	4714.5	4037.13	4892.01	4220.79	5157.56	5842.14	3443.01	1854.63	3695.7	3697.11	3693.56
121992	RecName: Full=Histone H2AX; Short=H2a/x; AltName: Full=Histone H2A.X	P16104	11q23.3	5668	660.251	901.223	1403.06	1540.58	575.804	1456.36	2309.47	1065.06	1581.57	2865.29	2356.27	2304.8	1710.57	1949.24	2240.72	1377.26	1912.74	1825.61	1895.5	1333.57	1530.93	1679.67	1829.81	1904.26	2287.39	1498.87	1132.03	1264.56	3671.75	1474.64	1813.15	3298.29	2483.67	2015.78	1638.73	2000.38	2484.78	1568.69	1928.41	2718.11	1480.58	743.303	1284.16	1517.35	1657.98
122132	RecName: Full=HLA class I histocompatibility antigen, alpha chain G; AltName: Full=HLA G antigen; AltName: Full=MHC class I antigen G; Flags: Precursor	P17693	6p22.1	429	50.0305	41.3443	37.6889	30.3156	33.7306	82.8442	30.8553	55.3373	47.3118	51.8605	120.429	77.4919	84.2667	53.2049	59.9308	28.7746	76.5495	115.856	52.5082	40.6226	57.8304	103.068	36.6152	14.9194	45.1065	38.4326	60.4482	0	41.0961	67.1879	60.881	28.9209	91.9435	87.4699	23.7029	97.9207	60.2629	23.8733	47.9921	98.3526	60.4422	7.67011	94.7614	82.8329	60.5387
122138	RecName: Full=HLA class I histocompatibility antigen, A-2 alpha chain; AltName: Full=MHC class I antigen A*2; Flags: Precursor	P01892	6p22.1	6138	803.047	565.782	798.36	594.213	662.885	733.597	947.667	658.85	945.088	1200.61	1133.79	825.236	821.644	720.562	575.156	596.205	800.009	506.628	1131.61	597.702	958.59	1140.31	348.754	276.316	1048.04	685.1	744.92	132.498	936.181	942.156	693.443	930.657	979.135	722.246	356.679	1250.05	644.859	729.541	390.102	420.356	676.742	383.548	403.658	805.408	805.343
122157	RecName: Full=HLA class I histocompatibility antigen, A-11 alpha chain; AltName: Full=MHC class I antigen A*11; Flags: Precursor	P13746	6p22.1	5481	1131.22	744.45	497.339	477.242	721.885	743.186	623.841	600.285	594.592	528.267	1344.44	454.478	1216.4	591.231	348.121	313.091	901.276	733.12	1052.05	760.712	1017.5	1054.91	508.6	359.21	672.116	587.229	654.496	109.455	578.453	986.597	434.107	401.723	857.503	472.497	444.477	1003.93	396.836	384.667	597.498	560.475	524.093	177.568	473.859	837.369	747.71
122160	RecName: Full=HLA class I histocompatibility antigen, B-37 alpha chain; AltName: Full=MHC class I antigen B*37; Flags: Precursor	P18463	6p21.33	4315	564.456	463.239	387.092	490.632	475.914	730.007	763.456	413.348	637.384	472.117	918.299	645.159	791.427	360.162	356.093	275.385	873.008	528.855	726.491	531.011	777.547	744.556	258.849	222.884	708.315	457.528	421.133	75.511	552.55	591.487	426.335	290.287	686.782	592.113	260.044	809.797	525.164	396.771	428.188	452.096	605.393	100.262	436.496	502.718	587.529
122162	RecName: Full=HLA class I histocompatibility antigen, B-7 alpha chain; AltName: Full=MHC class I antigen B*7; Flags: Precursor	P01889	6p21.33	3329	564.456	398.901	263.927	367.974	318.442	464.111	499.368	332.155	391.265	278.428	880.817	470.303	740.517	248.388	325.571	204.86	622.848	516.836	566.039	455.153	556.162	511.566	234.43	181.094	516.879	340.903	290.886	34.8512	322.321	448.096	284.224	148.519	625.462	462.801	210.248	620.409	437.637	303.151	363.462	501.544	456.61	78.7775	312.626	373.816	453.549
122168	RecName: Full=HLA class I histocompatibility antigen, B-58 alpha chain; AltName: Full=Bw-58; AltName: Full=MHC class I antigen B*58; Flags: Precursor	P10319	6p22.1	4607	852.523	527.578	492.663	556.678	514.407	580.138	619.408	465.017	656.316	593.172	837.089	639.13	694.235	471.937	356.093	345.911	730.06	486.787	695.292	581.584	890.939	972.481	380.948	188.059	643.227	645.922	512.307	58.0854	491.155	752.801	579.816	357.796	564.142	592.113	271.11	960.001	506.408	427.978	378.398	423.84	584.871	143.232	489.583	689.626	616.338
122174	RecName: Full=HLA class I histocompatibility antigen, B-57 alpha chain; AltName: Full=Bw-57; AltName: Full=MHC class I antigen B*57; Flags: Precursor	P18465	6p22.1	4484	766.881	523.289	483.866	537.808	482.912	613.98	648.218	376.442	618.451	593.172	837.089	615.012	735.889	465.727	366.267	329.119	745.375	492.797	744.319	535.226	890.939	876.246	351.644	195.024	658.542	605.552	494.94	58.0854	514.178	591.487	517.287	357.796	576.406	578.502	276.642	927.348	475.149	445.81	373.419	423.84	559.219	136.07	471.888	618.73	603.592
122188	RecName: Full=HLA class II histocompatibility antigen, DQ alpha 1 chain; AltName: Full=DC-1 alpha chain; AltName: Full=DC-alpha; AltName: Full=HLA-DCA; AltName: Full=MHC class II DQA1; Flags: Precursor	P01909	6p21.32	37	0	0	6.26912	0	0	0	0	0	0	0	0	0	13.1923	0	0	4.78632	36.3804	0	0	12.0126	7.69554	0	0	0	16.3701	12.7856	0	0	0	38.3175	32.406	0	0	0	7.8854	9.30742	8.91027	12.7073	21.2879	20.1352	0	0	25.22	0	3.65165
122192	RecName: Full=HLA class II histocompatibility antigen, DQ alpha 2 chain; AltName: Full=DX alpha chain; AltName: Full=HLA class II histocompatibility antigen, DQ(6) alpha chain; AltName: Full=HLA-DQA1; AltName: Full=MHC class II DQA2; Flags: Precursor	P01906	6p21.32	156	38.6837	12.1781	6.24454	13.3943	0	20.5892	27.2656	31.4353	44.7938	51.5554	35.4728	42.7978	45.9919	0	14.4432	14.3026	36.2377	42.6572	25.3088	11.9655	38.3268	28.7613	20.7999	29.6633	32.6118	25.471	24.6534	16.4917	10.8945	38.1672	16.1394	38.3343	60.9351	19.3234	23.5634	18.5418	97.6286	12.6575	28.2725	70.1967	21.8497	0	25.1211	9.14952	26.473
122204	RecName: Full=HLA class II histocompatibility antigen, DP alpha 1 chain; AltName: Full=DP(W3); AltName: Full=DP(W4); AltName: Full=HLA-SB alpha chain; AltName: Full=MHC class II DP3-alpha; AltName: Full=MHC class II DPA1; Flags: Precursor	P20036	6p21.32	358	75.8796	11.9439	61.2445	65.6837	34.1053	33.6555	40.1119	41.1077	96.6512	67.4186	86.9765	41.9748	161.098	34.5832	56.6618	51.4345	71.0816	58.5716	49.6441	46.9417	82.6975	14.1041	74.7996	48.4881	90.6231	74.9435	30.2241	16.1745	74.795	99.822	47.4872	56.3957	110.989	104.235	84.7377	72.7411	43.5232	37.2423	97.0508	127.858	21.4295	0	32.8506	44.8678	58.3442
122206	RecName: Full=HLA class II histocompatibility antigen, DR alpha chain; AltName: Full=MHC class II antigen DRA; Flags: Precursor	P01903	6p21.32	1334	260.756	18.3391	43.8839	154.641	64.8347	130.912	205.297	336.63	215.857	258.792	240.384	197.645	666.21	168.151	181.251	119.658	247.387	351.166	279.493	210.221	461.732	202.122	167.054	99.2669	196.441	166.213	216.566	33.1132	164.061	676.942	170.131	307.882	270.918	320.092	260.218	241.993	507.885	133.427	283.838	664.461	204.733	51.0334	218.573	202.082	227.971
122210	RecName: Full=HLA class II histocompatibility antigen, DO alpha chain; AltName: Full=MHC DN-alpha; AltName: Full=MHC DZ alpha; AltName: Full=MHC class II antigen DOA; Flags: Precursor	P06340	6p21.32	2	0	0	0	0	0	0	0	0	0	0	0	0	0	0	0	0	0	0	0	0	0	0	0	0	5.544	0	0	0	0	0	0	0	0	0	0	0	0	0	7.20949	0	0	0	0	0	0
122253	RecName: Full=HLA class II histocompatibility antigen, DRB1-4 beta chain; AltName: Full=MHC class II antigen DRB1*4; Short=DR-4; Short=DR4; Flags: Precursor	P13760	6p21.32	1204	307.268	11.6745	71.8357	115.564	33.336	26.3171	463.951	110.496	120.236	477.76	102.018	164.112	793.62	42.2539	145.382	36.5632	97.2696	294.431	151.639	229.414	213.103	34.4649	325.682	28.4366	93.7895	134.297	94.5355	39.5243	250.655	195.141	92.8321	431.801	83.4503	407.535	346.365	44.4377	357.349	54.6034	569.17	769.073	418.922	29.2387	64.2193	43.8558	183.759
122254	RecName: Full=HLA class II histocompatibility antigen, DRB1-11 beta chain; AltName: Full=DR-5; Short=DR5; AltName: Full=DRw11; AltName: Full=MHC class II antigen DRB1*11; Flags: Precursor	P20039	6p21.32	921	116.55	70.0471	191.562	83.4628	71.4344	92.1097	196.036	150.677	360.708	230.643	127.522	57.4392	201.554	101.409	55.3837	95.9783	173.696	57.2505	285.081	344.121	176.361	144.753	126.285	151.662	276.158	146.506	129.986	63.2388	167.104	365.889	301.704	156.184	100.14	120.408	82.8263	97.7629	93.5913	157.743	121.965	173.041	125.677	126.701	104.356	96.4827	153.808
122256	RecName: Full=HLA class II histocompatibility antigen, DRB1-7 beta chain; AltName: Full=MHC class II antigen DRB1*7; Short=DR-7; Short=DR7; Flags: Precursor	P13761	6p21.32	803	127.145	40.8608	41.9042	19.2606	71.4344	138.165	267.915	150.677	146.001	205.931	195.534	114.878	226.749	84.5078	41.5378	63.9855	291.809	65.4291	157.704	131.913	462.947	75.8228	126.285	47.3944	62.5264	61.0442	141.803	47.4291	146.216	280.515	131.512	156.184	108.485	231.554	90.356	159.976	85.083	109.207	149.068	211.495	111.713	58.4774	280.959	70.1692	141.914
122261	RecName: Full=HLA class II histocompatibility antigen, DO beta chain; AltName: Full=MHC class II antigen DOB; Flags: Precursor	P13765	6p21.32	8	0	0	0	0	0	0	0	0	0	0	0	0	0	0	0	0	0	0	5.91002	0	0	0	0	0	15.2308	5.9479	0	0	0	0	0	0	0	0	0	0	0	0	19.8063	0	0	0	0	0	0.268637
122263	RecName: Full=HLA class II histocompatibility antigen, DP beta 1 chain; AltName: Full=HLA class II histocompatibility antigen, DP(W4) beta chain; AltName: Full=MHC class II antigen DPB1; Flags: Precursor	P04440	6p21.32	335	38.2339	24.073	61.7193	66.1929	9.81992	13.5665	53.8972	41.4264	88.5459	110.405	17.5301	16.9201	77.9265	60.9898	28.5505	42.409	64.4694	8.43224	100.058	76.8715	45.4574	35.5336	34.2634	48.864	112.814	62.9371	30.4584	16.2999	75.3748	201.192	47.8553	85.2493	25.8114	57.2962	77.6314	82.4681	43.8606	50.0413	118.761	118.938	57.5883	30.1453	49.6579	54.2588	49.2285
122330	RecName: Full=Hemoglobin subunit theta-1; AltName: Full=Hemoglobin theta-1 chain; AltName: Full=Theta-1-globin	P09105	16p13.3	18	19.8478	10.9346	22.4276	0	0	12.3245	0	0	0	0	0	0	0	0	0	0	0	0	0	0	0	0	49.8025	71.0248	0	0	22.136	0	0	0	0	0	0	0	0	0	0	22.73	0	0	0	0	0	0	2.97884
122335	RecName: Full=Hemoglobin subunit zeta; AltName: Full=HBAZ; AltName: Full=Hemoglobin zeta chain; AltName: Full=Zeta-globin	P02008	16p13.3	621	357.26	153.084	156.993	48.1064	107.051	283.464	110.167	56.4508	402.198	154.303	63.7011	61.4842	117.987	47.491	103.747	308.212	0	61.2822	238.607	150.412	68.8263	64.561	971.15	284.099	107.366	57.1752	320.971	414.615	39.1281	91.3863	347.794	68.8398	93.7934	34.7005	409.041	99.8909	63.7523	556.886	266.548	72.0329	143.869	164.313	75.1863	164.305	141.609
122713	RecName: Full=Hemoglobin subunit delta; AltName: Full=Delta-globin; AltName: Full=Hemoglobin delta chain	P02042	11p15.4	30585	7266.45	10235.2	8416.75	6889.19	5497.95	9095.68	7827.74	3944.38	14219.7	18840.5	9830.12	12903.1	5083.25	5765.04	6689.56	7492.84	3972.84	4957.81	9241.58	4846.65	9002.11	7022.31	15887.9	21594.7	7467.43	7135.78	11921	10098.6	11868.3	4524.25	8707.06	9808.5	12412.6	12151.1	10232.5	5467.95	8945.06	18048.6	5382.59	6558.18	6304.45	15484.4	7204.79	9856.27	8138.22
122726	RecName: Full=Hemoglobin subunit epsilon; AltName: Full=Epsilon-globin; AltName: Full=Hemoglobin epsilon chain	P02100	11p15.4	7417	910.703	1499.9	1072.4	1243.08	930.688	2107.24	1868.25	1254.21	2750.71	4337.49	2538.29	4469.31	763.627	2309.08	2229.85	2133.72	729.191	1598.34	2732.96	1203.88	3018.43	1920.84	2946.65	4168	660	1325.53	2063.46	2274.34	2967.08	1478.66	2085.78	3009.05	4258.35	3720.74	2261.77	1752.96	2447.96	5050.09	1471.32	1983.11	1667.71	3668.3	2774.43	3412.4	1982.83
122737	RecName: Full=Fibroblast growth factor 1; Short=FGF-1; AltName: Full=Acidic fibroblast growth factor; Short=aFGF; AltName: Full=Endothelial cell growth factor; Short=ECGF; AltName: Full=Heparin-binding growth factor 1; Short=HBGF-1; Flags: Precursor	P05230	5q31.3	1	0	0	0	0	8.17271	0	0	0	0	0	0	0	0	0	0	0	0	0	0	0	0	0	0	0	0	0	0	0	0	0	0	0	0	0	0	0	0	0	0	0	0	0	0	0	0.371487
122750	RecName: Full=Fibroblast growth factor 4; Short=FGF-4; AltName: Full=Heparin secretory-transforming protein 1; Short=HST; Short=HST-1; Short=HSTF-1; AltName: Full=Heparin-binding growth factor 4; Short=HBGF-4; AltName: Full=Transforming protein KS3; Flags: Precursor	P08620	11q13.3	2	0	0	0	0	0	0	0	0	0	0	0	0	0	10.9122	0	0	0	0	0	0	0	0	0	0	0	0	0	0	0	0	0	0	0	0	0	11.4761	0	0	0	0	0	0	0	0	0.496008
122756	RecName: Full=Fibroblast growth factor 7; Short=FGF-7; AltName: Full=Heparin-binding growth factor 7; Short=HBGF-7; AltName: Full=Keratinocyte growth factor; Flags: Precursor	P21781	15q21.2	2	0	0	0	0	0	0	0	0	0	0	0	0	0	0	0	0	0	11.214	0	0	10.0756	0	0	0	0	0	0	0	0	0	0	0	0	0	0	0	0	0	0	0	0	0	0	0	0.96771
122801	RecName: Full=Protein AMBP; Contains: RecName: Full=Alpha-1-microglobulin; Short=Protein HC; AltName: Full=Alpha-1 microglycoprotein; AltName: Full=Complex-forming glycoprotein heterogeneous in charge; Contains: RecName: Full=Inter-alpha-trypsin inhibitor light chain; Short=ITI-LC; AltName: Full=Bikunin; AltName: Full=EDC1; AltName: Full=HI-30; AltName: Full=Uronic-acid-rich protein; Contains: Re…	P02760	9q32	436	16.0136	4.41111	40.7137	43.6647	7.19756	14.9155	24.6901	7.59092	19.47	18.6742	6.4244	37.2049	14.2791	31.9305	36.6209	17.2688	26.2517	24.7218	18.3345	8.66821	72.1894	31.2534	180.817	573.041	55.125	55.356	26.7895	41.8149	165.739	46.0826	64.3056	41.6559	25.2247	55.994	28.4502	20.1484	154.31	77.9408	66.5649	94.4408	79.143	103.111	66.7279	66.282	23.7495
122833	RecName: Full=Delta-aminolevulinic acid dehydratase; Short=ALADH; AltName: Full=Porphobilinogen synthase	P13716	9q32	914	72.5948	37.6415	91.6812	150.077	76.7739	137.885	110.612	32.3879	76.1495	152.713	27.4108	26.4568	35.5392	122.613	72.5443	81.0483	78.4052	65.9248	92.8947	97.0839	71.0788	44.4493	305.38	595.963	126	162.378	190.503	210.269	159.951	19.6619	162.128	103.677	100.899	52.2611	151.734	93.1306	116.589	180.945	147.467	139.482	123.815	180.689	174.706	148.472	79.7257
122849	RecName: Full=Uroporphyrinogen-III synthase; Short=UROIIIS; Short=UROS; AltName: Full=Hydroxymethylbilane hydrolyase [cyclizing]; AltName: Full=Uroporphyrinogen-III cosynthase	P10746	10q26.13	10	0	5.85928	6.0089	0	0	0	0	0	0	0	0	0	0	0	0	4.58764	0	0	0	0	0	0	6.67166	9.51464	5.23019	6.12746	5.93077	7.93468	0	0	0	0	0	0	0	0	0	0	0	0	7.00839	0	0	0	0.747992
123055	RecName: Full=Heparin cofactor 2; AltName: Full=Heparin cofactor II; Short=HC-II; AltName: Full=Protease inhibitor leuserpin-2; Short=HLS2; AltName: Full=Serpin D1; Flags: Precursor	P05546	22q11.21	576	50.8326	18.6699	22.3377	34.224	10.1545	38.579	6.96667	48.1924	59.5156	30.737	0	17.4965	3.35755	0	14.7616	46.2901	33.3329	39.2378	54.9667	12.2293	97.9292	11.0232	127.55	404.229	44.4409	39.0487	69.2913	75.8486	72.3753	175.539	107.219	0	0	34.5614	60.2072	18.9506	13.6065	106.726	148.091	81.9933	3.72189	15.5862	64.1871	28.0536	29.5834
123057	RecName: Full=Serine protease hepsin; AltName: Full=Transmembrane protease serine 1; Contains: RecName: Full=Serine protease hepsin non-catalytic chain; Contains: RecName: Full=Serine protease hepsin catalytic chain	P05981	19q13.12	164	10.1381	0	0	8.19077	0	0	0	0	0	0	5.423	0	0	5.39067	13.2483	0	4.43195	31.3024	3.86915	21.9511	0	17.5878	50.8774	0	6.64749	7.7879	15.0758	0	39.9726	0	93.7597	0	0	0	24.0155	11.3385	168.248	19.3505	60.5113	98.1167	13.3613	0	35.8442	44.7602	5.52424
123081	RecName: Full=Beta-hexosaminidase subunit beta; AltName: Full=Beta-N-acetylhexosaminidase subunit beta; Short=Hexosaminidase subunit B; AltName: Full=Cervical cancer proto-oncogene 7 protein; Short=HCC-7; AltName: Full=N-acetyl-beta-glucosaminidase subunit beta; Contains: RecName: Full=Beta-hexosaminidase subunit beta chain B; Contains: RecName: Full=Beta-hexosaminidase subunit beta chain A; Flag…	P07686	5q13.3	1828	96.3118	175.937	160.381	135.148	145.815	116.462	203.205	19.223	106.828	185.219	93.5467	82.4397	198.881	153.634	115.922	166.178	226.029	101.733	177.014	257.926	45.7026	82.443	162.172	36.2789	117.162	157.705	183.736	18.9091	154.894	29.1746	210.959	149.442	135.742	181.678	284.583	127.559	109.904	130.616	243.126	101.183	126.933	23.3138	134.416	209.814	138.454
123101	RecName: Full=Non-histone chromosomal protein HMG-14; AltName: Full=High mobility group nucleosome-binding domain-containing protein 1	P05114	21q22.2	2	0	0	0	0	0	17.5008	0	0	0	0	0	0	0	22.4791	0	0	0	0	0	0	0	0	0	0	0	0	0	0	0	0	0	0	0	0	0	0	0	0	0	0	0	0	0	0	1.81727
123106	RecName: Full=Non-histone chromosomal protein HMG-17; AltName: Full=High mobility group nucleosome-binding domain-containing protein 2	P05204	1p36.11	100	344.47	534.822	0	0	14.0752	0	0	89.0667	0	0	25.1265	0	0	0	61.3836	324.193	0	0	17.9271	0	0	0	0	112.061	0	54.1259	0	0	30.8678	0	0	27.1535	0	0	0	0	0	35.863	0	0	61.9074	0	0	0	64.1393
123343	RecName: Full=3-hydroxy-3-methylglutaryl-coenzyme A reductase; Short=HMG-CoA reductase	P04035	5q13.3	9	0	1.74855	0	0	0	0	0	3.00901	0	0	0	0	0	0	2.07377	6.8453	0	0	0	0	0	0	1.99098	0	0	0	0	0	0	0	0	0	0	0	0	0	0	0	0	0	0	0	0	0	0.621665
123369	RecName: Full=High mobility group protein B1; AltName: Full=High mobility group protein 1; Short=HMG-1	P09429	13q12.3	6391	1238.78	1141.06	1777.52	1668.06	2079.86	3801.35	1519.9	236.13	1338.81	1620.4	1272.69	1837.52	1683.21	721.422	1002.12	1328.82	1667.61	1305.31	1568.41	1334.02	1218.26	1364.49	1422.62	926.461	1863.04	1986.29	1191.53	1290.95	697.755	0	545.551	966.158	1682.9	1283.43	642.788	494.808	757.911	675.558	779.63	701.734	716.974	578.79	1013.02	1063.47	1487.53
123374	RecName: Full=High mobility group protein B2; AltName: Full=High mobility group protein 2; Short=HMG-2	P26583	4q34.1	2743	478.721	616.626	822.845	661.865	860.676	1256.04	607.117	63.9235	754.208	670.961	573.462	825.035	817.669	376.444	414.119	680.573	813.528	624.551	771.978	700.756	523.739	649.193	575.231	325.729	736.106	784.696	586.55	533.218	305.724	0	246.146	339.094	754.087	612.987	277.913	226.228	411.492	301.146	431.189	330.352	355.449	186.064	480.185	480.021	662.001
123377	RecName: Full=High mobility group protein HMG-I/HMG-Y; Short=HMG-I(Y); AltName: Full=High mobility group AT-hook protein 1; Short=High mobility group protein A1; AltName: Full=High mobility group protein R	P17096	6p21.31	51	52.6801	87.0678	0	15.9605	35.5169	16.3559	0	0	0	0	0	0	0	0	34.4207	227.238	0	0	0	0	200.947	0	0	23.5643	0	30.351	0	0	0	0	0	0	0	0	0	0	0	0	0	0	0	0	0	0	30.4631
123446	RecName: Full=Heme oxygenase 1; Short=HO-1	P09601	22q12.3	226	24.4652	43.1308	22.1161	59.2978	57.1806	30.3834	18.1061	92.7779	47.5934	30.432	0	15.1576	5.81743	23.4157	25.5765	46.4339	51.3367	0	22.4088	68.8641	0	0	42.972	26.2644	62.5625	95.8479	54.5713	0	38.5847	0	14.2901	8.48546	7.70756	8.55464	41.7269	16.4173	47.1502	16.8108	81.357	35.5162	64.4869	0	22.2426	48.6068	31.1134
123497	RecName: Full=Hypoxanthine-guanine phosphoribosyltransferase; Short=HGPRT; Short=HGPRTase	P00492	Xq26.2	1262	206.854	220.798	241.045	164.511	633.385	457.591	414.613	404.477	450.609	190.968	300.827	460.567	299.731	226.853	261.866	66.9206	373.016	289.404	229.433	314.918	224.159	243.91	267.632	231.319	171.661	193.661	281.167	231.489	152.923	342.28	160.469	201.783	254.562	259.935	137.814	184.355	176.489	162.864	190.158	199.412	102.232	118.922	127.334	181.941	303.475
123504	RecName: Full=Abhydrolase domain-containing protein 2; AltName: Full=Lung alpha/beta hydrolase 2; AltName: Full=Protein PHPS1-2	P08910	15q26.1	2	6.6315	0	0	0	0	0	0	0	0	0	0	0	0	0	0	0	0	0	0	0	0	0	0	0	0	0	0	0	0	0	0	0	0	0	0	0	0	0	0	0	0	0	0	0	0.301432
123508	RecName: Full=Haptoglobin; AltName: Full=Zonulin; Contains: RecName: Full=Haptoglobin alpha chain; Contains: RecName: Full=Haptoglobin beta chain; Flags: Precursor	P00738	16q22.2	6448	222.139	466.578	3.92206	736.11	483.619	474.161	890.498	710.779	624.576	609.84	217.227	650.506	396.158	215.932	312.966	413.227	332.298	835.913	1084.9	503.525	751.054	180.644	500.785	3539.87	3.41379	823.886	1285.19	849.363	1053.76	886.965	1231.63	692.213	289.774	904.179	813.983	547.35	429.229	1105.04	1345.12	1832.85	580.954	1174.92	846.753	310.317	505.298
123523	RecName: Full=Histidine-rich glycoprotein; AltName: Full=Histidine-proline-rich glycoprotein; Short=HPRG; Flags: Precursor	P04196	3q27.3	769	64.4203	17.7453	9.09919	16.2645	14.4774	0	0	55.9848	87.028	4.17354	25.8444	95.6225	60.6342	47.099	21.0458	60.2073	84.4856	120.171	107.562	23.2473	215.944	48.8942	80.8224	316.974	15.84	15.4645	44.9044	24.0308	10.5832	55.6151	101.909	0	12.6844	61.0068	91.5607	72.0483	64.6631	144.476	205.985	204.573	14.1503	29.6285	109.815	79.9929	53.6342
123648	RecName: Full=Heat shock cognate 71 kDa protein; AltName: Full=Heat shock 70 kDa protein 8	P11142	11q24.1	30856	2362.47	2187.25	1759.97	1943.06	2925.73	2692.85	2965.14	2713.36	2288.02	2672.74	2033.85	1756.96	2894.38	1597.2	1716.08	1801	2248.64	2172.15	2757.32	2711.14	2039.39	2063.43	1445.04	1229.47	2126.2	1824.86	2043.64	2076.65	2451.26	2305.1	1318.76	2689.71	1360.73	1296.7	1922.28	1892	1660.62	1533.89	2117.65	1690.26	2067.09	1765.79	1593.2	1574.68	2286.46
123797	RecName: Full=Ig heavy chain V-I region EU	P01742	NA	807	397.465	199.065	81.6594	364.909	151.579	329.076	341.694	274.052	195.255	355.821	251.265	261.176	472.554	96.0645	62.9576	249.38	252.735	148.753	427.491	221.669	284.011	235.068	423.109	711.159	165.846	402.474	322.39	395.378	356.166	360.468	263.818	459.52	227.669	336.921	427.968	323.294	77.3746	344.836	554.576	240.417	142.863	620.427	365.007	279.178	256.986
123799	RecName: Full=Ig heavy chain V-I region HG3; Flags: Precursor	P01743	NA	529	84.3107	145.981	95.2693	160.56	43.3084	104.706	193.131	205.539	78.102	468.185	231.937	242.521	429.595	57.6387	125.915	83.1265	31.5918	260.318	165.48	143.433	200.479	407.452	105.777	517.206	213.231	83.2706	161.195	125.802	142.467	554.567	246.23	208.873	170.752	357.979	342.375	181.853	212.78	137.934	261.883	502.691	15.8737	177.265	310.256	279.178	179.935
123808	RecName: Full=Ig heavy chain V-I region V35; Flags: Precursor	P23083	NA	343	108.399	79.6261	68.0495	233.542	10.8271	14.958	74.2813	22.8376	78.102	56.1822	154.625	261.176	257.757	38.4258	15.7394	62.3449	31.5918	92.9709	165.48	52.1574	233.892	62.6849	226.665	624.958	319.846	124.906	40.2988	35.9434	23.7444	55.4567	158.291	83.5491	56.9174	294.806	256.781	181.853	0	206.902	138.644	109.281	15.8737	110.79	401.508	59.8238	98.8932
123821	RecName: Full=Ig heavy chain V-II region COR	P01815	NA	6	0	0	0	0	0	0	0	0	0	0	0	0	0	0	0	0	0	0	13.4453	0	0	0	0	42.023	0	0	0	0	0	27.0351	0	0	0	0	0	0	0	13.4486	15.0198	0	0	0	0	0	0.61115
123825	RecName: Full=Ig heavy chain V-II region MCE	P01817	NA	7	11.2735	0	0	0	0	0	0	0	0	0	0	0	0	0	0	0	0	0	0	0	15.6373	0	14.1439	20.171	0	0	0	0	0	25.9537	0	0	0	0	0	0	0	0	14.419	0	0	0	17.0823	0	1.22322
123827	RecName: Full=Ig heavy chain V-II region WAH	P01824	NA	26	21.848	24.073	0	0	9.81992	0	0	0	0	16.9853	0	0	0	0	0	0	0	0	12.5072	0	0	0	13.7054	58.6368	10.7442	0	36.5501	0	0	0	15.9518	0	0	0	31.0526	18.3262	0	12.5103	27.9437	0	0	20.0969	49.6579	0	3.87425
123828	RecName: Full=Ig heavy chain V-II region NEWM	P01825	NA	300	120.444	66.3551	13.6099	87.5783	32.4813	14.958	103.994	68.5129	0	206.001	77.3124	37.3109	315.036	19.2129	31.4788	72.7357	15.7959	130.159	206.851	91.2755	100.239	141.041	75.5551	323.254	154	69.3922	214.927	35.9434	118.722	138.642	17.5878	104.436	56.9174	105.288	273.9	161.647	58.031	96.5541	246.478	240.417	15.8737	44.3162	328.506	159.53	88.7447
123829	RecName: Full=Ig heavy chain V-II region SESS; Flags: Precursor	P04438	NA	32	19.1727	0	0	23.2351	0	11.9053	0	0	0	0	0	0	0	0	0	0	0	59.1978	0	20.7565	0	0	36.0814	0	0	22.0922	0	14.304	18.8986	22.0695	41.9955	0	0	0	27.2502	0	0	0	85.8272	17.3957	0	0	0	0	6.10306
123830	RecName: Full=Ig heavy chain V-II region ARH-77; Flags: Precursor	P06331	NA	330	67.5641	42.54	32.7197	70.1826	17.353	11.9869	83.3376	73.2055	0	165.083	77.4448	29.8998	286.887	15.3966	25.2261	49.9613	12.6584	134.107	132.611	83.5948	107.105	125.584	72.6571	414.474	161.384	66.7305	118.412	28.804	95.1403	133.324	56.3775	83.6922	45.6119	84.3745	260.65	145.731	46.5043	77.3755	185.175	210.178	25.4414	53.2705	336.382	143.823	74.7477
123841	RecName: Full=Ig heavy chain V-III region TRO	P01762	NA	795	207.914	203.634	234.938	307.96	103.834	186.484	199.464	109.508	112.352	448.997	129.752	107.345	370.79	55.2764	60.3773	129.544	166.634	213.985	304.172	175.069	384.525	450.869	405.768	764.681	352.181	252.883	322.06	155.117	296.027	345.695	320.474	180.281	200.144	343.308	476.097	406.933	129.856	410.072	457.98	670.732	243.57	488.75	525.072	439.852	211.974
123842	RecName: Full=Ig heavy chain V-III region WEA	P01763	NA	627	358.479	422.228	279.361	269.649	33.336	76.7581	243.956	210.948	120.236	230.643	198.367	172.318	235.147	157.748	113.075	138.635	81.058	286.252	212.294	267.65	154.316	273.422	217.122	840.46	389.053	242.142	151.651	276.67	219.324	398.412	288.811	407.302	155.774	151.282	228.4	269.589	79.4108	226.503	363.636	224.313	65.1657	227.412	486.996	306.99	206.176
123843	RecName: Full=Ig heavy chain V-III region VH26; Flags: Precursor	P01764	NA	1493	457.687	1778.32	313.028	569.259	216.542	164.538	519.969	525.265	312.408	468.185	425.218	261.176	658.712	76.8516	157.394	176.644	78.9796	241.724	427.491	482.456	718.382	454.465	785.774	2435.18	900.308	457.988	591.049	233.632	522.377	1275.5	844.217	668.393	265.614	442.209	736.105	505.146	232.124	634.498	893.483	852.389	174.611	620.427	1003.77	538.414	431.122
123844	RecName: Full=Ig heavy chain V-III region TIL	P01765	NA	1871	661.708	1161.16	623.097	653.41	319.446	380.453	665.044	604.105	536.357	743.071	373.621	113.879	859.563	332.299	272.223	348.86	353.554	472.939	631.344	530.645	815.861	733.413	876.308	1797.85	1205.22	593.031	847.326	548.528	1280.34	1325.9	1037.84	552.514	289.536	321.357	957.905	863.405	452.641	968.3	893.349	1178.52	387.594	1104.63	1336.88	892.675	553.911
123845	RecName: Full=Ig heavy chain V-III region BRO	P01766	NA	2510	904.232	2122.04	743.1	981.971	369.475	525.025	825.637	645.734	609.196	1059.03	791.486	400.16	767.901	599.442	521.761	486.29	385.026	1051.5	820.163	699.235	733	809.81	987.128	2290.25	1247.4	866.014	798.923	946.211	1342.75	1405.83	1046.04	1058.99	721.428	739.121	1051.52	1182.04	603.522	1116.23	1186.56	1576.92	417.875	1166.62	1352.35	1127.68	765.964
123846	RecName: Full=Ig heavy chain V-III region BUT	P01767	NA	541	122.539	270.036	235.392	237.604	22.0308	30.4362	226.72	139.409	119.19	266.743	196.643	170.819	233.102	136.829	96.0787	105.715	80.3532	208.093	154.329	198.992	186.968	239.156	169.112	679.676	325.409	254.156	177.665	219.411	289.889	423.158	268.406	361.259	154.419	171.39	261.247	185.015	78.7203	238.567	235.092	177.89	64.5991	202.891	427.058	324.609	167.144
123847	RecName: Full=Ig heavy chain V-III region CAM	P01768	NA	30	0	0	0	13.9982	0	0	0	43.8033	0	0	0	0	0	0	0	0	0	0	0	25.0099	64.0874	60.1158	0	0	0	0	0	0	0	26.5919	0	20.0313	0	0	0	58.1332	0	26.4563	0	0	0	0	140.019	38.248	9.40976
123848	RecName: Full=Ig heavy chain V-III region GA	P01769	NA	413	103.957	101.817	26.1042	223.971	93.4502	86.0697	156.721	175.213	37.4506	287.358	129.752	107.345	192.261	18.4255	60.3773	79.7197	15.1485	106.993	132.249	62.5248	256.35	165.319	202.884	330.673	147.689	146.406	180.354	120.646	250.484	452.063	151.803	220.344	200.144	201.946	147.754	232.533	92.7544	92.597	118.188	377.287	15.2231	84.9999	350.048	172.116	119.026
123849	RecName: Full=Ig heavy chain V-III region NIE	P01770	NA	181	35.5259	52.1919	40.1435	71.7553	0	14.7066	102.246	22.4538	0	220.952	19.0033	18.3419	154.871	18.89	0	10.2162	0	36.5633	94.9079	51.2808	65.7031	61.6314	118.856	254.257	81.5295	68.2259	79.243	35.3393	93.3815	136.312	69.169	82.145	18.6536	20.7037	100.986	59.5988	38.0371	122.055	121.168	85.9552	15.6069	65.3571	125.605	137.243	49.6083
123850	RecName: Full=Ig heavy chain V-III region HIL	P01771	NA	189	46.5849	76.9939	26.32	84.6831	10.4692	0	43.0955	44.1653	0	144.866	0	18.0387	193.85	0	0	40.1893	0	0	53.3367	25.2166	113.08	90.919	14.6115	416.757	103.091	53.6786	38.9666	34.7552	68.8785	187.682	51.0193	181.771	18.3453	40.7229	165.528	117.227	18.7042	66.6873	134.061	63.4008	0	64.2768	211.764	115.692	45.9913
123851	RecName: Full=Ig heavy chain V-III region KOL	P01772	NA	111	33.5522	24.6462	0	40.6613	0	0	13.7951	21.2064	0	17.3897	17.9475	0	79.7819	17.8405	14.6151	48.2431	0	0	12.805	72.6478	93.0794	58.2074	14.0317	200.11	44	12.8871	24.9469	0	44.0968	25.7477	16.3316	38.7907	0	19.5535	143.064	93.8129	0	89.6574	57.2181	20.295	0	102.877	169.468	55.5507	25.7463
123852	RecName: Full=Ig heavy chain V-III region BUR	P01773	NA	33	0	0	0	14.3511	0	0	0	0	0	0	0	0	0	0	0	0	0	0	0	25.6404	65.7031	61.6314	0	63.5642	11.6471	0	0	0	0	0	17.2923	20.5362	0	0	0	59.5988	0	27.1232	0	21.4888	0	0	143.549	39.2122	7.60572
123854	RecName: Full=Ig heavy chain V-III region LAY	P01775	NA	4	0	0	0	0	0	0	0	0	0	0	0	0	0	0	0	0	0	0	0	0	0	0	0	42.3761	0	0	13.2072	0	0	27.2623	0	0	0	0	0	0	0	0	0	0	0	0	0	0	0
123855	RecName: Full=Ig heavy chain V-III region WAS	P01776	NA	1506	541.997	1074.95	489.956	496.277	227.369	344.034	445.688	456.753	429.561	561.822	347.906	111.933	601.433	307.406	236.091	290.943	347.51	446.26	524.022	417.259	551.316	532.821	634.663	1293.02	947.693	444.11	644.781	485.236	1092.24	970.492	844.217	355.084	265.614	315.864	804.58	686.999	406.217	800.02	677.815	896.101	365.095	908.482	930.768	638.12	444.696
123857	RecName: Full=Ig heavy chain V-III region ZAP	P01778	NA	1	0	0	0	0	0	0	0	0	0	0	0	0	0	0	0	0	0	0	0	0	0	0	0	0	0	0	0	0	0	0	0	0	0	0	0	0	0	0	15.5377	0	0	0	0	0	0
123858	RecName: Full=Ig heavy chain V-III region TUR	P01779	NA	1626	583.115	1124.38	521.634	544.722	229.329	346.999	554.421	483.725	433.264	774.443	370.4	131.714	678.834	329.435	238.126	303.931	350.506	487.616	542.448	447.16	606.621	584.834	685.858	1456.31	1015.6	489.933	718.083	525.673	1197.46	1118.69	886.973	442.414	287.04	318.587	863.315	754.062	448.739	820.829	761.347	969.96	368.242	916.314	1049.24	764.3	484.893
123859	RecName: Full=Ig heavy chain V-III region JON	P01780	NA	38	49.0154	0	0	59.4009	11.0154	0	0	0	0	19.0531	0	0	0	0	0	21.143	0	0	42.0896	0	0	0	15.3738	131.55	0	14.1198	40.9996	18.2843	24.1574	28.2106	0	0	0	0	0	0	0	56.1333	15.6728	0	0	0	74.271	0	9.16898
123860	RecName: Full=Ig heavy chain V-III region GAL	P01781	NA	1277	437.336	682.657	164.727	691.944	109.204	135.782	314.671	345.518	137.857	736.665	448.379	131.714	881.04	96.8926	79.3754	209.608	111.525	356.335	514.63	276.187	606.621	395.158	502.963	2086.66	609.362	461.936	609.693	271.9	502.932	866.988	638.621	610.953	229.632	276.108	794.25	550.261	214.614	528.669	1072.1	1102.23	192.127	491.681	865.161	543.056	357.447
123926	RecName: Full=Epoxide hydrolase 1; AltName: Full=Epoxide hydratase; AltName: Full=Microsomal epoxide hydrolase	P07099	1q42.12	1642	43.3598	51.1882	59.4947	138.874	61.2504	42.3097	133.706	305.372	150.625	105.944	173.953	52.7683	195.159	98.8092	153.796	69.47	194.967	105.19	106.38	134.119	60.1436	132.981	170.97	509.818	94.4308	142.75	155.438	115.532	195.383	613.192	239.697	177.244	180.509	173.274	325.745	171.461	179.067	163.157	324.823	264.147	155.109	119.654	183.025	261.515	116.812
123944	RecName: Full=Immunoglobulin lambda-like polypeptide 1; AltName: Full=CD179 antigen-like family member B; AltName: Full=Ig lambda-5; AltName: Full=Immunoglobulin omega polypeptide; AltName: Full=Immunoglobulin-related protein 14.1; AltName: CD_antigen=CD179b; Flags: Precursor	P15814	22q11.23	91	6.61593	7.28972	0	40.0886	5.94728	0	0	0	0	0	0	0	0	10.5536	25.9367	22.8305	8.67663	40.8548	15.1496	14.3249	9.17684	0	91.3047	165.725	0	15.2467	29.5146	9.87179	0	0	28.9828	0	10.4215	0	37.613	0	31.8762	53.0368	42.3092	36.0164	0	36.514	30.0745	10.9536	9.42933
123948	RecName: Full=Indoleamine 2,3-dioxygenase 1; Short=IDO-1; AltName: Full=Indoleamine-pyrrole 2,3-dioxygenase	P14902	8p11.21	18	6.99352	3.85288	0	0	0	0	0	0	0	0	0	0	8.31474	0	9.139	9.05006	4.58591	0	0	0	33.952	0	0	0	0	0	0	0	0	0	0	0	0	0	0	0	0	0	0	0	0	0	0	0	3.44946
124069	RecName: Full=Insulin-like growth factor-binding protein 5; Short=IBP-5; Short=IGF-binding protein 5; Short=IGFBP-5; Flags: Precursor	P24593	2q35	1	0	0	0	0	0	0	0	0	0	0	0	0	0	0	0	0	0	0	0	0	0	0	0	0	0	0	0	0	0	0	0	0	0	0	0	0	0	0	0	0	0	0	0	8.57767	0
124096	RecName: Full=Plasma protease C1 inhibitor; Short=C1 Inh; Short=C1Inh; AltName: Full=C1 esterase inhibitor; AltName: Full=C1-inhibiting factor; AltName: Full=Serpin G1; Flags: Precursor	P05155	11q12.1	2304	152.193	152.166	117.834	184.44	83.6068	91.0044	139.055	53.44	196.466	157.76	217.093	161.519	184.296	44.9582	165.736	68.0806	121.976	182.744	180.705	180.021	301.019	106.345	304.094	1447.27	158.004	227.329	342.62	214.474	255.585	149.234	279.858	131.966	124.308	231.591	232.335	156.03	258.006	229.164	266.751	296.631	115.148	238.51	204.988	130.655	147.384
124200	RecName: Full=Eukaryotic translation initiation factor 2 subunit 1; AltName: Full=Eukaryotic translation initiation factor 2 subunit alpha; Short=eIF-2-alpha; Short=eIF-2A; Short=eIF-2alpha	P05198	14q23.3	2630	577.098	276.037	146.598	303.605	510.729	650.031	546.286	610.743	391.626	313.015	330.235	297.954	441.46	421.037	549.53	582.776	440.029	580.138	430.249	435.887	459.192	320.141	252.57	112.061	250.8	314.446	359.235	287.034	273.4	700.338	241.707	310.325	246.642	179.892	247.977	285.191	265.837	235.671	354.752	324.72	224.046	98.7618	305.042	185.169	437.018
124240	RecName: Full=Insulin-like growth factor 1 receptor; AltName: Full=Insulin-like growth factor I receptor; Short=IGF-I receptor; AltName: CD_antigen=CD221; Contains: RecName: Full=Insulin-like growth factor 1 receptor alpha chain; Contains: RecName: Full=Insulin-like growth factor 1 receptor beta chain; Flags: Precursor	P08069	15q26.3	28	3.0926	2.2717	4.65942	2.49858	0	2.56047	0	0	1.67117	0	0	1.5967	0	1.64441	0	0	0	0	1.18027	7.81217	0	0	0	0	1.0139	1.18784	0	0	0	0	1.50532	0	0	0	0	0	0	0	0	0	0	0	0	1.70675	1.31761
124255	RecName: Full=Insulin-like growth factor II; Short=IGF-II; AltName: Full=Somatomedin-A; Contains: RecName: Full=Insulin-like growth factor II; Contains: RecName: Full=Insulin-like growth factor II Ala-25 Del; Contains: RecName: Full=Preptin; Flags: Precursor	P01344	11p15.5	12	0	0	0	0	0	0	0	0	0	0	0	0	0	0	51.153	47.2782	0	0	0	0	0	0	0	0	0	0	0	0	0	0	0	0	0	0	0	0	0	0	0	0	0	0	0	0	4.47415
124279	RecName: Full=Inhibin beta A chain; AltName: Full=Activin beta-A chain; AltName: Full=Erythroid differentiation protein; Short=EDF; Flags: Precursor	P08476	7p14.1	1	0	0	0	0	0	0	0	0	5.36264	0	0	0	0	0	0	0	0	0	0	0	0	0	0	0	0	0	0	0	0	0	0	0	0	0	0	0	0	0	0	0	0	0	0	0	0.243756
124292	RecName: Full=Interleukin-10; Short=IL-10; AltName: Full=Cytokine synthesis inhibitory factor; Short=CSIF; Flags: Precursor	P22301	1q32.1	1	0	0	0	0	0	0	0	0	0	0	0	0	0	0	0	0	0	0	0	0	0	10.3007	0	0	0	0	0	0	0	0	0	0	0	0	0	0	0	0	0	0	0	0	0	0	0.468216
124310	RecName: Full=Interleukin-1 receptor type 2; Short=IL-1R-2; Short=IL-1RT-2; Short=IL-1RT2; AltName: Full=CD121 antigen-like family member B; AltName: Full=CDw121b; AltName: Full=IL-1 type II receptor; AltName: Full=Interleukin-1 receptor beta; Short=IL-1R-beta; AltName: Full=Interleukin-1 receptor type II; AltName: CD_antigen=CD121b; Contains: RecName: Full=Interleukin-1 receptor type 2, membrane…	P27930	2q11.2	6	0	0	0	0	0	0	0	0	0	0	0	0	0	0	0	0	0	0	0	0	0	0	0	0	3.48241	0	0	0	0	8.15129	0	0	0	0	5.03239	5.93991	5.68645	0	0	0	0	0	0	5.86213	0
124312	RecName: Full=Interleukin-1 receptor antagonist protein; Short=IL-1RN; Short=IL-1ra; Short=IRAP; AltName: Full=ICIL-1RA; AltName: Full=IL1 inhibitor; AltName: INN=Anakinra; Flags: Precursor	P18510	2q13	17	0	0	0	0	14.3138	0	0	60.3842	38.7201	0	0	0	0	0	0	0	0	0	0	25.8577	44.1733	10.3589	0	0	0	0	0	0	0	0	0	0	0	0	0	0	0	0	0	0	0	0	0	0	8.80945
124317	RecName: Full=Interleukin-2 receptor subunit alpha; Short=IL-2 receptor subunit alpha; Short=IL-2-RA; Short=IL-2R subunit alpha; Short=IL2-RA; AltName: Full=TAC antigen; AltName: Full=p55; AltName: CD_antigen=CD25; Flags: Precursor	P01589	10p15.1	1	0	0	0	0	0	0	0	0	0	0	0	0	0	0	0	0	0	0	5.93175	0	0	0	0	0	0	0	0	0	0	0	0	0	0	0	0	0	0	0	0	0	0	0	0	0	0.269625
124321	RecName: Full=Interleukin-2 receptor subunit beta; Short=IL-2 receptor subunit beta; Short=IL-2R subunit beta; Short=IL-2RB; AltName: Full=High affinity IL-2 receptor subunit beta; AltName: Full=p70-75; Short=p75; AltName: CD_antigen=CD122; Flags: Precursor	P14784	22q12.3	1	0	0	0	0	0	0	0	0	0	0	0	0	0	0	0	0	0	0	0	0	0	0	0	0	0	2.94696	0	0	0	0	0	0	0	0	0	0	0	0	0	0	0	0	0	0	0
124343	RecName: Full=Interleukin-6 receptor subunit alpha; Short=IL-6 receptor subunit alpha; Short=IL-6R subunit alpha; Short=IL-6R-alpha; Short=IL-6RA; AltName: Full=IL-6R 1; AltName: Full=Membrane glycoprotein 80; Short=gp80; AltName: CD_antigen=CD126; Flags: Precursor	P08887	1q21.3	2	0	0	0	3.64909	0	0	0	0	0	0	0	0	0	0	0	0	0	0	0	0	4.17664	0	0	0	0	0	0	0	0	0	0	0	0	0	0	0	0	0	0	0	0	0	0	0	0.355715
124359	RecName: Full=Interleukin-8; Short=IL-8; AltName: Full=C-X-C motif chemokine 8; AltName: Full=Emoctakin; AltName: Full=Granulocyte chemotactic protein 1; Short=GCP-1; AltName: Full=Monocyte-derived neutrophil chemotactic factor; Short=MDNCF; AltName: Full=Monocyte-derived neutrophil-activating peptide; Short=MONAP; AltName: Full=Neutrophil-activating protein 1; Short=NAP-1; AltName: Full=Protein …	P10145	4q13.3	1	0	0	0	0	0	0	0	0	0	0	0	0	0	0	0	0	0	0	0	0	19.7441	0	0	0	0	0	0	0	0	0	0	0	0	0	0	0	0	0	0	0	0	0	0	0	0.89746
124419	RecName: Full=Inosine-5'-monophosphate dehydrogenase 2; Short=IMP dehydrogenase 2; Short=IMPD 2; Short=IMPDH 2; AltName: Full=IMPDH-II	P12268	3p21.31	1804	287.87	199.375	111.527	122.933	268.634	180.456	443	166.35	155.558	119.36	92.3914	161.366	257.506	126.828	422.759	316.94	165.396	190.464	166.366	276.033	76.0571	128.419	79.1124	39.2433	86.288	94.7729	122.308	65.4534	86.4778	75.7404	92.0796	76.072	64.7795	47.9326	77.9335	114.985	123.288	75.3541	108.703	74.6255	104.785	40.3502	87.2395	81.7048	201.618
124455	RecName: Full=Interferon alpha-1/13; Short=IFN-alpha-1/13; AltName: Full=Interferon alpha-D; Short=LeIF D; Flags: Precursor	P01562	9p21.3	1	0	0	0	0	0	0	9.19674	0	0	0	0	0	0	0	0	0	0	0	0	0	0	0	0	0	0	0	0	0	0	0	0	0	0	0	0	0	0	0	0	0	0	0	0	0	0.418034
124457	RecName: Full=Interferon alpha-5; Short=IFN-alpha-5; AltName: Full=Interferon alpha-61; AltName: Full=Interferon alpha-G; Short=LeIF G; Flags: Precursor	P01569	9p21.3	1	0	0	0	0	0	0	0	0	0	0	0	0	0	0	0	0	0	0	0	0	0	0	0	0	0	0	0	0	0	0	0	0	0	0	0	0	0	0	9.53636	0	0	0	0	0	0
124469	RecName: Full=Interferon beta; Short=IFN-beta; AltName: Full=Fibroblast interferon; Flags: Precursor	P01574	9p21.3	2	0	8.30326	0	0	0	0	0	0	0	0	0	0	0	0	0	6.5012	0	0	0	0	0	0	0	0	0	0	0	0	0	0	0	0	0	0	0	0	0	0	0	0	0	0	0	0	0.67293
124479	RecName: Full=Interferon gamma; Short=IFN-gamma; AltName: Full=Immune interferon; Flags: Precursor	P01579	12q15	1	0	0	0	0	7.63114	0	0	0	0	0	0	0	0	0	0	0	0	0	0	0	0	0	0	0	0	0	0	0	0	0	0	0	0	0	0	0	0	0	0	0	0	0	0	0	0.34687
124488	RecName: Full=Interferon-induced protein with tetratricopeptide repeats 2; Short=IFIT-2; AltName: Full=ISG-54 K; AltName: Full=Interferon-induced 54 kDa protein; Short=IFI-54K; Short=P54	P09913	10q23.31	1	0	0	0	0	0	0	3.68259	0	0	0	0	0	0	0	0	0	0	0	0	0	0	0	0	0	0	0	0	0	0	0	0	0	0	0	0	0	0	0	0	0	0	0	0	0	0.167391
124807	RecName: Full=Inositol-trisphosphate 3-kinase A; AltName: Full=Inositol 1,4,5-trisphosphate 3-kinase A; Short=IP3 3-kinase A; Short=IP3K A; Short=InsP 3-kinase A	P23677	15q15.1	3	0	0	0	0	0	0	0	0	0	0	0	0	0	0	3.9946	0	0	0	0	0	0	0	0	0	0	0	0	4.56115	0	0	0	5.30111	0	0	0	0	0	0	0	0	0	0	0	0	0.181573
124856	RecName: Full=Pancreatic secretory trypsin inhibitor; AltName: Full=Serine protease inhibitor Kazal-type 1; AltName: Full=Tumor-associated trypsin inhibitor; Short=TATI; Flags: Precursor	P00995	5q32	40	107.027	216.2	100.782	86.4697	0	0	0	0	0	0	0	0	0	0	0	61.5557	0	0	20.4232	19.3114	0	0	44.7593	31.9162	0	41.1083	0	0	0	0	0	0	0	0	0	0	0	40.8565	22.8148	0	0	0	0	0	27.8077
124894	RecName: Full=Retinol-binding protein 3; AltName: Full=Interphotoreceptor retinoid-binding protein; Short=IRBP; AltName: Full=Interstitial retinol-binding protein; Flags: Precursor	P10745	10q11.22	3	0	0	0	0	1.01585	0	0	0	0	0	0	0	0	0	0	0	0	0	0	0	0	0	0	0	0	0	0	0	0	0	0	0	1.78009	0	0	0	0	0	0	0	0	0	0	1.87099	0.0461752
124942	RecName: Full=Integrin alpha-2; AltName: Full=CD49 antigen-like family member B; AltName: Full=Collagen receptor; AltName: Full=Platelet membrane glycoprotein Ia; Short=GPIa; AltName: Full=VLA-2 subunit alpha; AltName: CD_antigen=CD49b; Flags: Precursor	P17301	5q11.2	1724	145.573	119.641	114.607	70.8561	78.3016	97.8032	30.9076	76.9247	77.3746	25.9742	53.6146	103.498	61.0017	78.0392	124.742	79.264	73.5493	68.1576	56.0125	82.6746	77.7895	49.6808	50.899	8.53982	31.6867	82.495	38.5927	5.3413	4.70465	30.2171	73.1809	8.2771	43.2302	77.1873	61.0534	60.053	51.7414	31.4294	97.673	47.6356	6.29034	0	41.5848	61.2421	79.363
124970	RecName: Full=Integrin beta-5; Flags: Precursor	P18084	3q21.2	105	10.5822	7.77327	1.99294	0	4.75633	0	2.17545	0	17.1551	10.9692	5.66055	0	14.6783	5.6268	4.60953	7.60779	20.8174	8.1684	12.1159	13.3657	7.33918	6.88435	4.42551	0	3.46934	6.09678	3.93405	2.63165	0	4.06034	5.15088	0	2.7782	0	0	2.9588	5.6651	10.0991	6.76735	0	2.32443	0	5.34491	8.76018	7.37629
124973	RecName: Full=Integrin beta-7; AltName: Full=Gut homing receptor beta subunit; Flags: Precursor	P26010	12q13.13	70	5.29772	7.78301	3.99087	6.42021	0	2.19309	2.17817	0	2.86276	13.7287	2.83382	0	8.39809	0	4.61531	3.04693	4.63189	5.45243	8.08739	5.73535	4.89891	0	2.21553	3.15963	3.47369	4.06961	5.90847	0	0	0	5.15734	6.12484	0	3.08739	5.01978	5.92502	8.5083	2.02235	6.77583	3.20447	0	0	2.6758	2.92372	4.18885
125051	RecName: Full=Isovaleryl-CoA dehydrogenase, mitochondrial; Short=IVD; Flags: Precursor	P26440	15q15.1	993	109.937	113.792	109.169	177.641	107.81	103.433	156.149	107.385	48.606	77.6988	26.7304	10.32	55.4512	239.139	121.897	89.0957	126.703	66.8599	152.571	180.331	46.2096	43.3459	83.5929	47.6857	114.681	126.678	118.896	54.6799	144.487	92.0345	92.4298	115.547	20.9908	29.1222	137.314	117.366	165.862	83.9346	149.132	120.906	57.0778	6.12884	106.007	137.892	103.194
125083	RecName: Full=Keratin, type I cytoskeletal 18; AltName: Full=Cell proliferation-inducing gene 46 protein; AltName: Full=Cytokeratin-18; Short=CK-18; AltName: Full=Keratin-18; Short=K18	P05783	12q13.13	18479	2690.58	1689.93	2073.77	1699.83	1626.18	3280.39	1366.29	714.605	2305.73	1732.5	2424.42	1807.06	1515.67	3528.69	2813.65	4209.8	2828.06	2883.83	2435.16	2916.39	3332.03	2311.1	1147.14	633.277	870.28	1385.87	1312.15	464.548	1595.79	482.86	1430.87	1216.22	1677.74	1260.52	2063.44	2133.17	942.126	1351.12	1404.17	1724.6	941.569	259.25	1008.06	1682.02	2372.08
125126	RecName: Full=6-phosphofructokinase, muscle type; AltName: Full=Phosphofructo-1-kinase isozyme A; Short=PFK-A; Short=Phosphofructokinase-M; AltName: Full=Phosphofructokinase 1; AltName: Full=Phosphohexokinase	P08237	12q13.11	1845	54.1997	87.5888	116.365	122.61	108.812	96.479	193.874	78.7898	64.4342	42.1366	37.6898	44.7731	57.9953	184.444	160.542	152.745	45.0184	72.5173	35.1646	101.707	87.7094	61.1178	92.9328	74.3484	135.046	131.151	143.061	331.578	56.9866	112.3	123.994	78.3273	110.989	72.6486	79.6021	197.007	34.8186	78.6226	78.5649	42.6194	80.9559	146.243	142.353	128.621	91.2142
125145	RecName: Full=Ig kappa chain C region	P01834	2p11.2	17942	2991.21	4775.32	3425.07	4736.66	4015.42	4639.37	4230.67	8747.03	8706.9	6924.72	7424.18	7762.96	11807	5874.25	5680.88	5952.47	5962.81	10877.6	7777.97	5425.97	9810.22	10568.8	4419.98	7135.98	6354.68	3890.94	6686.94	6248.56	4560.27	12456.6	11667.2	5141.23	8355.58	9483.06	13321.1	10326.1	8348.25	9271.93	9368.93	11724.4	6079.78	10883.6	11603.1	12193.9	6732.61
125157	RecName: Full=Adenylate kinase 4, mitochondrial; Short=AK 4; AltName: Full=Adenylate kinase 3-like; AltName: Full=GTP:AMP phosphotransferase AK4	P27144	1p31.3	668	69.5118	320.29	92.828	214.429	221.543	125.567	202.658	23.9641	112.688	49.1279	60.8445	146.818	7.51309	30.2409	189.931	245.326	149.176	19.5114	94.0567	150.508	0	57.5548	245.774	180.906	149.166	174.756	162.099	273.444	62.2892	0	156.871	76.7116	89.5874	33.1444	125.742	95.4115	10.1489	130.265	72.7414	22.9342	183.224	290.639	76.6024	209.249	117.458
125184	RecName: Full=Plasma kallikrein; AltName: Full=Fletcher factor; AltName: Full=Kininogenin; AltName: Full=Plasma prekallikrein; Contains: RecName: Full=Plasma kallikrein heavy chain; Contains: RecName: Full=Plasma kallikrein light chain; Flags: Precursor	P03952	4q35.2	91	2.20877	2.43371	9.98343	2.67677	1.98553	5.48616	0	0	0	6.86867	0	0	0	0	0	0	0	3.4099	7.58668	2.39123	21.4462	0	16.6269	90.8962	8.68966	0	14.7804	6.59151	0	10.17	6.45072	0	0	0	6.27866	3.70546	0	10.1181	11.3001	4.0081	2.91101	8.12695	16.7343	7.31388	3.02168
125193	RecName: Full=cAMP-dependent protein kinase type I-alpha regulatory subunit; AltName: Full=Tissue-specific extinguisher 1; Short=TSE1; Contains: RecName: Full=cAMP-dependent protein kinase type I-alpha regulatory subunit, N-terminally processed	P10644	17q24.2	997	77.6721	40.7535	41.7942	147.918	83.1214	142.395	91.2432	224.42	53.9642	120.77	53.4186	45.8307	131.923	88.5003	62.8336	63.8176	164.924	34.2601	101.634	92.0968	97.4768	139.56	116.01	72.7958	98.2205	157.69	136.127	281.463	138.54	349.115	97.2179	128.284	81.5666	71.1315	147.194	99.2791	118.804	148.252	227.07	120.811	131.614	122.48	112.089	110.226	95.4694
125198	RecName: Full=cAMP-dependent protein kinase type II-alpha regulatory subunit	P13861	3p21.31	1533	202.31	99.9269	114.303	139.497	210.083	242.586	146.283	350.535	90.4746	173.553	50.3775	48.6242	165.883	200.309	205.119	153.47	224.153	129.239	175.721	203.917	33.868	176.999	126.91	162.267	126.936	148.712	198.402	135.322	185.665	433.633	203.74	127.03	93.4065	79.2786	233.01	175.551	201.672	147.802	236.45	189.889	124.121	89.839	190.273	196.352	160.783
125205	RecName: Full=cAMP-dependent protein kinase catalytic subunit alpha; Short=PKA C-alpha	P17612	19p13.12	1099	152.562	48.6604	95.2693	238.408	101.053	94.7339	103.994	243.601	71.5935	106.122	70.8697	49.7479	133.652	108.873	47.2182	114.299	163.225	37.1883	114.917	82.5826	22.2754	94.0273	246.813	237.053	157.949	245.186	165.673	155.755	197.87	452.896	175.878	174.061	75.8898	112.307	256.781	80.8234	83.8225	188.51	210.533	50.9976	132.281	110.79	158.17	152.883	104.312
125210	RecName: Full=cAMP-dependent protein kinase catalytic subunit beta; Short=PKA C-beta	P22694	1p31.1	1116	128.473	39.8131	90.7326	228.677	97.4438	79.7759	84.1855	258.826	39.051	106.122	115.969	80.8403	133.652	147.299	52.4646	107.372	121.102	68.1786	110.32	69.5432	11.1377	114.922	231.702	179.586	118.462	203.55	156.718	155.755	189.955	452.896	199.329	167.098	107.511	147.403	325.256	134.706	161.197	188.51	267.018	94.7099	84.6597	88.6324	164.253	212.707	103.905
125266	RecName: Full=Casein kinase II subunit alpha'; Short=CK II alpha'	P19784	16q21	441	92.6041	35.4905	68.2439	97.5872	112.2	100.005	54.6286	129.783	19.5813	12.5206	64.6111	31.1813	57.443	96.3389	36.8302	135.467	42.2428	49.7261	36.8785	61.0242	61.4324	52.3866	65.6682	57.6316	47.52	74.2298	44.9044	36.0461	7.93742	129.769	17.6381	6.98232	44.3956	49.2747	22.8902	54.0362	19.3989	18.4438	30.8978	29.2248	21.2254	0	30.5042	53.3286	65.8275
125294	RecName: Full=Creatine kinase B-type; AltName: Full=B-CK; AltName: Full=Creatine kinase B chain	P12277	14q32.32	10618	147.947	521.645	280.021	2424.95	335.81	128.615	2194.4	357.67	47.9682	385.313	362.06	131.763	703.588	2253.81	178.834	587.122	907.084	393.992	745.314	352.371	66.6947	899.923	1317.87	900.02	1371.45	2420.75	1369.52	3035.38	3026.01	221.39	2090.18	2277.04	1252.63	918.243	3227.76	1104.48	1906.8	1872.22	979.241	1201.4	3061.25	3531.51	1905.51	1984.08	654.859
125305	RecName: Full=Creatine kinase M-type; AltName: Full=Creatine kinase M chain; AltName: Full=M-CK; Contains: RecName: Full=Creatine kinase M-type, N-terminally processed	P06732	19q13.32	103	0	0	0	4.48235	0	0	4.56216	0	0	0	0	0	0	53.1002	0	0	0	0	0	4.00421	10.2607	9.62484	4.64039	0	3.6378	8.52376	0	11.0377	29.1664	0	70.2129	6.41421	0	12.933	57.8263	0	11.8804	16.9431	9.46127	6.71172	19.4984	13.6089	123.298	79.608	3.91066
125315	RecName: Full=Creatine kinase U-type, mitochondrial; AltName: Full=Acidic-type mitochondrial creatine kinase; Short=Mia-CK; AltName: Full=Ubiquitous mitochondrial creatine kinase; Short=U-MtCK; Flags: Precursor	P12532	15q15.3	4530	405.523	312.776	469.688	745.36	571.11	684.086	850.334	531.837	783.408	436.119	553.145	115.154	578.562	592.973	211.972	186.586	403.307	349.544	700.316	654.876	206.248	470.475	313.744	157.208	432.087	650.289	569.112	100.848	966.005	342.315	409.582	732.558	447.149	301.32	782.905	810.705	135.684	456.672	596.468	404.731	231.596	31.0851	394.286	621.048	491.518
125358	RecName: Full=Tyrosine-protein kinase Fgr; AltName: Full=Gardner-Rasheed feline sarcoma viral (v-fgr) oncogene homolog; AltName: Full=Proto-oncogene c-Fgr; AltName: Full=p55-Fgr; AltName: Full=p58-Fgr; AltName: Full=p58c-Fgr	P09769	1p36.11	135	13.3194	14.6759	6.02026	16.1416	19.1572	16.5414	19.7147	25.2552	21.5925	16.5679	0	4.12606	6.33429	12.7481	3.48111	16.0871	17.4681	4.11251	21.3498	20.1876	18.4751	10.3981	10.0264	4.76631	13.1002	18.4171	5.94198	11.9245	15.7548	36.7964	0	18.4787	0	9.31469	3.78618	8.93794	0	3.05072	13.6285	0	0	0	0	0	13.807
125472	RecName: Full=Mast/stem cell growth factor receptor Kit; Short=SCFR; AltName: Full=Piebald trait protein; Short=PBT; AltName: Full=Proto-oncogene c-Kit; AltName: Full=Tyrosine-protein kinase Kit; AltName: Full=p145 c-kit; AltName: Full=v-kit Hardy-Zuckerman 4 feline sarcoma viral oncogene homolog; AltName: CD_antigen=CD117; Flags: Precursor	P10721	4q12	45	1.44385	0	1.63151	0	1.29792	0	0	2.73771	0	2.24498	2.317	6.70908	3.43324	0	1.88679	1.24562	7.57427	4.45803	0	3.12624	2.00273	1.87862	0	0	2.84017	1.6637	3.2206	2.1544	2.84641	0	4.21676	0	4.54873	2.52432	2.05214	0	2.31886	1.65352	1.84669	13.1002	0	0	2.1878	0	1.99944
125474	RecName: Full=Tyrosine-protein kinase Lck; AltName: Full=Leukocyte C-terminal Src kinase; Short=LSK; AltName: Full=Lymphocyte cell-specific protein-tyrosine kinase; AltName: Full=Protein YT16; AltName: Full=Proto-oncogene Lck; AltName: Full=T cell-specific protein-tyrosine kinase; AltName: Full=p56-LCK	P06239	1p35.1	383	35.9912	36.6061	21.8988	43.6171	42.3086	51.5742	58.0533	47.2456	40.3936	47.352	17.7712	25.7291	36.2075	35.3306	18.0895	35.8269	54.4633	12.8223	53.8868	44.9589	38.4021	43.2267	20.8408	19.8144	38.1218	35.0914	21.6141	28.9172	49.1216	38.2422	20.2139	38.4096	8.72211	4.84035	19.6748	41.8011	22.2319	25.3648	42.4921	10.0478	29.1901	20.3733	16.7803	9.1675	38.2616
125480	RecName: Full=Tyrosine-protein kinase Lyn; AltName: Full=Lck/Yes-related novel protein tyrosine kinase; AltName: Full=V-yes-1 Yamaguchi sarcoma viral related oncogene homolog; AltName: Full=p53Lyn; AltName: Full=p56Lyn	P07948	8q12.1	544	57.7989	81.8812	46.6511	46.697	76.699	51.272	61.108	140.906	66.9282	47.0745	17.6671	25.5784	26.1784	52.6854	39.5637	87.8551	36.0961	21.2453	53.5711	77.4721	106.896	53.7168	24.1717	19.6983	51.4336	53.9144	27.6267	20.5341	32.5558	107.718	44.2101	23.8654	13.0065	14.436	23.4714	46.1735	26.522	28.3682	49.2836	9.98893	18.1369	10.1269	29.1934	18.2276	57.9792
125497	RecName: Full=Proto-oncogene serine/threonine-protein kinase mos; AltName: Full=Oocyte maturation factor mos; AltName: Full=Proto-oncogene c-Mos	P00540	8q12.1	1	0	0	0	0	0	0	0	0	0	0	0	0	0	0	0	0	0	0	0	0	0	0	0	0	0	0	0	0	0	0	0	0	0	0	0	0	0	0	0	0	0	7.49277	0	0	0
125527	RecName: Full=Interferon-induced, double-stranded RNA-activated protein kinase; AltName: Full=Eukaryotic translation initiation factor 2-alpha kinase 2; Short=eIF-2A protein kinase 2; AltName: Full=Interferon-inducible RNA-dependent protein kinase; AltName: Full=P1/eIF-2A protein kinase; AltName: Full=Protein kinase RNA-activated; Short=PKR; AltName: Full=Tyrosine-protein kinase EIF2AK2; AltName:…	P19525	2p22.2	357	53.7079	50.7237	34.6793	12.3977	82.7654	31.762	18.9276	130.933	20.7303	3.9766	0	7.92264	30.4069	32.6375	80.2109	86.0495	80.499	43.4314	5.85639	24.9191	28.3799	59.8976	25.6696	4.57601	20.1234	29.4696	25.6713	7.63227	0	35.3272	0	0	0	0	0	0	16.4298	5.85783	16.3555	4.64096	0	0	11.6259	12.7031	41.8552
125536	RecName: Full=Phosphorylase b kinase gamma catalytic chain, liver/testis isoform; Short=PHK-gamma-LT; Short=PHK-gamma-T; AltName: Full=PSK-C3; AltName: Full=Phosphorylase kinase subunit gamma-2	P15735	16p11.2	19	0	0	3.92206	8.41269	3.12012	4.31055	0	26.3251	0	0	0	0	0	11.0734	0	0	0	0	3.97398	0	0	0	4.35466	0	3.41379	11.9983	0	0	0	0	0	0	0	0	0	0	0	0	4.43934	0	0	0	0	5.74662	2.779
125583	RecName: Full=Ribose-phosphate pyrophosphokinase 2; AltName: Full=PPRibP; AltName: Full=Phosphoribosyl pyrophosphate synthase II; Short=PRS-II	P11908	Xp22.2	1435	181.688	73.241	90.1335	220.185	386.405	341.211	196.775	285.686	294.54	186.037	149.337	185.323	226.55	219.136	220.055	252.32	238.28	198.396	233.39	249.47	221.283	213.336	189.03	71.3598	148.189	204.249	237.231	112.408	227.14	326.462	194.13	192.124	153.57	92.9712	113.371	111.513	192.159	177.623	187.039	136.704	110.966	48.915	194.728	205.433	221.035
125651	RecName: Full=RAF proto-oncogene serine/threonine-protein kinase; AltName: Full=Proto-oncogene c-RAF; Short=cRaf; AltName: Full=Raf-1	P04049	3p25.2	8	0	0	0	0	3.90978	0	2.68238	0	0	0	0	0	0	0	0	7.50448	0	0	2.48987	0	0	0	0	0	0	0	0	0	0	0	0	0	0	0	0	0	0	0	0	0	0	0	0	0	0.753932
125681	RecName: Full=Keratin-associated protein 5-9; AltName: Full=Keratin, cuticle, ultrahigh sulfur 1; AltName: Full=Keratin, ultra high-sulfur matrix protein A; AltName: Full=Keratin-associated protein 5.9; AltName: Full=UHS keratin A; Short=UHS KerA; AltName: Full=Ultrahigh sulfur keratin-associated protein 5.9	P26371	11q13.4	1	0	0	0	0	7.49568	0	0	0	0	0	0	0	0	0	0	0	0	0	0	0	0	0	0	0	0	0	0	0	0	0	0	0	0	0	0	0	0	0	0	0	0	0	0	0	0.340713
125711	RecName: Full=Proto-oncogene tyrosine-protein kinase Src; AltName: Full=Proto-oncogene c-Src; AltName: Full=pp60c-src; Short=p60-Src	P12931	20q11.23	729	89.3891	52.1432	53.4747	41.4199	99.2618	111.013	77.8291	134.597	59.6694	57.2304	16.876	32.5774	71.893	62.9079	48.0991	97.5302	86.1998	44.6468	66.2231	68.3106	145.871	68.4154	32.9849	18.8163	51.7165	33.3238	35.1863	66.6898	57.0132	115	72.9436	22.7968	16.5655	4.59652	44.8408	61.7485	42.224	39.1415	57.1648	23.8542	34.6497	14.5102	59.7563	43.5285	72.0717
125729	RecName: Full=X-ray repair cross-complementing protein 6; AltName: Full=5'-deoxyribose-5-phosphate lyase Ku70; Short=5'-dRP lyase Ku70; AltName: Full=70 kDa subunit of Ku antigen; AltName: Full=ATP-dependent DNA helicase 2 subunit 1; AltName: Full=ATP-dependent DNA helicase II 70 kDa subunit; AltName: Full=CTC box-binding factor 75 kDa subunit; Short=CTC75; Short=CTCBF; AltName: Full=DNA repair p…	P12956	22q13.2	8674	617.824	606.806	423.583	499.153	547.062	683.941	804.873	1254.83	693.973	802.326	553.279	512.52	927.12	727.156	680.36	658.767	895.232	910.931	847.782	663.851	519.961	752.682	409.338	231.851	491.587	541.259	456.786	300.384	602.149	1225.24	489.947	678.168	426.46	388.372	588.699	555.113	999.676	439.895	819.798	739.017	396.452	102.167	494.378	574.662	708.364
125731	RecName: Full=X-ray repair cross-complementing protein 5; AltName: Full=86 kDa subunit of Ku antigen; AltName: Full=ATP-dependent DNA helicase 2 subunit 2; AltName: Full=ATP-dependent DNA helicase II 80 kDa subunit; AltName: Full=CTC box-binding factor 85 kDa subunit; Short=CTC85; Short=CTCBF; AltName: Full=DNA repair protein XRCC5; AltName: Full=Ku80; AltName: Full=Ku86; AltName: Full=Lupus Ku a…	P13010	2q35	8905	608.34	547.267	489.454	543.595	481.096	561.844	615.013	890.667	536.791	559.75	410.881	527.781	789.644	503.63	573.585	621.149	749.853	612.236	676.673	610.659	619.512	668.789	340.556	161.892	568.033	583.406	450.884	201.077	459.221	815.486	469.466	500.781	369.963	350.039	508.931	465.066	621.455	399.049	677.12	478.595	294.314	63.7499	478.399	554.596	599.919
125756	RecName: Full=Ig kappa chain V-I region AG	P01593	NA	1376	313.154	345.047	309.625	679.948	480.903	405.112	370.169	222.667	380.747	852.097	335.021	343.571	1070.41	208.14	375.122	270.161	308.02	402.874	448.176	324.897	416.272	645.132	785.774	1517.5	782.834	541.259	945.902	720.366	463.016	510.663	933.622	520.442	390.516	547.497	1261.08	503.462	377.201	537.944	767.677	781.356	309.537	696.134	691.993	604.885	432.148
125758	RecName: Full=Ig kappa chain V-I region AU	P01594	NA	1340	300.106	345.047	309.625	695.761	480.903	421.317	370.169	222.667	359.595	892.673	335.021	343.571	961.815	208.14	358.071	236.391	325.133	402.874	373.48	310.771	416.272	628.155	802.144	1540.84	782.834	571.329	931.35	759.305	463.016	510.663	914.568	520.442	390.516	547.497	1168.35	481.573	377.201	433.344	684.234	805.034	257.948	624.12	672.221	583.282	422.616
125760	RecName: Full=Ig kappa chain V-I region CAR	P01596	NA	864	184.38	290.226	238.11	478.816	319.652	212.627	129.958	224.748	256.204	450.508	147.941	122.394	986.462	105.042	189.314	193.153	207.266	264.315	165.867	114.064	200.947	257.037	578.315	1296.04	388.598	470.44	558.157	412.678	337.526	515.436	673.105	182.715	228.201	391.435	692.589	243.037	253.818	301.651	539.027	645.266	138.858	605.724	379.164	261.659	260.865
125761	RecName: Full=Ig kappa chain V-I region DEE	P01597	NA	52	13.0481	0	0	15.8127	0	0	0	0	0	20.288	20.9388	0	62.0526	41.6279	17.051	22.5134	0	0	0	0	90.4938	50.9315	16.3703	23.3461	12.8333	0	0	19.4694	0	60.0781	19.0535	45.2558	61.6605	22.8124	37.0906	0	20.9556	29.8858	33.3772	0	0	0	138.399	86.4121	16.1254
125762	RecName: Full=Ig kappa chain V-I region EU	P01598	NA	1003	195.721	287.539	265.393	490.195	328.422	243.067	209.226	272.148	274.984	507.2	188.449	181.891	1163.49	166.512	221.663	191.364	222.459	302.155	209.149	127.134	434.37	305.589	622.071	1424.11	436.334	466.084	640.303	408.857	488.74	600.781	666.873	271.535	328.856	524.685	723.266	240.786	293.379	388.515	600.79	710.324	137.572	720.138	514.052	345.649	308.551
125763	RecName: Full=Ig kappa chain V-I region Gal	P01599	NA	1322	300.106	345.047	309.625	664.135	480.903	405.112	370.169	222.667	359.595	852.097	335.021	343.571	961.815	208.14	358.071	236.391	290.908	402.874	343.602	310.771	416.272	628.155	785.774	1517.5	782.834	526.224	931.35	720.366	463.016	540.702	914.568	520.442	390.516	547.497	1149.81	481.573	377.201	433.344	667.545	781.356	257.948	624.12	672.221	583.282	415.684
125765	RecName: Full=Ig kappa chain V-I region HK101; Flags: Precursor	P01601	NA	43	0	13.271	0	0	0	0	0	0	0	0	19.3281	0	14.3198	38.4258	15.7394	10.3908	0	0	0	0	83.5328	62.6849	15.111	21.5503	11.8462	0	13.4329	0	0	27.7283	0	0	56.9174	21.0576	0	20.2059	19.3437	41.3803	0	0	0	0	164.253	79.765	11.7133
125766	RecName: Full=Ig kappa chain V-I region HK102; Flags: Precursor	P01602	NA	144	24.0888	13.271	13.6099	102.175	10.8271	29.916	14.8563	68.5129	0	74.9096	19.3281	18.6555	186.158	38.4258	15.7394	41.5633	126.367	55.7825	41.3701	26.0787	100.239	47.0137	45.3331	43.1005	23.6923	83.2706	26.8659	53.9152	0	138.642	52.7635	20.8873	56.9174	63.1727	85.5936	0	19.3437	82.7607	123.239	65.5684	31.7474	44.3162	182.504	99.7063	48.5858
125767	RecName: Full=Ig kappa chain V-I region Ka	P01603	NA	10	0	0	0	0	0	0	16.0943	0	0	20.288	0	0	0	0	0	0	0	0	44.8176	0	0	0	0	0	0	0	0	0	0	0	0	0	0	0	18.5453	21.8897	0	14.9429	0	0	0	24.0046	19.7712	0	3.69091
125768	RecName: Full=Ig kappa chain V-I region Kue	P01604	NA	63	0	0	0	0	0	0	0	24.7408	0	20.288	20.9388	0	46.5394	41.6279	17.051	33.7701	0	20.1437	0	0	126.691	50.9315	16.3703	46.6922	12.8333	0	43.657	0	0	90.1171	19.0535	0	61.6605	22.8124	37.0906	21.8897	41.9112	44.8287	0	23.6775	17.1965	0	197.712	108.015	18.3056
125769	RecName: Full=Ig kappa chain V-I region Lay	P01605	NA	494	78.2885	143.769	103.208	268.817	281.504	307.885	209.226	98.963	169.221	426.048	83.7551	60.6302	434.368	41.6279	102.306	135.081	102.673	80.5748	164.331	113.008	271.482	237.68	196.443	560.307	192.5	210.49	422.018	233.632	282.954	270.351	209.589	271.535	123.321	136.874	278.179	109.448	83.8225	194.258	183.575	165.742	85.9825	168.032	296.568	194.427	177.929
125771	RecName: Full=Ig kappa chain V-I region Rei	P01607	NA	1325	300.106	345.047	309.625	679.948	480.903	405.112	370.169	222.667	359.595	852.097	335.021	343.571	961.815	208.14	358.071	247.648	290.908	402.874	343.602	310.771	416.272	628.155	802.144	1517.5	782.834	526.224	931.35	720.366	463.016	510.663	933.622	520.442	390.516	547.497	1149.81	481.573	377.201	433.344	667.545	781.356	257.948	624.12	672.221	583.282	416.914
125772	RecName: Full=Ig kappa chain V-I region Roy	P01608	NA	1352	300.106	345.047	309.625	679.948	492.633	405.112	370.169	222.667	359.595	852.097	335.021	343.571	961.815	228.954	358.071	236.391	290.908	402.874	373.48	310.771	416.272	628.155	818.514	1564.19	782.834	541.259	975.007	739.836	463.016	510.663	971.729	520.442	390.516	547.497	1186.9	503.462	398.157	463.23	700.922	781.356	275.144	648.124	731.535	604.885	419.24
125773	RecName: Full=Ig kappa chain V-I region Scw	P01609	NA	1350	300.106	359.424	309.625	679.948	480.903	405.112	370.169	222.667	380.747	852.097	355.959	343.571	961.815	208.14	358.071	236.391	290.908	423.017	343.602	310.771	434.37	645.132	818.514	1540.84	795.667	541.259	960.454	739.836	463.016	540.702	990.782	543.069	390.516	547.497	1168.35	503.462	377.201	433.344	684.234	805.034	257.948	648.124	711.764	604.885	421.479
125774	RecName: Full=Ig kappa chain V-I region WEA	P01610	NA	1463	326.202	373.801	324.369	727.386	480.903	421.317	386.263	247.408	380.747	892.673	376.898	343.571	1070.41	270.582	392.173	281.418	308.02	443.161	433.237	324.897	579.161	746.995	851.255	1564.19	808.501	571.329	960.454	778.774	463.016	660.859	990.782	543.069	472.73	615.934	1205.44	525.352	440.068	567.83	717.611	828.711	309.537	768.147	929.247	712.9	460.527
125775	RecName: Full=Ig kappa chain V-I region Wes	P01611	NA	368	52.1923	129.392	88.4643	173.94	70.3761	48.6134	48.2829	98.963	148.068	142.016	104.694	101.05	186.158	104.07	68.204	101.31	51.3367	60.4311	104.574	56.5039	144.79	84.8858	392.887	466.922	243.833	195.455	276.494	155.755	128.616	180.234	362.017	90.5116	143.874	159.687	166.908	87.5587	125.734	194.258	150.198	142.065	68.786	336.064	276.797	172.824	98.5599
125776	RecName: Full=Ig kappa chain V-I region Mev	P01612	NA	117	25.8568	28.4901	58.4351	109.674	23.2435	0	0	0	0	80.4075	0	0	0	0	33.7892	33.4603	0	19.9589	74.0108	13.9964	0	0	162.201	254.451	76.2936	59.5881	57.6753	77.163	25.4871	59.5269	113.272	0	20.3649	0	110.251	0	20.7634	88.8348	115.749	46.9205	17.0387	166.491	78.3593	21.4048	22.7874
125777	RecName: Full=Ig kappa chain V-I region Ni	P01613	NA	211	37.7463	83.1809	42.6524	121.984	22.6209	0	0	0	20.3972	39.1269	20.191	0	164.55	20.0706	65.7682	119.402	16.5011	77.6971	72.0283	40.8644	52.3572	16.3708	205.213	292.66	37.125	130.482	168.391	56.3221	74.4133	57.9324	165.357	0	0	0	232.478	126.647	101.036	129.683	144.833	159.823	82.9117	208.326	133.456	83.326	46.9777
125778	RecName: Full=Ig kappa chain V-I region BAN	P04430	NA	102	13.0481	14.3769	29.4881	31.6255	11.7294	32.409	0	0	21.1526	40.576	20.9388	0	31.0263	41.6279	68.204	22.5134	17.1122	40.2874	14.9392	14.126	90.4938	84.8858	65.4811	70.0383	25.6667	15.035	58.2094	38.9387	25.7231	30.039	76.214	0	61.6605	22.8124	111.272	21.8897	41.9112	59.7716	50.0659	71.0324	17.1965	24.0046	217.483	129.618	29.1164
125779	RecName: Full=Ig kappa chain V-I region Walker; Flags: Precursor	P04431	NA	66	10.924	0	24.6877	13.2386	0	0	0	0	0	16.9853	17.5301	0	38.9632	34.8513	14.2753	28.2727	0	0	0	11.8264	90.9147	42.6403	54.8214	156.365	21.4884	12.5874	12.1834	16.2999	0	50.2979	15.9518	0	51.6227	19.0987	15.5263	0	17.5442	37.531	13.9719	0	0	0	115.869	72.345	15.6868
125780	RecName: Full=Ig kappa chain V-I region Daudi; Flags: Precursor	P04432	NA	33	0	0	0	0	0	0	0	0	0	0	17.5301	0	12.9877	34.8513	14.2753	9.42423	0	0	0	0	75.7623	42.6403	13.7054	0	0	0	0	0	0	25.149	0	0	51.6227	19.0987	0	0	17.5442	25.0207	0	0	0	0	115.869	54.2588	9.43051
125782	RecName: Full=Ig kappa chain V-II region Cum	P01614	NA	696	122.539	189.026	193.852	311.855	143.2	197.836	332.522	371.757	158.921	476.327	216.307	227.759	422.497	78.1881	96.0787	95.1437	160.706	94.5878	294.627	172.46	254.957	302.931	261.355	460.426	482.087	268.276	409.996	274.264	531.462	536.001	268.406	446.261	231.629	321.357	296.08	205.573	78.7203	308.733	266.438	266.835	161.498	495.956	222.813	284.033	223.367
125784	RecName: Full=Ig kappa chain V-II region FR	P01615	NA	18	0	0	28.1833	15.1131	0	0	0	23.646	0	19.3903	0	0	0	0	0	0	0	0	14.2782	0	0	0	15.6459	22.3131	12.2655	0	13.9084	18.6079	0	57.4197	0	0	0	0	0	20.9211	0	14.2817	0	0	0	45.8849	0	20.6471	4.57322
125786	RecName: Full=Ig kappa chain V-II region MIL	P01616	NA	4	0	0	0	0	0	0	0	0	0	0	0	0	0	20.0706	0	0	0	0	0	0	0	0	0	0	0	0	0	0	0	0	0	0	0	0	0	0	0	14.4092	0	22.8318	0	0	19.0651	0	0.9123
125788	RecName: Full=Ig kappa chain V-II region TEW	P01617	NA	832	124.707	247.334	197.283	392.94	156.945	232.312	338.407	401.983	202.167	504.148	240.147	251.106	533.762	159.144	97.7792	129.104	212.616	154.019	399.789	202.514	311.363	373.197	344.211	580.141	502.885	316.133	514.612	297.726	614.623	545.487	455.261	454.16	235.729	348.848	443.118	334.738	120.17	399.888	366.854	362.077	197.227	573.561	302.342	392.296	266.489
125792	RecName: Full=Ig kappa chain V-II region RPMI 6410; Flags: Precursor	P06310	NA	609	95.359	186.792	155.644	218.287	95.2459	78.9512	182.967	281.263	120.236	296.541	187.032	196.934	151.166	67.6063	83.0756	73.1263	97.2696	114.501	218.36	114.707	191.058	234.361	186.104	379.155	364.737	170.924	307.24	205.526	417.759	439.067	263.024	293.992	200.281	259.341	210.831	213.301	68.0664	242.682	257.482	269.175	153.605	370.357	192.658	280.677	156.386
125795	RecName: Full=Ig kappa chain V-III region B6	P01619	NA	190	13.0481	57.5078	58.9762	15.8127	11.7294	0	32.1886	74.2223	0	121.728	62.8164	0	77.5657	20.814	51.153	90.0537	0	80.5748	44.8176	42.3779	90.4938	84.8858	114.592	303.5	166.833	0	58.2094	58.4081	77.1694	330.429	95.2675	135.767	82.214	91.2495	203.998	109.448	41.9112	104.6	116.82	142.065	34.393	96.0184	118.627	108.015	46.853
125797	RecName: Full=Ig kappa chain V-III region SIE	P01620	NA	2361	439.565	783.477	628.178	673.71	639.196	802.791	893.012	1078.61	754.508	1366.93	518.667	380.469	1245.04	577.444	523.732	546.519	457.792	698.561	947.338	643.833	1219.43	1211.14	1200.29	1896.82	1258.84	670.366	1427.46	1060.99	943.024	2202.49	1264.87	1121.01	672.043	949.33	1304.64	1214.58	581.374	1140.05	1091.34	1173.01	596.356	1427.06	1292.93	1412.72	774.088
125799	RecName: Full=Ig kappa chain V-III region NG9; Flags: Precursor	P01621	NA	291	28.1839	77.6355	95.5415	85.3888	12.6677	35.0017	139.055	187.04	22.8448	219.111	90.4556	65.4806	201.05	44.9582	73.6604	85.1008	18.4812	108.776	80.6717	91.5363	136.827	275.03	176.799	277.352	263.34	64.9511	110.016	84.1076	194.467	356.864	164.622	293.258	110.989	147.824	180.26	141.845	90.5283	145.245	108.142	179.002	74.2889	155.55	213.529	186.65	98.8408
125801	RecName: Full=Ig kappa chain V-III region Ti	P01622	NA	2037	413.708	712.252	555.134	595.372	604.331	674.344	701.652	882.496	691.633	1125.71	456.427	320.395	1060.59	494.952	456.154	457.291	389.971	598.767	858.525	643.833	1022.17	1009.28	989.426	1457.31	1157.12	595.881	1182.34	925.956	892.05	1607.23	1113.84	1008.91	549.853	723.299	1194.38	1106.13	519.084	1051.21	843.311	1055.71	511.162	1355.71	1136.21	1134.46	669.317
125803	RecName: Full=Ig kappa chain V-III region WOL	P01623	NA	2323	426.637	754.987	584.351	642.375	650.818	818.847	877.065	1005.07	733.55	1387.03	497.92	360.444	1214.29	577.444	523.732	535.365	440.837	658.643	1095.36	629.837	1291.16	1194.32	1086.75	1758.03	1233.41	655.469	1427.46	1060.99	943.024	1964.39	1227.12	1165.86	651.678	904.123	1267.89	1192.89	560.611	1214.08	1008.67	1126.09	613.395	1450.85	1292.93	1391.31	768.185
125805	RecName: Full=Ig kappa chain V-III region POM	P01624	NA	482	77.5703	128.205	102.262	219.347	290.544	305.061	207.306	122.569	167.669	361.834	82.9867	60.074	384.271	41.246	84.4729	133.841	84.7763	59.8767	177.626	83.9782	268.991	235.5	210.861	485.771	190.734	208.558	446.984	212.198	280.359	386.925	226.544	269.044	122.19	135.619	202.127	108.444	83.0535	222.087	115.749	187.682	85.1937	166.491	333.027	171.239	167.273
125807	RecName: Full=Ig kappa chain V-III region GOL; AltName: Full=Rheumatoid factor	P04206	NA	2011	413.708	669.517	555.134	579.704	604.331	674.344	701.652	857.982	691.633	1125.71	456.427	320.395	1060.59	494.952	456.154	446.138	389.971	598.767	814.118	601.844	1022.17	1009.28	989.426	1434.18	1144.4	580.984	1167.93	925.956	892.05	1488.17	1094.96	964.073	549.853	723.299	1212.76	1106.13	519.084	1021.6	843.311	1055.71	511.162	1284.36	1136.21	1155.86	661.114
125809	RecName: Full=Ig kappa chain V-III region CLL; AltName: Full=Rheumatoid factor; Flags: Precursor	P04207	NA	457	76.4679	108.329	86.407	158.863	235.678	257.764	175.166	82.8528	159.383	322.721	70.1206	50.7602	324.694	52.2769	99.9268	94.2423	71.6327	101.187	137.58	59.1319	212.134	227.415	150.759	312.729	161.163	151.049	328.951	179.299	215.356	201.192	143.566	227.331	103.245	114.592	155.263	109.957	70.177	137.614	97.8031	158.584	71.9854	80.3875	281.395	180.863	143.851
125811	RecName: Full=Ig kappa chain V-III region VG; Flags: Precursor	P04433	NA	461	49.0154	256.535	124.619	207.903	44.0616	30.4362	181.376	139.409	119.19	285.796	58.9928	56.9397	291.377	97.7351	128.105	126.858	64.2825	75.6702	140.299	92.8629	152.974	191.325	245.981	613.901	253.096	225.917	245.998	54.8528	193.259	310.316	286.3	170.004	77.2097	128.543	208.997	143.901	59.0402	294.7	235.092	155.654	161.498	383.239	185.678	324.609	132.535
125813	RecName: Full=Ig kappa chain V-III region VH; Flags: Precursor	P04434	NA	568	85.0375	160.625	96.0906	220.833	262.09	286.652	209.781	230.345	196.938	339.999	77.9789	75.2651	375.525	96.8926	95.2505	146.725	111.525	112.527	236.452	92.0623	269.609	268.707	259.102	456.457	227.017	223.969	433.559	235.646	287.389	335.608	266.092	294.943	133.952	169.913	258.995	142.66	97.552	236.51	186.452	242.49	112.074	178.793	404.969	261.471	183.951
125815	RecName: Full=Ig kappa chain V-III region IARC/BL41; Flags: Precursor	P06311	NA	24	0	12.1305	0	13.342	0	0	0	0	0	0	0	0	0	0	0	9.49785	14.4385	16.9962	0	0	0	0	55.2497	78.7931	10.8281	12.6858	0	0	0	25.3454	32.1528	0	0	0	15.6476	36.9388	0	12.6081	0	0	0	0	33.3639	0	3.01841
125830	RecName: Full=Ig kappa chain V-IV region; Flags: Precursor	P06312	NA	802	244.571	423.466	184.24	282.277	146.568	173.562	143.652	618.315	188.8	362.166	261.648	306.659	733.861	37.1555	136.972	150.71	76.3687	287.672	106.673	163.908	129.234	257.604	409.122	854.352	412.364	268.393	402.655	399.685	91.838	884.786	323.122	121.181	311.87	447.952	579.349	117.227	224.45	226.737	372.391	317.004	107.443	235.682	317.647	327.795	246.186
125870	RecName: Full=Tyrosine-protein kinase Yes; AltName: Full=Proto-oncogene c-Yes; AltName: Full=p61-Yes	P07947	18p11.32	598	41.5232	40.033	38.1227	47.1761	62.9886	87.0208	70.4236	98.4163	58.9001	52.4574	16.6585	24.1181	40.1113	62.0969	37.305	71.6449	57.8602	24.0389	71.312	64.6204	71.9951	67.5334	22.7918	32.504	45.9448	44.8557	34.7327	42.596	51.162	101.568	49.2654	40.5052	16.352	9.07454	33.1971	78.3675	37.5117	35.6648	49.7893	18.8373	41.0436	19.0976	39.324	34.3739	54.8344
125953	RecName: Full=Lamin-B1; Flags: Precursor	P20700	5q23.2	8005	454.501	710.113	586.944	606.173	743.633	1107.99	791.971	984.902	631.547	643.123	412.916	383.647	934.918	460.323	474.518	638.982	722.219	516.036	930.616	778.423	490.335	1126.4	334.892	163.502	842.007	678.883	691.956	301.41	346.077	664.344	421.388	396.181	333.345	336.346	464.835	730.204	475.042	484.701	664.355	427.649	316.932	61.9368	535.645	418.052	687.738
125962	RecName: Full=Prelamin-A/C; Contains: RecName: Full=Lamin-A/C; AltName: Full=70 kDa lamin; AltName: Full=Renal carcinoma antigen NY-REN-32; Flags: Precursor	P02545	1q22	30605	1069.63	1393.7	1553.99	1826.09	1650.23	2390.55	2164.88	1734.39	2071.17	3141.46	2336.31	1153.8	1847	1682.55	1311.8	1212.06	1906.57	2005.15	2590.24	2862.81	1551.37	2493.49	1568.29	1864.45	1759.64	1936.79	2101.85	3239.54	2372.26	1622.11	2203.43	3389.69	1845.36	1562.1	2241.19	1919.04	2798.33	2087.77	1981.52	2141.24	2727.1	2436.32	2035.6	1802.55	1906.78
125969	RecName: Full=40S ribosomal protein SA; AltName: Full=37 kDa laminin receptor precursor; Short=37LRP; AltName: Full=37/67 kDa laminin receptor; Short=LRP/LR; AltName: Full=67 kDa laminin receptor; Short=67LR; AltName: Full=Colon carcinoma laminin-binding protein; AltName: Full=Laminin receptor 1; Short=LamR; AltName: Full=Laminin-binding protein precursor p40; Short=LBP/p40; AltName: Full=Multidr…	P08865	3p22.1	5613	764.308	778.987	458.815	810.47	1009.12	895.806	972.204	317.017	774.401	943.29	628.589	828.682	1056.37	937.263	998.784	1005.55	1234.17	1290.56	1044.63	1210.14	868.005	807.997	521.407	247.865	507.417	649.511	831.111	434.794	753.383	318.923	1060.28	828.411	827.714	726.593	1059.16	681.177	989.674	831.534	1063.09	918.846	812.142	351.525	796.21	822.526	892.507
125985	RecName: Full=Lupus La protein; AltName: Full=La autoantigen; AltName: Full=La ribonucleoprotein; AltName: Full=Sjoegren syndrome type B antigen; Short=SS-B	P05455	2q31.1	2497	366.114	262.591	148.308	209.286	394.313	300.26	272.656	176.824	509.529	263.147	188.449	171.191	640.602	385.671	333.999	467.816	593.392	421.24	431.04	336.53	320.987	395.468	147.333	74.1582	166.456	206.952	234.977	77.3048	170.227	31.806	181.569	161.723	65.2876	90.5785	240.543	144.858	238.524	197.774	256.219	181.759	182.081	44.4791	177.941	240.175	344.973
125993	RecName: Full=Phosphatidylcholine-sterol acyltransferase; AltName: Full=Lecithin-cholesterol acyltransferase; AltName: Full=Phospholipid-cholesterol acyltransferase; Flags: Precursor	P04180	16q22.1	1	0	0	0	0	0	0	0	0	0	0	0	0	0	0	0	0	0	0	0	0	0	0	0	5.73041	0	0	0	0	0	0	0	0	0	0	0	0	0	0	0	0	0	0	0	0	0
126041	RecName: Full=L-lactate dehydrogenase B chain; Short=LDH-B; AltName: Full=LDH heart subunit; Short=LDH-H; AltName: Full=Renal carcinoma antigen NY-REN-46	P07195	12p12.1	8650	1185.58	344.014	1067.93	802.757	1524.68	1844.4	1831.86	1512	1778.34	1213.64	1002.05	1588	1469.75	1043.19	920.754	1536.04	1438.66	1159.41	1164.18	803.911	333.581	894.808	963.396	1034.22	1265.66	763.272	1105.8	1573.87	1122.88	1291.86	961.118	1338.98	917.154	840.916	929.485	806.903	928.322	777.925	1063.08	1071.87	1295.61	1195.34	831.101	873.176	1202.71
126047	RecName: Full=L-lactate dehydrogenase A chain; Short=LDH-A; AltName: Full=Cell proliferation-inducing gene 19 protein; AltName: Full=LDH muscle subunit; Short=LDH-M; AltName: Full=Renal carcinoma antigen NY-REN-59	P00338	11p15.1	12500	2546.74	1393.7	1520.41	1080.22	2735.76	1639.39	1942.37	3034.17	1651.43	1577.33	2629.21	1972.31	1836.91	2092.18	1996.82	1574.58	2265.62	3577.81	1487.08	1585.34	1619.08	1761.74	1107.66	1139.18	1302.51	1115.12	1249.75	1412.35	1255.16	1925.03	1152.85	1405.93	1564.54	1491.6	1146.23	1381.42	1567.88	986.771	1346.35	1501.95	1353.76	1108.84	881.129	1040.07	1978.19
126073	RecName: Full=Low-density lipoprotein receptor; Short=LDL receptor; Flags: Precursor	P01130	19p13.2	7	0	1.80548	0	0	0	0	0	0	0	0	0	2.53801	0	0	0	0	0	0	0	8.86979	0	0	0	0	0	0	0	0	0	0	0	0	0	0	0	0	0	0	0	0	0	0	0	0	0.600604
126132	RecName: Full=Asialoglycoprotein receptor 1; Short=ASGP-R 1; Short=ASGPR 1; AltName: Full=C-type lectin domain family 4 member H1; AltName: Full=Hepatic lectin H1; Short=HL-1	P07306	17p13.1	1	0	0	0	0	0	0	0	0	0	0	0	0	0	0	0	0	0	0	0	0	0	0	0	0	0	5.57999	0	0	0	0	0	0	0	0	0	0	0	0	0	0	0	0	0	0	0
126155	RecName: Full=Galectin-1; Short=Gal-1; AltName: Full=14 kDa laminin-binding protein; Short=HLBP14; AltName: Full=14 kDa lectin; AltName: Full=Beta-galactoside-binding lectin L-14-I; AltName: Full=Galaptin; AltName: Full=HBL; AltName: Full=HPL; AltName: Full=Lactose-binding lectin 1; AltName: Full=Lectin galactoside-binding soluble 1; AltName: Full=Putative MAPK-activating protein PM12; AltName: F…	P09382	22q13.1	3273	448.854	563.576	471.81	556.609	591.159	298.162	1081.54	237.511	1286.08	1314.66	1708.6	1762.32	955.61	233.116	1350.44	1323.79	1574.33	1563.15	1159.28	1130.08	709.472	1249.52	694.1	821.783	944.534	697.622	710.154	1277.19	761.405	432.562	1585.25	1484.39	1808.71	1295.74	890.174	823.052	2112.33	1374.75	774.352	1780.55	1472.02	1517.09	1660.78	985.098	980.439
126178	RecName: Full=L-selectin; AltName: Full=CD62 antigen-like family member L; AltName: Full=Leukocyte adhesion molecule 1; Short=LAM-1; AltName: Full=Leukocyte surface antigen Leu-8; AltName: Full=Leukocyte-endothelial cell adhesion molecule 1; Short=LECAM1; AltName: Full=Lymph node homing receptor; AltName: Full=TQ1; AltName: Full=gp90-MEL; AltName: CD_antigen=CD62L; Flags: Precursor	P14151	1q24.2	1	0	0	0	0	0	0	0	0	0	0	0	0	0	0	0	0	0	0	0	0	0	0	0	0	0	0	0	0	0	0	0	0	0	0	0	0	0	0	4.84508	0	0	0	0	0	0
126213	RecName: Full=Leukosialin; AltName: Full=Galactoglycoprotein; Short=GALGP; AltName: Full=Leukocyte sialoglycoprotein; AltName: Full=Sialophorin; AltName: CD_antigen=CD43; Flags: Precursor	P16150	16p11.2	75	42.2758	19.4089	3.98089	0	0	4.37521	0	0	34.2673	21.9111	33.9208	16.3702	20.9427	0	4.60377	3.03931	9.24061	0	20.1679	0	4.88667	9.16766	13.2599	0	3.465	4.05944	0	0	0	8.11054	5.14445	0	5.54944	18.478	0	0	11.316	4.03458	13.5178	6.39292	0	0	0	11.6656	11.2981
126225	RecName: Full=Lymphocyte function-associated antigen 3; Short=Ag3; AltName: Full=Surface glycoprotein LFA-3; AltName: CD_antigen=CD58; Flags: Precursor	P19256	1p13.1	28	11.2735	18.6325	6.36943	6.8311	0	7.00034	6.95273	0	0	0	0	0	13.4034	0	7.36604	9.7258	0	8.70207	6.45374	6.10242	0	0	0	0	0	6.4951	6.28661	0	0	0	8.23111	9.77525	0	0	8.01156	9.45634	0	0	14.419	0	0	0	8.54116	18.665	4.94605
126306	RecName: Full=Gastric triacylglycerol lipase; Short=GL; Short=Gastric lipase; Flags: Precursor	P07098	10q23.31	45	0	0	20.0045	0	0	0	0	0	0	0	0	0	0	0	0	0	0	0	0	0	0	0	0	0	20.8945	0	19.7444	153.211	0	0	0	0	0	0	0	0	0	0	0	0	0	0	0	0	0.909295
126314	RecName: Full=Lipoprotein lipase; Short=LPL; Flags: Precursor	P06858	8p21.3	1	0	0	0	0	0	0	0	0	0	0	0	0	0	0	0	0	0	0	0	0	0	0	0	0	0	3.41848	0	0	0	0	0	0	0	0	0	0	0	0	0	0	0	0	0	0	0
126318	RecName: Full=Pancreatic triacylglycerol lipase; Short=PL; Short=PTL; Short=Pancreatic lipase; Flags: Precursor	P16233	10q25.3	23	0	0	0	0	0	0	0	17.2387	0	0	0	0	0	0	0	0	0	0	0	0	0	0	0	16.267	0	0	30.4191	0	0	41.8608	0	0	0	0	0	0	0	0	7.75213	0	0	0	0	0	0.783578
126353	RecName: Full=Leukotriene A-4 hydrolase; Short=LTA-4 hydrolase; AltName: Full=Leukotriene A(4) hydrolase	P09960	12q23.1	4347	417.453	256.667	370.073	335.406	248.793	223.415	347.068	542.272	336.503	344.265	296.09	178.616	389.377	250.176	207.961	268.614	405.317	320.453	374.972	332.087	319.913	276.08	237.275	119.673	483.172	329.539	272.66	185.835	372.838	610.613	350.26	363.972	199.816	177.421	360.586	286.321	274.104	169.043	513.278	259.483	234.053	131.534	262.106	374.217	320.071
126396	RecName: Full=Arachidonate 15-lipoxygenase; Short=15-LOX; Short=15-LOX-1; AltName: Full=12/15-lipoxygenase; AltName: Full=Arachidonate 12-lipoxygenase, leukocyte-type; Short=12-LOX; AltName: Full=Arachidonate omega-6 lipoxygenase	P16050	17p13.2	154	10.6435	2.34548	0	10.3189	1.91355	2.64363	0	40.3626	31.0579	39.7179	0	0	17.7159	13.5825	2.78173	7.34577	33.5007	0	34.121	18.4363	0	58.1634	0	0	0	0	0	0	0	0	3.10843	0	0	0	0	82.1359	13.675	0	8.16785	7.72558	2.80547	0	19.3531	0	14.7569
126407	RecName: Full=Arachidonate 5-lipoxygenase; Short=5-LO; Short=5-lipoxygenase	P09917	10q11.21	204	14.6355	41.467	16.5378	7.60138	1.87948	0	2.57891	19.822	13.5578	9.7527	16.7759	0	17.4005	43.3573	5.46442	7.21499	24.6782	6.45554	16.7567	6.79052	31.9011	5.44075	10.4925	0	8.22552	9.63665	11.6591	0	0	19.2535	9.15925	7.25167	3.29344	0	8.91495	10.5226	53.726	4.78882	45.4604	41.7342	2.75552	0	22.1766	10.3848	14.094
126467	RecName: Full=Receptor-type tyrosine-protein phosphatase alpha; Short=Protein-tyrosine phosphatase alpha; Short=R-PTP-alpha; Flags: Precursor	P18433	20p13	85	3.5142	15.4884	1.98548	8.51759	1.57951	4.3643	15.1712	9.99502	0	0	2.81969	2.72156	0	2.80288	6.88844	12.1269	0	0	2.01176	9.51125	0	0	15.4313	6.28773	1.72818	4.04932	9.79833	5.24362	0	8.09031	5.13162	0	2.7678	9.21597	2.49737	11.7909	0	4.02452	2.24735	0	0	0	2.66246	2.90914	4.52264
126471	RecName: Full=Receptor-type tyrosine-protein phosphatase epsilon; Short=Protein-tyrosine phosphatase epsilon; Short=R-PTP-epsilon; Flags: Precursor	P23469	10q26.2	31	0	6.65447	2.2748	0	3.61934	2.50012	9.93248	0	3.26355	0	0	0	4.78691	3.2113	2.63073	1.73675	2.64018	0	4.60981	6.5383	2.79238	2.61933	0	0	0	2.31968	4.49044	0	0	0	2.93968	0	0	0	0	0	0	0	2.57482	0	0	0	0	3.33304	2.71866
126536	RecName: Full=Ig lambda chain V region 4A; Flags: Precursor	P04211	NA	70	60.2219	53.0841	0	29.1928	0	0	14.8563	0	19.5255	56.1822	0	0	28.6396	0	0	10.3908	31.5918	0	55.1602	0	0	15.6712	45.3331	129.302	23.6923	41.6353	26.8659	0	94.9777	0	17.5878	62.6619	0	0	51.3562	0	0	55.1738	123.239	0	31.7474	22.1581	36.5007	0	17.0235
126537	RecName: Full=Ig lambda chain V-I region VOR	P01699	NA	177	50.7817	41.9651	43.0367	123.083	22.8247	31.533	31.3186	0	0	157.918	20.3729	0	105.657	0	16.5902	32.8574	33.2995	39.1985	116.284	68.7209	35.2192	33.0366	127.423	318.012	74.919	73.1431	70.7952	56.8295	125.14	87.6815	92.6927	66.049	39.996	44.3916	108.264	42.5961	0	72.6952	81.1879	184.3	50.1952	186.847	192.369	84.0767	45.6226
126539	RecName: Full=Ig lambda chain V-I region HA	P01700	NA	188	25.1642	55.4539	71.0874	137.232	11.3104	31.2515	46.5585	0	20.3972	58.6903	60.5729	38.9766	44.8773	0	16.442	54.2734	16.5011	38.8485	100.84	54.4859	69.8095	16.3708	78.9281	247.636	111.375	115.984	112.261	37.5481	124.022	57.9324	128.611	65.4593	39.6389	43.9953	143.064	42.2158	0	144.092	160.926	91.3274	82.9117	254.62	171.586	41.663	44.052
126541	RecName: Full=Ig lambda chain V-I region NEW	P01701	NA	14	0	0	0	0	0	0	0	0	0	0	0	0	0	0	16.5902	0	0	19.5993	29.0709	0	35.2192	16.5183	15.9278	0	0	0	0	0	0	0	0	0	0	0	0	21.2981	20.3893	0	0	0	0	0	38.4737	42.0383	5.31808
126543	RecName: Full=Ig lambda chain V-I region NIG-64	P01702	NA	167	63.4772	41.9651	14.3456	107.698	0	31.533	0	0	0	0	0	0	60.3755	40.5029	16.5902	43.8099	16.6498	58.7978	72.6772	123.698	70.4385	33.0366	175.206	522.448	24.973	73.1431	70.7952	18.9432	0	0	111.231	0	0	0	108.264	21.2981	20.3893	159.929	178.613	161.263	66.927	186.847	134.658	105.096	36.1634
126545	RecName: Full=Ig lambda chain V-I region NEWM	P01703	NA	138	27.363	45.2246	46.3794	99.4821	12.2987	50.9733	16.8756	0	0	127.637	21.9552	21.1911	81.331	21.8244	17.8787	23.6063	17.9429	0	93.9865	44.4351	56.932	17.8013	102.99	269.274	67.2816	63.0593	91.5526	40.829	80.9155	31.4972	119.871	94.9053	0	47.8395	97.2277	45.9046	0	78.3414	122.491	74.4806	36.0626	176.189	103.655	45.3034	38.4145
126547	RecName: Full=Ig lambda chain V-I region WAH	P04208	NA	434	168.069	113.96	116.87	344.689	34.8652	48.1675	79.7332	0	41.9171	261.325	165.973	80.0987	153.708	0	50.6837	122.688	67.821	159.671	281.241	97.9746	125.529	50.4642	308.182	809.618	190.734	253.25	230.701	77.163	229.384	119.054	320.938	134.522	122.19	158.222	294.002	108.444	20.7634	177.67	363.781	351.904	102.232	380.55	352.617	149.834	116.611
126549	RecName: Full=Ig lambda chain V-I region MEM	P06887	NA	2	0	0	0	0	0	0	0	0	0	0	0	0	0	0	0	0	0	19.4243	0	0	0	0	0	0	0	0	0	0	0	0	0	0	0	0	0	0	0	0	16.0926	0	0	0	0	0	0.882921
126550	RecName: Full=Ig lambda chain V-I region EPS	P06888	NA	25	0	0	0	0	0	32.1116	0	0	0	0	0	0	0	0	16.8946	0	0	19.9589	44.4065	13.9964	35.8654	16.8214	0	92.5277	0	14.897	0	0	0	0	0	0	0	0	0	21.6889	20.7634	44.4174	0	0	0	23.7844	19.5898	42.8097	8.18431
126554	RecName: Full=Ig lambda chain V-II region NEI	P01705	NA	5	0	0	0	0	0	0	0	0	0	0	0	0	15.0939	0	0	0	0	0	0	0	0	0	0	0	0	0	0	0	0	0	0	0	0	0	72.1763	0	0	0	0	0	0	0	0	0	0.686085
126557	RecName: Full=Ig lambda chain V-II region TRO	P01707	NA	8	0	0	0	0	0	0	0	0	0	0	0	0	0	0	0	0	0	0	0	0	17.6096	0	15.9278	22.7151	0	0	0	0	0	0	0	0	0	0	0	0	0	14.539	16.2376	0	0	0	38.4737	21.0192	0.800437
126558	RecName: Full=Ig lambda chain V-II region BUR	P01708	NA	41	51.7135	0	43.8264	31.3353	0	0	0	0	0	0	0	0	46.1125	0	0	11.1534	0	0	0	0	0	0	64.8804	138.792	50.8624	0	43.2565	0	0	0	18.8787	0	0	0	36.7503	0	0	44.4174	33.071	0	0	23.7844	19.5898	21.4048	8.37005
126561	RecName: Full=Ig lambda chain V-II region VIL	P01711	NA	1	0	0	0	0	0	0	0	0	0	0	0	0	0	0	0	0	0	0	14.5354	0	0	0	0	0	0	0	0	0	0	0	0	0	0	0	0	0	0	0	0	0	0	0	0	0	0.660702
126564	RecName: Full=Ig lambda chain V-II region NIG-84	P04209	NA	23	0	0	42.6524	15.248	0	0	0	0	0	0	0	0	0	0	0	10.8547	0	0	43.217	0	0	0	15.7856	112.562	0	0	14.0326	0	0	28.9662	0	0	0	0	0	21.1079	0	43.2277	16.0926	0	0	46.2946	0	0	5.08964
126565	RecName: Full=Ig lambda chain V-III region SH	P01714	NA	235	52.1923	28.7539	58.9762	142.315	11.7294	32.409	0	98.963	0	121.728	104.694	60.6302	108.592	20.814	85.255	33.7701	17.1122	120.862	119.514	155.386	144.79	84.8858	180.073	536.961	115.5	105.245	116.419	58.4081	77.1694	120.156	38.107	22.6279	123.321	91.2495	166.908	109.448	41.9112	104.6	100.132	165.742	51.5895	144.028	177.941	108.015	72.8805
126566	RecName: Full=Ig lambda chain V-IV region Bau	P01715	NA	11	0	0	0	0	0	0	0	0	0	0	0	0	0	0	17.3727	0	0	20.5238	0	0	36.8805	34.595	0	0	0	0	0	0	0	0	0	0	0	0	0	0	0	0	0	24.1242	0	0	40.2885	44.0213	4.97145
126568	RecName: Full=Ig lambda chain V-IV region Hil	P01717	NA	373	118.53	58.0452	119.055	175.566	47.3559	32.7119	194.936	199.776	42.7006	266.209	211.345	101.995	62.6325	21.0085	68.8415	102.257	69.0887	142.324	226.182	128.322	54.8037	222.766	214.803	848.315	155.439	121.404	132.195	58.954	233.672	333.517	192.316	159.876	186.71	115.128	149.749	66.2827	63.4544	241.321	168.446	286.785	69.4289	411.892	99.78	130.83	121.202
126570	RecName: Full=Ig lambda chain V-IV region MOL	P06889	NA	1	0	0	0	0	0	0	0	0	0	0	0	0	0	0	0	0	0	20.5238	0	0	0	0	0	0	0	0	0	0	0	0	0	0	0	0	0	0	0	0	0	0	0	0	0	0	0.932898
126571	RecName: Full=Ig lambda chain V-V region DEL	P01719	NA	39	0	0	44.2322	0	0	0	0	0	0	0	0	0	139.618	0	0	11.2567	0	0	29.8784	0	0	0	0	256.807	12.8333	0	0	0	0	0	19.0535	0	0	0	92.7264	0	20.9556	29.8858	0	0	17.1965	48.0092	0	0	10.2266
126574	RecName: Full=Ig lambda chain V-VI region SUT	P06317	NA	4	0	0	0	0	0	0	0	0	0	0	0	0	0	0	0	0	0	0	0	0	0	0	0	45.4303	12.4865	0	0	0	0	0	0	0	0	0	0	0	0	0	0	0	0	23.3558	0	0	0
126575	RecName: Full=Ig lambda chain V-VI region WLT	P06318	NA	1	0	0	0	0	0	0	0	0	0	0	0	0	0	0	0	0	0	0	0	0	0	0	0	0	0	0	0	0	0	0	0	0	0	0	18.0441	0	0	0	0	0	0	0	0	0	0
126676	RecName: Full=Mannose-binding protein C; Short=MBP-C; AltName: Full=Collectin-1; AltName: Full=MBP1; AltName: Full=Mannan-binding protein; AltName: Full=Mannose-binding lectin; Flags: Precursor	P11226	10q21.1	6	0	0	0	0	0	0	0	0	0	0	0	0	0	0	0	0	0	0	0	0	15.7634	0	0	40.6674	0	0	0	0	0	0	0	0	0	0	0	0	0	0	0	0	0	0	0	0	0.71652
126682	RecName: Full=NF-kappa-B inhibitor alpha; AltName: Full=I-kappa-B-alpha; Short=IkB-alpha; Short=IkappaBalpha; AltName: Full=Major histocompatibility complex enhancer-binding protein MAD3	P25963	14q13.2	15	0	0	5.02321	0	3.99612	0	0	0	0	0	0	0	0	7.09119	5.80918	7.67019	0	0	0	0	0	0	5.57726	0	4.37224	5.12232	9.91579	6.63309	0	0	0	0	0	0	6.31827	7.45768	0	0	0	0	0	0	0	7.36002	1.34499
126730	RecName: Full=Macrophage mannose receptor 1; Short=MMR; AltName: Full=C-type lectin domain family 13 member D; AltName: Full=C-type lectin domain family 13 member D-like; AltName: Full=Macrophage mannose receptor 1-like protein 1; AltName: CD_antigen=CD206; Flags: Precursor	P22897	10p12.33	852	15.4856	4.26569	17.4984	49.2628	1.74007	6.0099	13.1319	7.34067	3.13803	24.0781	41.9351	2.9982	41.4252	0	26.5602	17.5345	26.6556	2.98835	4.43251	27.2429	14.7674	7.55577	48.5712	51.9515	37.125	43.494	25.9064	2.88831	13.3562	102.496	46.6392	10.0707	18.2949	47.3795	45.3952	29.2263	97.9272	19.9512	54.4673	52.6889	8.92896	3.56112	27.8644	27.2412	16.184
126733	RecName: Full=NAD-dependent malic enzyme, mitochondrial; Short=NAD-ME; AltName: Full=Malic enzyme 2; Flags: Precursor	P23368	18q21.2	1978	135.128	135.596	128.152	204.699	62.9047	95.895	113.101	210.466	89.9711	135.068	147.145	97.1745	160.657	153.966	170.277	114.495	129.748	70.7789	124.323	143.678	207.516	141.282	136.232	12.9523	159.01	233.557	107.647	50.407	209.309	338.865	147.991	200.861	136.836	151.874	209.206	335.991	197.643	124.354	206.779	179.527	89.0449	39.9529	186.472	231.715	135.092
126825	RecName: Full=Chymase; AltName: Full=Alpha-chymase; AltName: Full=Mast cell protease I; Flags: Precursor	P23946	14q12	2045	5.70524	37.7176	45.1275	401.016	0	0	77.409	0	0	195.159	18.3108	8.8368	40.6985	9.10084	14.911	4.92196	7.48228	281.849	437.652	203.826	15.8273	193.003	479.576	255.2	460.13	525.919	197.252	34.0517	1349.68	1037.62	1166.35	514.487	323.53	428.91	883.867	334.992	1191.16	1012.73	744.299	1097.41	857.18	608.765	994.164	784.006	90.8434
127069	RecName: Full=Methylated-DNA--protein-cysteine methyltransferase; AltName: Full=6-O-methylguanine-DNA methyltransferase; Short=MGMT; AltName: Full=O-6-methylguanine-DNA-alkyltransferase	P16455	10q26.3	140	34.0385	0	123.081	24.7504	79.5556	59.1816	25.1911	0	44.1446	0	0	10.5444	24.2814	43.4378	71.1694	5.87307	44.6406	10.5098	31.1775	14.7401	0	44.2882	85.4102	0	87.0435	15.6887	30.3701	10.1579	0	0	19.8819	0	0	0	0	45.6828	21.8667	15.5926	26.1213	0	0	0	82.5233	45.0846	31.3911
127116	RecName: Full=Midkine; Short=MK; AltName: Full=Amphiregulin-associated protein; Short=ARAP; AltName: Full=Midgestation and kidney protein; AltName: Full=Neurite outgrowth-promoting factor 2; AltName: Full=Neurite outgrowth-promoting protein; Flags: Precursor	P21741	11p11.2	28	29.5635	43.4324	22.2707	0	26.5756	0	0	0	0	0	15.8139	0	11.7162	0	38.6331	8.50157	0	0	0	0	27.338	0	0	0	9.69231	11.3551	21.9812	0	0	0	0	0	31.0458	17.2289	0	0	0	0	0	0	0	0	14.9321	0	10.1748
127128	RecName: Full=Myosin light chain 1/3, skeletal muscle isoform; Short=MLC1/MLC3; Short=MLC1F/MLC3F; AltName: Full=Myosin light chain alkali 1/2; Short=Myosin light chain A1/A2	P05976	2q34	840	79.9027	144.066	262.657	105.636	26.119	90.2105	170.234	13.7732	153.084	79.0605	233.133	326.278	146.815	162.22	123.4	162.932	266.739	280.35	191.283	196.598	161.21	198.475	173.154	129.968	321.495	167.4	40.5065	140.902	71.6005	33.4455	190.928	302.327	343.265	266.693	165.187	134.046	244.986	216.287	185.811	237.263	411.653	587.989	341.206	168.37	162.463
127138	RecName: Full=Myosin light chain 4; AltName: Full=Myosin light chain 1, embryonic muscle/atrial isoform; AltName: Full=Myosin light chain alkali GT-1 isoform	P12829	17q21.32	3	0	0	0	0	0	0	0	0	0	0	0	0	0	0	0	6.17119	0	0	0	0	9.92217	0	0	0	0	0	0	0	0	0	0	0	11.2679	0	0	0	0	0	0	0	0	0	0	0	0.731516
127153	RecName: Full=Myosin light chain 6B; AltName: Full=Myosin light chain 1 slow-twitch muscle A isoform; Short=MLC1sa; AltName: Full=Smooth muscle and nonmuscle myosin light chain alkali 6B	P14649	12q13.2	1457	121.949	149.299	290.912	155.999	188.797	302.899	459.616	167	285.56	505.64	456.627	430.241	201.373	205.338	247.895	210.414	231.015	324.236	356.817	278.716	234.936	273.267	152.999	133.342	419.798	163.939	173.789	404.364	387.331	171.569	267.115	763.691	554.944	450.106	211.844	204.584	304.663	395.699	190.635	528.645	526.808	847.547	410.633	179.471	276.298
127169	RecName: Full=Myosin regulatory light chain 12A; AltName: Full=MLC-2B; AltName: Full=Myosin RLC; AltName: Full=Myosin regulatory light chain 2, nonsarcomeric; AltName: Full=Myosin regulatory light chain MRLC3	P19105	18p11.31	3191	337.877	472.169	512.162	499.35	140.752	317.267	528.57	203.135	1376.03	820.063	1071.18	944.555	1018.97	920.196	1238.44	789.155	1307.74	1119.57	594.423	954.618	1143.08	1222.36	713.4	398.113	737.579	560.25	91.9095	405.782	471.139	322.524	1239.48	871.769	1285.13	907.692	1030.73	843.328	1958.8	868.261	642.951	882.297	1335.9	1561.56	1336.12	818.641	796.893
127234	RecName: Full=Moesin; AltName: Full=Membrane-organizing extension spike protein	P26038	Xq12	15698	1245.56	769.627	634.735	953.04	985.753	1231.43	1241.13	1356.84	1433.25	1648.08	1642.15	877.615	1811.89	525.94	660.645	785.902	1508.61	1067.02	1904.24	1306.15	1446.52	1347.34	876.335	926.4	1285.11	1024.36	1266.58	1523.27	1145.91	2114.08	788.161	1414.62	1007.94	1011.97	857.39	1126.73	1361.06	1171.92	1377.55	997.162	1477.41	1316.47	1210.12	982.582	1199.25
127293	RecName: Full=Cation-dependent mannose-6-phosphate receptor; Short=CD Man-6-P receptor; Short=CD-MPR; AltName: Full=46 kDa mannose 6-phosphate receptor; Short=MPR 46; Flags: Precursor	P20645	12p13.31	305	66.1354	39.2382	11.4972	30.8263	41.1586	44.226	25.1001	48.2311	57.7306	23.7304	106.13	63.0379	127.017	56.8063	26.5922	39.5001	60.0473	54.977	40.7727	71.5988	63.509	72.8118	19.1479	36.4098	25.0181	41.0341	22.6953	0	50.1462	70.2718	59.4304	35.2897	72.1227	71.1548	57.8452	68.2768	32.6817	29.1306	45.5473	101.548	26.8191	18.7184	53.9604	50.5371	53.2125
127370	RecName: Full=Metallothionein-1E; Short=MT-1E; AltName: Full=Metallothionein-IE; Short=MT-IE	P04732	16q12.2	209	0	559.994	78.3127	223.971	20.7667	0	0	87.6066	0	0	148.288	393.6	0	36.851	60.3773	0	0	213.985	105.799	25.0099	64.0874	120.232	0	0	22.7213	532.386	154.589	0	91.0852	425.471	101.202	40.0625	618.627	767.393	0	387.555	333.916	26.4563	88.6412	544.97	0	0	455.062	458.976	97.2218
127506	RecName: Full=Ig mu heavy chain disease protein; AltName: Full=BOT	P04220	NA	5165	414.469	369.315	549.791	646.422	242.987	313.314	346.748	539.867	216.179	610.82	618.846	374.016	398.501	183.972	433.296	149.245	236.333	550.835	524.057	273.126	1574.73	726.848	596.866	1812.04	939.361	448.511	767.738	295.775	461.832	1153.31	594.703	531.264	448.497	680.521	563.473	652.995	735.108	536.568	783.64	1360.33	261.246	537.065	1414.43	608.642	467.896
127571	RecName: Full=Interferon-induced GTP-binding protein Mx2; AltName: Full=Interferon-regulated resistance GTP-binding protein MxB; AltName: Full=Myxovirus resistance protein 2; AltName: Full=p78-related protein	P20592	21q22.3	130	3.9418	0	2.22707	0	5.31512	0	0	7.47413	25.5607	3.06448	15.8139	24.4217	11.7162	0	18.0288	6.80126	56.8653	100.409	6.76966	6.40114	2.7338	38.4657	0	0	1.93846	2.27102	0	0	0	9.07473	0	0	0	3.44578	0	0	3.16533	0	0	0	0	0	0	3.26311	15.2731
127604	RecName: Full=N-myc proto-oncogene protein; AltName: Full=Class E basic helix-loop-helix protein 37; Short=bHLHe37	P04198	2p24.3	1	0	0	0	0	0	0	0	0	0	0	0	0	0	0	0	0	0	0	0	3.28794	0	0	0	0	0	0	0	0	0	0	0	0	0	0	0	0	0	0	0	0	0	0	0	0	0.149452
127619	RecName: Full=Myc proto-oncogene protein; AltName: Full=Class E basic helix-loop-helix protein 39; Short=bHLHe39; AltName: Full=Proto-oncogene c-Myc; AltName: Full=Transcription factor p64	P01106	8q24.21	1	0	0	0	0	0	0	0	0	0	4.99113	0	0	0	0	0	0	0	0	0	0	0	0	0	0	0	0	0	0	0	0	0	0	0	0	0	0	0	0	0	0	0	0	0	0	0.22687
127625	RecName: Full=Myogenin; AltName: Full=Class C basic helix-loop-helix protein 3; Short=bHLHc3; AltName: Full=Myogenic factor 4; Short=Myf-4	P15173	1q32.1	1	0	0	0	0	0	0	0	0	0	0	0	0	7.47955	0	0	0	0	0	0	0	0	0	0	0	0	0	0	0	0	0	0	0	0	0	0	0	0	0	0	0	0	0	0	0	0.33998
127661	RecName: Full=Myoglobin	P02144	22q12.3	102	0	20.1651	206.8	55.4473	0	0	0	0	0	14.228	132.159	0	0	58.3872	0	63.1546	0	0	0	9.90652	38.0779	11.9061	34.4414	32.7452	9.00001	84.352	20.4111	13.6538	0	0	26.7244	15.8689	86.4848	15.9983	13.0058	30.7024	0	20.9589	70.2223	0	0	0	83.1932	60.6007	27.7378
127717	RecName: Full=Inositol monophosphatase 1; Short=IMP 1; Short=IMPase 1; AltName: Full=Inositol-1(or 4)-monophosphatase 1; AltName: Full=Lithium-sensitive myo-inositol monophosphatase A1	P29218	8q21.13	695	127.184	72.8709	189.703	110.975	100.61	69.4979	156.876	144.693	115.461	47.4608	40.8193	78.7974	96.7751	121.728	66.4805	61.4446	126.767	109.954	128.143	192.766	56.4525	105.908	108.505	81.9221	160.116	123.102	141.846	91.0913	190.555	70.2718	118.861	70.5794	48.0818	62.2605	151.844	93.8806	73.5338	81.5656	162.669	92.3165	93.8669	140.388	123.338	134.765	105.517
127721	RecName: Full=Myelin protein P0; AltName: Full=Myelin peripheral protein; Short=MPP; AltName: Full=Myelin protein zero; Flags: Precursor	P25189	1q23.3	62	0	0	0	13.7724	0	0	0	0	0	0	0	0	0	0	0	0	0	0	0	0	0	0	57.0319	0	11.1774	45.8324	0	33.9144	11.202	65.4076	16.595	29.5622	8.95072	59.6065	8.07617	0	18.2517	52.0591	21.8029	0	7.4888	20.9072	8.61005	28.2233	0.626018
127801	RecName: Full=Alpha-N-acetylgalactosaminidase; AltName: Full=Alpha-galactosidase B; Flags: Precursor	P17050	22q13.2	362	48.0017	7.55577	19.3717	54.0173	27.7395	8.51623	38.0624	52.0098	0	42.6493	16.5065	15.932	8.15289	65.6324	13.4417	20.7058	35.9732	42.3459	39.2563	22.2716	9.51176	17.8446	25.8101	12.2695	53.9562	55.3111	42.0637	20.4641	87.8717	78.9347	45.0608	41.6221	16.2028	29.9725	82.8447	126.545	55.0659	54.9724	83.3213	99.5491	4.51879	6.30778	72.735	56.7671	27.5226
127803	RecName: Full=Sodium/glucose cotransporter 1; Short=Na(+)/glucose cotransporter 1; AltName: Full=High affinity sodium-glucose cotransporter; AltName: Full=Solute carrier family 5 member 1	P13866	22q12.3	34	27.5896	7.01525	0	0	1.90779	0	13.0887	20.1205	0	0	3.40571	3.28718	0	16.927	0	0	0	0	0	0	0	0	0	0	0	0	0	0	0	0	0	0	0	0	0	0	0	0	0	0	0	0	0	0	4.24281
127809	RecName: Full=Sodium/hydrogen exchanger 1; AltName: Full=APNH; AltName: Full=Na(+)/H(+) antiporter, amiloride-sensitive; AltName: Full=Na(+)/H(+) exchanger 1; Short=NHE-1; AltName: Full=Solute carrier family 9 member 1	P19634	1p36.11	161	8.64536	17.1465	35.1686	2.09543	6.21727	2.14734	4.26548	16.3927	2.80305	0	24.9724	16.0689	0	16.549	4.51904	4.47506	2.26763	16.0161	0	3.74381	2.39836	4.49947	17.3545	0	8.50307	13.9465	15.4273	5.15998	0	19.9032	2.52488	0	19.0656	36.2759	12.2877	23.2057	2.77694	3.96033	8.846	0	0	0	0	5.72547	8.65416
127819	RecName: Full=Nuclear receptor subfamily 4 group A member 1; AltName: Full=Early response protein NAK1; AltName: Full=Nuclear hormone receptor NUR/77; Short=Nur77; AltName: Full=Orphan nuclear receptor HMR; AltName: Full=Orphan nuclear receptor TR3; AltName: Full=ST-59; AltName: Full=Testicular receptor 3	P22736	12q13.13	1	0	0	0	0	0	0	0	0	0	0	0	0	0	0	0	0	0	0	0	0	3.26867	0	0	0	0	0	0	0	0	0	0	0	0	0	0	0	0	0	0	0	0	0	0	0	0.148576
127846	RecName: Full=NADH-cytochrome b5 reductase 3; Short=B5R; Short=Cytochrome b5 reductase; AltName: Full=Diaphorase-1; Contains: RecName: Full=NADH-cytochrome b5 reductase 3 membrane-bound form; Contains: RecName: Full=NADH-cytochrome b5 reductase 3 soluble form	P00387	22q13.2	3535	374.536	185.706	412.638	414.178	584.987	366.297	461.976	754.552	425.02	458.604	586.008	449.59	378.5	477.961	507.791	545.259	835.032	599.894	493.143	532.188	376.647	450.769	499.266	820.915	313.116	485.515	459.487	635.697	452.249	1261.04	642.628	503.377	353.984	433.814	618.834	369.143	691.744	477.18	658.674	756.106	542.975	516.777	553.331	426.319	485.058
127962	RecName: Full=Cytoplasmic protein NCK1; AltName: Full=NCK adaptor protein 1; Short=Nck-1; AltName: Full=SH2/SH3 adaptor protein NCK-alpha	P16333	3q22.3	41	7.47583	0	8.44752	0	10.0804	9.28427	0	49.6128	6.05964	5.81195	0	0	4.44408	0	0	3.22473	4.90218	5.77061	0	12.1401	5.18479	4.86348	0	0	3.67639	8.6142	12.5065	5.57743	0	0	0	0	0	6.53511	0	6.27078	6.0032	4.28072	0	0	0	6.87665	5.6639	6.18867	6.24102
127981	RecName: Full=Nucleoside diphosphate kinase A; Short=NDK A; Short=NDP kinase A; AltName: Full=Granzyme A-activated DNase; Short=GAAD; AltName: Full=Metastasis inhibition factor nm23; AltName: Full=Tumor metastatic process-associated protein; AltName: Full=nm23-H1	P15531	17q21.33	4720	1381.38	1879.6	1644.74	1123.54	2408.53	1704.03	1909.71	755.895	2299.51	1052.31	1874.57	3116.07	1642.35	916.91	1865.74	1375.69	1629.27	1116.38	1125.16	1053.87	823.018	1097.71	1128.26	995.282	1249.22	1260.56	1488.93	1203.51	859.017	747.023	1353.8	1221.91	2248.99	1799.18	988.269	839.872	908.261	923.707	1079.05	1093.53	769.77	409.342	814.782	844.224	1536.18
127983	RecName: Full=Nucleoside diphosphate kinase B; Short=NDK B; Short=NDP kinase B; AltName: Full=C-myc purine-binding transcription factor PUF; AltName: Full=Histidine protein kinase NDKB; AltName: Full=nm23-H2	P22392	17q21.33	4825	1233.04	1532.28	1602.83	1224.66	2400.2	1738.57	1955.46	791.053	2224.37	1052.31	1725.8	2771.44	1741.55	1183.11	1938.43	1431.68	1726.54	1145.01	1188.85	1003.69	1028.77	1302.77	918.89	1011.87	1267.46	1388.76	1581.99	1189.68	822.463	768.367	1516.26	1286.22	2219.78	1750.55	1106.86	1088.72	997.598	1082.97	1197.63	1110.35	904.174	375.23	814.782	1089.82	1542.84
128062	RecName: Full=Neprilysin; AltName: Full=Atriopeptidase; AltName: Full=Common acute lymphocytic leukemia antigen; Short=CALLA; AltName: Full=Enkephalinase; AltName: Full=Neutral endopeptidase 24.11; Short=NEP; Short=Neutral endopeptidase; AltName: Full=Skin fibroblast elastase; Short=SFE; AltName: CD_antigen=CD10	P08473	3q25.2	42	7.5157	0	0	0	0	2.33345	0	0	6.09196	0	15.0759	5.8205	4.46779	0	0	0	7.39249	2.90069	2.15125	0	20.8498	4.88942	0	0	0	0	4.19107	2.80359	0	0	2.7437	0	2.9597	0	2.67052	0	0	0	0	0	0	0	8.54116	6.22167	3.61313
128100	RecName: Full=Neuromodulin; AltName: Full=Axonal membrane protein GAP-43; AltName: Full=Growth-associated protein 43; AltName: Full=Neural phosphoprotein B-50; AltName: Full=pp46	P17677	3q13.31	21	0	0	0	0	0	0	0	0	0	0	0	0	0	0	0	0	0	0	0	0	0	0	14.8571	0	5.82353	40.9355	0	17.6697	0	0	0	0	9.3268	20.7037	0	0	9.50928	6.78081	7.57299	10.7444	0	0	8.97181	19.6061	0
128156	RecName: Full=Tumor necrosis factor receptor superfamily member 16; AltName: Full=Gp80-LNGFR; AltName: Full=Low affinity neurotrophin receptor p75NTR; AltName: Full=Low-affinity nerve growth factor receptor; Short=NGF receptor; AltName: Full=p75 ICD; AltName: CD_antigen=CD271; Flags: Precursor	P08138	17q21.33	1	0	0	0	0	0	0	0	0	0	0	0	0	0	0	0	0	0	0	0	0	0	0	0	0	0	0	0	0	0	0	0	0	0	0	0	0	0	0	0	0	0	0	0	5.464	0
128364	RecName: Full=Neuromedin-K receptor; Short=NKR; AltName: Full=NK-3 receptor; Short=NK-3R; AltName: Full=Neurokinin B receptor; AltName: Full=Tachykinin receptor 3	P29371	4q24	1	0	0	0	0	0	0	0	0	0	0	0	0	0	0	0	0	0	0	0	0	0	0	0	0	0	0	0	0	0	0	0	0	0	0	0	0	0	0	0	5.49928	0	0	0	0	0
128616	RecName: Full=Sodium-dependent noradrenaline transporter; AltName: Full=Norepinephrine transporter; Short=NET; AltName: Full=Solute carrier family 6 member 2	P23975	16q12.2	1	0	0	0	0	0	0	0	0	0	0	0	0	0	0	2.98462	0	0	0	0	0	0	0	0	0	0	0	0	0	0	0	0	0	0	0	0	0	0	0	0	0	0	0	0	0	0.135664
128641	RecName: Full=NADH-ubiquinone oxidoreductase chain 1; AltName: Full=NADH dehydrogenase subunit 1	P03886	MT	359	26.5886	73.241	20.0297	69.8148	39.8355	33.0205	16.398	33.6101	35.9196	0	78.2241	48.0466	36.8803	70.6889	57.9091	68.8146	34.8702	75.2538	5.07369	38.38	24.587	28.8291	72.2763	23.7866	39.2264	61.2746	59.3077	19.8367	34.9446	30.6058	38.826	7.68494	97.7261	85.2236	100.774	148.685	113.872	81.1991	45.3427	24.1242	23.3613	40.7625	53.718	58.695	41.6371
128676	RecName: Full=NADH-ubiquinone oxidoreductase chain 2; AltName: Full=NADH dehydrogenase subunit 2	P03891	MT	152	12.1832	17.8987	0	14.7646	18.2532	20.1739	5.00917	53.9021	26.3341	0	52.1358	31.4508	24.1415	19.4344	37.1486	7.00706	10.652	25.078	0	8.79311	0	21.1358	15.2852	0	0	9.35894	18.117	18.1789	0	28.048	17.7906	0	70.3676	63.9009	28.8601	20.4388	78.2665	13.9524	31.1649	36.8468	0	0	24.6143	20.1711	18.4316
128710	RecName: Full=NADH-ubiquinone oxidoreductase chain 3; AltName: Full=NADH dehydrogenase subunit 3	P03897	MT	71	36.7616	94.5128	13.8466	44.5507	110.154	15.2181	0	0	19.8651	0	58.9928	75.9196	14.5689	0	0	10.5715	16.0706	0	14.0299	13.2661	16.9971	0	61.4953	43.8501	12.0522	28.2396	68.3327	18.2843	0	0	53.6812	21.2505	77.2097	85.6952	17.4164	20.5573	19.6801	0	0	0	16.1498	0	18.5678	0	25.2421
128748	RecName: Full=NADH-ubiquinone oxidoreductase chain 4; AltName: Full=NADH dehydrogenase subunit 4	P03905	MT	487	49.1222	67.6562	24.2843	74.4129	22.0788	38.1282	22.7214	64.0349	54.748	42.9629	68.9748	52.3084	51.1021	63.6662	60.18	42.3782	52.3433	47.3969	14.0604	26.5901	12.7756	15.9785	61.6293	10.9864	30.1961	91.9786	34.2408	22.9051	24.21	77.7481	44.8318	21.2968	62.8695	91.2495	109.09	92.7092	83.8225	28.1278	70.6812	66.854	8.09248	0	51.1726	25.4153	43.9957
129018	RecName: Full=Ornithine aminotransferase, mitochondrial; AltName: Full=Ornithine delta-aminotransferase; AltName: Full=Ornithine--oxo-acid aminotransferase; Contains: RecName: Full=Ornithine aminotransferase, hepatic form; Contains: RecName: Full=Ornithine aminotransferase, renal form; Flags: Precursor	P04181	10q26.13	1135	170.13	42.4431	83.4265	93.3636	251.046	143.515	182.133	267.809	327.842	114.796	10.3025	372.897	106.86	87.0488	264.271	257.545	223.122	341.938	36.7525	121.631	22.2627	66.8258	56.3824	5.74346	44.2005	85.0726	85.9218	19.1589	25.313	51.7301	98.4359	44.5342	75.8466	28.0608	77.5607	59.2367	30.9322	55.1424	82.1126	75.7248	16.9223	0	58.3679	106.293	163.089
129034	RecName: Full=2-oxoisovalerate dehydrogenase subunit beta, mitochondrial; AltName: Full=Branched-chain alpha-keto acid dehydrogenase E1 component beta chain; Short=BCKDE1B; Short=BCKDH E1-beta; Flags: Precursor	P21953	6q14.1	152	10.7846	7.92199	20.3107	26.1394	12.9262	22.3225	0	54.5307	0	5.58955	0	5.56808	0	126.158	37.5818	9.30402	4.7146	27.749	16.4636	11.6755	14.9592	4.67738	31.5713	0	17.6786	24.8537	8.01864	10.728	14.174	57.9324	0	12.4684	5.6627	6.28504	5.10942	48.2466	17.3205	16.4677	4.59789	26.0935	9.47563	0	27.2359	23.8074	19.0626
129063	RecName: Full=Pyruvate dehydrogenase E1 component subunit alpha, somatic form, mitochondrial; AltName: Full=PDHE1-A type I; Flags: Precursor	P08559	Xp22.12	1832	216.799	103.514	204.148	253.977	142.918	192.958	196.103	459.036	123.011	179.783	307.317	212.672	111.695	288.193	207.76	183.917	132.686	317.96	144.795	152.56	30.0718	155.145	194.932	90.5111	238.108	266.466	237.763	75.4812	178.083	465.836	158.291	206.784	381.346	309.546	215.696	290.964	272.746	132.417	207.966	268.83	138.101	39.8846	312.081	305.101	196.228
129078	RecName: Full=Mimecan; AltName: Full=Osteoglycin; AltName: Full=Osteoinductive factor; Short=OIF; Flags: Precursor	P20774	9q22.31	2603	9.45767	0	10.687	143.27	4.25091	0	23.3313	0	30.6642	132.349	113.828	51.2712	95.5776	150.866	247.182	12.2388	303.886	350.419	129.941	138.226	118.067	498.376	231.381	761.491	181.389	141.672	94.932	218.736	3262.87	108.866	517.897	672.459	245.814	248.027	799.812	333.193	1420.2	1104.77	707.642	1819.19	1078.19	1009.16	616.225	931.685	116.54
129283	RecName: Full=SPARC; AltName: Full=Basement-membrane protein 40; Short=BM-40; AltName: Full=Osteonectin; Short=ON; AltName: Full=Secreted protein acidic and rich in cysteine; Flags: Precursor	P09486	5q33.1	70	0	0	0	0	4.18076	0	0	0	45.2373	0	89.56	14.4072	11.0589	0	24.3103	44.1352	67.0936	100.519	5.32487	5.035	6.45105	12.1025	0	0	0	5.359	0	0	0	0	0	0	0	0	0	0	7.46933	0	0	0	0	0	0	0	19.5189
129308	RecName: Full=Oxysterol-binding protein 1	P22059	11q12.1	919	94.2955	82.7342	112.471	65.6023	97.3231	73.7334	21.5388	175.485	42.4625	13.5756	30.8244	35.161	64.3594	66.8523	59.3299	63.2719	38.932	21.5665	41.9853	60.4948	12.1107	43.1687	41.6255	9.37316	89.3086	66.3998	66.2159	18.239	3.4425	160.804	25.4991	6.05654	27.5065	15.2648	19.8552	41.0126	8.41341	19.9979	31.2679	3.16873	2.30139	3.21251	39.6894	66.4956	59.8763
129379	RecName: Full=60 kDa heat shock protein, mitochondrial; AltName: Full=60 kDa chaperonin; AltName: Full=Chaperonin 60; Short=CPN60; AltName: Full=Heat shock protein 60; Short=HSP-60; Short=Hsp60; AltName: Full=HuCHA60; AltName: Full=Mitochondrial matrix protein P1; AltName: Full=P60 lymphocyte protein; Flags: Precursor	P10809	2q33.1	21225	1952.7	1696.33	1189.41	1218.99	2027.27	2296.79	1911.09	680.824	1542.92	1422.5	1112.93	1744.63	2163.72	1698.68	3165.6	2832.45	1696.53	2889.3	2075.22	2313.7	2909.83	2140.72	836.17	338.824	793.383	1031.51	1165.71	664.201	1478.74	407.65	1253.34	1202.71	1096.33	1066.33	1786.17	1596.69	1204.67	1388.52	1663.97	1405.77	1286.77	561.029	1486.88	1917.81	1940.1
129383	RecName: Full=Probable ATP-dependent RNA helicase DDX5; AltName: Full=DEAD box protein 5; AltName: Full=RNA helicase p68	P17844	17q23.3	4146	431.479	374.269	248.968	258.67	536.417	467.449	401.99	731.102	245.563	278.349	191.518	497.681	281.056	366.109	503.866	594.003	319.057	347.233	128.759	375.189	464.791	391.193	164.129	57.4908	255.078	227.434	209.895	130.134	162.885	401.564	170.923	175.127	260.3	220.693	97.8611	227.168	199.044	118.278	181.998	245.721	120.992	4.22231	229.526	224.193	383.396
129404	RecName: Full=Phospholipase A2; AltName: Full=Group IB phospholipase A2; AltName: Full=Phosphatidylcholine 2-acylhydrolase 1B; Flags: Precursor	P04054	12q24.31	1	0	0	0	0	0	0	0	0	0	0	0	0	0	0	0	0	0	0	0	0	0	0	0	0	0	0	10.6193	0	0	0	0	0	0	0	0	0	0	0	0	0	0	0	0	0	0
129483	RecName: Full=Phospholipase A2, membrane associated; AltName: Full=GIIC sPLA2; AltName: Full=Group IIA phospholipase A2; AltName: Full=Non-pancreatic secretory phospholipase A2; Short=NPS-PLA2; AltName: Full=Phosphatidylcholine 2-acylhydrolase 2A; Flags: Precursor	P14555	1p36.13	168	29.3582	0	11.058	11.8596	26.391	12.1534	0	37.1111	0	0	0	0	0	0	12.7883	0	0	30.2155	0	0	1113.07	101.863	12.2777	17.5096	9.62501	0	87.314	43.8061	38.5847	67.5878	28.5803	16.9709	15.4151	17.1093	13.909	0	204.317	33.6215	0	0	116.076	0	148.284	64.8091	62.9942
129542	RecName: Full=Proprotein convertase subtilisin/kexin type 6; AltName: Full=Paired basic amino acid cleaving enzyme 4; AltName: Full=Subtilisin-like proprotein convertase 4; Short=SPC4; AltName: Full=Subtilisin/kexin-like protease PACE4; Flags: Precursor	P29122	15q26.3	1	0	0	0	0	0	0	0	0	0	0	0	0	0	0	0	0	0	0	0	0	0	0	0	0	0	0	0	2.16996	0	0	0	0	0	0	0	0	0	0	0	0	0	0	0	0	0
129576	RecName: Full=Plasminogen activator inhibitor 1; Short=PAI; Short=PAI-1; AltName: Full=Endothelial plasminogen activator inhibitor; AltName: Full=Serpin E1; Flags: Precursor	P05121	7q22.1	9	0	0	0	0	0	0	0	0	0	0	0	0	0	0	0	0	0	5.41174	0	0	24.3118	0	0	0	0	0	0	0	0	0	0	0	0	0	0	0	16.8896	0	0	0	0	0	0	0	1.35107
129694	RecName: Full=Proliferating cell nuclear antigen; Short=PCNA; AltName: Full=Cyclin	P12004	20p12.3	1769	345.549	124.931	195.232	287.901	596.983	690.646	639.332	122.851	271.337	184.691	181.951	167.256	738.212	266.993	451.558	507.717	389.451	333.413	309.087	467.618	329.522	386.377	257.409	48.3023	228.345	279.961	349.256	225.576	202.237	99.4395	149.8	243.445	102.059	56.6376	222.543	244.56	164.755	136.032	310.754	254.737	192.127	39.7318	122.718	143.027	363.118
129719	RecName: Full=Platelet-derived growth factor subunit A; Short=PDGF subunit A; AltName: Full=PDGF-1; AltName: Full=Platelet-derived growth factor A chain; AltName: Full=Platelet-derived growth factor alpha polypeptide; Flags: Precursor	P04085	7p22.3	1	0	0	0	0	0	0	0	0	0	0	0	0	0	0	0	0	0	0	0	0	0	0	0	0	0	0	0	0	0	0	0	0	0	0	0	0	10.7261	0	0	0	0	0	0	0	0
129747	RecName: Full=Platelet endothelial cell adhesion molecule; Short=PECAM-1; AltName: Full=EndoCAM; AltName: Full=GPIIA'; AltName: Full=PECA1; AltName: CD_antigen=CD31; Flags: Precursor	P16284	17q23	357	40.099	18.9355	10.7883	18.5125	3.43298	18.9711	4.71052	3.6206	46.4326	23.7518	9.19264	26.6182	65.8363	3.04595	32.4385	6.5893	72.6227	8.84357	28.4209	24.8066	2.6486	17.3912	23.9565	58.0806	15.0244	17.6019	17.0369	0	0	13.1879	55.7664	3.3114	6.01566	6.67679	10.8558	9.6101	85.8669	4.37353	36.6336	24.255	7.54969	3.51287	17.3601	18.9685	22.1686
129796	RecName: Full=Gastricsin; AltName: Full=Pepsinogen C; Flags: Precursor	P20142	6p21.1	29	0	0	0	0	0	4.51053	0	0	0	0	0	0	0	0	0	0	0	0	0	0	0	0	0	0	0	0	32.4052	108.386	0	0	0	0	0	0	0	0	0	0	0	0	0	0	0	0	0.205024
129819	RecName: Full=Perforin-1; Short=P1; AltName: Full=Cytolysin; AltName: Full=Lymphocyte pore-forming protein; Short=PFP; Flags: Precursor	P14222	10q22.1	14	7.61726	8.39303	0	0	0	0	0	0	12.3486	0	0	0	0	0	6.63607	2.1905	0	0	0	0	0	3.30366	0	0	0	0	0	0	0	0	0	0	0	4.43917	0	0	0	0	0	0	0	0	0	0	1.84041
129825	RecName: Full=Myeloperoxidase; Short=MPO; Contains: RecName: Full=Myeloperoxidase; Contains: RecName: Full=89 kDa myeloperoxidase; Contains: RecName: Full=84 kDa myeloperoxidase; Contains: RecName: Full=Myeloperoxidase light chain; Contains: RecName: Full=Myeloperoxidase heavy chain; Flags: Precursor	P05164	17q22	5924	722.566	266.774	109.007	93.985	331.571	411.094	424.63	265.407	1600.67	661.743	1153.46	339.855	739.883	45.2599	190.33	146.866	548.235	584.032	677.859	489.422	1115.08	379.012	111.538	216.602	68.8349	26.1548	61.1784	70.5601	115.599	148.058	99.4363	88.5677	119.183	357.159	91.4071	136.451	665.292	58.4879	515.309	432.487	358.98	170.513	120.379	9.39514	513.488
129874	RecName: Full=Platelet basic protein; Short=PBP; AltName: Full=C-X-C motif chemokine 7; AltName: Full=Leukocyte-derived growth factor; Short=LDGF; AltName: Full=Macrophage-derived growth factor; Short=MDGF; AltName: Full=Small-inducible cytokine B7; Contains: RecName: Full=Connective tissue-activating peptide III; Short=CTAP-III; AltName: Full=LA-PF4; AltName: Full=Low-affinity platelet factor IV…	P02775	4q13.3	19	22.0186	0	0	0	0	0	0	0	17.8475	0	0	0	0	0	0	28.4936	14.4385	0	0	0	0	0	55.2497	98.4914	0	0	0	0	0	0	0	0	0	0	0	0	0	0	14.081	19.9779	14.5096	0	0	0	3.76355
129886	RecName: Full=Aggrecan core protein; AltName: Full=Cartilage-specific proteoglycan core protein; Short=CSPCP; AltName: Full=Chondroitin sulfate proteoglycan core protein 1; Short=Chondroitin sulfate proteoglycan 1; Contains: RecName: Full=Aggrecan core protein 2; Flags: Precursor	P16112	15q26.1	5	0	0	0	0	1.04909	0	0	0	0	0	0	2.71141	0	0	0	0	0	0	0	0	0	0	0	0	0	0	0	0	0	0	0	0	0	0	0	0	0	0	0	0	0	0	0	0	0.170932
129889	RecName: Full=15-hydroxyprostaglandin dehydrogenase [NAD(+)]; Short=15-PGDH; AltName: Full=Prostaglandin dehydrogenase 1	P15428	4q34.1	152	10.5954	0	0	96.3032	4.76229	0	6.53452	0	0	0	0	0	0	0	0	0	0	0	0	22.9414	0	34.4649	13.2932	0	72.9474	109.88	76.8101	7.90485	135.772	0	69.6241	9.18727	8.34503	0	105.415	62.2128	0	36.4022	40.655	19.2268	0	9.74623	16.0548	122.796	7.9819
129890	RecName: Full=Platelet-derived growth factor receptor beta; Short=PDGF-R-beta; Short=PDGFR-beta; AltName: Full=Beta platelet-derived growth factor receptor; AltName: Full=Beta-type platelet-derived growth factor receptor; AltName: Full=CD140 antigen-like family member B; AltName: Full=Platelet-derived growth factor receptor 1; Short=PDGFR-1; AltName: CD_antigen=CD140b; Flags: Precursor	P09619	5q32	305	12.7414	2.80779	2.87949	3.0882	6.87217	3.16471	1.57159	2.41592	20.6554	9.90554	61.3397	39.47	13.6336	0	8.32508	13.1905	41.7749	27.5382	10.2116	22.0702	8.83665	23.2093	14.3869	22.7973	6.26583	4.40446	7.10512	9.50584	2.51184	0	11.1634	2.2096	6.0211	13.3657	1.81093	0	20.463	7.29581	14.6667	20.8088	5.03768	0	15.4451	16.8761	15.2592
129892	RecName: Full=Platelet-derived growth factor receptor alpha; Short=PDGF-R-alpha; Short=PDGFR-alpha; AltName: Full=Alpha platelet-derived growth factor receptor; AltName: Full=Alpha-type platelet-derived growth factor receptor; AltName: Full=CD140 antigen-like family member A; AltName: Full=CD140a antigen; AltName: Full=Platelet-derived growth factor alpha receptor; AltName: Full=Platelet-derived …	P16234	4q12	57	3.88208	0	1.46222	0	1.16324	0	0	2.45363	0	2.01204	2.07657	12.0258	3.07699	0	1.69101	3.34911	10.1825	3.99544	4.44472	1.40092	1.79492	1.68369	1.6235	0	2.54546	2.98214	2.88641	1.93085	2.55105	0	1.8896	0	4.07673	4.52477	1.8392	0	2.07824	1.48194	1.65507	9.39272	0	0	1.96078	0	2.57704
129951	RecName: Full=Decorin; AltName: Full=Bone proteoglycan II; AltName: Full=PG-S2; AltName: Full=PG40; Flags: Precursor	P07585	12q21.33	7627	109.909	86.5019	266.132	751.612	70.5721	87.748	358.288	52.1003	356.354	811.747	907.075	316.155	322.017	137.755	446.271	145.616	648.645	430.256	638.183	747.929	250.459	806.959	743.639	1805	1011.51	1076.49	1002.53	1060.13	4991.29	885.607	1026.02	1885.62	1174.81	1235.3	1305.51	836.32	2023.65	2220.71	1280.24	1980.2	2214.18	2541.95	1576.19	1793.71	397.649
129973	RecName: Full=Phenylalanine-4-hydroxylase; Short=PAH; AltName: Full=Phe-4-monooxygenase	P00439	12q23.2	1	0	0	0	0	0	0	0	0	0	0	0	0	0	0	0	0	0	0	0	3.37523	0	0	0	0	0	0	0	0	0	0	0	0	0	0	0	0	0	0	0	0	0	0	0	0	0.15342
130225	RecName: Full=1-phosphatidylinositol 4,5-bisphosphate phosphodiesterase gamma-1; AltName: Full=PLC-148; AltName: Full=Phosphoinositide phospholipase C-gamma-1; AltName: Full=Phospholipase C-II; Short=PLC-II; AltName: Full=Phospholipase C-gamma-1; Short=PLC-gamma-1	P19174	20q12	79	7.64679	1.20365	4.93754	3.97157	2.94598	16.2799	2.69486	6.21396	3.54183	0	0	6.76803	0	3.48513	5.71011	10.3666	1.43265	0	0	3.54792	0	1.42134	1.37054	0	2.14884	1.25874	8.52835	4.88998	0	2.5149	0	0	0	0	0	0	0	0	0	0	1.43971	0	0	0	3.7349
130304	RecName: Full=Platelet factor 4; Short=PF-4; AltName: Full=C-X-C motif chemokine 4; AltName: Full=Iroplact; AltName: Full=Oncostatin-A; Contains: RecName: Full=Platelet factor 4, short form; Flags: Precursor	P02776	4q13.3	43	27.9048	61.4935	31.5318	0	0	0	0	0	90.4746	0	0	64.8323	0	0	18.2328	12.0369	0	0	15.9746	0	38.7063	0	105.029	274.606	0	0	0	0	0	0	0	0	0	0	0	0	0	47.9356	0	25.3185	18.3883	0	21.1415	0	16.4176
130310	RecName: Full=Hyaluronan and proteoglycan link protein 1; AltName: Full=Cartilage-linking protein 1; Short=Cartilage-link protein; AltName: Full=Proteoglycan link protein; Flags: Precursor	P10915	5q14.3	88	0	0	0	19.2969	0	0	0	0	0	0	0	0	0	0	0	0	0	0	0	0	0	0	49.9432	0	15.661	32.1086	26.6382	0	0	100.809	17.4388	41.4206	31.3528	20.8791	28.2894	13.3564	0	31.9119	0	0	0	0	24.1276	72.4983	0.877132
130316	RecName: Full=Plasminogen; Contains: RecName: Full=Plasmin heavy chain A; Contains: RecName: Full=Activation peptide; Contains: RecName: Full=Angiostatin; Contains: RecName: Full=Plasmin heavy chain A, short form; Contains: RecName: Full=Plasmin light chain B; Flags: Precursor	P00747	6q26	1579	60.8911	3.83385	43.2492	27.4088	4.69174	12.9636	25.7509	69.2741	25.3832	18.9355	11.1674	24.2521	10.3421	0	11.3673	25.5152	13.6898	80.5748	35.8541	15.0677	1570.97	86.0176	148.424	373.538	66.7334	34.0793	122.24	75.2815	30.8678	116.151	53.3498	12.0682	13.7023	57.7913	49.4541	26.2676	27.9408	97.6269	82.3305	72.6109	9.17147	73.6141	108.083	54.7277	98.9638
130321	RecName: Full=Prolactin receptor; Short=PRL-R; Flags: Precursor	P16471	5p13.2	3	0	0	0	0	0	0	0	0	0	0	0	0	0	0	2.96062	0	0	0	0	0	0	0	0	0	0	0	0	0	0	0	0	0	0	0	0	0	0	0	0	4.1112	0	0	3.43294	0	0.134574
130336	RecName: Full=Transmembrane protein 11, mitochondrial; AltName: Full=Protein PM1; AltName: Full=Protein PMI	P17152	17p11.2	320	58.7164	88.9573	140.99	97.8414	79.1731	72.9202	18.1061	125.25	0	11.412	11.7781	90.9453	0	175.618	57.5472	88.6466	38.5026	33.9925	50.4198	87.4044	40.7222	47.7482	64.458	118.19	86.6251	152.229	65.4855	76.6606	28.9385	152.073	107.176	38.1846	115.613	89.8237	83.4538	98.5035	47.1502	33.6215	65.7115	66.5929	48.3652	27.0052	100.092	121.517	64.3951
130348	RecName: Full=Phosphoglycerate mutase 1; AltName: Full=BPG-dependent PGAM 1; AltName: Full=Phosphoglycerate mutase isozyme B; Short=PGAM-B	P18669	10q24.1	5871	937.613	874.163	1260.09	948.018	1276.74	847.482	882.778	473.386	1223.19	1009.29	1086.18	790.58	1180.71	1017.75	746.754	751.452	1025.93	1276.19	1289.48	1165.23	607.948	736.301	1023.21	1052.23	1456.94	894.995	996.205	1382.48	1214.05	306.54	1190.92	942.888	1118.63	814.779	1127.61	632.905	953.398	972.112	851.514	865.812	1272.27	1755.55	765.006	744.029	973.057
130350	RecName: Full=Bisphosphoglycerate mutase; Short=BPGM; AltName: Full=2,3-bisphosphoglycerate mutase, erythrocyte; AltName: Full=2,3-bisphosphoglycerate synthase; AltName: Full=2,3-diphosphoglycerate mutase; Short=DPGM; AltName: Full=BPG-dependent PGAM	P07738	7q33	628	97.9362	155.87	116.814	79.1248	73.365	101.356	67.1113	10.3166	123.486	228.416	17.4625	8.42737	0	43.3959	28.4403	79.7966	14.2712	25.1991	80.9832	47.1229	30.1879	42.4757	389.094	885.89	155.189	112.849	273.067	89.3035	139.441	0	39.7255	18.8711	42.8528	28.5375	92.7981	45.6387	52.4295	193.161	55.6717	9.87323	43.0245	430.415	41.2218	90.0821	66.8891
130353	RecName: Full=Phosphoglycerate mutase 2; AltName: Full=BPG-dependent PGAM 2; AltName: Full=Muscle-specific phosphoglycerate mutase; AltName: Full=Phosphoglycerate mutase isozyme M; Short=PGAM-M	P15259	7p13	1753	189.378	208.665	314.695	189.003	380.532	221.355	288.552	147.858	406.331	363.741	348.594	301.953	397.333	310.975	211.082	269.093	387.156	395.549	382.633	301.503	270.408	268.145	209.643	279.046	306.783	179.706	204.998	349.063	395.303	141.053	390.409	357.396	377.274	262.928	356.245	186.884	313.092	401.864	277.836	232.47	411.085	614.822	278.516	258.212	297.933
130358	RecName: Full=ATP-binding cassette sub-family D member 3; AltName: Full=70 kDa peroxisomal membrane protein; Short=PMP70	P28288	1p21.3	1021	102.642	82.4656	72.4897	69.9696	117.258	26.5567	68.5778	393.299	55.4655	3.3249	68.6309	69.5546	35.5931	214.899	159.281	106.999	16.8266	56.1211	4.89661	30.0954	59.3222	61.2105	45.6082	3.82607	31.5478	93.632	83.4717	12.7629	42.1563	196.917	34.3483	7.41673	60.6313	41.1246	57.7465	157.845	27.4744	7.34673	101.195	15.5215	2.81824	0	29.1618	106.212	85.249
130683	RecName: Full=Voltage-dependent anion-selective channel protein 1; Short=VDAC-1; Short=hVDAC1; AltName: Full=Outer mitochondrial membrane protein porin 1; AltName: Full=Plasmalemmal porin; AltName: Full=Porin 31HL; AltName: Full=Porin 31HM	P21796	5q31.1	7394	1493.84	526.714	2458.87	1074.15	1871.06	1564.56	1873.31	1133	1396.52	921.348	1110.72	1072.06	1361.65	992.892	1268.88	1658.2	1606.5	1491.34	929.293	1288.41	1263.97	1049.58	774.667	392.017	959.916	1164.76	966.317	586.97	1138.73	871.238	959.812	1096.69	839.28	696.463	1401.32	1269.76	575.798	701.419	853.42	912.628	708.764	338.948	701.704	972.823	1336.68
130701	RecName: Full=Glycodelin; Short=GD; AltName: Full=Placental protein 14; Short=PP14; AltName: Full=Pregnancy-associated endometrial alpha-2 globulin; Short=PAEG; Short=PEG; AltName: Full=Progestagen-associated endometrial protein; AltName: Full=Progesterone-associated endometrial protein; Flags: Precursor	P09466	9q34.3	1	0	0	0	0	0	0	0	0	0	0	0	0	0	0	0	0	0	0	0	0	0	0	0	0	0	0	0	0	0	0	0	0	12.3321	0	0	0	0	0	0	0	0	0	0	0	0
130730	RecName: Full=Prostatic acid phosphatase; Short=PAP; AltName: Full=5'-nucleotidase; Short=5'-NT; AltName: Full=Ecto-5'-nucleotidase; AltName: Full=Thiamine monophosphatase; Short=TMPase; Contains: RecName: Full=PAPf39; Flags: Precursor	P15309	3q22.1	7	0	0	12.3758	0	0	0	0	0	5.91835	0	0	0	0	5.8236	0	0	0	0	0	3.95234	0	0	0	0	0	0	0	0	0	0	0	0	5.75072	0	0	0	0	0	0	0	0	0	0	0	1.27591
130737	RecName: Full=Alkaline phosphatase, placental type; AltName: Full=Alkaline phosphatase Regan isozyme; AltName: Full=Placental alkaline phosphatase 1; Short=PLAP-1; Flags: Precursor	P05187	2q37.1	2	2.63401	0	0	3.19211	0	0	0	0	0	0	0	0	0	0	0	0	0	0	0	0	0	0	0	0	0	0	0	0	0	0	0	0	0	0	0	0	0	0	0	0	0	0	0	0	0.264823
130744	RecName: Full=Intestinal-type alkaline phosphatase; Short=IAP; Short=Intestinal alkaline phosphatase; Flags: Precursor	P09923	2q37.1	2	0	0	0	3.23442	0	0	0	0	0	0	0	0	0	0	0	0	0	0	0	0	0	0	0	0	0	0	0	0	0	0	0	0	0	0	0	0	0	3.0565	0	0	0	0	0	0	0.147019
130770	RecName: Full=Phosphatidylinositol transfer protein alpha isoform; Short=PI-TP-alpha; Short=PtdIns transfer protein alpha; Short=PtdInsTP alpha	Q00169	17p13.3	526	93.9462	0	153.338	107.527	121.985	90.7451	25.7509	148.445	25.3832	32.4608	33.5021	24.2521	80.6683	141.535	75.0244	117.07	102.673	72.5173	95.6109	96.0566	65.1556	74.6995	91.6736	56.0307	97.5334	120.28	87.314	116.816	30.8678	288.375	129.564	54.3069	24.6642	27.3748	96.4355	87.5587	50.2935	59.7716	80.1054	66.2969	89.4218	57.6111	126.536	86.4121	80.8339
130774	RecName: Full=Cardiac phospholamban; Short=PLB	P26678	6q22.31	46	0	0	0	32.8419	0	0	0	0	0	0	0	0	0	0	0	0	71.0816	0	62.0552	58.6771	0	35.2602	203.999	0	0	156.132	0	444.8	0	0	158.291	0	0	0	0	0	0	0	103.983	0	214.295	49.8557	82.1266	0	11.8144
130781	RecName: Full=Poly [ADP-ribose] polymerase 1; Short=PARP-1; AltName: Full=ADP-ribosyltransferase diphtheria toxin-like 1; Short=ARTD1; AltName: Full=NAD(+) ADP-ribosyltransferase 1; Short=ADPRT 1; AltName: Full=Poly[ADP-ribose] synthase 1	P09874	1q42.12	4015	186.225	217.441	174.311	119.578	124.928	144.977	349.694	384.726	157.706	185.833	124.889	170.052	264.366	172.916	227.01	260.17	149.454	47.2006	224.353	370.117	107.95	247.726	205.742	24.8657	285.675	140.919	100.747	66.3571	131.508	323.142	117.703	151.835	85.3761	128.775	73.0838	116.572	133.918	146.423	158.196	85.7433	111.726	30.6804	176.888	149.559	200.528
130848	RecName: Full=Proteasome subunit alpha type-1; AltName: Full=30 kDa prosomal protein; Short=PROS-30; AltName: Full=Macropain subunit C2; AltName: Full=Multicatalytic endopeptidase complex subunit C2; AltName: Full=Proteasome component C2; AltName: Full=Proteasome nu chain	P25786	11p15.2	3200	626.904	342.423	817.37	551.943	712.859	632.16	799.697	162.555	555.92	608.178	515.906	497.952	554.226	470.095	413.114	494.611	541.085	537.676	705.494	678.691	483.093	536.814	490.735	316.371	558.616	568.013	633.442	471.706	718.292	111.019	618.116	511.063	540.174	430.92	403.624	332.59	490.505	515.445	397.481	437.538	656.737	394.296	373.473	363.719	556.307
130850	RecName: Full=Proteasome subunit alpha type-2; AltName: Full=Macropain subunit C3; AltName: Full=Multicatalytic endopeptidase complex subunit C3; AltName: Full=Proteasome component C3	P25787	7p14.1	1659	228.843	291.963	347.052	248.138	400.602	344.034	326.838	114.188	292.883	215.365	231.937	270.504	393.795	537.961	511.53	275.357	426.49	502.043	324.066	391.181	359.191	383.945	256.887	193.952	302.077	228.994	335.823	215.661	166.211	97.0492	246.23	261.091	275.101	263.22	393.731	394.014	299.827	206.902	331.205	262.274	238.106	243.739	346.757	348.972	337.178
130853	RecName: Full=Proteasome subunit beta type-1; AltName: Full=Macropain subunit C5; AltName: Full=Multicatalytic endopeptidase complex subunit C5; AltName: Full=Proteasome component C5; AltName: Full=Proteasome gamma chain; Flags: Precursor	P20618	6q27	2419	426.851	566.965	488.94	403.914	583.45	515.585	490.442	521.096	417.084	372.761	337.801	362.272	521.396	662.247	580.725	443.916	513.793	478.434	321.348	386.149	478.528	410.833	366.803	345.251	442.83	330.145	508.668	296.645	345.821	807.688	503.771	395.472	368.428	408.919	415.538	431.617	413.2	267.856	433.766	456.258	246.602	236.66	363.265	522.775	467.479
130859	RecName: Full=Proteasome subunit alpha type-3; AltName: Full=Macropain subunit C8; AltName: Full=Multicatalytic endopeptidase complex subunit C8; AltName: Full=Proteasome component C8	P25788	14q23.1	2042	309.47	359.254	487.074	448.71	606.062	521.594	586.211	104.784	286.68	360.888	257.178	299.585	361.365	379.059	216.648	400.474	340.634	187.692	461.885	358.966	306.614	345.136	325.865	247.194	483.742	426.639	443.761	313.342	424.886	38.1672	371.207	412.094	287.265	193.234	290.616	241.044	230.758	253.15	374.611	160.45	313.179	193.166	234.463	347.682	362.998
130861	RecName: Full=Proteasome subunit alpha type-4; AltName: Full=Macropain subunit C9; AltName: Full=Multicatalytic endopeptidase complex subunit C9; AltName: Full=Proteasome component C9; AltName: Full=Proteasome subunit L	P25789	15q25.1	1816	307.755	71.389	390.463	281.358	412.55	388.908	432.881	266.176	428.888	327.407	147.294	150.53	468.604	353.12	381.002	316.741	368.208	408.431	259.633	239.654	299.566	414.477	270.956	222.191	355.793	279.961	367.321	265.857	393.83	335.608	386.326	224.718	178.603	141.594	299.283	181.156	338.18	228.781	283.131	382.105	263.284	119.195	269.979	223.48	323.411
130912	RecName: Full=Major prion protein; Short=PrP; AltName: Full=ASCR; AltName: Full=PrP27-30; AltName: Full=PrP33-35C; AltName: CD_antigen=CD230; Flags: Precursor	P04156	20p13	85	0	0	0	20.2503	5.00699	6.91733	0	0	0	0	26.8149	0	6.62221	0	7.27869	9.61047	7.30483	17.1978	6.37721	12.0601	0	14.4943	27.9524	9.96593	16.4348	19.2543	18.6362	66.4883	0	0	24.4005	19.3187	35.0953	19.4762	7.91657	0	44.7274	19.1364	21.372	30.3221	36.704	71.7292	25.3197	18.4437	6.36069
130979	RecName: Full=Profilin-1; AltName: Full=Epididymis tissue protein Li 184a; AltName: Full=Profilin I	P07737	17p13.2	9232	2123.86	2817.06	2786.63	1805.36	4107.95	3350.16	3054.24	1278.74	3133.01	2754.53	3198.25	3180.49	3626.09	2023.12	2170.35	2700.65	3419.03	2346.45	2823.51	2778.78	2680.69	3195.59	1805.88	1386.76	4197.6	1983.33	3569.9	7810	2401.07	1158.65	3365.94	3281.69	3139.4	2745.31	2460.69	2836.9	2441.03	2708.93	2291.59	2465.84	3343	3092.48	1845.5	2399.79	2788.84
131008	RecName: Full=Salivary acidic proline-rich phosphoprotein 1/2; AltName: Full=Db-s; AltName: Full=PRP-1/PRP-2; AltName: Full=Parotid acidic protein; Short=Pa; AltName: Full=Parotid double-band protein; AltName: Full=Parotid isoelectric focusing variant protein; Short=PIF-S; AltName: Full=Parotid proline-rich protein 1/2; AltName: Full=Pr1/Pr2; AltName: Full=Protein C; Contains: RecName: Full=Saliv…	P02810	12p13.2	40	0	9.35367	0	0	0	0	0	0	96.3337	0	0	0	0	0	99.8408	0	0	0	0	9.19039	0	0	85.2044	60.7562	0	0	0	0	0	0	0	0	0	0	36.1968	0	0	0	0	0	0	109.322	0	0	9.75993
131067	RecName: Full=Vitamin K-dependent protein C; AltName: Full=Anticoagulant protein C; AltName: Full=Autoprothrombin IIA; AltName: Full=Blood coagulation factor XIV; Contains: RecName: Full=Vitamin K-dependent protein C light chain; Contains: RecName: Full=Vitamin K-dependent protein C heavy chain; Contains: RecName: Full=Activation peptide; Flags: Precursor	P04070	2q14.3	10	6.11364	0	0	0	0	0	0	0	0	0	0	0	0	0	0	0	0	0	0	0	0	0	15.3405	21.8775	0	0	0	0	0	0	0	0	0	0	0	0	0	0	0	0	0	0	0	0	0.277893
131086	RecName: Full=Vitamin K-dependent protein S; Flags: Precursor	P07225	3q11.1	124	6.25382	0	0	2.5263	1.87392	2.58888	0	0	3.37941	0	0	0	0	0	0	5.39523	0	3.21822	11.9337	4.51362	127.227	0	26.1537	96.9762	6.15089	2.40204	9.29972	3.11049	4.10961	4.79913	0	0	0	0	5.92571	0	3.34794	14.324	5.33246	0	0	3.83506	9.47615	0	7.67772
131127	RecName: Full=Trefoil factor 1; AltName: Full=Breast cancer estrogen-inducible protein; AltName: Full=PNR-2; AltName: Full=Polypeptide P1.A; Short=hP1.A; AltName: Full=Protein pS2; Flags: Precursor	P04155	21q22.3	1	0	0	0	0	0	0	0	0	0	0	0	0	0	0	21.9227	0	0	0	0	0	0	0	0	0	0	0	0	0	0	0	0	0	0	0	0	0	0	0	0	0	0	0	0	0	0.996487
131418	RecName: Full=Pulmonary surfactant-associated protein B; Short=SP-B; AltName: Full=18 kDa pulmonary-surfactant protein; AltName: Full=6 kDa protein; AltName: Full=Pulmonary surfactant-associated proteolipid SPL(Phe); Flags: Precursor	P07988	2p11.2	1	0	0	0	0	0	0	0	0	0	0	0	0	0	0	0	0	0	0	0	0	0	0	0	0	0	0	0	0	0	0	0	0	0	6.4665	0	0	0	0	0	0	0	0	0	0	0
131433	RecName: Full=Lithostathine-1-alpha; AltName: Full=Islet cells regeneration factor; Short=ICRF; AltName: Full=Islet of Langerhans regenerating protein; Short=REG; AltName: Full=Pancreatic stone protein; Short=PSP; AltName: Full=Pancreatic thread protein; Short=PTP; AltName: Full=Regenerating islet-derived protein 1-alpha; Short=REG-1-alpha; AltName: Full=Regenerating protein I alpha; Flags: Precu…	P05451	2p12	188	348.054	168.366	0	30.8634	0	0	10.471	0	0	0	0	0	191.765	0	0	7.32364	66.7996	52.4221	19.439	624.946	0	0	0	0	0	9.78178	0	0	0	0	0	0	0	0	0	0	0	0	108.577	138.642	55.9405	0	0	0	69.1114
131436	RecName: Full=Beta-microseminoprotein; AltName: Full=Immunoglobulin-binding factor; Short=IGBF; AltName: Full=PN44; AltName: Full=Prostate secreted seminal plasma protein; AltName: Full=Prostate secretory protein of 94 amino acids; Short=PSP-94; Short=PSP94; AltName: Full=Seminal plasma beta-inhibin; Flags: Precursor	P08118	10q11.23	1	0	0	0	0	0	0	0	0	0	0	0	0	0	0	0	0	0	0	0	0	0	0	0	0	0	0	0	0	0	0	0	0	0	0	0	0	0	0	0	0	0	0	18.7306	0	0
131467	RecName: Full=Tyrosine-protein phosphatase non-receptor type 1; AltName: Full=Protein-tyrosine phosphatase 1B; Short=PTP-1B	P18031	20q13.13	602	145.779	60.6806	40.2665	43.1851	125.221	96.5564	83.9123	98.2805	131.292	136	20.7944	60.2121	100.14	51.6761	55.0336	72.664	135.954	75.0179	11.1271	80.6641	67.4023	46.3652	40.6435	11.5926	57.3518	67.1907	36.1299	14.5013	44.705	119.327	52.0358	50.5616	10.2059	11.3275	32.2304	43.4774	26.0139	25.9697	62.1507	52.9069	4.26948	0	34.361	26.8176	79.0102
131469	RecName: Full=Tyrosine-protein phosphatase non-receptor type 6; AltName: Full=Hematopoietic cell protein-tyrosine phosphatase; AltName: Full=Protein-tyrosine phosphatase 1C; Short=PTP-1C; AltName: Full=Protein-tyrosine phosphatase SHP-1; AltName: Full=SH-PTP1	P29350	12p13.31	1139	142.104	104.384	85.6394	88.9766	53.2256	88.2395	61.3476	44.9076	53.7526	158.349	22.8039	7.33677	140.792	79.3379	86.6592	69.47	99.3948	10.969	54.2331	79.4853	55.8476	138.671	65.3711	0	207.318	90.0582	89.8087	3.53394	84.0433	92.6919	86.4613	98.574	26.115	41.4073	57.2255	131.117	114.111	56.9588	209.014	55.8709	31.2138	0	136.372	129.4	78.4511
131528	RecName: Full=Polypyrimidine tract-binding protein 1; Short=PTB; AltName: Full=57 kDa RNA-binding protein PPTB-1; AltName: Full=Heterogeneous nuclear ribonucleoprotein I; Short=hnRNP I	P26599	19p13.3	4959	395.423	388.908	410.834	289.454	534.381	550.403	360.076	105.672	434.525	251.709	191.643	287.737	526.921	829.736	1075.08	714.324	755.259	770.24	267.387	459.692	688.367	728.579	209.762	42.7353	326.271	278.274	325.578	102.957	209.273	48.8771	321.649	165.682	200.658	167.033	456.403	445.214	409.167	337.355	403.921	327.471	139.904	34.176	494.616	681.045	500.743
131531	RecName: Full=Tyrosine-protein phosphatase non-receptor type 4; AltName: Full=Protein-tyrosine phosphatase MEG1; Short=MEG; Short=PTPase-MEG1	P29074	2q14.2	6	0	0	0	1.84425	0	1.88994	0	0	0	0	0	0	0	0	0	0	0	0	0	0	0	0	0	0	0	0	3.3945	0	0	0	2.22222	0	0	0	2.16295	0	0	0	0	0	0	0	0	0	0.169736
131542	RecName: Full=Parathyroid hormone-related protein; Short=PTH-rP; Short=PTHrP; AltName: Full=Parathyroid hormone-like protein; Short=PLP; Contains: RecName: Full=PTHrP[1-36]; Contains: RecName: Full=PTHrP[38-94]; Contains: RecName: Full=Osteostatin; AltName: Full=PTHrP[107-139]; Flags: Precursor	P12272	12p11.22	2	0	0	0	0	0	0	0	0	0	0	0	0	0	0	0	0	0	0	0	0	11.0433	10.3589	0	0	0	0	0	0	0	0	0	0	0	0	0	0	0	0	0	0	0	0	0	0	0.97283
131553	RecName: Full=Pleiotrophin; Short=PTN; AltName: Full=Heparin-binding brain mitogen; Short=HBBM; AltName: Full=Heparin-binding growth factor 8; Short=HBGF-8; AltName: Full=Heparin-binding growth-associated molecule; Short=HB-GAM; AltName: Full=Heparin-binding neurite outgrowth-promoting factor 1; Short=HBNF-1; AltName: Full=Osteoblast-specific factor 1; Short=OSF-1; Flags: Precursor	P21246	7q33	1	0	0	0	0	0	0	0	0	0	0	0	0	0	0	0	0	0	0	0	0	0	0	0	0	0	0	0	0	0	0	0	0	0	0	0	0	0	0	0	0	0	15.4315	0	0	0
131616	RecName: Full=Trifunctional purine biosynthetic protein adenosine-3; Includes: RecName: Full=Phosphoribosylamine--glycine ligase; AltName: Full=Glycinamide ribonucleotide synthetase; Short=GARS; AltName: Full=Phosphoribosylglycinamide synthetase; Includes: RecName: Full=Phosphoribosylformylglycinamidine cyclo-ligase; AltName: Full=AIR synthase; Short=AIRS; AltName: Full=Phosphoribosyl-aminoimidaz…	P22102	21q22.11	2530	122.781	244.437	110.361	128.506	141.728	142.086	201.354	74.0753	158.331	39.0494	105.233	235.557	199.06	137.99	229.733	136.017	150.046	99.083	102.237	157.092	265.138	172.461	45.5126	32.4534	71.3585	110.931	82.4729	24.9825	49.5107	22.4847	65.1969	36.2942	39.5604	41.4688	69.4071	79.5831	40.3344	51.1313	103.503	40.5096	29.4214	7.70049	35.9405	99.3312	152.38
131628	RecName: Full=Multifunctional protein ADE2; Includes: RecName: Full=Phosphoribosylaminoimidazole-succinocarboxamide synthase; AltName: Full=SAICAR synthetase; Includes: RecName: Full=Phosphoribosylaminoimidazole carboxylase; AltName: Full=AIR carboxylase; Short=AIRC	P22234	4q12	2366	374.68	277.661	217.31	164.75	575.263	185.303	445.793	496.678	360.142	82.4887	95.7765	154.072	350.853	275.038	303.307	377.59	291.351	261.062	356.854	452.297	418.529	276.108	174.719	65.2593	146.753	183.391	177.504	49.4751	104.587	320.605	179.148	63.2516	41.784	40.5792	197.933	222.502	117.154	163.282	254.452	156.438	126.728	54.8999	185.896	285.465	308.768
131708	RecName: Full=Uridine 5'-monophosphate synthase; Short=UMP synthase; Includes: RecName: Full=Orotate phosphoribosyltransferase; Short=OPRT; Short=OPRTase; Includes: RecName: Full=Orotidine 5'-phosphate decarboxylase; Short=ODC; AltName: Full=OMPdecase	P11172	3q21.2	435	64.588	80.8703	39.8089	24.9051	105.564	131.256	43.4546	72.3667	38.0747	13.6944	0	13.6418	59.3378	65.564	92.0754	81.0483	30.802	22.6617	36.9745	57.2102	32.5778	22.9192	40.5164	5.25288	31.7625	30.4458	42.5656	26.2836	17.3631	20.2763	30.0093	10.1826	0	5.13278	29.2088	39.4014	9.43003	26.8972	30.0395	5.32743	15.4769	0	13.3456	14.582	51.3362
131775	RecName: Full=CD82 antigen; AltName: Full=C33 antigen; AltName: Full=IA4; AltName: Full=Inducible membrane protein R2; AltName: Full=Metastasis suppressor Kangai-1; AltName: Full=Suppressor of tumorigenicity 6 protein; AltName: Full=Tetraspanin-27; Short=Tspan-27; AltName: CD_antigen=CD82	P27701	11p11.2	78	52.7788	5.81539	5.96389	0	4.74446	0	0	0	59.8928	0	135.514	40.8743	6.27498	50.5148	6.89704	4.55328	13.8436	32.592	6.04283	0	43.9251	6.86716	6.62169	0	0	0	0	0	0	0	7.70704	0	41.5689	18.455	0	17.7085	8.47643	0	0	19.1548	0	0	0	0	21.6861
131796	RecName: Full=Ras-related protein Rab-6A; Short=Rab-6	P20340	11q13.4	1782	406.498	328.458	627.756	394.102	542.031	479.59	417.833	989.155	131.797	368.696	315.29	251.849	241.647	475.519	362.99	274.707	328.753	585.717	325.79	491.421	394.692	334.972	467.497	218.196	366.491	374.718	491.141	303.273	320.55	733.068	346.261	352.473	277.472	367.191	231.103	238.682	304.663	310.352	268.623	196.705	258.94	236.815	307.975	325.292	412.239
131801	RecName: Full=Ras-related protein Rab-3A	P20336	19p13.11	789	172.946	204.675	180.95	124.202	92.1287	151.144	126.413	364.364	155.76	99.5957	318.65	198.426	129.464	194.138	167.41	160.255	134.409	158.22	66.0041	69.3456	88.8485	166.685	192.872	68.7649	163.8	199.282	92.8704	143.365	151.533	294.929	224.485	166.624	272.427	201.578	163.873	214.917	154.31	117.37	180.237	69.7409	126.629	58.9204	58.2352	201.497	160.183
131806	RecName: Full=Ras-related C3 botulinum toxin substrate 2; AltName: Full=GX; AltName: Full=Small G protein; AltName: Full=p21-Rac2; Flags: Precursor	P15153	22q13.1	2572	645.88	541.831	481.025	569.259	620.189	683.627	579.394	988.084	404.544	524.952	671.35	636.617	567.199	351.236	278.145	487.556	462.031	351.256	789.911	460.86	987.514	668.475	515.664	380.834	1017.84	659.659	671.227	503.77	303.854	1030.71	675.209	712.779	739.926	962.397	260.793	541.769	400.776	487.512	647.727	625.973	444.96	162.031	511.58	558.978	579.588
131834	RecName: Full=Ras-related protein Ral-A; Flags: Precursor	P11233	7p14.1	1009	143.656	158.286	224.167	256.995	319.767	297.344	219.382	376.156	144.166	234.002	142.709	190.72	146.396	141.858	98.333	265.571	233.258	179.533	281.959	229.581	246.706	186.914	231.727	305.993	174.932	291.649	267.028	244.974	242.746	362.218	249.73	201.674	140.083	179.398	233.347	183.618	76.9051	148.849	209.985	62.0672	252.438	226.529	165.848	147.236	214.43
131835	RecName: Full=Ras-related protein Ral-B; Flags: Precursor	P11234	2q14.2	962	136.815	195.973	208.707	256.995	295.17	254.867	202.507	453.981	133.077	117.001	164.664	127.147	130.13	130.946	134.09	259.669	170.458	232.337	313.288	214.77	227.728	151.311	300.387	208.075	181.66	228.59	228.881	163.316	215.775	472.458	179.806	189.811	118.532	167.438	233.347	172.142	98.878	164.517	209.985	136.548	198.344	201.359	165.848	181.214	205.074
131852	RecName: Full=Ras-related protein Rap-2a; AltName: Full=RbBP-30; Flags: Precursor	P10114	13q32.1	200	61.6041	67.878	78.3127	74.6569	48.4557	66.9431	28.4948	43.8033	12.4835	11.9733	49.4293	59.6363	18.3106	24.5673	50.3145	33.2165	100.99	47.5523	8.81658	33.3465	10.6812	30.0579	86.9503	110.224	98.4591	62.1117	42.9413	22.9802	15.1809	141.824	33.7341	80.125	24.2599	53.8522	32.8343	38.7555	24.7345	35.275	68.9432	13.9736	20.2975	28.3333	35.0048	50.9973	43.7057
131869	RecName: Full=GTPase HRas; AltName: Full=H-Ras-1; AltName: Full=Ha-Ras; AltName: Full=Transforming protein p21; AltName: Full=c-H-ras; AltName: Full=p21ras; Contains: RecName: Full=GTPase HRas, N-terminally processed; Flags: Precursor	P01112	11p15.5	331	67.1044	98.5848	67.4014	45.1793	40.2149	74.0776	36.7869	70.6879	108.785	34.7795	47.8601	46.1945	141.834	118.937	87.6909	102.919	117.341	80.5748	119.514	104.936	62.0529	58.2074	84.19	40.0219	51.3334	51.5485	49.8937	44.5014	44.0968	51.4955	141.54	25.8605	35.2346	52.1426	116.57	150.101	47.8986	85.388	95.3636	81.1799	68.786	41.1508	79.0849	148.135	78.7119
131875	RecName: Full=GTPase KRas; AltName: Full=K-Ras 2; AltName: Full=Ki-Ras; AltName: Full=c-K-ras; AltName: Full=c-Ki-ras; Contains: RecName: Full=GTPase KRas, N-terminally processed; Flags: Precursor	P01116	12p12.1	582	74.5605	164.308	176.929	153.61	154.157	148.155	73.5739	296.889	84.6105	46.3726	95.7202	80.8403	124.105	178.405	155.895	141.513	156.455	92.0854	162.197	161.44	72.3951	58.2074	196.443	133.406	161.333	163.237	157.997	77.8774	73.4947	308.973	195.979	90.5116	117.449	143.392	180.154	175.117	59.8732	85.388	152.582	108.24	78.6126	68.5846	112.978	209.858	129.656
131883	RecName: Full=GTPase NRas; AltName: Full=Transforming protein N-Ras; Flags: Precursor	P01111	1p13.2	491	89.4726	172.523	117.952	108.43	120.645	138.896	82.7706	169.651	108.785	57.9658	83.7551	103.938	124.105	142.724	126.665	102.919	136.898	80.5748	136.587	121.08	72.3951	77.6098	102.899	120.066	124.667	85.9141	108.103	66.7521	88.1936	154.486	185.091	77.5814	129.193	117.321	137.765	175.117	71.8479	93.9268	123.973	135.3	68.786	68.5846	90.3827	185.169	112.561
132164	RecName: Full=Retinoblastoma-associated protein; AltName: Full=p105-Rb; AltName: Full=pRb; Short=Rb; AltName: Full=pp110	P06400	13q14.2	88	19.7409	16.7318	3.43181	0	5.46021	22.6304	1.87304	0	7.38518	0	0	0	3.61082	4.84463	7.93754	18.3407	0	0	0	4.93191	6.31897	5.92737	5.71549	0	0	3.49952	0	11.3292	0	0	0	0	0	0	0	2.54751	0	0	1.94221	0	0	0	0	0	5.87115
132170	RecName: Full=Regulator of chromosome condensation; AltName: Full=Cell cycle regulatory protein; AltName: Full=Chromosome condensation protein 1	P18754	1p35.3	456	13.389	29.5052	18.9116	40.5648	69.206	8.31394	156.891	57.1212	75.9686	41.6362	32.2288	46.6608	43.7758	106.789	91.8567	106.845	61.4578	98.1825	34.4915	108.713	102.144	78.3933	37.7955	5.98903	19.753	23.1417	33.5983	4.99452	46.1917	15.4119	29.327	23.2191	26.3632	23.4084	47.5746	39.3078	26.8789	30.6667	47.0928	24.2961	22.0573	0	20.2878	27.7094	64.6839
132212	RecName: Full=Peripherin-2; AltName: Full=Retinal degeneration slow protein; AltName: Full=Tetraspanin-22; Short=Tspan-22	P23942	6p21.1	2	0	0	0	0	0	0	0	0	0	6.33268	0	0	0	0	5.32228	0	0	0	0	0	0	0	0	0	0	0	0	0	0	0	0	0	0	0	0	0	0	0	0	0	0	0	0	0	0.529771
132387	RecName: Full=Retinol-binding protein 1; AltName: Full=Cellular retinol-binding protein; Short=CRBP; AltName: Full=Cellular retinol-binding protein I; Short=CRBP-I	P09455	3q23	74	0	0	11.7952	25.3004	56.3009	12.9636	0	0	0	0	0	16.1681	12.4105	16.6512	40.9224	18.0107	123.208	16.115	35.8541	33.9023	0	13.5817	0	0	30.8	36.0839	23.2837	93.4529	0	0	60.9712	0	0	0	44.5087	35.0235	67.058	11.9543	93.4563	0	27.5144	0	31.6339	0	19.6902
132401	RecName: Full=Cellular retinoic acid-binding protein 2; AltName: Full=Cellular retinoic acid-binding protein II; Short=CRABP-II	P29373	1q23.1	16	0	0	0	0	0	0	0	135.536	16.5542	0	16.3869	0	0	0	0	0	0	15.7646	0	0	0	0	0	0	0	0	0	45.7107	0	47.0176	0	0	0	0	0	0	0	0	0	0	13.4581	0	0	0	8.37464
132474	RecName: Full=Replication protein A 32 kDa subunit; Short=RP-A p32; AltName: Full=Replication factor A protein 2; Short=RF-A protein 2; AltName: Full=Replication protein A 34 kDa subunit; Short=RP-A p34	P15927	1p35.3	271	52.1923	34.5047	76.6691	56.9259	60.9926	38.8908	45.064	0	16.9221	16.2304	0	8.08403	49.6421	74.9303	68.204	103.562	75.2939	0	29.8784	79.1054	14.479	40.7452	39.2887	9.33845	71.8667	72.1678	46.5675	38.9387	30.8678	0	83.8354	45.2558	0	0	51.9268	26.2676	25.1467	41.8401	46.7281	28.413	48.1502	19.2037	31.6339	51.8473	42.8325
132517	RecName: Full=Zinc finger protein RFP; AltName: Full=RING finger protein 76; AltName: Full=Ret finger protein; AltName: Full=Tripartite motif-containing protein 27	P14373	6p22.1	2	0	0	0	0	2.46934	0	0	0	0	0	0	0	0	0	0	2.36984	0	0	0	0	0	0	0	0	0	0	0	0	0	0	0	0	0	0	0	0	0	0	0	0	0	0	0	0	0.219962
132543	RecName: Full=Rho-related GTP-binding protein RhoC; AltName: Full=Rho cDNA clone 9; Short=h9; Flags: Precursor	P08134	1p13.2	2347	511.106	490.753	569.289	513.218	1043.61	535	441.3	1010.65	485.305	249.763	527.267	633.319	477.451	489.182	448.45	346.45	478.788	518.517	518.305	363.616	567.157	874.016	586.277	483.373	682.228	740.375	716.609	642.792	244.703	1075.8	543.765	443.178	540.568	599.977	373.596	600.208	246.256	234.131	317.516	410.737	336.802	120.894	542.121	604.437	549.66
132559	RecName: Full=Dolichyl-diphosphooligosaccharide--protein glycosyltransferase subunit 1; AltName: Full=Dolichyl-diphosphooligosaccharide--protein glycosyltransferase 67 kDa subunit; AltName: Full=Ribophorin I; Short=RPN-I; AltName: Full=Ribophorin-1; Flags: Precursor	P04843	3q21.3	12071	900.769	872.28	642.714	683.673	728.34	720.792	924.931	1681.56	854.329	1295.89	1028.24	827.048	1258.63	885.091	1158.91	791.123	1038.24	1512.47	1012.72	1048.07	898.438	1002.85	553.407	240.923	413.289	628.645	634.357	263.269	846.702	1753.05	837.35	921.966	797.218	750.892	940.402	1098.31	1185.67	635.43	1140.22	1032.13	458.951	119.588	911.105	949.395	989.414
132573	RecName: Full=Ribonuclease inhibitor; AltName: Full=Placental ribonuclease inhibitor; Short=Placental RNase inhibitor; AltName: Full=Ribonuclease/angiogenin inhibitor 1; Short=RAI	P13489	11p15.5	3438	278.171	198.72	200.34	218.566	244.561	125.277	350.653	481.076	332.018	313.694	333.567	303.02	399.775	390.093	323.562	195.149	348.778	490.789	377.985	340.862	224.723	457.389	141.899	300.815	285.618	235.994	214.781	301.036	313.365	548.913	299.07	424.089	332.244	326.004	364.952	625.636	407.476	308.064	379.241	587.982	326.323	376.784	393.709	455.491	314.944
132608	RecName: Full=Ribonucleoside-diphosphate reductase large subunit; AltName: Full=Ribonucleoside-diphosphate reductase subunit M1; AltName: Full=Ribonucleotide reductase large subunit	P23921	11p15.4	236	42.7028	29.4074	8.04221	4.31257	57.5804	11.0485	30.7255	37.1111	5.7689	0	2.85529	0	31.7314	17.0296	51.153	42.9802	14.0009	2.74687	4.07433	25.0415	2.46801	9.26027	6.69693	0	3.5	8.20089	15.8753	0	0	0	0	0	0	0	2.5289	0	0	2.03767	6.82716	0	0	0	0	5.89174	19.5473
132799	RecName: Full=60S ribosomal protein L17; AltName: Full=60S ribosomal protein L23; AltName: Full=PD-1	P18621	18q21.1	2214	1156.46	1485.2	856.758	547.602	1067.12	1065.27	689.605	580.87	422.133	440.603	454.736	616.847	600.966	403.157	410.336	799.471	512.251	189.176	464.739	746.219	393.058	478.313	662.996	219.25	369.098	661.865	734.577	319.975	135.885	141.053	335.507	305.477	494.624	535.595	261.247	192.724	73.8002	254.354	382.024	41.6929	80.7488	42.269	208.887	177.521	653.677
133021	RecName: Full=60S ribosomal protein L7	P18124	8q21.11	6762	1289.87	557.222	847.545	950.295	1200.37	1559.55	1745.19	2725.87	1510.71	1298.76	1924	1672.22	1587.6	842.966	749.969	1372.59	1296.67	903.542	1392.24	1747.06	1087.68	1234.68	784.189	732.014	910.96	955.933	1032.98	813.945	1321.84	2472.41	1252.92	1123.37	1297.85	1688.85	888.379	791.206	702.689	1236.4	1286.37	866.137	1205.7	522.681	749.074	573.874	1340.75
133041	RecName: Full=60S acidic ribosomal protein P0; AltName: Full=60S ribosomal protein L10E	P05388	12q24.23	3823	786.837	519.203	426.973	404.048	699.321	441.662	740.236	151.723	583.732	566.784	492.227	447.554	856.208	517.657	517.017	705.657	775.395	638.244	656.571	635.267	561.119	659.378	446.181	182.939	507.18	491.743	466.042	245.425	482.004	30.7023	642.65	477.97	511.179	349.742	505.462	462.376	499.762	427.64	551.514	548.54	480.417	196.277	464.779	412.161	581.037
133051	RecName: Full=60S acidic ribosomal protein P1	P05386	15q23	410	86.5294	81.7216	55.8722	74.9025	77.7841	46.0548	91.4833	46.8772	360.708	76.8809	238.041	210.61	396.81	236.622	274.611	245.278	340.444	286.252	127.376	147.207	257.193	402.091	31.0174	44.2347	60.7895	42.731	41.3593	18.4447	0	0	270.76	21.437	194.717	108.059	210.831	207.376	258.085	70.7821	316.206	224.313	65.1657	45.4824	299.69	225.126	189.152
133061	RecName: Full=60S acidic ribosomal protein P2; AltName: Full=Renal carcinoma antigen NY-REN-44	P05387	11p15.5	1295	306.346	432.058	498.477	252.454	99.1385	319.581	302.293	23.2348	536.357	419.168	707.913	986.955	597.323	488.676	1104.91	983.152	498.19	1002.63	519.105	729.637	611.896	653.694	261.355	0	506.192	381.234	68.3327	54.8528	289.889	0	697.855	318.758	887.911	664.138	522.493	411.145	905.283	350.833	454.511	733.796	274.546	135.261	724.142	689.794	548.781
133116	RecName: Full=39S ribosomal protein L3, mitochondrial; Short=L3mt; Short=MRP-L3	P09001	3q22.1	107	20.247	17.8472	9.15148	24.537	36.4014	15.0869	4.99478	38.3908	6.56461	0	6.49824	31.3605	4.81442	38.757	31.7502	55.8954	5.3107	6.25149	4.63631	13.1518	11.2337	5.26877	20.3217	0	0	13.9981	22.5812	0	0	27.9674	0	0	0	0	11.5109	20.38	0	4.63745	0	0	0	0	12.2718	26.8176	17.6432
133158	RecName: Full=HLA class II histocompatibility antigen, DM alpha chain; AltName: Full=MHC class II antigen DMA; AltName: Full=Really interesting new gene 6 protein; Flags: Precursor	P28067	6p21.32	10	0	0	0	0	0	0	0	0	0	0	0	0	0	8.61268	7.05559	0	7.08093	0	0	0	7.48915	0	0	0	0	0	0	0	0	0	0	0	0	0	0	0	17.3426	0	0	39.1903	0	0	0	0	1.37447
133160	RecName: Full=HLA class II histocompatibility antigen, DM beta chain; AltName: Full=MHC class II antigen DMB; AltName: Full=Really interesting new gene 7 protein; Flags: Precursor	P28068	6p21.32	53	21.4326	0	12.1092	19.4803	0	0	0	0	0	0	17.1969	0	6.37042	0	0	0	14.0542	0	18.4042	11.6016	7.43219	0	6.7224	9.587	21.0799	12.3481	5.97587	0	10.5631	24.6708	15.6485	0	0	28.1035	7.61556	0	8.60535	6.13625	20.5594	29.1692	14.1234	0	32.4759	8.87121	5.82189
133168	RecName: Full=Non-secretory ribonuclease; AltName: Full=Eosinophil-derived neurotoxin; AltName: Full=RNase UpI-2; AltName: Full=Ribonuclease 2; Short=RNase 2; AltName: Full=Ribonuclease US; Flags: Precursor	P10153	14q11.2	1485	393.874	376.122	178.028	647.046	401.275	402.193	215.923	16.5963	808.792	1047.92	603.973	393.155	468.285	418.865	411.766	498.372	401.766	67.5627	1302.77	236.895	84.9855	261.933	21.9626	172.268	309.913	494.193	126.904	287.324	69.0211	20.1504	166.156	273.221	634.222	351.962	286.127	939.76	534.173	240.571	570.938	730.619	357.602	64.4099	994.701	159.406	438.096
133250	RecName: Full=E3 ubiquitin-protein ligase TRIM21; AltName: Full=52 kDa Ro protein; AltName: Full=52 kDa ribonucleoprotein autoantigen Ro/SS-A; AltName: Full=RING finger protein 81; AltName: Full=Ro(SS-A); AltName: Full=Sjoegren syndrome type A antigen; Short=SS-A; AltName: Full=Tripartite motif-containing protein 21	P19474	11p15.4	225	17.8003	22.882	23.4663	14.3813	10.6675	25.7907	14.6373	50.6274	33.6661	18.4514	9.52164	13.7854	49.3808	9.46488	27.138	20.4754	42.7986	27.4802	16.9835	32.118	20.5754	27.0205	7.44417	10.6163	2.9179	20.5109	6.61749	17.7069	5.84863	40.9796	34.6573	5.14487	14.0196	10.3736	29.5163	9.95404	38.1172	27.1803	22.7668	5.38351	15.6398	16.3737	22.4768	19.6474	24.0506
133257	RecName: Full=Heterogeneous nuclear ribonucleoproteins A2/B1; Short=hnRNP A2/B1	P22626	7p15.2	10603	1644.72	1271.2	1524.69	1044.98	2178.27	1878.99	1245.78	2217.84	1249.02	1260.04	973.742	1409.78	1552.02	1821.25	1611.97	1852.86	1685.82	1503.76	1325.48	1361.37	1439.7	1412.81	1146.94	514.276	1492.01	1131.58	1162.04	845.842	786.997	1562.37	1066.78	685.375	1175.92	963.16	992.935	1259.06	1012.99	1115.51	883.315	985.197	878.63	536.126	1040.43	1216.13	1521.19
133486	RecName: Full=Ras-related protein R-Ras; AltName: Full=p23; Flags: Precursor	P10301	19q13.33	1442	168.069	113.96	197.219	313.353	145.272	80.2791	55.8132	122.569	104.793	110.56	197.094	110.136	76.8541	144.361	118.262	94.8043	203.463	149.692	133.219	181.953	197.26	75.6963	762.344	855.881	381.468	335.183	209.073	1581.84	152.923	297.634	292.62	179.362	173.102	214.729	266.44	184.355	519.084	333.131	248.033	175.952	971.208	1272.46	430.976	310.37	140.667
133701	RecName: Full=Retinoic acid receptor RXR-alpha; AltName: Full=Nuclear receptor subfamily 2 group B member 1; AltName: Full=Retinoid X receptor alpha	P19793	9q34.2	11	0	0	0	0	0	0	0	5.78355	0	0	0	0	0	0	7.9719	2.63144	0	0	0	3.30217	0	3.96869	0	0	0	0	0	0	0	0	4.45407	0	0	0	4.33526	0	0	3.49315	0	5.53499	0	0	4.62184	0	1.07535
133825	RecName: Full=40S ribosomal protein S17	P08708	15q25.2	1421	292.277	448.561	613.353	480.707	694.378	609.289	180.256	197.926	643.04	162.304	418.776	436.538	819.094	499.535	627.477	756.451	698.18	435.104	418.298	361.625	405.412	679.086	353.598	186.769	595.467	541.259	733.438	389.387	164.628	144.187	594.469	271.535	345.299	328.498	400.578	595.399	251.467	549.899	547.387	132.594	357.687	57.6111	253.072	345.649	494.439
133948	RecName: Full=40S ribosomal protein S4, Y isoform 1	P22090	Yp11.31	3149	669.769	383.75	581.241	461.035	799.558	758.592	931.878	833.096	460.371	591.515	490.111	448.157	656.153	666.68	280.077	716.492	541.085	355.693	662.551	638.085	468.228	467.098	396.621	239.675	516.457	450.706	519.9	271.831	612.66	814.138	524.225	418.143	329.169	524.598	426.471	413.49	352.819	509.308	561.956	262.523	508.441	138.004	357.235	337.106	584.601
134037	RecName: Full=Small nuclear ribonucleoprotein-associated proteins B and B'; Short=snRNP-B; AltName: Full=Sm protein B/B'; Short=Sm-B/B'; Short=SmB/B'	P14678	20p13	2247	622.394	646.962	484.342	483.87	670.332	452.105	427.303	367.4	352.191	264.759	499.39	745.752	335.084	309.087	437.358	552.142	377.325	725.173	302.519	413.184	456.089	389.626	478.831	105.058	404.25	446.538	458.399	280.359	243.084	229.799	454.426	203.651	480.952	554.341	250.361	236.408	414.921	221.902	367.984	287.681	177.984	64.8124	258.014	291.641	468.836
134092	RecName: Full=U1 small nuclear ribonucleoprotein A; Short=U1 snRNP A; Short=U1-A; Short=U1A	P09012	19q13.2	666	119.931	132.146	101.64	151.399	202.144	198.591	141.767	37.9007	97.2121	62.159	80.1911	131.581	136.648	103.627	97.9526	202.621	124.519	46.2876	97.2638	129.839	103.972	78.0227	137.928	35.7643	113.043	155.468	167.197	96.9326	29.5542	0	72.9709	43.33	78.7155	61.1566	71.0245	41.9164	32.1022	68.6737	95.8708	18.1359	65.859	18.3865	98.4354	49.641	117.155
134093	RecName: Full=U1 small nuclear ribonucleoprotein C; Short=U1 snRNP C; Short=U1-C; Short=U1C	P09234	6p21.31	59	44.3143	87.8892	40.0593	21.4815	47.8026	0	0	0	28.7356	0	0	0	10.5372	42.4134	23.1636	76.4607	23.2468	0	0	19.19	12.2935	0	33.3583	0	17.434	30.6373	0	13.2245	0	0	0	0	0	0	0	0	0	0	11.3357	0	0	0	0	0	21.7085
134095	RecName: Full=U2 small nuclear ribonucleoprotein B''; Short=U2 snRNP B''	P08579	20p12.1	524	131.525	151.821	155.697	159.392	197.053	186.676	139.055	71.2534	121.839	116.859	10.0506	48.5042	126.587	109.898	73.6604	167.5	90.3527	58.0138	93.2207	135.609	104.249	81.4903	94.2928	44.8245	117.04	144.336	188.598	74.7624	61.7355	28.8375	73.1655	65.1683	9.86568	21.8999	89.0174	31.5211	30.1761	107.589	104.137	34.0956	57.7803	11.5222	75.9215	82.9556	115.014
134138	RecName: Full=Protein S100-B; AltName: Full=S-100 protein beta chain; AltName: Full=S-100 protein subunit beta; AltName: Full=S100 calcium-binding protein B	P04271	21q22.3	62	30.6346	16.8773	0	0	0	0	0	0	0	0	0	0	0	0	0	0	40.1766	0	35.0747	49.748	21.2464	19.9297	96.0864	27.4063	0	35.2995	0	0	0	0	156.57	0	48.256	133.899	0	0	0	70.1666	195.91	111.181	100.936	0	116.048	0	9.71306
134142	RecName: Full=Protein S100-P; AltName: Full=Migration-inducing gene 9 protein; Short=MIG9; AltName: Full=Protein S100-E; AltName: Full=S100 calcium-binding protein P	P25815	4p16.1	469	459.842	1013.35	2313.11	233.696	226.685	55.2658	91.4833	56.2527	264.519	69.1928	119.02	114.878	123.452	70.9866	58.1529	243.145	213.993	45.8004	237.769	497.829	164.604	193.003	130.273	212.327	87.5369	119.647	49.6311	0	0	0	129.965	0	163.563	103.736	42.1661	0	0	33.9754	37.9447	53.8351	97.7486	0	0	122.796	312.092
134170	RecName: Full=Prolactin-inducible protein; AltName: Full=Gross cystic disease fluid protein 15; Short=GCDFP-15; AltName: Full=Prolactin-induced protein; AltName: Full=Secretory actin-binding protein; Short=SABP; AltName: Full=gp17; Flags: Precursor	P12273	7q34	20	0	0	0	11.6971	0	0	0	0	125.177	0	0	0	11.4755	46.1899	0	24.9807	0	0	0	0	0	0	12.1095	0	0	0	10.7647	0	0	0	0	0	0	0	0	0	0	0	0	17.5148	12.7207	0	0	0	9.9782
134218	RecName: Full=Prosaposin; AltName: Full=Proactivator polypeptide; Contains: RecName: Full=Saposin-A; AltName: Full=Protein A; Contains: RecName: Full=Saposin-B-Val; Contains: RecName: Full=Saposin-B; AltName: Full=Cerebroside sulfate activator; Short=CSAct; AltName: Full=Dispersin; AltName: Full=Sphingolipid activator protein 1; Short=SAP-1; AltName: Full=Sulfatide/GM1 activator; Contains: RecNam…	P07602	10q22.1	501	75.3004	183.718	15.1943	74.9596	7.2525	3.33986	13.2686	15.2977	39.2373	25.089	51.7875	112.467	38.3684	25.7394	87.8582	20.8808	59.9582	16.607	15.3954	23.2917	18.6514	45.4884	30.3662	62.5533	0	86.7667	17.996	0	5.30171	12.3825	74.6141	37.3101	93.1968	216.282	11.4669	0	51.8292	12.3193	27.5171	68.3212	0	0	40.7498	40.0728	44.0523
134305	RecName: Full=T-cell acute lymphocytic leukemia protein 1; Short=TAL-1; AltName: Full=Class A basic helix-loop-helix protein 17; Short=bHLHa17; AltName: Full=Stem cell protein; AltName: Full=T-cell leukemia/lymphoma protein 5	P17542	1p33	1	0	0	0	0	0	0	0	0	0	0	0	0	0	0	0	0	0	0	0	0	0	0	0	0	0	0	0	0	0	0	0	0	0	0	0	0	6.83749	0	0	0	0	0	0	0	0
134426	RecName: Full=Semenogelin-1; AltName: Full=Semenogelin I; Short=SGI; Contains: RecName: Full=Alpha-inhibin-92; Contains: RecName: Full=Alpha-inhibin-31; Contains: RecName: Full=Seminal basic protein; Flags: Precursor	P04279	20q13.12	7	0	0	0	0	2.74193	0	0	0	0	0	0	0	0	0	0	0	0	0	0	0	0	0	7.65364	0	0	0	0	0	0	7.02211	0	0	0	15.9983	0	0	0	0	0	0	0	0	0	0	0.124633
134517	RecName: Full=Ski oncogene; AltName: Full=Proto-oncogene c-Ski	P12755	1p36.33	2	0	0	0	0	0	0	0	0	0	0	0	0	0	0	0	0	0	0	2.21626	0	0	0	0	0	0	0	0	0	0	0	0	0	3.04915	0	0	0	0	0	0	0	0	0	0	0	0.100739
134611	RecName: Full=Superoxide dismutase [Cu-Zn]; AltName: Full=Superoxide dismutase 1; Short=hSod1	P00441	21q22.11	1568	228.765	453.714	785.839	598.831	600.482	318.197	428.902	34.7013	385.692	270.331	323.056	439.372	369.898	686.05	358.735	497.342	540.036	339.042	534.319	534.952	304.623	404.806	470.699	376.57	504	970.048	357.194	259.423	108.238	105.332	547.85	301.509	245.04	351.962	312.139	629.399	367.404	398.218	444.741	332.1	892.432	387.191	471.428	454.505	428.986
134665	RecName: Full=Superoxide dismutase [Mn], mitochondrial; Flags: Precursor	P04179	6q25.3	3358	1250.5	937.221	882.252	523.103	490.731	859.276	634.202	96.2884	555.685	779.718	499.135	540.756	867.898	546.789	879.279	963.818	1107.21	607.577	857.591	948.349	607.532	569.882	668.969	386.157	955.217	468.116	431.851	492.522	287.821	58.4543	630.31	506.376	389.961	610.385	649.586	457.908	876.738	501.597	479.009	541.382	610.708	280.27	625.198	567.517	727.49
134703	RecName: Full=Somatotropin; AltName: Full=Growth hormone; Short=GH; Short=GH-N; AltName: Full=Growth hormone 1; AltName: Full=Pituitary growth hormone; Flags: Precursor	P01241	17q23.3	1	0	0	0	0	0	0	0	0	0	0	0	0	0	0	0	0	0	0	0	0	0	0	0	0	0	0	0	0	12.8023	0	0	0	0	0	0	0	0	0	0	0	0	0	0	0	0
134811	RecName: Full=Spermidine synthase; Short=SPDSY; AltName: Full=Putrescine aminopropyltransferase	P19623	1p36.22	693	125.987	0	42.1817	39.5842	281.038	115.9	299.29	79.6292	166.419	72.5532	134.785	115.639	177.528	111.651	219.518	124.793	152.99	201.704	122.877	121.24	77.6689	78.9269	35.1256	33.3958	50.4835	59.1442	88.4705	55.7004	36.796	161.137	47.6968	64.7368	73.5026	32.6323	19.8963	23.4843	149.881	32.0629	95.4899	76.207	98.3959	25.7533	77.7755	46.3535	130.087
134907	RecName: Full=Sex hormone-binding globulin; Short=SHBG; AltName: Full=Sex steroid-binding protein; Short=SBP; AltName: Full=Testis-specific androgen-binding protein; Short=ABP; AltName: Full=Testosterone-estradiol-binding globulin; Short=TeBG; AltName: Full=Testosterone-estrogen-binding globulin; Flags: Precursor	P04278	17p13.1	20	0	0	0	0	0	0	0	6.64677	0	0	0	0	0	0	0	3.02419	0	0	0	0	0	4.56103	0	12.5442	0	0	0	0	0	32.2807	5.11885	0	0	0	9.96463	0	0	8.02902	4.48351	6.36111	0	0	10.6233	11.6076	0.646909
134973	RecName: Full=Stathmin; AltName: Full=Leukemia-associated phosphoprotein p18; AltName: Full=Metablastin; AltName: Full=Oncoprotein 18; Short=Op18; AltName: Full=Phosphoprotein p19; Short=pp19; AltName: Full=Prosolin; AltName: Full=Protein Pr22; AltName: Full=pp17	P16949	1p36.11	294	66.2037	125.05	203.052	80.2311	119.025	58.7277	58.3283	125.53	153.321	14.7054	121.417	146.489	191.155	271.559	222.464	220.299	223.263	189.81	64.9705	122.867	78.7114	86.1391	35.5971	33.844	27.9061	65.387	21.096	14.112	18.645	0	13.8106	16.4014	119.183	82.6757	0	15.8663	15.1893	10.8311	24.1929	51.4866	37.3938	52.1979	0	0	133.787
135006	RecName: Full=Steryl-sulfatase; AltName: Full=Arylsulfatase C; Short=ASC; AltName: Full=Steroid sulfatase; AltName: Full=Steryl-sulfate sulfohydrolase; Flags: Precursor	P08842	Xp22.31	13	2.41714	5.32662	0	0	0	0	0	0	0	3.75833	0	0	0	0	0	2.08529	0	0	5.53494	0	0	3.145	0	0	0	0	0	0	0	0	0	0	0	0	0	0	15.528	0	3.09155	0	0	0	0	0	1.01215
135086	RecName: Full=Synaptotagmin-1; AltName: Full=Synaptotagmin I; Short=SytI; AltName: Full=p65	P21579	12q21.2	6	0	0	0	0	0	0	0	0	0	0	0	0	0	0	0	2.88087	0	0	0	0	0	0	0	0	0	0	0	14.948	6.58317	0	0	0	5.26014	0	0	0	0	0	0	0	0	0	0	0	0.130948
135093	RecName: Full=Vesicle-associated membrane protein 1; Short=VAMP-1; AltName: Full=Synaptobrevin-1	P23763	12p13.31	161	95.5385	197.378	107.956	43.418	193.236	74.1561	29.4607	0	0	74.2748	19.1643	18.4974	28.3969	133.35	46.818	113.33	15.6621	0	13.6732	12.9289	16.565	0	89.8978	170.941	35.2373	82.5649	66.5955	142.555	47.0864	0	17.4388	20.7103	56.435	41.7582	0	0	19.1797	95.7358	15.2743	43.3418	94.4351	43.9406	72.3828	19.7723	56.0821
135123	RecName: Full=Histidine--tRNA ligase, cytoplasmic; AltName: Full=Histidyl-tRNA synthetase; Short=HisRS	P12081	5q31.3	1256	77.5195	73.2123	122.008	117.431	169.234	103.148	153.67	73.4932	139.134	111.923	22.214	47.1701	138.247	97.1591	75.9758	214.961	152.497	115.401	177.51	185.83	34.5619	79.249	111.151	19.8144	103.474	105.274	92.6318	53.7033	174.655	82.8581	137.455	134.434	39.2495	24.2017	129.853	102.18	84.4812	101.459	127.476	30.1434	109.463	56.0265	117.462	87.0912	112.798
135162	RecName: Full=Synaptophysin; AltName: Full=Major synaptic vesicle protein p38	P08247	Xp11.23	6	0	0	0	0	4.04719	0	0	0	0	0	0	0	0	0	0	0	0	0	0	0	0	0	5.64853	0	0	0	0	6.71786	0	0	6.57437	0	7.09194	0	0	0	0	0	0	0	0	0	0	7.45408	0.183963
135191	RecName: Full=Tryptophan--tRNA ligase, cytoplasmic; AltName: Full=Interferon-induced protein 53; Short=IFP53; AltName: Full=Tryptophanyl-tRNA synthetase; Short=TrpRS; Short=hWRS; Contains: RecName: Full=T1-TrpRS; Contains: RecName: Full=T2-TrpRS	P23381	14q32.2	6059	460.755	342.849	321.176	348.082	500.253	527.626	472.373	550.285	451.076	451.247	513.734	588.538	1234.33	324.539	695.942	536.881	1035.89	660.508	746.77	893.985	1137.11	689.035	217.714	214.13	453.172	324.066	617.316	223.216	460.067	1095.18	506.799	446.216	551.41	496.932	442.252	612.353	749.597	459.137	711.764	591.786	682.165	165.127	553.09	554.799	612.863
135232	RecName: Full=Transcription initiation factor IIE subunit beta; Short=TFIIE-beta; AltName: Full=General transcription factor IIE subunit 2	P29084	8p12	11	0	10.6715	10.944	0	8.70632	6.01403	0	0	0	0	0	0	0	0	18.9846	4.17775	0	0	0	0	0	0	0	0	0	0	0	0	0	0	0	0	0	0	0	0	0	0	0	0	0	0	0	0	2.70447
135298	RecName: Full=Transcription factor AP-1; AltName: Full=Activator protein 1; Short=AP1; AltName: Full=Proto-oncogene c-Jun; AltName: Full=V-jun avian sarcoma virus 17 oncogene homolog; AltName: Full=p39	P05412	1p32.1	2	0	0	0	0	0	0	0	0	0	0	0	0	0	0	5.56347	3.67289	0	0	0	0	0	0	0	0	0	0	0	0	0	0	0	0	0	0	0	0	0	0	0	0	0	0	0	0	0.419834
135304	RecName: Full=Transcription factor jun-B	P17275	19p13.2	1	0	0	0	0	0	5.04347	0	0	0	0	0	0	0	0	0	0	0	0	0	0	0	0	0	0	0	0	0	0	0	0	0	0	0	0	0	0	0	0	0	0	0	0	0	0	0.229249
135538	RecName: Full=T-complex protein 1 subunit alpha; Short=TCP-1-alpha; AltName: Full=CCT-alpha	P17987	6q25.3	5012	511.973	639.515	346.538	282.582	558.199	481.588	568.974	432.518	513.598	370.439	268.438	420.05	436.935	396.214	606.108	555.385	445.411	571.269	383.046	485.669	587.103	468.276	279.826	117.906	339.022	245.319	282.671	283.636	334.771	227.562	310.887	250.535	271.484	243.715	317.004	369.92	293.077	298.965	473.285	294.35	347.394	102.581	295.715	360.879	469.538
135629	RecName: Full=Transcription initiation factor IIB; AltName: Full=General transcription factor TFIIB; AltName: Full=S300-II	Q00403	1p22.2	47	13.3784	4.91364	20.1564	10.8087	0	0	0	0	0	0	0	0	0	28.4545	46.6205	34.6251	5.84849	0	0	9.65572	0	0	16.7847	0	8.77216	15.4156	4.97358	0	0	0	0	0	0	0	0	0	0	10.2141	0	0	0	0	13.5145	0	7.93007
135666	RecName: Full=Tissue factor; Short=TF; AltName: Full=Coagulation factor III; AltName: Full=Thromboplastin; AltName: CD_antigen=CD142; Flags: Precursor	P13726	1p21.3	8	4.77693	0	0	0	0	0	0	0	0	0	0	0	0	0	0	0	0	0	0	0	0	6.21537	5.99319	0	4.69831	11.0087	0	0	0	0	6.97552	0	0	0	6.78946	0	0	0	0	0	0	0	0	0	0.49965
135674	RecName: Full=Transforming growth factor beta-1; Short=TGF-beta-1; Contains: RecName: Full=Latency-associated peptide; Short=LAP; Flags: Precursor	P01137	19q13.2	2	0	0	0	0	0	0	0	0	0	5.61822	0	0	0	0	0	0	4.73878	0	0	0	0	0	0	0	0	0	0	0	0	0	0	0	0	0	0	0	0	0	0	0	0	0	0	0	0.470773
135705	RecName: Full=Thyroid hormone receptor alpha; AltName: Full=Nuclear receptor subfamily 1 group A member 1; AltName: Full=V-erbA-related protein 7; Short=EAR-7; AltName: Full=c-erbA-1; AltName: Full=c-erbA-alpha	P10827	17q21.1	2	0	0	0	3.48526	0	0	0	0	0	0	0	0	0	0	0	0	0	0	0	0	0	0	0	0	0	3.31383	0	0	0	0	0	0	0	0	0	0	0	0	0	0	0	0	0	0	0.158421
135751	RecName: Full=3-ketoacyl-CoA thiolase, peroxisomal; AltName: Full=Acetyl-CoA acyltransferase; AltName: Full=Beta-ketothiolase; AltName: Full=Peroxisomal 3-oxoacyl-CoA thiolase; Flags: Precursor	P09110	3p22.2	657	93.0599	69.579	67.6001	100.694	80.6669	74.296	45.0944	81.9246	37.7155	20.6708	26.6673	61.7742	59.2719	68.9217	104.236	137.629	43.5878	61.5713	38.0527	57.57	78.3711	116.758	37.5281	17.84	58.8397	72.7636	66.7211	0	32.7606	38.2573	116.478	11.5274	31.4119	75.5391	179.504	105.938	21.351	45.6745	131.777	60.3105	4.38024	6.11438	50.3606	165.08	69.3506
135755	RecName: Full=Acetyl-CoA acetyltransferase, mitochondrial; AltName: Full=Acetoacetyl-CoA thiolase; AltName: Full=T2; Flags: Precursor	P24752	11q22.3	4086	273.918	199.998	376.647	671.912	344.134	217.224	488.482	156.44	197.953	277.095	105.92	173.797	325.667	405.361	319.137	316.032	354.909	494.204	404.303	725.287	146.486	317.755	505.14	401.531	594	589.427	408.556	221.595	702.657	288.712	655.405	589.491	353.501	328.883	675.448	758.5	291.514	521.567	506.521	461.128	500.189	400.714	525.072	704.856	331.485
135773	RecName: Full=Thioredoxin; Short=Trx; AltName: Full=ATL-derived factor; Short=ADF; AltName: Full=Surface-associated sulphydryl protein; Short=SASP	P10599	9q31.3	1603	496.573	1183.02	985.745	1089.72	856.578	400.019	662.165	152.686	979.065	396.486	861.481	1164.1	702.081	642.26	1017.21	521.025	968.064	455.823	491.713	537.594	539.86	681.026	572.492	624.342	541.2	881.479	628.661	280.359	343.955	123.589	921.101	651.683	930.193	1173.21	591.33	495.332	797.511	399.616	635.121	828.035	371.445	222.214	569.411	377.744	717.468
135807	RecName: Full=Prothrombin; AltName: Full=Coagulation factor II; Contains: RecName: Full=Activation peptide fragment 1; Contains: RecName: Full=Activation peptide fragment 2; Contains: RecName: Full=Thrombin light chain; Contains: RecName: Full=Thrombin heavy chain; Flags: Precursor	P00734	11p11.2	898	52.1084	14.9779	40.961	21.965	32.5857	67.5274	16.767	30.0708	55.0921	21.1361	14.5427	38.6006	35.0168	7.228	29.6063	13.6818	29.7126	87.4405	51.8789	17.1692	845.346	29.478	88.1153	259.435	71.3055	44.3797	60.6425	94.6549	22.332	52.1578	49.6249	3.92896	28.5502	51.4929	51.5213	49.4101	29.1088	62.2701	46.3633	32.8896	5.97178	62.52	44.6283	75.0202	70.586
135834	RecName: Full=Prothymosin alpha; Contains: RecName: Full=Prothymosin alpha, N-terminally processed; Contains: RecName: Full=Thymosin alpha-1	P06454	2q37.1	781	190.432	55.9535	1348.48	200.01	159.773	315.33	454.12	0	267.552	394.794	122.237	845.546	135.845	283.52	895.869	295.717	99.8985	313.588	145.354	192.419	1074.19	445.994	398.196	22.7151	1073.84	204.801	56.6361	56.8295	25.0279	0	203.924	88.0653	379.962	399.525	0	617.644	346.617	43.6171	32.4752	138.225	66.927	23.3558	346.263	126.115	374.392
135846	RecName: Full=Parathymosin	P20962	12p13.31	315	27.6312	0	515.175	50.2287	12.4193	463.258	289.697	0	44.7938	365.184	133.023	64.1967	16.4257	154.268	234.702	107.27	54.3565	127.972	47.454	119.655	134.144	161.782	69.333	24.7194	502.765	63.6775	61.6334	288.605	81.7088	0	121.046	263.548	130.575	48.3086	78.5448	115.887	155.318	47.4657	88.3515	50.1405	72.8323	101.667	188.408	68.6214	141.983
135850	RecName: Full=Metalloproteinase inhibitor 1; AltName: Full=Erythroid-potentiating activity; Short=EPA; AltName: Full=Fibroblast collagenase inhibitor; Short=Collagenase inhibitor; AltName: Full=Tissue inhibitor of metalloproteinases 1; Short=TIMP-1; Flags: Precursor	P01033	Xp11.23	109	34.0385	0	53.8478	8.25013	30.5983	8.45451	16.794	0	11.0362	42.3402	54.6229	31.6332	8.09381	32.5784	17.7924	52.8576	35.7125	105.098	31.1775	66.3306	75.5427	53.1459	8.54102	12.1806	6.69566	0	15.1851	0	0	0	0	11.8059	0	11.9021	19.3516	0	10.9334	0	0	0	35.8884	0	41.2617	11.2711	34.9975
135854	RecName: Full=Metalloproteinase inhibitor 2; AltName: Full=CSC-21K; AltName: Full=Tissue inhibitor of metalloproteinases 2; Short=TIMP-2; Flags: Precursor	P16035	17q25.3	19	0	0	14.476	0	0	0	0	0	0	0	0	0	0	0	0	16.5781	8.40056	9.88872	14.6676	20.8037	8.88485	0	8.03632	0	0	7.3808	0	0	0	14.7464	0	0	0	0	0	0	0	7.3356	0	0	8.44192	0	9.70587	0	4.25907
135886	RecName: Full=Protachykinin-1; AltName: Full=PPT; Contains: RecName: Full=Substance P; Contains: RecName: Full=Neurokinin A; Short=NKA; AltName: Full=Neuromedin L; AltName: Full=Substance K; Contains: RecName: Full=Neuropeptide K; Short=NPK; Contains: RecName: Full=Neuropeptide gamma; Contains: RecName: Full=C-terminal-flanking peptide; Flags: Precursor	P20366	7q21.3	1	0	0	0	0	0	0	0	0	0	0	0	0	0	0	0	9.42423	0	0	0	0	0	0	0	0	0	0	0	0	0	0	0	0	0	0	0	0	0	0	0	0	0	0	0	0	0.428374
135922	RecName: Full=Tropomodulin-1; AltName: Full=Erythrocyte tropomodulin; Short=E-Tmod	P28289	9q22.33	61	7.85066	8.65019	0	9.51407	3.52861	4.87489	0	0	6.36346	6.10336	6.29913	0	9.33381	6.26158	5.12955	13.5457	10.2959	0	0	4.24959	5.44475	10.2147	4.92476	21.07	0	4.52305	4.37786	11.7142	0	0	0	0	6.18323	0	0	0	18.9126	8.99071	5.02053	0	36.2133	86.6573	5.94789	6.49896	5.34818
135940	RecName: Full=Lymphotoxin-alpha; Short=LT-alpha; AltName: Full=TNF-beta; AltName: Full=Tumor necrosis factor ligand superfamily member 1; Flags: Precursor	P01374	6p21.33	10	0	0	0	0	0	8.537	0	0	44.5753	0	0	0	16.3456	0	0	11.8607	0	0	0	0	0	0	0	0	0	0	0	0	0	0	0	0	0	0	0	0	0	0	8.79206	0	0	0	0	0	3.6963
136090	RecName: Full=Tropomyosin beta chain; AltName: Full=Beta-tropomyosin; AltName: Full=Tropomyosin-2	P07951	9p13.3	8777	357.26	256.963	566.296	1389.07	205.181	388.223	630.397	169.352	1335.3	817.807	2062.32	1114.4	1055.99	554.062	842.944	787.653	1236.42	1516.73	1602.07	1342.96	1080.57	1058.8	1170.36	870.054	1156.63	1149.22	370.777	2887.5	811.909	148.503	956.432	1230.51	2344.84	1214.52	1114.28	690.912	2518.22	2392.34	1091.58	1449.66	6173.3	8033.09	2751.82	1010.47	925.945
136092	RecName: Full=Tropomyosin alpha-1 chain; AltName: Full=Alpha-tropomyosin; AltName: Full=Tropomyosin-1	P09493	15q22.2	8609	337.413	207.757	543.869	1262.79	214.102	400.547	599.796	159.944	1254.86	748.371	1911.03	1083.66	973.395	514.486	771.618	753.407	1203.88	1386.51	1562.3	1283.87	1149.4	1020.06	1058.3	816.785	980.937	1132.07	431.651	2946.73	802.127	148.503	970.924	1316.56	2055.64	1249.22	1086.07	674.264	2295.08	2471.89	1085.23	1449.66	6323.71	8416.49	2857.08	977.613	879.231
136170	RecName: Full=Thrombomodulin; Short=TM; AltName: Full=Fetomodulin; AltName: CD_antigen=CD141; Flags: Precursor	P07204	20p11.21	2	0	0	0	0	0	0	0	0	0	0	0	0	0	0	0	0	0	3.78351	0	2.65322	0	0	0	0	0	0	0	0	0	0	0	0	0	0	0	0	0	0	0	0	0	0	0	0	0.292579
136213	RecName: Full=Troponin I, cardiac muscle; AltName: Full=Cardiac troponin I	P19429	19q13.42	5	0	0	0	0	0	0	0	12.7238	0	0	0	0	0	0	0	5.78917	0	10.3596	0	0	0	0	0	0	0	0	7.48406	0	0	0	0	0	0	0	0	0	0	0	0	0	8.84392	0	0	0	1.31239
136408	RecName: Full=Trypsin-1; AltName: Full=Beta-trypsin; AltName: Full=Cationic trypsinogen; AltName: Full=Serine protease 1; AltName: Full=Trypsin I; Contains: RecName: Full=Alpha-trypsin chain 1; Contains: RecName: Full=Alpha-trypsin chain 2; Flags: Precursor	P07477	7q34	12	17.1157	25.1451	0	6.91407	0	0	0	0	0	0	0	0	0	0	0	9.84393	0	0	6.53212	0	0	0	0	0	0	0	0	0	0	0	0	0	0	0	0	0	9.16278	0	0	0	0	0	0	0	2.97959
136413	RecName: Full=Trypsin-2; AltName: Full=Anionic trypsinogen; AltName: Full=Serine protease 2; AltName: Full=Trypsin II; Flags: Precursor	P07478	7q34	24	62.7576	44.0039	0	6.91407	0	0	0	0	0	0	0	0	0	0	0	24.6098	0	0	0	0	0	0	0	0	0	0	0	0	0	0	0	0	0	0	0	0	0	0	0	0	0	0	0	0	6.2857
136464	RecName: Full=Transthyretin; AltName: Full=ATTR; AltName: Full=Prealbumin; AltName: Full=TBPA; Flags: Precursor	P02766	18q12.1	1383	115.036	116.189	411.63	313.673	137.88	261.917	82.7706	54.5307	295.273	253.393	199.987	267.268	364.717	519.924	400.873	554.106	528.035	458.783	439.03	238.7	491.991	561.286	432.977	514.567	669.429	353.475	374.203	400.513	245.682	88.278	867.907	199.495	302.011	486.043	763.006	1077.51	215.544	680.664	698.879	782.806	164.244	670.169	624.609	476.148	321.227
136471	RecName: Full=Tristetraprolin; Short=TTP; AltName: Full=G0/G1 switch regulatory protein 24; AltName: Full=Growth factor-inducible nuclear protein NUP475; AltName: Full=Protein TIS11A; Short=TIS11; AltName: Full=Zinc finger protein 36 homolog; Short=Zfp-36	P26651	19q13.2	1	0	0	0	0	0	0	0	0	0	0	6.93678	0	0	0	0	0	0	0	0	0	0	0	0	0	0	0	0	0	0	0	0	0	0	0	0	0	0	0	0	0	0	0	0	0	0.315308
136479	RecName: Full=Translationally-controlled tumor protein; Short=TCTP; AltName: Full=Fortilin; AltName: Full=Histamine-releasing factor; Short=HRF; AltName: Full=p23	P13693	13q14.13	1188	221.211	288.876	416.605	228.365	287.233	875.042	242.537	62.1396	610.967	140.129	157.771	279.181	535.745	365.939	503.203	353.408	494.265	455.341	253.272	212.875	431.845	351.782	174.743	219.888	322.326	179.371	319.813	342.299	80.7587	0	346.951	156.29	167.774	200.537	256.184	274.894	328.955	131.358	282.93	297.345	215.956	195.945	273.119	325.553	353.079
136490	RecName: Full=T-cell receptor alpha chain V region PY14; Flags: Precursor	P01737	NA	1	10.4385	0	0	0	0	0	0	0	0	0	0	0	0	0	0	0	0	0	0	0	0	0	0	0	0	0	0	0	0	0	0	0	0	0	0	0	0	0	0	0	0	0	0	0	0.474476
136611	RecName: Full=Thymidylate synthase; Short=TS; Short=TSase	P04818	18p11.32	15	13.5066	0	0	0	16.1888	5.59132	5.5533	0	0	0	0	0	0	0	0	11.6523	0	0	0	4.87413	0	11.7159	0	0	0	0	0	0	0	0	0	0	0	0	0	0	0	0	0	0	0	0	0	0	3.14011
136652	RecName: Full=Nucleolar transcription factor 1; AltName: Full=Autoantigen NOR-90; AltName: Full=Upstream-binding factor 1; Short=UBF-1	P17480	17q21.31	363	25.8229	36.5822	14.5897	15.6472	24.8711	27.4882	36.4017	17.4869	26.9115	43.0191	8.8798	39.9969	21.9296	50.0189	26.5139	36.5991	33.8661	5.69507	14.7828	25.9592	20.4677	57.5979	13.8847	0	30.8403	12.7522	22.6285	0	7.27251	4.24636	21.5474	22.391	0	9.67436	7.86476	21.6605	2.96231	4.22469	16.5139	3.34708	2.43092	0	11.1795	36.646	27.7785
136662	RecName: Full=Ubiquitin-like protein 4A; AltName: Full=Ubiquitin-like protein GDX	P11441	Xq28	98	26.9273	29.6696	40.5696	21.7551	88.7546	33.4411	22.1425	0	0	13.9561	0	13.9025	10.6715	28.6358	35.1881	100.665	35.3144	27.7136	20.5533	48.5861	0	11.6786	90.0887	16.0597	17.6561	41.3701	40.0421	13.3929	17.6949	0	26.2137	0	0	0	0	45.1736	0	41.1168	11.4801	0	11.8294	0	13.6006	44.5821	27.7329
136681	RecName: Full=Ubiquitin carboxyl-terminal hydrolase isozyme L1; Short=UCH-L1; AltName: Full=Neuron cytoplasmic protein 9.5; AltName: Full=PGP 9.5; Short=PGP9.5; AltName: Full=Ubiquitin thioesterase L1; Flags: Precursor	P09936	4p13	334	0	0	35.7031	114.873	0	0	0	0	0	0	0	19.5757	30.0524	0	0	5.45168	8.28755	19.5114	14.4703	27.3651	0	0	237.846	90.4531	105.659	174.756	63.4299	216.869	37.3735	72.7402	119.96	109.588	9.95416	33.1444	152.687	42.4051	111.638	123.028	153.565	57.3356	149.91	360.392	134.054	167.399	12.5132
136682	RecName: Full=Ubiquitin carboxyl-terminal hydrolase isozyme L3; Short=UCH-L3; AltName: Full=Ubiquitin thioesterase L3	P15374	13q22.2	744	159.3	236.282	221.545	111.377	203.785	532.634	241.834	81.3218	248.313	171.478	19.6643	85.4095	123.835	156.376	144.118	216.716	257.13	217.552	168.358	145.927	25.4957	95.6626	61.4953	131.55	108.47	91.7787	109.332	173.701	120.787	28.2106	80.5218	85.0022	57.9072	32.1357	113.207	82.229	118.08	84.2	101.873	77.8268	96.8986	123.989	64.9871	91.2963	175.642
136717	RecName: Full=Cytochrome b-c1 complex subunit 7; AltName: Full=Complex III subunit 7; AltName: Full=Complex III subunit VII; AltName: Full=QP-C; AltName: Full=Ubiquinol-cytochrome c reductase complex 14 kDa protein	P14927	8q22.1	861	317.386	461.616	301.257	369.249	125.536	220.731	109.615	48.1442	370.457	177.657	366.712	137.647	347.159	384.777	763.148	361.432	283.046	450.783	203.496	398.581	228.925	231.256	286.701	0	449.514	394.973	198.226	94.7158	100.112	58.4543	648.849	198.147	819.918	377.329	559.366	553.75	407.785	465.249	438.415	483.788	250.976	233.558	538.632	483.441	302.664
136727	RecName: Full=UDP-glucuronosyltransferase 2B7; Short=UDPGT 2B7; AltName: Full=3,4-catechol estrogen-specific UDPGT; AltName: Full=UDP-glucuronosyltransferase 2B9; Short=UDPGT 2B9; AltName: Full=UDPGTh-2; Flags: Precursor	P16662	4q13.2	12	0	0	0	0	0	0	3.28579	0	0	0	0	0	0	0	0	4.59631	0	0	0	0	0	0	0	0	2.62004	0	0	0	5.2516	0	0	0	0	0	3.78618	0	0	0	20.4428	0	0	0	0	0	0.358277
136731	RecName: Full=UDP-glucuronosyltransferase 1-4; Short=UDPGT 1-4; Short=UGT1*4; Short=UGT1-04; Short=UGT1.4; AltName: Full=Bilirubin-specific UDPGT isozyme 2; Short=hUG-BR2; AltName: Full=UDP-glucuronosyltransferase 1-D; Short=UGT-1D; Short=UGT1D; AltName: Full=UDP-glucuronosyltransferase 1A4; Flags: Precursor	P22310	2q37.1	146	0	5.81539	2.98194	54.3674	0	0	3.25502	5.00375	0	0	0	0	0	37.8861	0	0	0	0	6.04283	5.71387	0	17.1679	6.62169	4.72169	10.382	45.6117	20.6022	0	46.8219	18.2259	7.70704	9.15286	0	9.22748	15.0029	84.1154	0	9.06648	57.3789	9.5774	3.47795	0	0	56.799	6.28337
137119	RecName: Full=Tissue-type plasminogen activator; Short=t-PA; Short=t-plasminogen activator; Short=tPA; AltName: INN=Alteplase; AltName: INN=Reteplase; Contains: RecName: Full=Tissue-type plasminogen activator chain A; Contains: RecName: Full=Tissue-type plasminogen activator chain B; Flags: Precursor	P00750	8p11.21	9	0	0	0	0	0	0	0	0	0	0	0	0	0	0	0	0	0	0	0	0	0	0	3.14589	4.48644	0	2.88928	0	0	0	0	7.32306	0	0	0	0	0	0	5.74318	3.20707	0	0	0	0	4.15147	0
137170	RecName: Full=Upstream stimulatory factor 1; AltName: Full=Class B basic helix-loop-helix protein 11; Short=bHLHb11; AltName: Full=Major late transcription factor 1	P22415	1q23.3	1	0	0	0	0	0	0	0	0	0	0	0	0	0	0	0	3.92169	0	0	0	0	0	0	0	0	0	0	0	0	0	0	0	0	0	0	0	0	0	0	0	0	0	0	0	0	0.178259
137479	RecName: Full=V-type proton ATPase 16 kDa proteolipid subunit; Short=V-ATPase 16 kDa proteolipid subunit; AltName: Full=Vacuolar proton pump 16 kDa proteolipid subunit	P27449	16p13.3	240	272.747	180.315	41.0931	55.0896	81.7271	33.8726	22.4282	17.2387	117.909	0	218.844	98.573	97.2824	43.5079	23.7614	125.494	119.234	56.1424	62.4555	127.954	37.8323	11.8292	68.4383	65.0679	0	115.236	70.9779	0	17.9232	0	39.828	15.7665	71.6057	127.161	51.6875	15.2522	0	10.4118	162.795	16.4978	35.9463	0	0	0	83.8786
137560	RecName: Full=Vascular cell adhesion protein 1; Short=V-CAM 1; Short=VCAM-1; AltName: Full=INCAM-100; AltName: CD_antigen=CD106; Flags: Precursor	P19320	1p21.2	13	0	0	0	0	0	0	0	0	0	0	0	0	6.80143	0	0	0	5.00169	0	6.5498	0	0	0	4.78482	0	0	0	0	0	0	0	0	0	0	0	0	0	0	0	4.87787	0	2.51316	0	0	0	0.834224
137617	RecName: Full=Vitamin D3 receptor; Short=VDR; AltName: Full=1,25-dihydroxyvitamin D3 receptor; AltName: Full=Nuclear receptor subfamily 1 group I member 1	P11473	12q13.11	3	0	3.63632	0	0	0	4.09856	0	0	0	0	0	0	0	0	0	0	0	0	3.77854	0	0	0	0	0	0	0	0	0	0	0	0	0	0	0	0	0	0	0	0	0	0	0	0	0	0.523337
139641	RecName: Full=Vitamin D-binding protein; Short=DBP; Short=VDB; AltName: Full=Gc-globulin; AltName: Full=Group-specific component; Flags: Precursor	P02774	4q13.3	2142	175.406	131.03	110.86	208.968	96.2104	62.7667	106.345	11.2743	298.814	73.9614	71.5629	119.726	148.455	33.197	108.781	97.4632	113.071	220.306	159.982	177.022	268.045	135.387	421.483	1175.58	195.912	205.541	338.204	186.314	246.161	68.4434	355.987	67.0244	56.1969	155.933	338.041	179.551	152.79	275.782	327.013	296.718	121.464	273.47	310.834	201.811	133.12
139653	RecName: Full=Vitronectin; Short=VN; AltName: Full=S-protein; AltName: Full=Serum-spreading factor; AltName: Full=V75; Contains: RecName: Full=Vitronectin V65 subunit; Contains: RecName: Full=Vitronectin V10 subunit; Contains: RecName: Full=Somatomedin-B; Flags: Precursor	P04004	17q11.2	2666	132.665	35.7318	56.632	82.1733	53.0029	113.499	76.3637	22.3599	172.053	192.524	132.466	118.724	119.172	94.0547	142.544	94.1042	115.991	486.988	178.895	114.899	2412.66	456.465	277.404	485.287	113.084	74.7345	92.0633	171.558	517.261	95.0188	249.689	148.265	171.824	268.022	146.655	163.211	435.596	449.037	275.258	502.874	334.145	282.029	343.97	244.051	245.635
139743	RecName: Full=Proto-oncogene Wnt-1; AltName: Full=Proto-oncogene Int-1 homolog; Flags: Precursor	P04628	12q13.12	1	0	0	0	0	0	0	0	0	0	0	0	0	0	0	0	0	0	0	4.36063	0	0	0	0	0	0	0	0	0	0	0	0	0	0	0	0	0	0	0	0	0	0	0	0	0	0.198211
231367	RecName: Full=HLA class I histocompatibility antigen, A-31 alpha chain; AltName: Full=MHC class I antigen A*31; Flags: Precursor	P16189	6p22.1	4853	660.197	506.226	492.977	664.395	520.59	901.413	847.662	402.63	819.911	582.294	793.035	478.397	729.84	461.899	464.161	336.406	845.579	566.231	698.418	472.31	963.945	818.81	290.629	248.684	656.926	787.42	551.155	120.977	829.624	622.178	586.326	448.59	602.077	452.248	290.831	842.003	657.26	411.196	498.738	525.445	717.448	198.877	403.658	581.684	637.606
231368	RecName: Full=HLA class I histocompatibility antigen, A-34 alpha chain; AltName: Full=Aw-34; AltName: Full=HLA class I histocompatibility antigen, A-10 alpha chain; AltName: Full=MHC class I antigen A*34; Flags: Precursor	P30453	6p22.1	5615	791.465	587.052	558.416	673.753	649.003	1006.9	833.376	483.157	1013.94	618.312	991.294	568.097	908.858	517.327	544.885	383.037	956.973	756.961	857.552	555.905	1022.85	949.418	329.379	297.039	827.803	800.766	632.967	132.498	806.79	746.614	687.805	482.067	778.443	485.997	345.705	958.588	806.074	477.518	706.135	721.611	768.331	205.979	438.758	645.605	737.66
231375	RecName: Full=HLA class I histocompatibility antigen, A-74 alpha chain; AltName: Full=Aw-19; AltName: Full=Aw-74; AltName: Full=MHC class I antigen A*74; Flags: Precursor	P30459	6p22.1	5052	714.249	544.512	514.79	645.68	600.414	858.26	804.803	431.913	813.652	636.321	879.773	490.357	789.513	529.644	454.071	373.044	779.756	613.913	817.768	530.827	878.261	894.161	324.535	283.224	691.102	756.279	615.743	115.216	783.956	675.508	586.326	508.849	656.811	472.497	318.268	919.726	651.06	450.989	518.49	553.469	646.212	198.877	374.407	651.997	663.44
231382	RecName: Full=HLA class I histocompatibility antigen, B-13 alpha chain; AltName: Full=MHC class I antigen B*13; Flags: Precursor	P30461	6p22.1	3795	541.099	325.983	316.712	372.692	472.414	618.814	590.598	317.393	637.384	314.744	918.299	464.273	759.03	235.968	295.048	255.235	888.324	480.778	610.609	497.296	804.545	673.646	244.198	167.163	612.597	363.331	429.817	63.8939	468.133	492.906	397.913	202.526	643.858	415.16	226.847	555.103	418.881	396.771	413.251	430.904	518.175	85.9391	465.989	457.602	517.768
231383	RecName: Full=HLA class I histocompatibility antigen, B-14 alpha chain; AltName: Full=MHC class I antigen B*14; Flags: Precursor	P30462	6p21.33	3172	416.53	386.033	281.522	396.28	314.943	439.938	518.574	339.536	403.887	290.533	724.644	518.539	578.529	279.436	310.31	214.935	602.427	432.7	548.211	341.364	534.564	511.566	180.706	174.128	539.851	372.302	277.861	34.8512	360.692	492.906	295.592	175.522	564.142	496.831	171.518	633.47	437.637	303.151	328.609	402.648	436.088	71.616	289.031	354.481	426.591
231388	RecName: Full=HLA class I histocompatibility antigen, B-18 alpha chain; AltName: Full=MHC class I antigen B*18; Flags: Precursor	P30466	6p21.33	3175	459.35	304.537	237.534	349.103	360.435	493.118	504.169	317.393	485.926	284.481	749.632	542.657	606.298	229.759	310.31	198.143	536.058	438.71	508.098	362.436	615.558	511.566	185.59	132.338	543.68	336.418	303.911	34.8512	345.344	466.02	358.122	182.273	594.802	496.831	177.051	581.225	437.637	263.028	338.567	395.584	456.61	50.1312	336.22	360.926	427.512
231390	RecName: Full=HLA class I histocompatibility antigen, B-35 alpha chain; AltName: Full=MHC class I antigen B*35; Flags: Precursor	P30685	6p21.33	4718	840.845	583.339	466.271	561.396	521.405	671.994	638.614	472.398	694.18	472.117	868.323	615.012	745.145	447.098	371.354	325.761	816.85	600.972	673.007	611.085	934.136	962.351	371.18	215.919	673.857	645.922	490.599	75.511	468.133	743.839	602.554	283.536	607.066	558.084	287.708	927.348	600.188	405.687	458.061	522.736	631.045	121.747	513.178	676.736	631.53
231398	RecName: Full=HLA class I histocompatibility antigen, B-39 alpha chain; AltName: Full=MHC class I antigen B*39; Flags: Precursor	P30475	6p21.33	4263	595.598	514.71	400.289	467.044	486.412	638.152	691.432	369.061	605.83	405.536	843.336	590.894	763.658	329.114	330.658	302.252	939.377	576.933	864.658	526.797	777.547	668.581	253.965	236.815	788.719	430.615	429.817	58.0854	498.83	519.791	397.913	263.284	619.33	530.86	254.511	764.083	500.156	445.81	482.956	501.544	584.871	100.262	424.699	464.047	576.721
231403	RecName: Full=HLA class I histocompatibility antigen, B-42 alpha chain; AltName: Full=MHC class I antigen B*42; Flags: Precursor	P30480	6p21.33	3519	494.386	407.479	285.921	424.585	335.939	536.628	556.987	383.824	441.751	357.114	818.348	560.746	666.465	291.856	356.093	228.368	638.164	504.816	574.953	408.795	599.359	592.606	214.894	195.024	555.166	399.216	303.911	34.8512	383.715	501.867	312.646	195.775	631.594	544.472	215.781	718.368	468.897	320.983	378.398	487.416	497.654	78.7775	312.626	418.932	475.69
231404	RecName: Full=HLA class I histocompatibility antigen, B-44 alpha chain; AltName: Full=Bw-44; AltName: Full=MHC class I antigen B*44; Flags: Precursor	P30481	6p21.33	3741	572.242	321.694	321.111	344.386	454.917	618.814	571.392	310.011	769.909	326.85	787.113	458.244	800.684	217.339	295.048	225.01	735.165	486.787	588.324	480.439	712.752	658.451	244.198	167.163	654.713	349.874	434.158	63.8939	445.11	474.982	505.918	222.779	582.538	394.742	265.577	535.511	437.637	356.648	448.103	466.224	523.306	78.7775	418.8	451.157	502.576
231407	RecName: Full=HLA class I histocompatibility antigen, B-46 alpha chain; AltName: Full=Bw-46; AltName: Full=MHC class I antigen B*46; Flags: Precursor	P30484	6p21.33	4878	813.595	583.339	479.467	547.243	559.898	749.345	681.829	383.824	738.355	526.592	899.558	645.159	860.851	440.888	396.789	329.119	888.324	643.04	779.975	598.441	1009.73	871.181	356.528	229.85	781.061	610.038	534.015	75.511	498.83	582.525	579.816	324.041	649.99	564.89	320.905	940.409	593.936	445.81	507.851	558.056	636.176	114.586	530.874	612.285	655.752
231408	RecName: Full=HLA class I histocompatibility antigen, B-47 alpha chain; AltName: Full=Bw-47; AltName: Full=MHC class I antigen B*47; Flags: Precursor	P30485	6p22.1	3775	552.778	325.983	316.712	363.256	423.423	628.483	590.598	317.393	650.005	314.744	918.299	464.273	814.569	235.968	310.31	228.368	786.218	522.846	632.894	514.154	712.752	693.906	249.082	167.163	612.597	358.846	395.084	63.8939	468.133	492.906	432.02	202.526	643.858	415.16	254.511	548.572	443.889	361.106	423.209	473.288	523.306	71.616	418.8	470.493	514.451
231409	RecName: Full=HLA class I histocompatibility antigen, B-48 alpha chain; AltName: Full=Bw-48; AltName: Full=MHC class I antigen B*48; Flags: Precursor	P30486	6p21.33	3004	626.741	343.14	259.528	311.363	307.944	425.435	465.756	243.58	372.333	175.531	837.089	385.89	814.569	204.92	228.917	171.276	561.584	402.651	481.356	501.511	469.768	425.461	253.965	146.268	490.078	282.591	269.178	52.2769	283.949	376.401	255.801	101.263	600.934	367.519	226.847	476.735	368.865	280.86	333.588	388.52	420.697	78.7775	259.538	290.03	409.834
231413	RecName: Full=HLA class I histocompatibility antigen, B-52 alpha chain; AltName: Full=Bw-52; AltName: Full=HLA class I histocompatibility antigen, B-5 alpha chain; AltName: Full=MHC class I antigen B*52; Flags: Precursor	P30490	6p21.33	3747	724.061	476.107	409.086	438.738	388.429	531.794	480.161	383.824	586.898	290.533	693.409	482.362	629.439	353.952	320.484	251.877	576.9	480.778	427.872	493.082	745.149	704.036	341.877	153.233	551.337	524.812	386.401	69.7025	322.321	636.296	528.656	168.772	515.087	455.995	232.38	711.838	487.652	325.441	373.419	452.096	507.915	107.424	424.699	528.498	494.044
231414	RecName: Full=HLA class I histocompatibility antigen, B-53 alpha chain; AltName: Full=Bw-53; AltName: Full=MHC class I antigen B*53; Flags: Precursor	P30491	6p21.33	4730	840.845	583.339	466.271	570.831	521.405	671.994	638.614	472.398	694.18	472.117	868.323	615.012	745.145	447.098	371.354	329.119	816.85	600.972	673.007	611.085	955.735	962.351	371.18	215.919	673.857	650.408	490.599	75.511	468.133	743.839	602.554	283.536	607.066	558.084	287.708	927.348	600.188	414.603	458.061	522.736	631.045	128.909	519.076	676.736	633.093
231415	RecName: Full=HLA class I histocompatibility antigen, B-54 alpha chain; AltName: Full=Bw-22; AltName: Full=Bw-54; AltName: Full=MHC class I antigen B*54; Flags: Precursor	P30492	6p21.33	4571	751.31	549.024	461.872	561.396	493.41	671.994	662.622	428.111	593.209	538.697	912.052	699.425	874.736	459.517	376.441	308.969	806.639	504.816	722.034	547.869	944.936	840.791	346.761	215.919	670.028	619.009	473.232	58.0854	529.527	618.372	454.758	324.041	619.33	680.59	343.037	1005.72	450.141	401.229	368.441	430.904	523.306	107.424	465.989	586.504	623.176
231421	RecName: Full=HLA class I histocompatibility antigen, B-78 alpha chain; AltName: Full=MHC class I antigen B*78; Flags: Precursor	P30498	6p21.33	3561	677.347	476.107	373.896	429.303	349.936	459.276	460.955	369.061	523.79	290.533	674.668	482.362	569.272	353.952	320.484	238.443	536.058	480.778	427.872	446.724	701.952	688.841	312.573	153.233	520.708	520.326	356.01	52.2769	299.298	618.372	488.864	168.772	496.691	455.995	215.781	711.838	487.652	289.777	353.504	452.096	477.132	93.1007	383.409	515.608	469.619
231423	RecName: Full=HLA class I histocompatibility antigen, Cw-1 alpha chain; AltName: Full=MHC class I antigen Cw*1; Flags: Precursor	P30499	6p22.1	1985	257.967	229.088	160.976	289.295	176.517	215.174	251.704	306.623	199.736	317.291	346.005	477.09	288.392	270.24	150.943	152.796	297.921	231.818	242.456	266.772	443.271	410.791	120.764	103.335	227.213	244.01	150.295	11.4901	159.399	390.015	191.16	193.635	224.404	471.206	125.865	613.629	228.794	163.147	108.339	167.683	202.975	49.5833	210.029	254.987	271.949
231433	RecName: Full=HLA class I histocompatibility antigen, Cw-4 alpha chain; AltName: Full=MHC class I antigen Cw*4; Flags: Precursor	P30504	6p21.33	3629	550.586	432.722	374.161	457.273	373.801	559.453	455.917	438.033	499.341	526.823	586.973	530.763	549.318	399.219	296.855	255.767	656.437	433.915	502.545	479.357	779.731	756.457	285.004	165.336	435.492	510.203	326.354	51.7055	379.522	576.158	432.921	293.792	363.898	484.669	240.785	813.865	383.385	277.791	275.773	342.353	426.248	92.0832	408.389	535.472	495.248
231458	RecName: Full=Alpha-1-acid glycoprotein 2; Short=AGP 2; AltName: Full=Orosomucoid-2; Short=OMD 2; Flags: Precursor	P19652	9q32	602	28.0436	84.9742	23.7665	101.957	0	17.4138	17.2954	26.5871	181.849	21.802	101.256	43.4366	158.373	100.653	357.308	48.3871	82.7518	400.469	96.3245	121.441	126.421	45.6103	105.552	551.944	13.7911	113.099	31.2767	20.9223	13.8214	64.5615	194.516	0	88.3494	49.0296	318.868	105.855	585.506	176.638	403.516	648.833	110.879	180.572	127.48	58.038	99.3691
231473	RecName: Full=Adenosine receptor A1	P30542	1q32.1	1	0	0	0	0	0	0	0	0	0	0	0	0	0	0	0	0	0	0	0	0	0	0	0	0	0	0	0	0	0	0	6.3122	0	0	0	0	0	0	0	0	0	0	0	0	0	0
231519	RecName: Full=Type-1 angiotensin II receptor; AltName: Full=AT1AR; AltName: Full=AT1BR; AltName: Full=Angiotensin II type-1 receptor; Short=AT1	P30556	3q24	1	0	0	0	0	0	0	0	0	0	0	0	0	0	0	0	0	0	0	0	0	0	0	0	0	0	0	0	0	0	0	0	6.80728	0	0	0	0	0	0	0	0	0	0	0	0	0
231539	RecName: Full=Alpha-2-macroglobulin receptor-associated protein; Short=Alpha-2-MRAP; AltName: Full=Low density lipoprotein receptor-related protein-associated protein 1; Short=RAP; Flags: Precursor	P30533	4p16.3	100	27.6312	21.7466	0	4.78369	0	4.9022	29.2132	0	57.592	12.2751	0	0	56.3166	31.4833	61.8995	37.4593	25.8841	18.2817	9.03885	17.0936	5.47526	5.13595	9.90471	7.06269	3.88236	13.6452	4.40239	5.88989	0	0	5.76408	6.84541	0	0	0	0	0	0	5.04866	0	0	0	5.98121	0	19.3733
231632	RecName: Full=Apoptosis regulator Bcl-2	P10415	18q21.33	21	0	0	0	0	0	0	0	11.1799	0	0	0	0	0	0	0	5.08672	0	0	0	6.38328	0	0	14.7949	10.5497	0	0	0	0	0	0	17.2199	0	0	0	8.3803	0	37.8779	13.5049	22.6239	0	0	10.8473	0	19.5241	1.02954
231724	RecName: Full=CD9 antigen; AltName: Full=5H9 antigen; AltName: Full=Cell growth-inhibiting gene 2 protein; AltName: Full=Leukocyte antigen MIC3; AltName: Full=Motility-related protein; Short=MRP-1; AltName: Full=Tetraspanin-29; Short=Tspan-29; AltName: Full=p24; AltName: CD_antigen=CD9	P21926	12p13.31	1585	488.273	415.418	1005.7	426.944	388.921	568.01	160.096	117.193	110.216	192.202	168.612	229.757	191.057	197.185	169.613	239.946	226.962	133.584	84.9176	160.59	162.889	217.129	511.787	154.822	553.185	484.284	585.923	820.787	219.324	170.748	252.71	267.962	321.284	367.399	263.538	321.433	129.043	141.564	237.154	100.941	89.6029	34.1118	159.21	347.923	275.237
231968	RecName: Full=Peptidyl-prolyl cis-trans isomerase F, mitochondrial; Short=PPIase F; AltName: Full=Cyclophilin D; Short=CyP-D; Short=CypD; AltName: Full=Cyclophilin F; AltName: Full=Mitochondrial cyclophilin; Short=CyP-M; AltName: Full=Rotamase F; Flags: Precursor	P30405	10q22.3	593	177	142.519	215.391	107.252	250.906	228.272	58.7791	12.9082	209.687	21.1701	43.6983	147.621	113.313	65.1568	169.027	258.415	107.138	63.0585	163.682	147.401	18.8857	62.0035	256.23	36.5417	167.391	109.821	204.998	60.9476	53.6831	0	258.465	118.059	64.3414	130.923	106.434	45.6828	21.8667	101.352	121.9	74.1208	44.8605	0	92.8388	169.067	126.513
232066	RecName: Full=Mitogen-activated protein kinase 3; Short=MAP kinase 3; Short=MAPK 3; AltName: Full=ERT2; AltName: Full=Extracellular signal-regulated kinase 1; Short=ERK-1; AltName: Full=Insulin-stimulated MAP2 kinase; AltName: Full=MAP kinase isoform p44; Short=p44-MAPK; AltName: Full=Microtubule-associated protein 2 kinase; AltName: Full=p44-ERK1	P27361	16p11.2	1680	145.009	102.421	222.678	315.42	210.571	189.323	142.173	155.103	132.609	115.626	137.235	132.459	167.984	213.522	140.907	137.932	282.826	177.945	217.111	201.267	77.3615	208.026	153.941	159.665	270.618	304.19	199.048	138.7	285.873	188.319	271.475	199.89	163.994	169.016	285.372	261.983	155.26	187.358	256.802	188.92	156.81	68.4036	225.361	326.268	173.887
232081	RecName: Full=Fatty acid-binding protein, epidermal; AltName: Full=Epidermal-type fatty acid-binding protein; Short=E-FABP; AltName: Full=Fatty acid-binding protein 5; AltName: Full=Psoriasis-associated fatty acid-binding protein homolog; Short=PA-FABP	Q01469	8q21.13	2663	647.185	816.61	1875.44	936.114	966.498	518.543	592.27	494.815	778.417	421.991	1306.58	1891.66	980.431	449.582	982.138	972.58	725.559	1208.62	740.985	542.437	492.287	950.721	340.502	522.953	1180.67	1154.69	1012.84	467.265	432.149	360.468	1051.75	543.069	1463.41	985.495	1038.54	1470.99	670.58	729.213	734.299	1420.65	371.445	38.4074	964.835	915.969	876.885
232085	RecName: Full=High affinity immunoglobulin epsilon receptor subunit gamma; AltName: Full=Fc receptor gamma-chain; Short=FcRgamma; AltName: Full=Fc-epsilon RI-gamma; AltName: Full=IgE Fc receptor subunit gamma; Short=FceRI gamma; Flags: Precursor	P30273	1q23.3	158	229.404	234.712	74.0632	79.4315	191.488	142.449	80.8457	0	26.5638	25.478	0	228.421	38.9632	78.4154	192.716	183.772	64.4694	0	37.5217	35.4792	159.101	42.6403	61.6741	87.9551	128.93	113.287	54.8251	0	64.6069	0	0	28.4164	51.6227	143.24	0	27.4894	26.3164	37.531	0	0	129.574	0	49.6579	0	97.5425
232096	RecName: Full=Peptidyl-prolyl cis-trans isomerase FKBP3; Short=PPIase FKBP3; AltName: Full=25 kDa FK506-binding protein; Short=25 kDa FKBP; Short=FKBP-25; AltName: Full=FK506-binding protein 3; Short=FKBP-3; AltName: Full=Immunophilin FKBP25; AltName: Full=Rapamycin-selective 25 kDa immunophilin; AltName: Full=Rotamase	Q00688	14q21.2	879	201.313	263.406	405.198	221.096	192.278	242.199	225.033	143.143	152.979	97.8172	80.7639	107.186	149.591	200.706	246.631	336.495	222.765	48.5607	230.491	374.59	52.3572	171.894	284.141	90.0493	160.875	304.458	189.44	140.805	37.2067	72.4155	73.4921	65.4593	138.736	98.9894	89.4148	116.093	101.036	122.478	112.648	22.8318	66.3294	34.7209	114.391	93.7417	198.477
232126	RecName: Full=N-acetylglucosamine-6-sulfatase; AltName: Full=Glucosamine-6-sulfatase; Short=G6S; Flags: Precursor	P15586	12q14.3	206	38.2933	16.8773	11.5388	27.8442	13.7692	6.34089	31.4888	0	20.6928	15.8776	45.0639	7.90829	54.6332	20.3615	10.0082	19.8216	26.7844	11.8235	35.0747	27.6378	10.6232	19.9297	3.20288	9.13544	5.02174	5.88325	8.54159	3.80922	5.03279	0	11.1836	8.85439	4.02134	17.8532	7.25685	17.131	20.5001	2.92361	29.3865	4.63255	6.72907	4.69655	23.2097	8.45336	21.4724
232133	RecName: Full=Guanine nucleotide-binding protein G(o) subunit alpha	P09471	16q12.2	1320	91.5578	83.3375	85.4655	178.496	60.8336	79.0998	73.6518	52.8362	32.2667	179.497	108.598	92.4868	94.6565	50.8002	78.03	58.3823	151.4	110.62	132.174	150.837	82.8249	98.4099	249.716	121.083	215.339	197.238	146.51	617.74	172.65	210.782	191.827	248.523	131.682	173.993	141.447	120.208	255.73	227.942	218.932	260.051	466.929	512.641	211.116	184.541	96.6482
232204	RecName: Full=Glutathione S-transferase Mu 2; AltName: Full=GST class-mu 2; AltName: Full=GSTM2-2	P28161	1p13.3	760	58.1777	85.4703	21.9132	274.184	40.6761	80.2791	127.573	24.5138	62.8757	120.611	31.12	40.0493	76.8541	41.246	59.131	39.037	127.164	49.8972	51.8075	118.969	17.9327	117.75	429.833	439.507	89.0092	305.389	194.654	520.85	203.897	44.6452	453.089	212.993	71.2773	124.317	266.44	130.133	218.015	96.2377	181.891	222.872	204.465	249.736	333.027	288.965	75.7833
266321	RecName: Full=Caspase-1; Short=CASP-1; AltName: Full=Interleukin-1 beta convertase; Short=IL-1BC; AltName: Full=Interleukin-1 beta-converting enzyme; Short=ICE; Short=IL-1 beta-converting enzyme; AltName: Full=p45; Contains: RecName: Full=Caspase-1 subunit p20; Contains: RecName: Full=Caspase-1 subunit p10; Flags: Precursor	P29466	11q22.3	761	149.988	92.2402	126.127	88.7706	72.1181	82.3059	81.7462	152.119	33.928	37.9647	16.7925	21.6108	132.706	144.667	45.5819	105.323	91.4912	53.8495	115.816	45.315	38.7063	172.461	48.1384	12.4821	99.4902	112.539	112.817	0	75.6413	104.393	50.9351	30.2452	54.945	85.377	49.5765	204.809	39.214	43.941	89.2263	88.6147	41.3738	0	153.276	115.501	86.4377
266344	RecName: Full=Leukocyte elastase inhibitor; Short=LEI; AltName: Full=Monocyte/neutrophil elastase inhibitor; Short=EI; Short=M/NEI; AltName: Full=Peptidase inhibitor 2; Short=PI-2; AltName: Full=Serpin B1	P30740	6p25.2	5511	706.456	708.757	596.609	599.299	892.421	771.145	412.761	1008.17	1012.65	531.878	1241.08	339.785	844.341	1073.54	325.544	513.235	624.168	723.259	1085.56	1030.49	789.087	798.24	303.217	266.109	460.781	428.437	601.292	299.592	784.318	753.274	613.533	541.637	468.555	422.541	523.183	555.154	370.234	587.623	699.073	519.53	671.344	171.009	377.479	547.885	755.839
266392	RecName: Full=Interferon regulatory factor 9; Short=IRF-9; AltName: Full=IFN-alpha-responsive transcription factor subunit; AltName: Full=ISGF3 p48 subunit; AltName: Full=Interferon-stimulated gene factor 3 gamma; Short=ISGF-3 gamma; AltName: Full=Transcriptional regulator ISGF3 subunit gamma	Q00978	14q12	6	0	7.90183	0	0	0	0	0	0	0	0	0	5.55391	0	0	4.68577	6.1869	0	0	0	0	0	0	0	0	0	0	0	0	0	0	0	0	0	0	0	0	0	0	0	0	0	0	0	0	1.10584
266423	RecName: Full=Cyclin-dependent kinase 6; AltName: Full=Cell division protein kinase 6; AltName: Full=Serine/threonine-protein kinase PLSTIRE	Q00534	7q21.2	213	38.9041	28.5775	43.9608	36.67	50.5154	42.9469	53.3185	40.9816	42.0457	26.8847	13.8736	0	10.2786	34.4771	22.5952	74.5844	28.3454	0	34.6443	32.7584	29.9796	11.2487	43.3863	7.7343	42.5154	24.9045	53.0312	45.1498	25.5653	19.9032	18.9366	14.9927	0	0	12.2877	14.5036	0	29.7024	22.115	0	34.182	7.95245	19.6499	7.15683	31.7087
266648	RecName: Full=Nitric oxide synthase, endothelial; AltName: Full=Constitutive NOS; Short=cNOS; AltName: Full=EC-NOS; AltName: Full=Endothelial NOS; Short=eNOS; AltName: Full=NOS type III; Short=NOSIII	P29474	7q36.1	5	2.3428	0	0	0	1.05301	0	0	0	0	0	0	0	0	0	0	2.02116	0	0	0	0	0	0	0	0	0	0	0	0	0	0	0	0	0	0	0	0	0	0	0	0	0	0	0	0	0.246226
266687	RecName: Full=Pyruvate dehydrogenase E1 component subunit alpha, testis-specific form, mitochondrial; AltName: Full=PDHE1-A type II; Flags: Precursor	P29803	4q22.3	543	61.743	28.0128	61.5602	92.4312	39.1784	76.6789	49.2784	192.825	29.4392	33.8831	128.223	101.259	34.5447	92.6973	75.9385	62.6662	33.3424	84.1051	49.9	55.0476	5.0378	18.9024	63.7935	6.4984	64.299	54.4049	68.8611	16.2579	7.16005	158.866	42.4284	31.4924	137.306	126.997	56.783	79.209	104.994	24.9562	83.6152	85.6783	28.7199	0	71.5433	60.1321	63.9406
266762	RecName: Full=Biglycan; AltName: Full=Bone/cartilage proteoglycan I; AltName: Full=PG-S1; Flags: Precursor	P21810	Xq28	4955	160.832	42.1932	125.485	185.628	58.5193	118.892	377.866	261.392	409.717	392.97	1302.76	871.889	418.855	134.386	730.599	211.43	949.172	1862.2	223.601	572.102	844.544	842.03	446.802	1014.03	286.239	163.26	132.395	159.987	1698.57	528.948	508.853	491.419	705.745	863.647	266.689	269.814	2367.76	1131.44	514.264	2140.24	1160.76	648.124	957.4	614.982	504.412
266904	RecName: Full=Cellular retinoic acid-binding protein 1; AltName: Full=Cellular retinoic acid-binding protein I; Short=CRABP-I	P29762	15q25.1	48	0	0	0	24.931	0	0	0	58.511	0	15.9935	0	0	0	0	0	0	0	0	11.7769	0	0	0	25.8101	0	20.2336	47.4095	22.9438	184.177	20.2781	0	60.0811	17.838	0	17.9835	0	17.2561	0	11.7798	13.156	18.6654	40.6691	18.9233	31.1721	34.0603	5.05511
266921	RecName: Full=60S ribosomal protein L12	P30050	9q33.3	2329	760.11	1101.01	414.978	569.259	1166.96	806.099	1085.05	518.207	789.185	584.295	671.564	873.075	812.325	653.937	580.354	633.651	548.836	632.878	586.704	480.796	580.477	655.627	653.621	275.06	579.6	679.034	752.488	305.846	404.087	353.914	561.212	666.494	645.753	642.065	327.746	573.111	411.492	352.109	480.632	557.927	382.7	204.257	401.176	410.065	704.79
267021	RecName: Full=Sorcin; AltName: Full=22 kDa protein; AltName: Full=CP-22; Short=CP22; AltName: Full=V19	P30626	7q21.12	1459	213.514	337.205	434.279	707.261	198.333	123.743	175.574	0	426.899	99.5957	171.317	286.616	304.622	329.239	455.727	435.942	317.354	494.436	382.987	493.125	177.697	268.548	392.887	318.356	273	705.277	142.878	21.2393	196.431	0	592.391	148.11	302.697	261.305	333.815	465.653	285.759	171.164	637.202	568.259	215.738	130.934	345.098	400.638	310.637
267068	RecName: Full=Transmembrane 4 L6 family member 1; AltName: Full=Membrane component chromosome 3 surface marker 1; AltName: Full=Tumor-associated antigen L6	P30408	3q25.1	7	0	0	0	0	0	0	0	0	0	0	0	0	0	0	0	0	0	21.5398	0	0	48.3828	0	0	0	0	0	0	0	0	0	0	0	0	0	0	0	0	0	0	0	0	0	0	0	3.1783
267131	RecName: Full=Nucleolysin TIAR; AltName: Full=TIA-1-related protein	Q01085	10q26.11	386	41.3363	62.1084	25.4777	45.5407	67.5611	37.3351	69.5273	121.131	60.9196	40.9006	84.4252	46.564	67.0168	95.9108	29.4641	119.952	88.7099	29.0069	51.6299	69.1607	36.4871	63.5625	18.8586	13.4474	22.176	34.6406	33.5286	11.2144	22.2248	60.5587	27.437	19.5505	47.3553	45.9897	0	44.1296	6.03522	21.5178	9.61265	13.6382	19.8104	0	34.1647	55.9951	61.5331
267187	RecName: Full=Splicing factor U2AF 35 kDa subunit; AltName: Full=U2 auxiliary factor 35 kDa subunit; AltName: Full=U2 small nuclear RNA auxiliary factor 1; AltName: Full=U2 snRNP auxiliary factor small subunit	Q01081	21q22.3	749	240.737	51.757	192.41	128.083	190.015	218.761	79.6667	222.667	123.743	91.2961	197.872	281.931	104.714	243.523	268.553	248.211	130.909	145.035	53.7812	203.414	252.478	198.633	110.499	31.5173	86.6251	121.783	72.0341	87.6121	11.5754	135.176	111.463	30.5477	147.985	143.718	83.4538	157.606	94.3003	73.9673	105.138	95.8938	46.4306	10.8021	97.8675	87.4923	175.827
267188	RecName: Full=Splicing factor U2AF 65 kDa subunit; AltName: Full=U2 auxiliary factor 65 kDa subunit; Short=hU2AF(65); Short=hU2AF65; AltName: Full=U2 snRNP auxiliary factor large subunit	P26368	19q13.42	537	65.2679	62.1084	6.70466	7.19064	80.0065	22.1063	21.956	118.131	91.3794	4.61285	33.3257	119.473	84.6528	104.114	151.198	94.6986	85.5973	119.081	30.5703	70.6596	74.0716	115.802	18.6104	0	20.4253	17.0924	26.4699	4.42672	0	61.4693	51.986	0	28.0393	25.9341	29.5163	39.8162	71.4697	13.5902	22.7668	53.8351	0	0	26.9721	63.854	71.0321
267412	RecName: Full=Aquaporin-1; Short=AQP-1; AltName: Full=Aquaporin-CHIP; AltName: Full=Urine water channel; AltName: Full=Water channel protein for red blood cells and kidney proximal tubule	P29972	7p14.3	56	41.9091	17.3165	0	0	0	0	0	0	0	0	0	16.2282	0	0	6.84576	0	0	0	0	0	0	34.0805	65.7245	46.8658	5.15242	0	0	39.0835	0	0	0	0	0	0	0	0	8.41341	5.99938	0	0	34.5209	77.1003	7.93789	0	5.29
398953	RecName: Full=14-3-3 protein sigma; AltName: Full=Epithelial cell marker protein 1; AltName: Full=Stratifin	P31947	1p36.11	4164	585.27	989.226	905.332	647.302	822.379	529.259	1058.33	840.388	1179.09	600.787	811.547	651.286	736.374	924.543	972.733	524.527	745.211	1228.12	793.706	1094.99	717.237	694.968	477.643	325.339	715.355	667.843	716.116	415.451	672.121	183.141	945.914	561.683	868.219	596.065	985.293	390.837	857.829	650.739	821.242	1000.18	509.239	261.34	396.062	667.952	820.573
398967	RecName: Full=5-hydroxytryptamine receptor 1F; Short=5-HT-1F; Short=5-HT1F; AltName: Full=Serotonin receptor 1F	P30939	3p11.1	2	0	0	0	0	0	0	0	0	0	0	0	0	4.57765	0	0	0	0	0	0	0	0	0	0	0	0	0	0	0	0	0	0	0	0	0	0	0	0	0	4.92451	0	0	0	0	0	0.208075
399002	RecName: Full=Adrenocorticotropic hormone receptor; Short=ACTH receptor; Short=ACTH-R; AltName: Full=Adrenocorticotropin receptor; AltName: Full=Melanocortin receptor 2; Short=MC2-R	Q01718	18p11.21	3	0	0	0	0	0	0	0	0	0	0	0	0	0	0	0	0	0	0	0	0	0	0	0	0	0	0	5.29176	0	0	10.9233	0	0	0	8.29541	0	0	0	0	0	0	0	0	0	0	0
399033	RecName: Full=AMP deaminase 3; AltName: Full=AMP deaminase isoform E; AltName: Full=Erythrocyte AMP deaminase	Q01432	11p15.4	84	5.51184	2.02439	20.7609	11.1328	1.65159	9.12691	4.53242	10.4511	2.97847	8.57017	0	0	6.55314	11.7231	9.6037	4.75512	16.8668	0	2.10357	1.98905	2.54846	0	6.91522	0	12.6493	10.5852	6.14727	0	0	4.22975	0	0	0	0	0	0	8.85218	0	11.7495	0	0	0	0	0	6.04016
399116	RecName: Full=Carcinoembryonic antigen-related cell adhesion molecule 1; AltName: Full=Biliary glycoprotein 1; Short=BGP-1; AltName: CD_antigen=CD66a; Flags: Precursor	P13688	19q13.2	757	123.237	61.9903	33.3003	185.063	55.3911	96.4875	128.877	35.559	65.1469	54.1528	68.7875	95.4407	63.7042	12.8208	73.5203	36.9802	28.1083	244.022	42.9431	40.6054	96.6185	27.8864	50.418	43.1415	47.4297	135.829	50.7949	23.9851	89.7864	43.174	23.4728	41.8143	59.0815	98.3621	26.6544	71.9113	60.2375	9.20437	51.3984	82.6461	17.6542	4.9287	0	31.0492	75.9383
399138	RecName: Full=Complement C1q subcomponent subunit A; Flags: Precursor	P02745	1p36.12	135	0	0	6.49942	20.9115	5.17049	14.2864	14.1893	32.7184	18.6488	8.94329	27.6905	17.8179	0	27.5254	22.5491	24.8107	22.6301	79.917	6.58545	0	207.434	29.9352	28.8651	41.1654	5.65715	33.1383	12.8298	8.58241	34.0175	52.9668	0	0	18.1206	40.2243	32.7003	28.948	27.7127	13.1741	22.0699	93.9367	0	21.1632	26.1464	19.0459	26.7392
399166	RecName: Full=Cadherin-1; AltName: Full=CAM 120/80; AltName: Full=Epithelial cadherin; Short=E-cadherin; AltName: Full=Uvomorulin; AltName: CD_antigen=CD324; Contains: RecName: Full=E-Cad/CTF1; Contains: RecName: Full=E-Cad/CTF2; Contains: RecName: Full=E-Cad/CTF3; Flags: Precursor	P12830	16q22.1	1090	81.484	72.1781	74.0212	104.558	74.6848	61.5109	31.5317	12.1179	41.4419	2.48425	56.4065	71.7664	49.3888	91.7514	73.0757	52.3782	33.526	76.4638	38.4151	57.0804	28.8103	60.2862	42.095	8.57612	40.8572	88.3688	65.931	7.15201	12.5991	7.3565	79.3248	49.8737	80.5361	69.8338	74.9381	69.6896	64.1499	31.1056	61.3051	49.2878	16.8456	0	33.8935	82.0033	56.6073
399193	RecName: Full=Nuclear transcription factor Y subunit beta; AltName: Full=CAAT box DNA-binding protein subunit B; AltName: Full=Nuclear transcription factor Y subunit B; Short=NF-YB	P25208	12q23.3	3	0	0	7.69255	0	0	0	0	0	0	0	0	0	0	0	8.89618	0	0	0	0	0	0	0	0	0	0	0	0	0	0	0	0	0	0	0	0	0	10.9334	0	0	0	0	0	0	0	0.754033
399196	RecName: Full=Carboxypeptidase A1; Flags: Precursor	P15085	7q32.2	187	0	0	0	158.958	39.3031	0	0	38.2626	0	0	0	0	0	0	0	0	0	41.5373	3.85068	0	9.33015	0	0	36.1057	0	50.3797	213.805	0	0	46.4565	0	0	0	0	0	0	0	0	98.9369	79.3393	0	0	0	0	13.2383
399287	RecName: Full=Cytochrome c oxidase subunit 7A1, mitochondrial; AltName: Full=Cytochrome c oxidase subunit VIIa-heart; Short=Cytochrome c oxidase subunit VIIa-H; AltName: Full=Cytochrome c oxidase subunit VIIa-muscle; Short=Cytochrome c oxidase subunit VIIa-M; Flags: Precursor	P24310	19q13.12	19	71.3516	19.6546	0	0	0	0	0	0	28.9175	0	57.2503	0	0	0	0	0	46.7879	0	0	19.3114	0	23.2093	44.7593	0	0	0	0	0	0	0	0	0	56.1969	0	25.3531	0	0	0	45.6297	0	0	0	0	0	12.1128
399288	RecName: Full=Sterol 26-hydroxylase, mitochondrial; AltName: Full=5-beta-cholestane-3-alpha,7-alpha,12-alpha-triol 27-hydroxylase; AltName: Full=Cytochrome P-450C27/25; AltName: Full=Cytochrome P450 27; AltName: Full=Sterol 27-hydroxylase; AltName: Full=Vitamin D(3) 25-hydroxylase; Flags: Precursor	Q02318	2q35	151	34.5	8.77237	50.9794	22.5131	19.085	19.775	0	0	0	12.3791	8.51747	4.11052	18.9313	21.1667	6.936	22.895	34.8046	0	3.03848	0	0	10.3589	26.6364	0	0	21.4057	11.8392	7.91974	0	0	7.75058	13.8069	25.0822	13.9194	3.77192	4.45214	12.7865	3.03923	20.3658	9.63151	0	0	12.0638	8.78767	13.5801
399328	RecName: Full=Guanylate cyclase soluble subunit beta-1; Short=GCS-beta-1; AltName: Full=Guanylate cyclase soluble subunit beta-3; Short=GCS-beta-3; AltName: Full=Soluble guanylate cyclase small subunit	Q02153	4q32.1	17	0	0	0	0	0	0	0	0	0	0	3.65329	0	0	0	2.97497	0	5.97132	0	2.60652	0	0	0	0	0	0	0	0	23.7784	0	5.24106	0	0	0	0	0	0	0	0	0	0	3.00036	4.1882	6.89916	0	0.691187
399336	RecName: Full=Cystatin-S; AltName: Full=Cystatin-4; AltName: Full=Cystatin-SA-III; AltName: Full=Salivary acidic protein 1; Flags: Precursor	P01036	20p11.21	28	0	0	0	0	0	0	12.3275	0	324.04	0	0	15.4801	0	0	13.0603	8.62216	0	0	0	0	0	0	0	0	0	0	0	59.6508	0	0	0	0	0	0	0	0	0	0	0	0	0	0	0	0	16.9787
399352	RecName: Full=Neutrophil defensin 4; AltName: Full=Defensin, alpha 4; AltName: Full=HNP-4; Short=HP-4; Flags: Precursor	P12838	8p23.1	9	29.0555	0	0	0	0	0	0	0	0	0	0	0	34.5447	0	0	25.0665	0	0	0	0	60.4536	0	0	0	0	0	0	0	0	0	0	0	0	0	0	0	0	0	0	0	0	0	0	0	6.7782
399353	RecName: Full=Defensin-5; AltName: Full=Defensin, alpha 5; AltName: Full=HD5(20-94); Contains: RecName: Full=HD5(23-94); Contains: RecName: Full=HD5(29-94); Contains: RecName: Full=HD5(56-94); Contains: RecName: Full=HD5(63-94); Flags: Precursor	Q01523	8p23.1	82	134.923	313.846	152.46	0	0	0	0	0	0	0	0	0	53.4708	47.8278	156.724	0	0	0	0	0	20.7943	0	0	53.6464	0	34.5484	0	0	0	0	109.456	0	94.4586	26.21	0	0	0	0	95.8708	326.447	0	0	0	0	40.0021
399354	RecName: Full=Defensin-6; AltName: Full=Defensin, alpha 6; Flags: Precursor	Q01524	8p23.1	124	324.114	496.867	318.472	0	0	0	0	0	0	0	0	0	0	202.312	570.868	24.3145	0	0	0	0	0	0	17.6799	100.855	0	16.2378	0	0	0	32.4421	0	0	0	0	0	0	0	0	0	0	0	0	0	0	88.0431
399376	RecName: Full=Di-N-acetylchitobiase; Flags: Precursor	Q01459	1p22.3	38	3.66024	12.099	0	0	0	0	0	0	0	0	0	0	13.0552	5.83872	0	6.31546	14.401	0	12.5722	11.8878	0	9.52484	4.59218	0	3.6	4.2176	0	0	0	0	0	0	0	0	15.6069	12.281	5.87846	0	4.68148	13.284	0	0	16.6386	12.1201	4.06157
399478	RecName: Full=Low affinity immunoglobulin gamma Fc region receptor II-c; Short=IgG Fc receptor II-c; AltName: Full=CDw32; AltName: Full=Fc-gamma RII-c; Short=Fc-gamma-RIIc; Short=FcRII-c; AltName: CD_antigen=CD32; Flags: Precursor	P31995	1q23.3	31	0	0	0	10.5745	0	0	5.38137	0	7.07271	6.78361	0	6.75755	0	0	0	0	11.4435	0	9.99031	9.44647	6.0516	0	16.421	15.6123	8.58205	15.0815	0	0	0	0	0	0	0	22.883	0	0	0	4.99639	5.5801	0	11.4998	0	6.61081	0	3.34098
399492	RecName: Full=Fibrinogen beta chain; Contains: RecName: Full=Fibrinopeptide B; Contains: RecName: Full=Fibrinogen beta chain; Flags: Precursor	P02675	4q31.3	14364	737.602	325.721	256.204	358.25	299.278	267.324	619.515	843.504	1540.05	1258.44	718.486	702.372	320.752	361.68	1346.44	787.374	1038.86	2809.12	1587.15	1087.5	11222.4	1359.28	2030.85	3846.26	556.094	238.11	1193.94	453.941	1154.24	792.883	1232.15	447.949	488.261	757.687	1207.45	606.669	1986.64	1883.35	1361.87	2036.36	2133.35	1673.77	1626.47	603.477	1356.7
399496	RecName: Full=Friend leukemia integration 1 transcription factor; AltName: Full=Proto-oncogene Fli-1; AltName: Full=Transcription factor ERGB	Q01543	11q24.3	1	0	0	0	0	0	0	0	0	0	0	0	0	0	0	0	0	0	0	0	0	0	0	0	0	0	0	0	0	0	0	0	0	0	0	0	0	5.0071	0	0	0	0	0	0	0	0
399504	RecName: Full=N-formyl peptide receptor 2; AltName: Full=FMLP-related receptor I; Short=FMLP-R-I; AltName: Full=Formyl peptide receptor-like 1; AltName: Full=HM63; AltName: Full=Lipoxin A4 receptor; Short=LXA4 receptor; AltName: Full=RFP	P25090	19q13.41	9	4.0148	4.42368	0	0	3.60903	0	0	0	13.017	0	0	0	0	0	0	0	0	0	0	0	16.7066	0	0	0	0	0	0	0	0	0	0	0	0	0	0	0	0	0	5.13496	0	0	0	0	0	1.89868
399505	RecName: Full=Dimethylaniline monooxygenase [N-oxide-forming] 1; AltName: Full=Dimethylaniline oxidase 1; AltName: Full=Fetal hepatic flavin-containing monooxygenase 1; Short=FMO 1	Q01740	1q24.3	6	0	0	0	0	0	3.28963	0	0	0	0	0	0	0	0	0	0	3.47391	0	6.06554	0	0	3.44649	0	0	0	0	0	0	0	0	0	0	0	4.63108	0	0	0	0	0	0	0	0	0	0	0.739799
399506	RecName: Full=Dimethylaniline monooxygenase [N-oxide-forming] 4; AltName: Full=Dimethylaniline oxidase 4; AltName: Full=Hepatic flavin-containing monooxygenase 4; Short=FMO 4	P31512	1q24.3	10	0	0	0	0	0	0	0	0	0	0	0	0	0	4.02851	0	2.17872	0	3.89878	2.89146	0	0	0	0	0	0	0	0	0	0	0	3.68777	0	0	0	0	8.47342	0	2.89217	3.23006	0	3.32836	0	0	0	0.590794
399518	RecName: Full=N-acetylgalactosamine kinase; AltName: Full=GalNAc kinase; AltName: Full=Galactokinase 2	Q01415	15q21.1	185	36.9221	47.4627	24.3373	14.9151	47.0198	26.748	83.4935	35.0044	24.9398	19.1363	4.93753	4.7657	18.2906	39.2648	4.02076	10.6177	4.0352	0	21.1367	29.9791	8.53566	4.00335	11.5807	5.5052	9.07861	14.1815	17.1578	4.59103	42.46	7.08344	13.4789	10.6717	0	0	26.2387	0	0	0	23.6119	5.58333	0	0	9.32442	15.2825	23.1621
399519	RecName: Full=Gamma-aminobutyric acid receptor subunit alpha-5; AltName: Full=GABA(A) receptor subunit alpha-5; Flags: Precursor	P31644	15q12	2	0	0	0	3.69649	0	0	0	0	0	0	0	0	0	0	0	0	0	0	0	0	0	0	0	0	0	0	0	0	0	0	0	0	0	0	0	0	0	0	0	0	0	5.61147	0	0	0.168022
399536	RecName: Full=GTP cyclohydrolase 1; AltName: Full=GTP cyclohydrolase I; Short=GTP-CH-I	P30793	14q22.2	2	0	0	6.36943	0	0	0	0	0	0	0	0	0	0	0	0	0	0	0	0	0	0	0	7.07196	0	0	0	0	0	0	0	0	0	0	0	0	0	0	0	0	0	0	0	0	0	0.28952
399866	RecName: Full=Peptidyl-prolyl cis-trans isomerase FKBP4; Short=PPIase FKBP4; AltName: Full=51 kDa FK506-binding protein; Short=FKBP51; AltName: Full=52 kDa FK506-binding protein; Short=52 kDa FKBP; Short=FKBP-52; AltName: Full=59 kDa immunophilin; Short=p59; AltName: Full=FK506-binding protein 4; Short=FKBP-4; AltName: Full=FKBP59; AltName: Full=HSP-binding immunophilin; Short=HBI; AltName: Full=…	Q02790	12p13.33	3309	730.693	365.343	385.08	238.121	731.359	564.297	462.001	657.813	607.205	100.247	438.483	299.585	635.126	200.794	369.104	410.539	213.4	308.08	239.027	488.592	217.185	371.5	146.37	16.4796	232.51	222.871	291.047	105.364	229.995	501.828	192.777	111.808	130.575	91.2495	187.635	236.924	207.091	123.059	349.479	217.276	101.156	33.8889	162.822	203.323	410.617
400042	RecName: Full=Stress-induced-phosphoprotein 1; Short=STI1; AltName: Full=Hsc70/Hsp90-organizing protein; Short=Hop; AltName: Full=Renal carcinoma antigen NY-REN-11; AltName: Full=Transformation-sensitive protein IEF SSP 3521	P31948	11q13.1	2721	215.402	343.14	167.154	235.881	242.623	235.278	262.488	83.6538	336.572	117.02	104.116	104.512	583.157	115.914	227.221	277.624	211.02	376.609	374.388	362.436	172.788	280.264	104.191	102.155	199.094	176.432	185.241	232.342	133.021	11.9492	125.058	189.024	94.0237	95.2826	225.003	169.796	233.406	145.631	302.055	155.408	212.059	152.781	216.282	257.804	246.785
400048	RecName: Full=Cytokine receptor common subunit gamma; AltName: Full=Interleukin-2 receptor subunit gamma; Short=IL-2 receptor subunit gamma; Short=IL-2R subunit gamma; Short=IL-2RG; AltName: Full=gammaC; AltName: Full=p64; AltName: CD_antigen=CD132; Flags: Precursor	P31785	Xq13.1	1	0	0	0	0	0	0	0	0	0	0	0	0	0	0	0	0	0	0	0	0	0	0	0	0	0	0	0	0	0	8.79191	0	0	0	0	0	0	0	0	0	0	0	0	0	0	0
400061	RecName: Full=Interferon omega-1; AltName: Full=Interferon alpha-II-1; Flags: Precursor	P05000	9p21.3	1	0	0	0	0	0	0	0	0	0	0	0	0	0	0	0	0	0	0	0	0	0	0	0	0	7.1077	0	0	0	0	0	0	0	0	0	0	0	0	0	0	0	0	0	0	0	0
400135	RecName: Full=Protein kinase C epsilon type; AltName: Full=nPKC-epsilon	Q02156	2p21	20	1.91207	0	0	0	3.43764	0	0	0	0	0	0	0	0	0	2.49865	0	0	5.90371	0	0	5.30439	2.48783	0	0	3.7612	0	0	2.85304	0	0	0	0	0	0	0	9.62314	9.21251	0	0	3.4697	0	0	0	3.16571	0.979286
400245	RecName: Full=S-adenosylmethionine synthase isoform type-2; Short=AdoMet synthase 2; AltName: Full=Methionine adenosyltransferase 2; Short=MAT 2; AltName: Full=Methionine adenosyltransferase II; Short=MAT-II	P31153	2p11.2	1715	210.487	216.2	124.97	138.352	314.287	221.53	193.62	392.345	225.557	183.054	320.602	193.403	288.427	125.2	116.551	261.612	299.443	148.706	224.655	285.809	212.787	250.66	111.898	76.5989	136.846	168.544	159.155	69.2025	175.829	312.102	125.03	154.672	106.774	149.695	157.189	155.611	126.052	155.255	200.77	123.003	192.775	85.3227	118.928	159.48	224.921
400274	RecName: Full=Dual specificity mitogen-activated protein kinase kinase 1; Short=MAP kinase kinase 1; Short=MAPKK 1; Short=MKK1; AltName: Full=ERK activator kinase 1; AltName: Full=MAPK/ERK kinase 1; Short=MEK 1	Q02750	15q22.31	470	111.158	75.0674	48.6216	112.983	116.04	53.4377	39.8057	33.9949	29.0647	11.1507	17.2625	16.6617	29.8421	57.1987	37.4862	58.7755	37.6208	33.214	24.6326	69.875	54.7108	69.9822	85.4754	57.7415	70.5344	107.425	71.9841	42.8029	14.1379	8.255	15.7082	18.6551	16.9449	18.8071	40.7713	66.1703	11.5176	45.1709	64.2066	19.5204	33.0803	6.59669	70.633	83.114	51.7539
400337	RecName: Full=Sodium/glucose cotransporter 2; Short=Na(+)/glucose cotransporter 2; AltName: Full=Low affinity sodium-glucose cotransporter; AltName: Full=Solute carrier family 5 member 2	P31639	16p11.2	28	2.09701	6.93174	0	15.248	0	0	0	7.95239	0	0	3.36516	0	0	0	0	7.23646	0	6.47476	2.40094	4.54049	2.90873	0	0	3.75205	0	2.41633	0	0	0	9.6554	0	0	0	0	0	0	0	0	2.6821	0	0	0	0	0	2.68889
400668	RecName: Full=Lipoamide acyltransferase component of branched-chain alpha-keto acid dehydrogenase complex, mitochondrial; AltName: Full=Branched-chain alpha-keto acid dehydrogenase complex component E2; Short=BCKAD-E2; Short=BCKADE2; AltName: Full=Dihydrolipoamide acetyltransferase component of branched-chain alpha-keto acid dehydrogenase complex; AltName: Full=Dihydrolipoamide branched chain tra…	P11182	1p21.2	299	8.77091	35.4353	29.7328	35.431	36.7941	21.7853	54.0928	55.4357	18.9584	13.6376	4.69168	4.5284	13.9039	46.6371	19.1028	20.178	26.84	9.02705	43.5159	31.6515	0	0	29.3442	10.4622	23.0042	57.2701	39.1283	13.0873	23.0548	100.961	38.4232	15.2105	0	5.11149	45.7091	63.7616	4.69545	33.482	52.351	0	26.9721	5.37863	48.7307	14.5215	24.0977
400979	RecName: Full=Ribonucleoside-diphosphate reductase subunit M2; AltName: Full=Ribonucleotide reductase small chain; AltName: Full=Ribonucleotide reductase small subunit	P31350	2p25.1	161	32.6034	11.9746	4.09347	8.78034	61.8731	53.9872	40.215	54.9512	5.87271	5.63266	0	22.4441	34.4559	11.5574	37.8716	84.382	47.5096	22.3704	4.14765	15.6874	35.174	23.5673	4.54496	0	0	8.34846	4.04024	0	0	16.6798	0	0	0	0	5.14882	12.1547	0	4.14867	18.5334	6.57369	4.77435	0	0	0	28.1432
401012	RecName: Full=DNA-directed RNA polymerase II subunit RPB2; AltName: Full=DNA-directed RNA polymerase II 140 kDa polypeptide; AltName: Full=DNA-directed RNA polymerase II subunit B; AltName: Full=RNA polymerase II subunit 2; AltName: Full=RNA polymerase II subunit B2	P30876	4q12	662	43.2121	72.7419	50.185	45.0946	36.6867	61.1188	11.8445	52.3476	19.459	11.1982	0	22.3103	22.8337	38.2949	53.3316	67.3102	22.0389	3.70616	16.4917	36.3858	11.6547	9.37069	31.625	4.29537	12.9864	41.4934	52.2099	16.1194	2.36635	19.3437	5.25838	2.08161	1.89078	0	3.41208	14.0959	3.85555	9.62251	13.8172	0	0	0	10.9129	13.9113	32.1644
401162	RecName: Full=Protein Dr1; AltName: Full=Down-regulator of transcription 1; AltName: Full=Negative cofactor 2-beta; Short=NC2-beta; AltName: Full=TATA-binding protein-associated phosphoprotein	Q01658	1p22.1	30	8.00678	17.6444	0	0	7.19756	0	0	0	0	0	0	37.2049	9.51943	0	73.2418	20.7226	31.5021	24.7218	0	8.66821	22.2121	10.4178	0	0	0	0	0	0	0	0	0	0	12.6124	0	0	0	0	0	0	29.0587	0	0	0	0	12.3209
401329	RecName: Full=V-type proton ATPase subunit C 1; Short=V-ATPase subunit C 1; AltName: Full=Vacuolar proton pump subunit C 1	P21283	8q22.3	195	29.5119	28.4528	12.5054	62.5887	36.4777	9.16274	13.6507	34.9739	5.98032	0	17.7596	5.71384	30.7014	58.8458	53.0277	41.3728	29.0281	17.0852	4.22365	39.9373	40.9354	38.3986	13.8847	6.60047	25.3979	34.0058	24.6856	5.50443	7.27251	8.49271	0	12.7948	0	0	10.4863	30.9435	23.6985	0	42.4642	0	4.86184	0	33.5386	18.323	27.7424
416557	RecName: Full=HLA class I histocompatibility antigen, B-40 alpha chain; AltName: Full=Bw-60; AltName: Full=MHC class I antigen B*40; Flags: Precursor	Q04826	6p21.33	4096	615.062	343.14	325.51	372.692	437.421	725.173	662.622	376.442	681.559	381.325	1018.25	494.421	893.249	248.388	361.18	241.802	811.745	594.962	686.378	585.798	750.549	759.751	273.501	181.094	627.912	363.331	408.109	63.8939	498.83	537.715	437.704	222.779	711.31	449.19	293.241	581.225	481.4	374.481	477.977	558.056	600.263	78.7775	424.699	528.498	562.155
416563	RecName: Full=Proteolipid protein 2; AltName: Full=Differentiation-dependent protein A4; AltName: Full=Intestinal membrane A4 protein	Q04941	Xp11.23	570	259.588	224.734	261.901	168.531	275.022	322.384	171.531	52.7369	150.295	129.737	193.408	315.915	132.27	88.7332	96.9215	119.973	72.9522	214.689	148.606	90.3318	38.579	168.878	174.473	33.1761	310.027	160.241	217.136	387.338	164.493	42.687	162.456	176.855	262.868	178.297	65.8846	124.426	104.227	116.791	35.5731	100.941	122.186	102.335	56.1919	107.447	168.078
416727	RecName: Full=General transcription factor IIH subunit 1; AltName: Full=Basic transcription factor 2 62 kDa subunit; Short=BTF2 p62; AltName: Full=General transcription factor IIH polypeptide 1; AltName: Full=TFIIH basal transcription factor complex p62 subunit	P32780	11p15.1	4	0	0	0	0	0	0	0	0	0	0	0	0	0	0	3.36042	0	0	0	0	0	0	3.34586	0	0	0	0	0	0	0	0	0	0	0	0	3.65491	4.31402	0	0	0	0	0	0	0	0	0.304831
416733	RecName: Full=C4b-binding protein alpha chain; Short=C4bp; AltName: Full=Proline-rich protein; Short=PRP; Flags: Precursor	P04003	1q32.2	1021	87.3369	44.2145	37.3417	14.303	10.6095	14.6573	43.6729	138.747	80.3587	29.3616	37.8792	14.6244	14.032	18.8267	49.3537	30.5459	21.6698	83.8139	48.6463	28.11	1083.74	39.9262	148.073	498.363	32.5025	24.479	55.2843	38.7431	32.574	141.289	48.2561	8.18698	7.43644	33.0149	40.2591	11.8798	53.0735	48.6583	33.2095	42.8336	18.6656	47.768	71.534	70.3456	89.6261
416746	RecName: Full=Azurocidin; AltName: Full=Cationic antimicrobial protein CAP37; AltName: Full=Heparin-binding protein; Short=HBP; Flags: Precursor	P20160	19p13.3	924	370.545	142.28	50.7524	20.4117	141.313	125.504	283.926	95.8088	673.513	253.156	873.923	260.879	173.549	8.95581	66.0302	67.8094	228.254	346.696	347.113	139.796	638.576	109.574	77.4817	200.907	11.0438	6.46923	12.5231	33.509	66.4087	0	24.595	29.2089	176.875	274.839	7.97965	0	315.587	12.8592	150.796	173.195	110.989	82.6294	25.5214	9.29533	246.289
416772	RecName: Full=Cholecystokinin receptor type A; Short=CCK-A receptor; Short=CCK-AR; AltName: Full=Cholecystokinin-1 receptor; Short=CCK1-R	P32238	4p15.2	1	0	0	0	0	0	0	0	0	5.33758	0	0	0	0	0	0	0	0	0	0	0	0	0	0	0	0	0	0	0	0	0	0	0	0	0	0	0	0	0	0	0	0	0	0	0	0.242617
416802	RecName: Full=C-C chemokine receptor type 1; Short=C-C CKR-1; Short=CC-CKR-1; Short=CCR-1; Short=CCR1; AltName: Full=HM145; AltName: Full=LD78 receptor; AltName: Full=Macrophage inflammatory protein 1-alpha receptor; Short=MIP-1alpha-R; AltName: Full=RANTES-R; AltName: CD_antigen=CD191	P32246	3p21.31	14	0	0	4.48552	0	0	0	0	0	0	0	0	6.14842	0	12.6643	5.18735	0	0	0	0	0	5.5061	5.16488	0	0	0	0	0	0	0	0	0	0	6.25289	6.9401	0	6.65939	19.1257	0	5.0771	0	0	0	0	0	1.77984
416836	RecName: Full=Carnitine O-palmitoyltransferase 2, mitochondrial; AltName: Full=Carnitine palmitoyltransferase II; Short=CPT II; Flags: Precursor	P23786	1p32.3	1756	102.798	94.3897	239.58	96.03	61.6058	87.7702	124.156	259.891	55.5498	99.8984	41.2411	33.1716	106.942	215.225	162.321	94.2279	64.6	29.7563	115.245	99.6975	41.5887	83.5957	118.224	11.4957	223.277	101.178	164.809	41.5425	135.105	177.495	172.003	163.416	104.579	71.1413	280.04	244.313	89.4276	85.8422	156.132	69.9529	47.983	0	162.256	184.381	104.967
416877	RecName: Full=Aldo-keto reductase family 1 member C1; AltName: Full=20-alpha-hydroxysteroid dehydrogenase; Short=20-alpha-HSD; AltName: Full=Chlordecone reductase homolog HAKRC; AltName: Full=Dihydrodiol dehydrogenase 1/2; Short=DD1/DD2; AltName: Full=High-affinity hepatic bile acid-binding protein; Short=HBAB; AltName: Full=Indanol dehydrogenase; AltName: Full=Trans-1,2-dihydrobenzene-1,2-diol d…	Q04828	10p15.1	1030	143.973	139.407	182.406	285.511	156.876	184.219	64.5765	99.2694	84.8725	40.7017	49.0084	6.75755	41.4965	118.311	28.5063	82.8048	165.931	154.913	189.816	132.251	12.1032	141.914	131.368	413.725	128.731	407.201	180.035	78.1186	361.239	241.056	133.787	83.2258	89.3409	61.0213	124.018	241.532	42.041	119.913	245.524	182.089	80.4988	40.1315	85.9405	130.019	113.892
416959	RecName: Full=DNA excision repair protein ERCC-6; AltName: Full=ATP-dependent helicase ERCC6; AltName: Full=Cockayne syndrome protein CSB	Q03468	10q11.23	3	0	0	0	0	0	0	0	0	0	0	0	0	0	0	0	0	1.23786	0	0	0	0	0	0	0	0	0	0	0	0	0	0	0	0	0	0	0	0	0	1.20721	0	0	0	0	1.56271	0.0562663
417144	RecName: Full=4-hydroxyphenylpyruvate dioxygenase; AltName: Full=4-hydroxyphenylpyruvic acid oxidase; Short=4HPPD; Short=HPD; Short=HPPDase	P32754	12q24.31	4	0	0	0	0	0	0	0	0	0	0	0	0	0	0	0	0	0	0	0	0	0	0	0	0	0	0	0	0	0	0	0	0	0	0	0	0	0	0	0	0	0	0	0	23.7468	0
417215	RecName: Full=Mevalonate kinase; Short=MK	Q03426	12q24.11	53	3.55857	3.92098	24.1266	8.62513	31.9891	8.83881	0	6.74748	0	0	0	5.51184	4.23086	17.0296	9.30055	24.5601	0	0	4.07433	3.85254	0	4.63013	4.46462	0	3.5	8.20089	19.8441	0	7.0154	0	0	0	0	0	0	0	0	4.07533	0	0	0	0	0	5.89174	7.31803
417216	RecName: Full=Kinesin-1 heavy chain; AltName: Full=Conventional kinesin heavy chain; AltName: Full=Ubiquitous kinesin heavy chain; Short=UKHC	P33176	10p11.22	4577	358.518	219.282	337.322	221.674	253.88	248.974	236.451	235.847	398.539	125.141	230.131	240.254	283.586	275.445	304.05	157.804	213.023	167.174	249.638	269.317	109.607	222.766	161.561	81.1659	201.495	227.632	189.316	183.412	83.6603	154.968	158.126	101.508	138.304	209.789	160.148	176.754	263.218	124.012	149.73	154.014	121.501	134.605	141.909	191.399	243.565
417241	RecName: Full=Long-chain-fatty-acid--CoA ligase 1; AltName: Full=Acyl-CoA synthetase 1; Short=ACS1; AltName: Full=Long-chain acyl-CoA synthetase 1; Short=LACS 1; AltName: Full=Long-chain acyl-CoA synthetase 2; Short=LACS 2; AltName: Full=Long-chain fatty acid-CoA ligase 2; AltName: Full=Palmitoyl-CoA ligase 1; AltName: Full=Palmitoyl-CoA ligase 2	P33121	4q35.1	619	34.3213	22.2451	70.7208	29.3601	38.112	25.0728	59.7656	49.7651	32.729	9.41736	16.1991	18.7624	36.0047	32.205	79.1479	19.159	21.1819	21.8175	18.4921	15.2998	61.6084	18.3879	30.3953	693.56	39.7135	27.9159	18.0132	33.137	75.6216	18.5915	5.89621	17.5058	6.36039	7.05942	20.0863	0	3.24242	2.31208	25.8219	10.9907	5.32156	11.1425	36.7099	13.3704	33.1716
417269	RecName: Full=Protein-lysine 6-oxidase; AltName: Full=Lysyl oxidase; Flags: Precursor	P28300	5q23.1	1	0	0	0	0	0	0	0	0	0	0	0	0	0	0	0	0	0	0	0	0	0	0	0	0	0	0	0	0	0	0	0	0	0	0	0	0	5.42736	0	0	0	0	0	0	0	0
417297	RecName: Full=S-adenosylmethionine synthase isoform type-1; Short=AdoMet synthase 1; AltName: Full=Methionine adenosyltransferase 1; Short=MAT 1; AltName: Full=Methionine adenosyltransferase I/III; Short=MAT-I/III	Q00266	10q23.1	139	10.7027	23.5855	16.1251	4.32348	22.4491	4.43059	4.40046	101.468	23.134	5.5471	40.0752	27.629	8.48314	5.69091	18.6482	27.7001	18.7152	27.5382	12.2539	27.036	4.94852	4.64185	4.47593	6.38324	7.01773	12.3325	7.95774	5.32327	0	49.2792	15.6287	0	0	24.9492	15.2118	0	28.6482	4.08565	18.2519	0	23.5092	13.1266	10.8116	11.8133	19.9785
417324	RecName: Full=Transcription factor A, mitochondrial; Short=mtTFA; AltName: Full=Mitochondrial transcription factor 1; Short=MtTF1; AltName: Full=Transcription factor 6; Short=TCF-6; AltName: Full=Transcription factor 6-like 2; Flags: Precursor	Q00059	10q21.1	850	211.952	233.538	336.596	229.092	139.036	334.366	141.316	21.7236	74.2922	106.883	55.1558	106.473	122.592	155.343	179.659	247.099	75.1269	106.123	242.671	136.436	103.295	111.801	208.422	102.495	208.464	158.417	178.887	85.4752	33.8792	0	100.379	139.079	171.446	80.1215	113.986	96.101	82.8003	150.887	146.534	93.5549	105.696	94.8475	156.241	180.201	157.753
417522	RecName: Full=Peroxisome proliferator-activated receptor delta; Short=PPAR-delta; AltName: Full=NUCI; AltName: Full=Nuclear hormone receptor 1; Short=NUC1; AltName: Full=Nuclear receptor subfamily 1 group C member 2; AltName: Full=Peroxisome proliferator-activated receptor beta; Short=PPAR-beta	Q03181	6p21.31	3	0	0	0	3.87251	0	0	0	0	0	4.96849	0	0	0	0	0	0	0	0	0	0	4.43235	0	0	0	0	0	0	0	0	0	0	0	0	0	0	0	0	0	0	0	0	0	0	0	0.603334
417529	RecName: Full=Proteasome subunit beta type-9; AltName: Full=Low molecular mass protein 2; AltName: Full=Macropain chain 7; AltName: Full=Multicatalytic endopeptidase complex chain 7; AltName: Full=Proteasome chain 7; AltName: Full=Proteasome subunit beta-1i; AltName: Full=Really interesting new gene 12 protein; Flags: Precursor	P28065	6p21.32	1133	154.432	198.52	305.384	210.548	422.257	415.545	317.476	97.6074	271.217	160.081	92.9338	189.366	382.516	277.139	327.94	238.704	464.14	228.479	279.957	188.088	267.763	108.84	161.46	92.1052	189.863	303.995	308.589	124.817	202.966	266.648	263.095	167.384	91.2237	123.749	146.33	291.463	165.348	154.751	230.44	151.795	169.609	47.3516	175.503	95.8819	254.497
417553	RecName: Full=6-pyruvoyl tetrahydrobiopterin synthase; Short=PTP synthase; Short=PTPS	Q03393	11q23.1	7	0	0	76.8724	0	0	0	0	0	0	0	0	0	0	0	0	0	0	0	0	0	0	0	0	0	0	0	0	0	0	0	0	0	0	0	0	0	0	0	0	0	0	0	0	0	3.4942
417677	RecName: Full=60S ribosomal protein L9	P32969	4p14	1376	425.694	396.264	356.622	222.367	475.039	483.096	271.591	417.5	178.475	148.356	223.783	261.468	331.593	550.269	412.421	411.574	259.892	362.586	218.486	381.401	468.306	544.33	303.873	196.983	310.406	228.344	286.499	208.079	86.8156	405.527	267.94	229.107	196.543	243.807	354.679	504.831	223.963	294.188	225.296	39.9557	183.788	135.026	266.911	328.096	354.596
417719	RecName: Full=40S ribosomal protein S3	P23396	11q13.4	10037	2586.42	1597.44	1625.12	1651.55	2345.87	2124.59	2610.85	3100.84	2030.65	1965.68	2335.84	2416.23	2261.47	1803.88	1742.99	1976.18	1878.54	1790.55	1839.18	2122.03	1697.26	1735.44	1658.86	819.708	1425.93	1764.1	1571.65	1150.86	1714.88	2963.85	1456.53	1528.64	1817.84	2139.29	1368.23	1566.33	1350.47	1295.05	1698.53	1515.36	1398.65	640.123	1274.15	1248.18	2056.3
417747	RecName: Full=DNA-binding protein SATB1; AltName: Full=Special AT-rich sequence-binding protein 1	Q01826	3p24.3	37	0	0	0	0	3.3205	2.29369	0	3.50197	0	0	0	17.164	0	2.94615	2.41351	3.1867	4.84436	2.85127	0	0	0	0	0	0	0	2.12815	0	0	0	17.0077	0	0	14.5464	12.916	0	0	2.9662	0	2.36222	0	0	0	5.59709	6.11567	1.93282
417811	RecName: Full=Single-stranded DNA-binding protein, mitochondrial; Short=Mt-SSB; Short=MtSSB; AltName: Full=PWP1-interacting protein 17; Flags: Precursor	Q04837	7q34	1283	428.471	335.721	301.257	207.703	838.807	685.844	305.357	108.324	571.121	207.267	320.873	530.924	566.02	501.223	497.705	607.863	711.777	279.29	207.13	391.709	449.045	371.662	274.755	119.254	262.216	296.229	414.152	653.539	262.793	241.124	333.694	231.171	329.967	249.703	324.793	383.365	351.715	163.564	340.989	172.782	351.367	122.618	331.836	283.759	428.413
418253	RecName: Full=Vasoactive intestinal polypeptide receptor 1; Short=VIP-R-1; AltName: Full=Pituitary adenylate cyclase-activating polypeptide type II receptor; Short=PACAP type II receptor; Short=PACAP-R-2; Short=PACAP-R2; AltName: Full=VPAC1; Flags: Precursor	P32241	3p22.1	1	0	0	0	0	0	0	0	0	0	0	0	0	0	0	0	0	0	0	0	0	0	0	0	0	0	0	0	0	0	0	0	0	0	0	0	0	0	0	0	0	0	0	0	5.10531	0
461466	RecName: Full=Aminoacylase-1; Short=ACY-1; AltName: Full=N-acyl-L-amino-acid amidohydrolase	Q03154	3p21.2	550	145.064	64.6962	136.599	25.1144	96.2497	77.2096	12.7808	176.824	78.3892	26.8518	77.5967	21.3989	86.2348	198.345	117.351	134.087	131.362	26.6608	63.2719	29.9138	0	8.9879	25.9999	37.0791	20.3824	31.8388	26.9646	0	34.0453	87.4666	30.2614	11.9795	21.7625	30.1928	34.3633	92.7092	27.7354	27.6883	35.3406	75.2108	13.6561	0	47.102	74.3398	78.8631
461588	RecName: Full=ATP synthase F(0) complex subunit C1, mitochondrial; AltName: Full=ATP synthase lipid-binding protein; AltName: Full=ATP synthase proteolipid P1; AltName: Full=ATP synthase proton-transporting mitochondrial F(0) complex subunit C1; AltName: Full=ATPase protein 9; AltName: Full=ATPase subunit c; Flags: Precursor	P05496	17q21.32	2	0	0	23.417	0	0	0	0	0	0	0	0	0	0	0	0	0	0	0	0	0	0	0	0	0	0	0	0	0	0	0	0	0	0	0	0	0	0	0	0	0	0	0	0	0	1.06441
461604	RecName: Full=Beta-3 adrenergic receptor; AltName: Full=Beta-3 adrenoreceptor; Short=Beta-3 adrenoceptor	P13945	8p11.23	1	0	0	0	0	0	0	0	0	0	0	0	0	0	0	0	0	4.52971	0	0	0	0	0	0	0	0	0	0	0	0	0	0	0	0	0	0	0	0	0	0	0	0	0	0	0	0.205896
461606	RecName: Full=T-lymphocyte activation antigen CD80; AltName: Full=Activation B7-1 antigen; AltName: Full=BB1; AltName: Full=CTLA-4 counter-receptor B7.1; Short=B7; AltName: CD_antigen=CD80; Flags: Precursor	P33681	3q13.33	2	0	5.39135	0	0	0	0	0	0	0	0	0	0	0	0	0	0	0	7.55388	0	0	0	0	0	0	0	0	0	0	0	0	0	0	0	0	0	0	0	0	0	0	0	0	0	0	0.58842
461675	RecName: Full=Collagen alpha-5(IV) chain; Flags: Precursor	P29400	Xq22.3	858	2.50895	1.84298	1.89004	4.05407	0.751792	4.1545	17.5366	45.987	37.9618	44.2122	36.2359	56.996	11.9318	13.3407	37.158	20.202	17.5489	45.1888	22.0231	18.1081	23.2008	16.3223	4.19701	16.4601	5.75787	2.891	0	2.49578	51.1104	55.8352	8.54863	21.755	52.695	65.7971	11.8866	32.2694	75.2164	26.8174	10.6966	54.6338	28.6574	41.5415	22.8102	30.4622	21.7798
461680	RecName: Full=Carbonic anhydrase 5A, mitochondrial; AltName: Full=Carbonate dehydratase VA; AltName: Full=Carbonic anhydrase VA; Short=CA-VA; Flags: Precursor	P35218	16q24.2	2	4.62031	0	0	0	0	0	0	0	0	0	0	0	0	0	0	0	0	0	0	0	0	0	0	0	0	0	0	0	0	0	6.74681	0	0	0	0	0	0	0	0	0	0	0	0	0	0.210014
461681	RecName: Full=Carbonic anhydrase-related protein; Short=CARP; AltName: Full=Carbonic anhydrase VIII; Short=CA-VIII	P35219	8q12.1	56	0	0	32.9453	17.6667	0	6.03477	0	55.2828	0	0	0	0	0	46.5084	25.4001	46.1137	6.37284	0	11.1271	21.0428	0	0	0	0	0	11.1985	0	0	9.57965	22.3739	14.1916	0	0	0	0	0	7.80416	5.56494	6.21507	0	6.40422	0	7.36307	0	12.2043
461747	RecName: Full=Cyclin-dependent kinases regulatory subunit 2; Short=CKS-2	P33552	9q22.2	4	0	0	0	0	0	0	0	0	0	0	0	0	0	0	0	15.3889	0	0	0	0	74.2279	0	0	0	0	0	0	0	0	0	0	0	0	0	0	0	0	0	0	0	0	0	0	0	4.07349
461804	RecName: Full=Cytochrome c oxidase subunit 7B, mitochondrial; AltName: Full=Cytochrome c oxidase polypeptide VIIb; Flags: Precursor	P24311	Xq21.1	110	0	0	298.567	64.0416	63.3385	350.017	0	0	0	0	0	0	0	196.692	0	30.3931	0	0	60.5038	0	0	22.9192	22.0999	0	138.6	182.675	176.811	26.2836	104.179	40.5527	0	0	0	0	0	0	0	201.729	67.5889	63.9292	92.8611	32.4062	106.765	87.4923	49.3851
461836	RecName: Full=Corticotropin-releasing factor receptor 1; Short=CRF-R-1; Short=CRF-R1; Short=CRFR-1; AltName: Full=Corticotropin-releasing hormone receptor 1; Short=CRH-R-1; Short=CRH-R1; Flags: Precursor	P34998	17q21.31	1	0	0	0	0	0	0	0	0	0	0	0	0	0	0	0	0	4.16244	0	0	0	0	0	0	0	0	0	0	0	0	0	0	0	0	0	0	0	0	0	0	0	0	0	0	0	0.189202
461847	RecName: Full=Cleavage stimulation factor subunit 2; AltName: Full=CF-1 64 kDa subunit; AltName: Full=Cleavage stimulation factor 64 kDa subunit; Short=CSTF 64 kDa subunit; Short=CstF-64	P33240	Xq22.1	67	7.32683	0	0	0	13.1727	15.1654	9.03735	0	7.91849	15.1896	0	0	5.80735	3.89586	3.19152	18.9628	6.40597	7.54079	8.38874	15.8642	10.1629	6.3554	0	0	4.80416	0	0	0	0	0	0	0	0	0	10.4136	0	0	2.79694	15.6185	0	0	0	0	8.0871	7.01754
461848	RecName: Full=Cleavage stimulation factor subunit 1; AltName: Full=CF-1 50 kDa subunit; AltName: Full=Cleavage stimulation factor 50 kDa subunit; Short=CSTF 50 kDa subunit; Short=CstF-50	Q05048	20q13.2	307	81.7398	50.4361	18.4728	23.7741	38.2088	73.0894	32.2633	136.39	37.103	20.3351	31.4811	40.5139	42.7601	31.2934	42.7264	47.952	55.7438	30.2856	59.8955	67.254	22.676	8.50827	20.5103	0	16.0789	11.3024	7.29305	0	19.3371	105.381	14.3233	5.6701	10.3006	5.71633	13.9412	16.4553	15.7532	14.9776	25.091	11.8662	8.6182	0	9.90854	10.8266	45.1319
461853	RecName: Full=Catenin alpha-1; AltName: Full=Alpha E-catenin; AltName: Full=Cadherin-associated protein; AltName: Full=Renal carcinoma antigen NY-REN-13	P35221	5q31.2	7409	457.288	418.169	456.968	586.223	464.203	413.375	433.587	185.801	320.231	246.681	279.554	351.736	416.081	404.425	388.221	311.312	320.26	381.796	409.592	468.121	245.951	503.918	323.936	105.753	313.609	485.699	480.516	97.4757	349.562	143.232	317.979	339.868	365.063	329.042	495.196	427.936	289.77	233.347	354.108	174.994	116.845	40.0607	280.463	581.994	384.704
461854	RecName: Full=Catenin beta-1; AltName: Full=Beta-catenin	P35222	3p22.1	8685	748.803	699.813	691.177	441.704	757.467	726.027	694.383	831.366	254.482	308.606	414.057	762.963	371.124	946.942	792.25	532.366	319.458	559.897	367.723	466.862	493.047	500.054	276.178	103.309	448.986	455.323	541.325	169.615	416.181	465.24	355.698	394.264	548.549	451.107	538.55	699.236	240.52	256.23	371.552	258.663	164.082	26.5557	355.426	585.522	576.39
461897	RecName: Full=Guanylate cyclase soluble subunit alpha-2; Short=GCS-alpha-2	P33402	11q22.3	2	0	0	0	0	0	0	0	0	0	0	0	0	0	0	0	0	0	0	0	2.08416	0	0	0	0	0	0	0	0	0	0	0	0	0	0	2.73619	0	0	0	0	0	0	0	0	0	0.0947345
461968	RecName: Full=Desmocollin-2; AltName: Full=Cadherin family member 2; AltName: Full=Desmocollin-3; AltName: Full=Desmosomal glycoprotein II; AltName: Full=Desmosomal glycoprotein III; Flags: Precursor	Q02487	18q12.1	421	12.5123	49.9762	51.2524	45.4902	2.81192	19.4238	0	35.5872	17.7485	0	2.50987	2.42252	11.1571	74.8471	16.3508	28.3354	4.10238	2.41456	28.6514	40.6376	17.3555	30.525	19.6225	2.79842	10.768	41.4504	15.6991	0	0	3.60068	20.5549	5.42467	27.1005	0	42.2363	60.3484	15.0713	8.95579	20.0041	5.67629	6.18387	0	21.3292	44.0213	22.4596
462018	RecName: Full=ER lumen protein retaining receptor 2; AltName: Full=ERD2-like protein 1; Short=ELP-1; AltName: Full=KDEL endoplasmic reticulum protein retention receptor 2; Short=KDEL receptor 2	P33947	7p22.1	351	159.531	256.344	97.6446	72.4999	47.8026	24.7653	16.398	138.642	64.6552	41.3416	202.672	154.435	47.4175	159.05	121.609	34.4073	17.4351	184.714	0	7.19625	27.6604	34.595	100.075	0	32.6887	53.6153	59.3077	19.8367	0	137.726	87.3585	11.5274	94.2358	185.942	56.6856	55.7567	170.808	7.61242	68.014	156.807	0	0	30.2164	33.016	86.8553
462148	RecName: Full=N-acetylgalactosamine-6-sulfatase; AltName: Full=Chondroitinsulfatase; Short=Chondroitinase; AltName: Full=Galactose-6-sulfate sulfatase; Short=GalN6S; AltName: Full=N-acetylgalactosamine-6-sulfate sulfatase; Short=GalNAc6S sulfatase; Flags: Precursor	P34059	16q24.3	50	2.6996	0	3.05049	13.0864	7.28029	3.35265	0	0	0	0	0	0	0	17.2254	14.1112	4.65795	10.6214	12.503	0	0	0	0	3.38695	0	5.31035	12.4427	0	0	0	0	3.9421	4.68163	0	0	15.3478	9.0578	13.0069	6.18327	3.45282	0	0	0	8.18119	4.46959	4.02674
462184	RecName: Full=Serine hydroxymethyltransferase, cytosolic; Short=SHMT; AltName: Full=Glycine hydroxymethyltransferase; AltName: Full=Serine methylase	P34896	17p11.2	518	14.5879	57.865	26.3745	91.93	28.8498	21.7402	35.9872	49.7889	33.1085	27.2187	14.0459	22.5951	55.5004	116.351	38.1265	55.3746	42.0898	31.5293	26.7236	63.172	40.4693	53.1459	40.2648	67.8632	28.6957	87.4082	65.0788	26.1204	57.5176	67.168	59.6457	35.4176	22.9791	20.4036	49.7613	132.154	32.8001	50.119	63.4375	47.6491	23.0711	0	61.8925	86.9488	43.0261
462203	RecName: Full=G protein-coupled receptor kinase 5; AltName: Full=G protein-coupled receptor kinase GRK5	P34947	10q26.11	1	0	0	0	0	0	0	0	0	0	0	0	0	0	0	0	0	0	0	0	0	0	0	0	0	0	0	0	0	0	5.49867	0	0	0	0	0	0	0	0	0	0	0	0	0	0	0
462333	RecName: Full=Heat shock factor protein 1; Short=HSF 1; AltName: Full=Heat shock transcription factor 1; Short=HSTF 1	Q00613	8q24.3	11	2.66388	5.87036	0	0	2.39465	3.30829	0	0	0	0	0	8.25213	0	0	3.48111	4.59631	0	0	0	0	0	3.46604	0	0	0	0	0	0	0	0	0	0	0	0	0	0	0	0	0	0	0	0	0	0	1.54694
462553	RecName: Full=Lymphocyte-specific protein 1; AltName: Full=47 kDa actin-binding protein; AltName: Full=52 kDa phosphoprotein; Short=pp52; AltName: Full=Lymphocyte-specific antigen WP34	P33241	11p15.5	148	70.6675	41.2224	9.39444	20.1508	0	0	0	0	20.2167	6.46344	13.3415	12.8772	84.0181	19.893	27.1609	46.6207	38.1618	0	9.51879	4.50031	23.0639	43.2692	15.6459	0	24.531	52.6889	0	0	0	0	0	0	13.096	29.0706	0	27.8948	20.0284	19.0423	5.31673	0	0	0	44.0916	20.6471	22.2973
462567	RecName: Full=Mannose-6-phosphate isomerase; AltName: Full=Phosphohexomutase; AltName: Full=Phosphomannose isomerase; Short=PMI	P34949	15q24.1	160	6.66285	18.3535	11.2933	12.1119	8.98418	8.27463	12.3275	12.6336	0	0	0	0	11.8824	10.6284	21.7672	20.1184	0	0	30.5141	39.6729	0	0	16.7186	17.8821	16.383	30.7097	37.1549	19.8836	19.7028	61.3563	9.72945	11.5547	0	0	37.8797	27.9443	0	34.3369	34.0874	0	21.953	12.2577	30.2878	49.641	10.2375
462594	RecName: Full=Merlin; AltName: Full=Moesin-ezrin-radixin-like protein; AltName: Full=Neurofibromin-2; AltName: Full=Schwannomerlin; AltName: Full=Schwannomin	P35240	22q12.2	7	2.36839	0	0	0	0	0	5.84263	4.49076	0	0	3.80065	3.66838	0	0	0	2.04324	0	0	0	0	0	0	0	0	0	0	0	0	0	0	0	0	0	0	0	0	0	0	0	0	0	0	0	0	1.00973
462623	RecName: Full=Cdc42 effector protein 1; AltName: Full=Binder of Rho GTPases 5; AltName: Full=Serum protein MSE55	Q00587	22q13.1	1	0	0	0	0	0	0	0	0	5.84267	0	0	0	0	0	0	0	0	0	0	0	0	0	0	0	0	0	0	0	0	0	0	0	0	0	0	0	0	0	0	0	0	0	0	0	0.265576
462634	RecName: Full=Metallothionein-1H; Short=MT-1H; AltName: Full=Metallothionein-0; Short=MT-0; AltName: Full=Metallothionein-IH; Short=MT-IH	P80294	16q13	1	0	25.4543	0	0	0	0	0	0	0	0	0	0	0	0	0	0	0	0	0	0	0	0	0	0	0	0	0	0	0	0	0	0	0	0	0	0	0	0	0	0	0	0	0	0	1.15701
464341	RecName: Full=Regenerating islet-derived protein 3-alpha; Short=REG-3-alpha; AltName: Full=Hepatointestinal pancreatic protein; Short=HIP/PAP; AltName: Full=Human proislet peptide; AltName: Full=Pancreatitis-associated protein 1; AltName: Full=Regenerating islet-derived protein III-alpha; Short=Reg III-alpha; Contains: RecName: Full=Regenerating islet-derived protein 3-alpha 16.5 kDa form; Contai…	Q06141	2p12	176	386.522	35.4905	18.1984	0	0	0	29.7974	0	0	0	0	0	239.346	0	336.733	284.827	0	0	0	8.71774	0	0	0	0	0	0	0	0	0	0	0	0	0	0	11.4451	0	0	0	92.6934	146.124	0	0	0	0	60.8923
464371	RecName: Full=Prohibitin	P35232	17q21.33	4240	740.863	268.299	755.199	583.909	568.184	862.174	824.359	461.706	730.699	628.332	665.114	633.943	708.358	1231.39	1137.4	710.663	767.786	823.818	723.673	656.234	847.981	815.652	519.997	296.633	489.177	620.856	473.807	456.098	745.593	453.236	764.102	790.645	685.52	643.108	684.812	591.021	915.268	522.122	682.516	958.938	573.554	352.656	730.081	866.345	733.897
464473	RecName: Full=Properdin; AltName: Full=Complement factor P; Flags: Precursor	P27918	Xp11.23	2	0	0	0	0	0	0	0	0	0	0	0	0	0	0	0	0	0	0	0	0	0	0	0	5.37608	0	0	0	4.48335	0	0	0	0	0	0	0	0	0	0	0	0	0	0	0	0	0
464519	RecName: Full=General transcription factor IIF subunit 2; AltName: Full=ATP-dependent helicase GTF2F2; AltName: Full=General transcription factor IIF 30 kDa subunit; AltName: Full=Transcription initiation factor IIF subunit beta; Short=TFIIF-beta; AltName: Full=Transcription initiation factor RAP30	P13984	13q14.12	98	62.2535	62.3578	89.5302	20.5756	45.7869	77.313	0	10.7309	0	0	0	0	0	27.0832	36.9781	78.1189	0	0	0	0	23.5502	7.36358	14.2007	0	16.6988	26.0848	0	8.44454	0	0	0	0	0	0	0	0	0	0	0	0	0	0	0	9.36999	24.6201
464541	RecName: Full=Radixin	P35241	11q22.3	7307	582.531	394.17	286.788	497.979	543.212	621.385	542.623	884.557	497.649	774.216	756.382	475.474	649.477	262.192	372.724	369.097	545.244	593.323	669.728	518.13	730.905	503.199	439.723	432.484	511.132	492.982	673.951	732.155	724.307	1140.76	367.082	796.44	582.549	557.827	419.13	458.219	632.766	484.427	531.746	517.574	547.929	400.214	534.738	484.234	548.681
464608	RecName: Full=Replication protein A 14 kDa subunit; Short=RP-A p14; AltName: Full=Replication factor A protein 3; Short=RF-A protein 3	P35244	7p21.3	191	58.2311	115.491	78.9599	28.2277	10.4692	28.927	14.3652	0	151.04	0	93.4458	90.1937	152.311	37.1555	167.41	130.615	152.737	89.8975	66.6709	37.8249	64.6171	90.919	58.446	0	68.7273	26.8393	12.9889	17.3776	22.9595	0	187.071	0	36.6905	81.4458	82.7641	58.6137	130.929	53.3498	89.3738	84.5344	46.0469	0	123.529	115.692	75.4322
464628	RecName: Full=60S ribosomal protein L22; AltName: Full=EBER-associated protein; Short=EAP; AltName: Full=Epstein-Barr virus small RNA-associated protein; AltName: Full=Heparin-binding protein HBp15	P35268	1p36.31	1986	594.503	727.833	634.455	640.416	1435.01	1613.36	1018.47	1085.5	392.646	564.894	530.013	852.613	680.639	456.606	374.056	788.322	620.854	356.921	466.383	500.589	733	1017.04	455.81	275.776	552.235	735.774	1043.68	1199.19	694.525	1698.14	417.986	496.399	763.049	654.43	438.132	701.838	212.176	353.026	563.241	339.624	406.268	121.523	517.141	510.372	731.096
464729	RecName: Full=Protein S100-A3; AltName: Full=Protein S-100E; AltName: Full=S100 calcium-binding protein A3	P33764	1q21.3	3	0	0	0	0	0	0	0	0	0	0	0	0	0	0	0	0	18.2982	0	0	0	19.3531	0	0	0	0	0	0	0	0	0	0	0	0	0	0	0	22.408	0	0	0	0	0	0	0	1.71143
464788	RecName: Full=Small proline-rich protein 2A; Short=SPR-2A; AltName: Full=2-1	P35326	1q21.3	69	19.5721	43.1308	22.1161	23.7191	0	0	0	668.001	0	0	31.4082	30.3151	0	31.2209	0	33.7701	0	0	0	0	244.333	509.315	0	70.0383	0	0	0	0	0	135.176	0	0	123.321	34.2186	0	0	0	0	0	0	0	0	59.3136	0	75.3137
464801	RecName: Full=Sepiapterin reductase; Short=SPR	P35270	2p13.2	1213	183.573	202.269	286.746	248.642	271.797	382.202	259.729	0	70.0225	134.321	51.986	50.1767	134.804	344.507	317.502	228.24	177.023	258.395	191.634	280.571	247.142	238.851	216.765	96.6046	180.552	236.412	198.715	193.351	308.678	0	173.453	187.265	76.5441	103.836	237.891	208.329	164.755	123.665	214.075	166.559	149.432	139.061	237.255	429.081	207.279
543720	RecName: Full=Serine/threonine-protein phosphatase 2A regulatory subunit B'' subunit alpha; AltName: Full=PP2A subunit B isoform PR72/PR130; AltName: Full=PP2A subunit B isoform R3 isoform; AltName: Full=PP2A subunit B isoforms B''-PR72/PR130; AltName: Full=PP2A subunit B isoforms B72/B130; AltName: Full=Serine/threonine-protein phosphatase 2A 72/130 kDa regulatory subunit B	Q06190	3q22.2	1	0	0	0	0	0	0	0	0	0	0	0	0	0	0	0	0	1.60706	0	0	0	0	0	0	0	0	0	0	0	0	0	0	0	0	0	0	0	0	0	0	0	0	0	0	0	0.0730483
543740	RecName: Full=Adenosine receptor A2a	P29274	22q11.23	3	0	0	0	0	0	0	0	0	5.54486	5.31822	0	0	0	0	0	0	0	0	3.9161	0	0	0	0	0	0	0	0	0	0	0	0	0	0	0	0	0	0	0	0	0	0	0	0	0	0.671781
543742	RecName: Full=Alpha-actinin-2; AltName: Full=Alpha-actinin skeletal muscle isoform 2; AltName: Full=F-actin cross-linking protein	P35609	1q43	9220	327.866	309.153	288.548	374.412	213.962	234.911	410.242	271.982	521.292	453.417	751.267	527.361	432.91	482.772	535.562	248.856	494.073	949.052	398.847	453.927	435.099	488.122	361.904	251.01	330.222	316.037	281.28	790.273	360.469	359.259	363.679	451.039	536.322	515.345	407.747	436.324	1050.59	413.387	419.344	680.767	681.397	948.263	532.629	446.269	436.529
543759	RecName: Full=Acetylcholine receptor subunit delta; Flags: Precursor	Q07001	2q37.1	1	0	0	0	0	0	0	0	0	0	0	0	0	3.24066	0	0	0	0	0	0	0	0	0	0	0	0	0	0	0	0	0	0	0	0	0	0	0	0	0	0	0	0	0	0	0	0.147303
543774	RecName: Full=Beta-adducin; AltName: Full=Erythrocyte adducin subunit beta	P35612	2p13.3	82	3.88208	8.55487	10.9667	11.7615	3.48972	7.23175	0	3.68044	3.14667	0	3.11486	3.00646	0	6.19259	5.07303	3.34911	2.54562	2.99658	2.22236	4.20277	0	0	9.74099	17.3649	1.90909	6.70982	6.49443	5.79254	0	8.93723	8.50322	0	6.11509	3.39358	2.7588	9.76895	6.23473	8.89164	0	10.5668	10.2326	0	2.94117	6.42735	3.8826
543800	RecName: Full=Insulin-like growth factor-binding protein complex acid labile subunit; Short=ALS; Flags: Precursor	P35858	16p13.3	86	2.32924	5.13293	5.26399	0	0	0	0	0	0	0	0	0	2.76929	11.1467	6.08763	2.00946	0	0	0	2.52166	38.7703	21.2144	40.9122	70.8487	0	8.05178	2.59777	17.3776	0	5.36234	0	0	0	0	9.93169	3.90758	0	0	2.97913	0	0	4.28512	3.52941	23.1385	4.42025
543826	RecName: Full=Beta-2-glycoprotein 1; AltName: Full=APC inhibitor; AltName: Full=Activated protein C-binding protein; AltName: Full=Anticardiolipin cofactor; AltName: Full=Apolipoprotein H; Short=Apo-H; AltName: Full=Beta-2-glycoprotein I; Short=B2GPI; Short=Beta(2)GPI; Flags: Precursor	P02749	17q24.2	953	163.385	72.0097	36.9242	128.702	47.7334	20.2908	100.764	54.2145	66.2169	152.425	85.2118	120.206	38.8503	39.0941	90.741	95.1437	74.9963	170.258	126.269	110.551	362.605	95.6626	225.483	570.051	64.2783	98.8386	113.888	127.99	104.682	84.6317	214.725	77.9187	45.039	164.249	98.6932	116.491	111.52	177.756	130.607	148.242	43.066	172.833	216.624	108.203	102.375
543839	RecName: Full=E3 ubiquitin-protein ligase TRIM23; AltName: Full=ADP-ribosylation factor domain-containing protein 1; AltName: Full=GTP-binding protein ARD-1; AltName: Full=RING finger protein 46; AltName: Full=Tripartite motif-containing protein 23	P36406	5q12.3	43	0	0	0	0	6.62075	0	0	13.9652	0	0	7.8794	3.80259	2.91885	7.83243	0	0	0	3.7901	2.81086	7.97354	0	0	0	0	0	0	2.73807	0	4.83989	16.9558	10.7549	0	19.336	8.58445	10.4681	12.3558	7.88574	5.62311	0	4.45499	0	0	0	0	2.6179
543851	RecName: Full=ADP-ribosylation factor-like protein 3	P36405	10q24.32	273	38.7141	59.7196	61.2445	84.4505	97.4438	38.4634	57.3027	0	50.2084	36.1171	24.8504	35.9784	46.028	98.8092	161.891	86.8375	132.009	83.6738	62.0552	50.2946	32.2198	90.6692	116.571	69.2687	60.9231	89.2185	43.1773	92.426	45.7928	17.8254	79.1453	40.2826	24.3932	40.611	33.0147	90.9263	74.6112	53.2033	59.4188	56.2015	61.2271	56.978	82.1266	76.9163	64.9536
543875	RecName: Full=ATP synthase subunit gamma, mitochondrial; AltName: Full=F-ATPase gamma subunit; Flags: Precursor	P36542	10p14	2604	326.29	109.419	363.357	492.848	344.323	440.457	379.134	546.953	337.306	272.05	197.302	190.436	331.711	384.709	302.798	363.086	334.895	211.712	514.35	450.514	242.694	270.723	486.494	169.22	418.591	528.545	506.304	479.809	512.736	479.012	483.371	533.046	342.65	322.435	517.526	555.322	281.002	389.919	453.617	343.244	467.422	382.785	300.947	360.147	336.685
543920	RecName: Full=Calnexin; AltName: Full=IP90; AltName: Full=Major histocompatibility complex class I antigen-binding protein p88; AltName: Full=p90; Flags: Precursor	P27824	5q35.3	8601	685.554	663.574	570.236	553.873	511.416	573.507	549.055	708.622	910.706	488.557	1333.15	914.369	1064.12	603.746	715.451	572.952	608.757	808.47	580.509	677.76	693.378	907.475	382.268	255.545	505.703	501.944	483.177	312.562	262.793	723.372	590.916	388.038	967.403	869.799	608.987	722.803	990.153	466.158	724.602	829.351	316.857	201.444	663.672	583.282	713.42
543959	RecName: Full=Cystathionine beta-synthase; AltName: Full=Beta-thionase; AltName: Full=Serine sulfhydrase	P35520	21q22.3	4	0	0	0	0	0	0	0	14.5481	0	0	0	0	0	0	0	0	0	0	0	2.76879	0	0	0	0	0	0	0	0	0	0	0	0	0	0	0	0	0	0	0	0	0	0	0	0	0.787132
543983	RecName: Full=Complement factor H-related protein 2; Short=FHR-2; AltName: Full=DDESK59; AltName: Full=H factor-like 3; AltName: Full=H factor-like protein 2; Flags: Precursor	P36980	1q31.3	99	15.6577	0	11.7952	12.6502	4.69174	6.48179	0	9.8963	0	8.11521	16.751	16.1681	6.20526	8.32559	13.6408	9.00537	6.8449	40.2874	17.9271	5.65039	28.958	13.5817	39.2887	130.738	20.5333	6.01399	17.4628	15.5755	10.2893	48.0624	22.8642	9.05116	8.2214	18.2499	0	8.75587	25.1467	11.9543	26.7018	56.8259	6.8786	0	7.90849	17.2824	11.4834
544022	RecName: Full=DNA damage-inducible transcript 3 protein; Short=DDIT-3; AltName: Full=C/EBP zeta; AltName: Full=C/EBP-homologous protein; Short=CHOP; AltName: Full=C/EBP-homologous protein 10; Short=CHOP-10; AltName: Full=CCAAT/enhancer-binding protein homologous protein; AltName: Full=Growth arrest and DNA damage-inducible protein GADD153	P35638	12q13.3	1	0	0	0	0	0	0	0	0	0	0	0	0	0	0	0	7.19364	0	0	0	0	0	0	0	0	0	0	0	0	0	0	0	0	0	0	0	0	0	0	0	0	0	0	0	0	0.326984
544076	RecName: Full=Coatomer subunit beta'; AltName: Full=Beta'-coat protein; Short=Beta'-COP; AltName: Full=p102	P35606	3q23	8226	531.947	610.116	565.937	465.586	367.727	395.99	305.045	684.221	259.715	367.603	399.362	358.963	560.322	496.227	504.077	418.66	381.456	528.272	350.824	490.012	235.164	424.991	390.285	130.8	397.749	433.724	402.454	106.759	214.643	637.384	402.016	302.105	453.266	470.449	484.143	456.639	389.691	208.409	471.481	234.266	90.1963	37.1992	315.816	409.456	441.01
544084	RecName: Full=Cholesterol 7-alpha-monooxygenase; AltName: Full=CYPVII; AltName: Full=Cholesterol 7-alpha-hydroxylase; AltName: Full=Cytochrome P450 7A1	P22680	8q12.1	1	0	0	0	0	0	0	0	0	0	0	0	0	0	0	0	0	0	0	0	0	0	0	0	0	0	0	0	0	0	0	0	0	0	0	0	0	0	0	0	0	0	0	0	4.62922	0
544150	RecName: Full=Protein DEK	P35659	6p22.3	1505	341.964	281.558	250.531	232.258	314.159	564.694	213.217	206.635	79.1954	134.388	150.759	273.564	160.84	113.894	171.874	217.21	216.846	98.6235	159.192	191.209	213.71	205.356	193.3	100.855	199.584	246.814	171.834	162.608	66.6744	77.8612	71.3363	71.6852	130.227	105.119	48.0694	50.4338	90.5283	90.3746	115.352	34.0956	94.0993	20.74	79.7175	118.212	217.803
544152	RecName: Full=Estradiol 17-beta-dehydrogenase 2; AltName: Full=17-beta-hydroxysteroid dehydrogenase type 2; Short=17-beta-HSD 2; AltName: Full=20 alpha-hydroxysteroid dehydrogenase; Short=20-alpha-HSD; AltName: Full=E2DH; AltName: Full=Microsomal 17-beta-hydroxysteroid dehydrogenase; AltName: Full=Testosterone 17-beta-dehydrogenase	P37059	16q23.3	628	43.6959	92.2799	24.6877	286.836	111.292	90.4436	22.4571	0	11.8061	5.66177	0	62.0402	8.6585	34.8513	52.3426	28.2727	19.102	0	41.6908	70.9583	0	33.1647	109.643	0	46.5582	427.972	134.017	21.7332	78.964	33.5319	47.8553	31.5738	17.2076	6.36624	175.965	213.806	52.6327	29.1908	246.836	59.469	9.59805	0	44.1404	96.46	47.2837
544186	RecName: Full=DNA polymerase beta	P06746	8p11.21	14	4.20655	9.26991	19.0132	0	3.7814	0	0	0	0	6.54061	0	0	0	0	0	0	0	0	0	4.55404	0	0	5.27758	7.52651	4.13732	4.84709	0	0	0	0	0	0	0	0	0	0	0	0	0	0	0	0	0	0	2.15299
544231	RecName: Full=Elongation factor 1-alpha 2; Short=EF-1-alpha-2; AltName: Full=Eukaryotic elongation factor 1 A-2; Short=eEF1A-2; AltName: Full=Statin-S1	Q05639	20q13.33	11483	1774.43	1706.97	1193.41	1121.3	1439.14	1663.15	1051.17	1286.95	1189.12	1334.54	1074.53	886.275	1208.62	922.468	1189.22	1089.69	1069.76	1094.81	1101.18	1001.69	1211.64	993.989	1038.65	642.598	987.862	1213.45	1164.31	1094.49	1116.04	1030.02	760	997.582	829.42	915.254	999.283	857.81	894.529	749.404	930.382	833.979	802.256	615.928	498.081	755.873	1209.27
544254	RecName: Full=S-formylglutathione hydrolase; Short=FGH; AltName: Full=Esterase D; AltName: Full=Methylumbelliferyl-acetate deacetylase	P10768	13q14.2	2543	379.783	27.5303	660.659	411.804	215.62	676.451	400.645	246.355	275.434	217.557	176.42	193.501	356.472	406.537	653.017	284.531	655.363	617.168	377.612	308.367	201.012	312.091	476.48	366.584	491.49	472.162	501.591	566.683	315.245	333.625	430.528	207.984	236.147	253.363	482.967	419.164	489.559	303.309	543.268	553.146	408.326	358.537	446.745	471.59	366.088
544261	RecName: Full=RNA-binding protein EWS; AltName: Full=EWS oncogene; AltName: Full=Ewing sarcoma breakpoint region 1 protein	Q01844	22q12.2	1028	105.26	97.0444	63.1117	80.7028	48.2763	85.37	39.745	44.8049	97.5085	106.883	75.8393	86.509	107.268	65.1071	120.709	101.928	90.1523	89.5412	88.5421	109.304	59.5935	106.211	70.0728	53.81	48.5945	101.486	35.9372	19.2319	16.9396	24.7272	50.1897	33.5279	60.9085	56.3354	51.9042	39.6417	48.3002	44.282	60.4454	31.185	45.2981	19.7599	39.0602	56.9055	84.9732
544328	RecName: Full=Fragile X mental retardation protein 1; Short=FMRP; Short=Protein FMR-1	Q06787	Xq27.3	107	17.8379	4.91364	7.55866	5.40436	26.057	30.4603	13.7515	25.3671	7.22938	6.93388	0	3.45362	2.65098	21.3409	8.74134	13.4653	11.697	6.88455	2.5529	2.41393	12.3713	23.2093	0	0	8.77216	7.7078	2.48679	9.98113	0	0	0	3.86679	0	0	0	3.74064	0	0	0	0	0	0	6.75725	0	11.5589
544337	RecName: Full=Folate receptor alpha; Short=FR-alpha; AltName: Full=Adult folate-binding protein; Short=FBP; AltName: Full=Folate receptor 1; AltName: Full=Folate receptor, adult; AltName: Full=KB cells FBP; AltName: Full=Ovarian tumor-associated antigen MOv18; Flags: Precursor	P15328	11q13.4	1	0	0	0	6.64504	0	0	0	0	0	0	0	0	0	0	0	0	0	0	0	0	0	0	0	0	0	0	0	0	0	0	0	0	0	0	0	0	0	0	0	0	0	0	0	0	0.302047
544357	RecName: Full=RNA-binding protein FUS; AltName: Full=75 kDa DNA-pairing protein; AltName: Full=Oncogene FUS; AltName: Full=Oncogene TLS; AltName: Full=POMp75; AltName: Full=Translocated in liposarcoma protein	P35637	16p11.2	1408	243.796	180.067	154.392	90.9082	110.782	226.247	145.399	71.1179	138.98	141.63	154.772	207.48	101.927	136.755	217.06	284.286	172.164	103.399	27.6063	159.521	204.385	115.032	121.003	23.9675	105.399	101.872	65.7345	47.9701	36.9709	49.3417	54.7698	41.8143	126.603	93.6782	53.3089	53.9335	124.778	49.09	47.9719	43.7538	63.5552	24.6435	40.5949	66.5341	153.987
544358	RecName: Full=3-ketodihydrosphingosine reductase; Short=KDS reductase; AltName: Full=3-dehydrosphinganine reductase; AltName: Full=Follicular variant translocation protein 1; Short=FVT-1; Flags: Precursor	Q06136	18q21.33	224	42.4456	56.122	28.7776	36.0073	11.4467	15.814	15.7065	24.1446	6.88098	13.1994	13.6228	13.1487	20.1858	67.7081	27.7336	40.2801	5.56663	6.55277	4.85974	36.7615	88.3133	49.7042	69.2285	22.7836	25.0482	44.018	42.605	38.0004	16.7355	48.8587	30.9906	7.36088	20.0582	37.1045	36.1968	28.4829	34.0844	14.5828	21.7153	0	16.7821	15.6175	32.158	42.165	28.4083
544455	RecName: Full=GMP reductase 1; AltName: Full=Guanosine 5'-monophosphate oxidoreductase 1; Short=Guanosine monophosphate reductase 1	P36959	6p22.3	67	8.16924	4.50061	13.8466	24.7504	7.34359	5.07271	25.1911	23.2348	0	12.7021	0	0	0	6.51568	10.6754	3.52384	5.35688	0	9.35324	0	0	0	66.6199	21.925	12.0522	18.8264	27.3331	12.1895	0	0	0	7.08352	0	0	5.80548	0	0	4.67778	0	0	0	0	6.18925	6.76269	7.28346
547643	RecName: Full=Hepatocyte growth factor activator; Short=HGF activator; Short=HGFA; Contains: RecName: Full=Hepatocyte growth factor activator short chain; Contains: RecName: Full=Hepatocyte growth factor activator long chain; Flags: Precursor	Q04756	4p16.3	6	0	0	0	0	0	0	0	0	0	0	0	0	0	0	0	0	0	0	0	0	0	0	0	11.5483	0	2.47905	0	0	0	0	0	0	0	0	0	0	0	2.46387	0	0	0	0	3.25999	0	0
547645	RecName: Full=Histamine H1 receptor; Short=H1R; Short=HH1R	P35367	3p25.3	2	0	0	0	0	2.60117	0	0	0	0	0	0	0	0	4.61583	0	0	0	0	0	0	0	0	0	0	0	0	0	0	0	0	0	0	0	0	0	0	0	0	0	0	0	0	0	0	0.328045
547658	RecName: Full=Hematopoietically-expressed homeobox protein HHEX; Short=Homeobox protein HEX; AltName: Full=Homeobox protein PRH	Q03014	10q23.33	3	0	0	0	0	0	0	0	9.8963	0	0	0	0	0	8.32559	0	0	0	0	0	0	0	0	0	0	0	0	0	0	0	0	0	0	0	0	7.41812	0	0	0	0	0	0	0	0	0	0.828268
547664	RecName: Full=Hepatocyte nuclear factor 1-beta; Short=HNF-1-beta; Short=HNF-1B; AltName: Full=Homeoprotein LFB3; AltName: Full=Transcription factor 2; Short=TCF-2; AltName: Full=Variant hepatic nuclear factor 1; Short=vHNF1	P35680	17q12	2	0	0	0	0	0	0	0	0	0	0	0	0	0	0	0	2.18263	0	0	0	2.73897	0	0	0	0	0	0	0	0	0	0	0	0	0	0	0	0	0	0	0	0	0	0	0	0	0.223709
547696	RecName: Full=Glucokinase; AltName: Full=Hexokinase type IV; Short=HK IV; AltName: Full=Hexokinase-4; Short=HK4; AltName: Full=Hexokinase-D	P35557	7p13	1	0	0	0	0	0	0	0	0	0	0	0	0	0	0	0	0	0	0	0	0	0	0	0	0	0	0	0	0	0	0	0	0	0	0	0	0	0	0	3.87607	0	0	0	0	0	0
547738	RecName: Full=Insulin receptor substrate 1; Short=IRS-1	P35568	2q36.3	8	0	0	0	0	0	0	0	4.30274	0	0	0	1.7574	0	0	0	0	0	0	0	0	0	0	0	0	0	0	0	0	0	2.61209	0	0	1.78726	0	0	0	3.64446	0	0	2.05891	0	0	0	0	0.275461
547750	RecName: Full=Keratin, type I cytoskeletal 20; AltName: Full=Cytokeratin-20; Short=CK-20; AltName: Full=Keratin-20; Short=K20; AltName: Full=Protein IT	P35900	17q21.2	6655	565.007	717.762	1014	1615.14	678.2	499.434	450.944	170.151	522.63	310.062	677.35	761.882	244.991	1187.57	230.189	805.705	453.313	1072.37	422.385	600.887	193.623	687.575	391.96	451.946	608.01	1646.75	863.668	163.653	1323.53	183.635	664.895	195.966	1068.01	621.745	1558.85	1734.03	181.484	616.606	994.705	591.043	267.195	134.516	246.767	1254.61	630.962
547751	RecName: Full=Keratin, type I cytoskeletal 17; AltName: Full=39.1; AltName: Full=Cytokeratin-17; Short=CK-17; AltName: Full=Keratin-17; Short=K17	Q04695	17q21.2	10138	1229.78	1031.55	1245.87	1395.47	747.746	417.265	583.418	1404.04	1332.62	958.609	1868.79	1005.45	616.647	1035.49	515.793	942.75	671.656	735.245	866.474	868.747	2384.51	848.858	1571.55	2066.13	972.126	1029.9	985.921	481.867	906.74	983.778	928.858	1244.53	1803.57	1368.74	1465.08	935.784	466.263	874.159	988.801	793.195	730.852	642.123	958.904	642.69	1032.13
547759	RecName: Full=Tyrosine-protein kinase BTK; AltName: Full=Agammaglobulinemia tyrosine kinase; Short=ATK; AltName: Full=B-cell progenitor kinase; Short=BPK; AltName: Full=Bruton tyrosine kinase	Q06187	Xq22.1	20	4.27676	0	2.41632	0	0	0	0	0	3.46659	0	0	0	0	0	0	3.68961	0	0	2.44831	2.31503	0	5.56459	0	0	10.5159	2.464	0	0	0	4.92294	3.12258	0	0	0	0	0	0	0	2.73501	0	0	0	3.2402	0	1.09896
547770	RecName: Full=Macrophage colony-stimulating factor 1 receptor; AltName: Full=CSF-1 receptor; Short=CSF-1-R; Short=CSF-1R; Short=M-CSF-R; AltName: Full=Proto-oncogene c-Fms; AltName: CD_antigen=CD115; Flags: Precursor	P07333	5q32	15	1.44979	0	0	0	0	1.8005	0	0	0	0	2.32653	0	0	0	0	0	0	0	0	1.56955	0	0	0	2.59401	0	3.3411	1.61693	0	0	0	2.11706	0	2.28372	5.06942	0	2.43219	0	0	0	2.63083	0	0	0	2.40034	0.324835
547775	RecName: Full=Activin receptor type-1B; AltName: Full=Activin receptor type IB; Short=ACTR-IB; AltName: Full=Activin receptor-like kinase 4; Short=ALK-4; AltName: Full=Serine/threonine-protein kinase receptor R2; Short=SKR2; Flags: Precursor	P36896	12q13.13	2	0	0	0	0	0	0	0	0	0	0	0	0	0	0	0	0	0	0	0	0	0	0	0	9.98566	0	0	0	0	0	0	0	0	0	0	0	0	0	0	0	0	0	0	0	0	0
547777	RecName: Full=TGF-beta receptor type-1; Short=TGFR-1; AltName: Full=Activin A receptor type II-like protein kinase of 53kD; AltName: Full=Activin receptor-like kinase 5; Short=ALK-5; Short=ALK5; AltName: Full=Serine/threonine-protein kinase receptor R4; Short=SKR4; AltName: Full=TGF-beta type I receptor; AltName: Full=Transforming growth factor-beta receptor type I; Short=TGF-beta receptor type I…	P36897	9q22.33	3	2.80158	0	0	0	0	0	0	0	0	0	0	0	0	0	0	2.41695	0	0	0	0	0	0	0	0	0	0	0	0	0	0	0	0	0	0	0	4.69997	0	0	0	0	0	0	0	0	0.237206
547915	RecName: Full=Dual specificity mitogen-activated protein kinase kinase 2; Short=MAP kinase kinase 2; Short=MAPKK 2; AltName: Full=ERK activator kinase 2; AltName: Full=MAPK/ERK kinase 2; Short=MEK 2	P36507	19p13.3	526	116.258	77.6355	55.7325	102.467	129.844	56.8777	65.1819	46.76	11.4224	21.9111	16.9604	10.9134	33.5084	61.8175	55.2453	54.7076	69.3046	43.5104	32.2687	68.6522	73.3	73.3413	75.1396	56.7311	83.1601	113.664	62.8661	21.0269	41.6715	8.11054	25.7222	18.3286	16.6483	24.6374	70.1012	82.743	28.2901	52.4496	63.083	19.1788	32.5014	19.4437	69.397	75.8266	58.0736
547930	RecName: Full=26S protease regulatory subunit 7; AltName: Full=26S proteasome AAA-ATPase subunit RPT1; AltName: Full=Proteasome 26S subunit ATPase 2; AltName: Full=Protein MSS1	P35998	7q22.1	1632	286.395	240.258	154.455	169.594	263.301	181.879	228.814	246.836	137.175	106.266	67.8939	105.858	216.682	207.659	208.392	221.807	243.286	180.875	119.238	204.353	203.141	215.959	159.242	122.284	137.64	191.253	152.447	92.2659	173.23	157.341	152.076	50.7952	56.3916	28.4496	129.517	125.575	130.67	149.084	187.313	100.397	94.3624	17.9619	128.216	145.484	191.369
548350	RecName: Full=Neurofibromin; AltName: Full=Neurofibromatosis-related protein NF-1; Contains: RecName: Full=Neurofibromin truncated	P21359	17q11.2	52	0.49637	0.546921	3.36532	1.20308	3.12342	1.84933	0.612252	0.941177	0	0	0	0	0	3.16718	1.94594	2.56934	0.650977	0	0.568311	0	0	0	1.2455	0	1.9528	1.14391	2.76797	1.48129	0	0	0	0	0	0	0	0	0	0	0	0	0	0	0	0	0.956347
548377	RecName: Full=Glutamate receptor ionotropic, NMDA 1; Short=GluN1; AltName: Full=Glutamate [NMDA] receptor subunit zeta-1; AltName: Full=N-methyl-D-aspartate receptor subunit NR1; Short=NMD-R1; Flags: Precursor	Q05586	9q34.3	3	0	0	0	0	0	0	0	0	0	0	0	0	1.78616	0	0	0	1.97028	0	0	0	0	0	0	0	0	1.7311	0	0	0	0	0	0	0	0	0	0	0	0	0	0	0	0	0	0	0.170747
548403	RecName: Full=2-oxoisovalerate dehydrogenase subunit alpha, mitochondrial; AltName: Full=Branched-chain alpha-keto acid dehydrogenase E1 component alpha chain; Short=BCKDE1A; Short=BCKDH E1-alpha; Flags: Precursor	P12694	19q13.2	353	9.50018	17.4462	75.145	34.5393	62.6268	66.8571	31.2482	174.13	5.13367	19.6953	0	14.7148	0	136.39	16.5529	51.9074	8.30617	9.77761	39.8827	68.5665	17.57	28.8421	39.7301	16.9981	43.6045	36.4894	49.4453	4.72515	18.7288	204.13	13.8727	21.9669	9.97653	5.53649	0	37.1878	5.08586	29.0127	20.2514	0	12.5206	0	47.9841	41.9439	40.4015
548442	RecName: Full=Protein phosphatase 1A; AltName: Full=Protein phosphatase 2C isoform alpha; Short=PP2C-alpha; AltName: Full=Protein phosphatase IA	P35813	14q23.1	342	51.6458	65.035	45.8532	58.118	26.5292	54.9765	31.8515	13.9895	29.9016	5.73588	11.8397	5.71384	70.1746	82.3841	19.2828	50.9204	58.0562	11.3901	54.9075	47.9247	20.4677	38.3986	27.7695	39.6028	39.911	63.7608	37.0285	11.0089	43.635	16.9854	53.8685	25.5897	5.81094	12.8991	57.6749	68.0757	5.92463	50.6963	33.0277	20.0825	43.7566	6.78664	44.7181	73.292	38.868
548453	RecName: Full=Peroxiredoxin-1; AltName: Full=Natural killer cell-enhancing factor A; Short=NKEF-A; AltName: Full=Proliferation-associated gene protein; Short=PAG; AltName: Full=Thioredoxin peroxidase 2; AltName: Full=Thioredoxin-dependent peroxide reductase 2	Q06830	1p34.1	10554	2499.73	2801.12	2080.47	1879.41	3749.38	2286.54	3511.31	2994.25	2755.16	2565.47	1909.11	2413.02	2256.34	2089.76	1739.72	1887.73	2377.48	1661.7	2497.18	2683.22	1876.09	1907.24	2141.13	2369.34	2632.71	2015.44	2472	2662.7	2540.77	3439.85	2409.36	3303.45	2219.78	2401.83	1640.56	1770.09	1546.71	1905.78	2046.91	2068.86	1866.56	1823.87	1523.68	1828.98	2382.79
548476	RecName: Full=Prostaglandin E2 receptor EP4 subtype; Short=PGE receptor EP4 subtype; Short=PGE2 receptor EP4 subtype; AltName: Full=Prostanoid EP4 receptor	P35408	5p13.1	7	2.88769	0	6.52606	3.49954	0	0	0	0	0	0	0	0	0	0	0	0	0	4.45803	0	0	0	0	7.24586	0	0	0	0	0	0	0	0	0	0	0	0	0	0	0	0	0	0	0	0	0	0.789605
548573	RecName: Full=Serine/threonine-protein phosphatase PP1-gamma catalytic subunit; Short=PP-1G; AltName: Full=Protein phosphatase 1C catalytic subunit	P36873	12q24.11	2776	449.371	168.25	231.705	322.521	462.783	341.348	430.51	694.886	346.563	318.83	511.088	445.998	477.209	438.447	467.504	331.219	417.687	713.947	414.598	302.287	556.747	437.096	284.63	109.286	304.663	336.82	360.069	312.474	283.83	713.125	242.092	272.375	426.087	312.734	279.041	307.404	567.554	234.83	368.286	467.099	252.996	104.342	409.87	462.291	421.845
548615	RecName: Full=Glutamate carboxypeptidase 2; AltName: Full=Cell growth-inhibiting gene 27 protein; AltName: Full=Folate hydrolase 1; AltName: Full=Folylpoly-gamma-glutamate carboxypeptidase; Short=FGCP; AltName: Full=Glutamate carboxypeptidase II; Short=GCPII; AltName: Full=Membrane glutamate carboxypeptidase; Short=mGCP; AltName: Full=N-acetylated-alpha-linked acidic dipeptidase I; Short=NAALADas…	Q04609	11p11.12	5	0	0	0	0	0	0	0	0	0	0	3.01518	0	0	0	0	0	2.46416	0	0	0	0	0	0	0	0	0	0	0	0	0	0	0	0	0	0	0	0	0	2.40316	0	0	0	5.69411	0	0.249061
548638	RecName: Full=Amidophosphoribosyltransferase; Short=ATase; AltName: Full=Glutamine phosphoribosylpyrophosphate amidotransferase; Short=GPAT; Flags: Precursor	Q06203	4q12	235	40.8857	51.0562	49.2799	9.90973	56.3553	27.0806	33.6206	25.8414	39.7686	12.7143	4.37406	29.5528	22.6846	8.69597	21.3715	32.921	17.8735	21.0398	18.7246	26.5579	15.1231	10.6395	10.2591	0	18.766	9.4223	15.1997	4.0671	5.3735	12.5502	15.9209	14.1807	0	0	3.87406	32.0089	4.37758	6.24307	17.4311	0	3.59231	0	16.5206	31.5897	26.185
548663	RecName: Full=DNA repair protein RAD51 homolog 1; Short=HsRAD51; Short=hRAD51; AltName: Full=RAD51 homolog A	Q06609	15q15.1	2	4.15691	0	0	0	3.73678	0	0	0	0	0	0	0	0	0	0	0	0	0	0	0	0	0	0	0	0	0	0	0	0	0	0	0	0	0	0	0	0	0	0	0	0	0	0	0	0.358804
548702	RecName: Full=DNA-directed RNA polymerase II subunit RPB9; Short=RNA polymerase II subunit B9; AltName: Full=DNA-directed RNA polymerase II subunit I; AltName: Full=RNA polymerase II 14.5 kDa subunit; Short=RPB14.5	P36954	19q13.12	28	0	12.4217	12.7389	13.6622	20.2683	0	0	0	0	0	0	0	13.4034	0	29.4641	19.4516	29.57	17.4041	12.9075	0	0	58.673	0	0	11.088	12.9902	12.5732	0	0	0	0	0	0	0	0	18.9127	36.2113	0	14.419	0	0	0	34.1647	18.665	10.9075
548720	RecName: Full=Proto-oncogene c-Rel	Q04864	2p16.1	35	4.55313	15.0505	0	2.75893	4.09296	2.82728	2.80805	25.8999	0	0	0	0	0	0	0	0	0	0	0	4.92925	3.15778	0	0	0	0	0	7.61706	0	0	26.2053	3.32436	3.948	0	0	0	0	0	0	5.82349	0	0	0	3.44958	0	3.00353
548749	RecName: Full=60S ribosomal protein L18	Q07020	19q13.33	4976	1259.28	1255.38	1016.4	1008.31	1448.7	2029.35	1738.18	2842.56	1008.58	1340.3	1611.84	1764.73	1042.68	1446.79	1097.07	1008.79	904.4	1064.62	823.882	803.377	1310.04	1355.64	827.57	657.168	1061.62	1122.82	1354.3	1163.19	1507.27	2053.52	974.161	1481.89	1629.41	1467.76	617.913	1056.29	613.955	755.411	747.792	1115.36	464.306	165.479	783.697	620.513	1326.4
548952	RecName: Full=Transcription factor SOX-4	Q06945	6p22.3	7	0	0	6.71881	3.6029	0	0	0	0	0	0	0	0	0	0	0	2.56482	0	0	0	0	0	0	0	0	0	3.42569	0	0	0	6.84434	0	0	0	0	0	0	0	0	0	0	0	0	4.50483	0	0.585752
548971	RecName: Full=Transcription factor Spi-B	Q01892	19q13.33	1	0	0	0	0	0	0	0	0	0	0	0	0	0	0	0	0	0	0	0	0	0	0	0	0	0	0	0	0	0	0	0	0	0	0	0	0	0	0	6.87928	0	0	0	0	0	0
549044	RecName: Full=Antigen peptide transporter 2; Short=APT2; AltName: Full=ATP-binding cassette sub-family B member 3; AltName: Full=Peptide supply factor 2; AltName: Full=Peptide transporter PSF2; Short=PSF-2; AltName: Full=Peptide transporter TAP2; AltName: Full=Peptide transporter involved in antigen processing 2; AltName: Full=Really interesting new gene 11 protein	Q03519	6p21.32	1698	240.343	215.025	150.879	99.5788	90.4836	142.864	81.0814	120.746	53.2824	76.6568	121.97	146.361	173.403	157.288	187.909	120.509	193.972	164.908	42.335	64.4935	284.937	138.985	90.2036	0	68.6939	94.6808	98.5147	88.8893	20.2485	132.417	38.9958	14.2496	103.546	140.067	46.7147	179.202	118.769	44.698	91.9577	14.9106	43.3172	0	59.1407	37.4117	139.455
549081	RecName: Full=Tyrosine-protein kinase receptor Tie-1; Flags: Precursor	P35590	1p34.2	3	0	0	0	0	0	0	0	0	0	0	0	0	0	0	1.6182	0	0	1.9117	0	1.3406	0	0	0	0	0	0	0	0	0	0	0	0	0	0	0	0	0	0	0	0	0	0	0	0	0.221386
549207	RecName: Full=V-type proton ATPase subunit E 1; Short=V-ATPase subunit E 1; AltName: Full=V-ATPase 31 kDa subunit; Short=p31; AltName: Full=Vacuolar proton pump subunit E 1	P36543	22q11.21	666	74.8244	6.8704	133.871	166.244	112.104	154.875	115.366	0	192.058	87.2564	80.0492	28.9737	185.334	188.983	146.669	134.483	245.326	134.767	228.451	189.013	121.086	89.2427	109.522	89.2524	153.319	165.252	159.947	83.7355	110.632	0	145.683	97.32	49.1101	43.606	150.66	115.066	140.199	149.958	191.402	169.723	213.663	114.712	85.0337	103.236	127.993
584812	RecName: Full=ATP synthase subunit delta, mitochondrial; AltName: Full=F-ATPase delta subunit; Flags: Precursor	P30049	19p13.3	207	33.5522	36.9693	104.262	71.1573	15.0806	20.8343	31.039	0	67.9906	39.1269	13.4606	0	29.9182	173.945	197.305	50.6552	55.0037	38.8485	38.4151	81.7288	46.5397	76.3972	73.6663	0	57.75	38.6613	46.7754	25.032	49.6089	0	61.2434	29.093	13.213	58.6604	95.3758	168.863	53.8859	48.0307	85.8272	45.6637	44.2196	15.4315	38.1302	55.5507	55.5558
584908	RecName: Full=Complement factor B; AltName: Full=C3/C5 convertase; AltName: Full=Glycine-rich beta glycoprotein; Short=GBG; AltName: Full=PBF2; AltName: Full=Properdin factor B; Contains: RecName: Full=Complement factor B Ba fragment; Contains: RecName: Full=Complement factor B Bb fragment; Flags: Precursor	P00751	6p21.33	1757	116.203	60.9703	56.2744	58.118	49.7423	52.6858	152.432	69.9477	74.7541	51.6229	17.7596	51.4246	39.4732	35.3075	60.2588	89.1107	48.3802	162.31	130.933	109.828	117.689	47.9982	226.784	660.047	88.8927	59.5101	170.742	115.593	134.541	106.159	107.737	31.9871	14.5273	32.2479	70.7828	86.6418	85.9071	164.763	167.498	174.048	36.4638	125.553	117.385	82.4535	75.1465
585013	RecName: Full=Quinone oxidoreductase; AltName: Full=NADPH:quinone reductase; AltName: Full=Zeta-crystallin	Q08257	1p31.1	1606	321.245	113.268	304.92	197.251	161.715	138.305	190.196	162.432	62.4935	173.157	116.85	59.7088	198.606	280.134	184.711	247.579	258.4	204.988	152.026	255.04	112.884	222.922	247.196	222.249	231.702	231.968	248.407	377.078	261.766	236.66	262.695	289.692	155.182	112.328	280.04	136.528	261.404	240.358	323.222	256.494	146.771	173.358	246.629	191.472	187.22
585110	RecName: Full=Electron transfer flavoprotein subunit beta; Short=Beta-ETF	P38117	19q13.41	2824	320.522	365.343	855.502	656.322	551.417	720.623	763.437	282.918	403.144	549.925	328.123	316.704	282.522	590.627	332.194	467.22	268.159	307.132	601.083	795.707	168.638	244.471	630.93	425.174	684.848	674.982	560.864	329.834	969.611	241.726	572.95	632.516	322.085	338.16	502.686	259.586	275.135	512.629	473.564	431.209	531.676	386.333	334.948	393.429	462.352
585126	RecName: Full=Squalene synthase; Short=SQS; Short=SS; AltName: Full=FPP:FPP farnesyltransferase; AltName: Full=Farnesyl-diphosphate farnesyltransferase	P37268	8p23.1	300	98.0015	67.0234	7.63721	20.4769	115.437	8.39369	4.16831	0	115.046	0	97.6139	10.4685	48.2135	80.86	66.2413	107.87	8.8639	10.4341	3.86915	54.8779	70.3118	30.7787	21.1989	0	0	15.5758	37.6895	0	6.66211	0	0	5.86046	5.32321	5.90824	0	22.6771	0	3.8701	34.5779	0	0	0	5.1206	33.5702	46.663
585178	RecName: Full=Guanine nucleotide-binding protein G(olf) subunit alpha; AltName: Full=Adenylate cyclase-stimulating G alpha protein, olfactory type	P38405	18p11.21	484	51.7814	48.9042	50.153	80.6823	36.5734	41.3406	59.3081	21.0394	17.9881	97.7659	47.4832	45.8307	26.3846	23.6001	33.8335	22.3362	53.3579	51.3902	59.2863	84.0884	46.1732	52.9366	64.9655	59.5602	98.2205	76.7138	37.1257	66.2265	65.6244	68.12	32.406	96.2131	52.4357	71.1315	52.5693	24.8198	71.2821	63.5367	75.6901	93.9641	68.2444	74.849	33.6266	48.9896	47.829
585328	RecName: Full=Trefoil factor 3; AltName: Full=Intestinal trefoil factor; Short=hITF; AltName: Full=Polypeptide P1.B; Short=hP1.B; Flags: Precursor	Q07654	21q22.3	83	0	19.4089	79.6179	64.0416	0	0	0	0	0	0	0	0	20.9427	168.593	69.0566	0	23.1015	0	0	57.2102	0	0	66.2996	31.5173	0	40.5944	0	0	0	0	334.389	61.0953	277.472	92.3901	75.1084	0	0	60.5187	67.5889	223.752	0	0	133.456	174.985	22.8169
585388	RecName: Full=Galectin-2; Short=Gal-2; AltName: Full=Beta-galactoside-binding lectin L-14-II; AltName: Full=HL14; AltName: Full=Lactose-binding lectin 2; AltName: Full=S-Lac lectin 2	P05162	22q13.1	52	0	0	0	0	0	0	0	20.2424	0	0	0	0	0	0	0	0	0	0	0	0	0	13.8904	133.939	0	84.0001	24.6027	47.6258	0	0	0	109.125	0	0	18.6647	30.3468	0	0	24.452	13.6543	0	0	0	48.5293	176.752	1.55149
585632	RecName: Full=Coilin; AltName: Full=p80	P38432	17q22	47	0	0	0	0	0	0	0	13.9167	7.93224	0	3.92602	3.78939	5.81743	3.90262	15.9853	18.9957	9.62564	0	2.8011	2.64862	16.9676	9.54965	0	0	0	0	0	0	0	0	3.57253	0	3.85378	4.27732	3.47724	0	3.92918	2.80179	6.25823	0	0	0	3.7071	4.05057	5.26627
585670	RecName: Full=Phosphoglucomutase-1; Short=PGM 1; AltName: Full=Glucose phosphomutase 1	P36871	1p31.3	4163	328.477	229.315	229.504	477.083	207.372	180.614	395.885	123.616	203.246	409.37	241.429	190.306	310.042	235.99	176.942	183.873	295.963	274.843	335.893	301.32	59.1269	336.039	320.881	412.753	406.922	404.499	366.346	370.403	553.642	207.814	395.445	500.068	339.681	328.79	466.866	403.829	293.975	318.746	529.166	341.259	264.373	290.618	459.734	647.63	260.284
585696	RecName: Full=Phosphatidylinositol N-acetylglucosaminyltransferase subunit A; AltName: Full=GlcNAc-PI synthesis protein; AltName: Full=Phosphatidylinositol-glycan biosynthesis class A protein; Short=PIG-A	P37287	Xp22.2	2	0	0	0	0	0	0	0	0	0	0	0	0	0	0	0	0	0	0	0	3.15207	0	0	0	0	0	3.35491	0	0	0	0	0	0	0	0	0	0	0	0	0	0	0	0	0	0	0.143276
586000	RecName: Full=Transgelin-2; AltName: Full=Epididymis tissue protein Li 7e; AltName: Full=SM22-alpha homolog	P37802	1q23.2	4717	1005.56	1053.35	1024.23	943.997	1903.34	1090.5	1755.65	228.262	1676.05	869.836	1079.56	1239.42	1473.36	813.314	1443.59	1374.56	1588.09	1136.95	1029.68	1149.95	1384.97	1345.2	844.016	823.566	724.342	1158.67	647.616	644.544	502.571	48.9078	1013.38	945.596	1015.07	854.26	704.535	617.751	750.612	851.52	833.257	873.806	867.948	508.077	804.758	914.492	1209.52
586067	RecName: Full=Alpha-synuclein; AltName: Full=Non-A beta component of AD amyloid; AltName: Full=Non-A4 component of amyloid precursor; Short=NACP	P37840	4q22.1	83	40.2627	99.8171	79.6179	0	0	12.5006	12.4156	0	32.6355	15.6508	0	15.5906	0	0	13.1536	43.4188	0	0	0	0	0	39.29	202.056	162.089	79.2001	23.1968	11.2261	0	0	0	0	0	0	0	57.2255	0	0	11.5274	0	0	13.2659	92.5892	0	16.6652	18.3797
586092	RecName: Full=Thyroid hormone receptor beta; AltName: Full=Nuclear receptor subfamily 1 group A member 2; AltName: Full=c-erbA-2; AltName: Full=c-erbA-beta	P10828	3p24.2	1	0	0	0	0	2.74787	0	0	0	0	0	0	0	0	0	0	0	0	0	0	0	0	0	0	0	0	0	0	0	0	0	0	0	0	0	0	0	0	0	0	0	0	0	0	0	0.124903
586197	RecName: Full=Vasopressin V1a receptor; Short=V1aR; AltName: Full=AVPR V1a; AltName: Full=Antidiuretic hormone receptor 1a; AltName: Full=Vascular/hepatic-type arginine vasopressin receptor	P37288	12q14.2	4	0	0	0	0	0	0	0	0	5.46527	0	0	0	0	0	0	0	0	0	0	0	0	0	0	0	0	0	0	0	0	0	0	0	0	0	4.79161	0	0	3.86084	0	0	0	6.20215	0	0	0.248421
728738	RecName: Full=Tumor necrosis factor receptor superfamily member 9; AltName: Full=4-1BB ligand receptor; AltName: Full=CDw137; AltName: Full=T-cell antigen 4-1BB homolog; AltName: Full=T-cell antigen ILA; AltName: CD_antigen=CD137; Flags: Precursor	Q07011	1p36.23	1	0	0	0	0	0	0	0	0	0	0	0	0	0	0	0	0	0	0	6.32719	0	0	0	0	0	0	0	0	0	0	0	0	0	0	0	0	0	0	0	0	0	0	0	0	0	0.2876
728777	RecName: Full=Replication factor C subunit 5; AltName: Full=Activator 1 36 kDa subunit; Short=A1 36 kDa subunit; AltName: Full=Activator 1 subunit 5; AltName: Full=Replication factor C 36 kDa subunit; Short=RF-C 36 kDa subunit; Short=RFC36	P40937	12q24.23	200	53.8809	36.5344	4.6834	30.1372	70.7901	56.6204	46.0107	0	6.71907	0	6.65114	12.8393	14.7831	46.2805	92.0754	78.6646	16.307	0	0	44.8707	74.7373	48.5347	20.7999	0	20.3824	28.6549	23.1125	6.18439	8.17088	0	6.05229	7.18768	0	7.24628	0	6.95319	19.9695	23.7328	10.6022	0	5.46242	0	31.4013	20.5864	33.6873
728880	RecName: Full=N-alpha-acetyltransferase 10; AltName: Full=N-terminal acetyltransferase complex ARD1 subunit homolog A; AltName: Full=NatA catalytic subunit	P41227	Xq28	225	77.9554	6.60728	101.64	43.6028	194.058	141.496	36.9826	45.4809	19.4424	0	19.2459	46.4402	21.3883	47.8278	54.8535	98.2927	47.1861	9.25752	13.7314	58.4274	58.2241	31.2091	60.1869	0	41.2851	76.0066	86.9425	8.94762	0	0	8.7565	10.3992	9.44586	0	8.52294	10.0599	0	13.7347	7.66967	0	15.8062	11.0319	9.08635	19.8564	53.3341
728888	RecName: Full=ADP-ribosylation factor-like protein 1	P40616	12q23.2	815	155.712	188.727	334.307	198.14	307.944	96.6897	172.858	428.111	189.322	60.5278	99.9509	156.768	148.103	335.323	386.615	235.085	234.844	240.389	89.14	236.005	151.19	263.38	224.662	111.442	91.8896	287.076	217.079	69.7025	138.137	448.096	250.117	148.519	122.64	176.953	287.708	339.592	187.559	98.0782	209.115	70.64	51.3045	0	141.566	232.024	214.051
728945	RecName: Full=Apoptosis regulator BAX; AltName: Full=Bcl-2-like protein 4; Short=Bcl2-L-4	Q07812	19q13.33	1261	161.47	428.613	290.274	391.365	369.475	319.026	181.061	0	345.052	194.004	329.786	306.941	296.689	842.966	498.742	417.906	308.02	373.917	294.116	254.267	223.972	162.344	248.624	170.718	209.344	515.887	360.17	120.467	217.039	0	342.963	330.933	219.665	269.471	239.93	394.014	200.388	168.108	281.621	226.416	183.788	175.534	222.426	133.669	317.727
728955	RecName: Full=Bcl-2-like protein 1; Short=Bcl2-L-1; AltName: Full=Apoptosis regulator Bcl-X	Q07817	20q11.21	24	6.04804	0	0	0	16.3103	0	0	22.9356	19.6093	0	0	0	0	0	7.90347	10.4354	7.93186	18.674	13.8492	6.54766	25.1674	7.86924	0	0	0	0	0	0	0	0	8.83167	0	0	0	8.5961	0	9.71334	0	0	0	0	0	0	0	7.42189
728984	RecName: Full=Breast cancer type 1 susceptibility protein; AltName: Full=RING finger protein 53	P38398	17q21.31	1	0	0	0	0	0	0	0	0	0	0	0	0	0	0	0	0	0	0	0	0	0	0	0	0	0	0	0	0	0	0	0	0	0	0	0	0	0	0	0	0	0	0	0	1.25235	0
728994	RecName: Full=B-cell antigen receptor complex-associated protein beta chain; AltName: Full=B-cell-specific glycoprotein B29; AltName: Full=Ig-beta; AltName: Full=Immunoglobulin-associated B29 protein; AltName: CD_antigen=CD79b; Flags: Precursor	P40259	17q23.3	2	0	0	0	0	0	0	0	0	0	0	0	0	0	0	0	0	0	0	0	0	0	0	0	0	6.05241	0	0	0	0	0	0	0	0	0	0	0	0	0	7.87062	0	0	0	0	0	0
729008	RecName: Full=Epithelial discoidin domain-containing receptor 1; Short=Epithelial discoidin domain receptor 1; AltName: Full=CD167 antigen-like family member A; AltName: Full=Cell adhesion kinase; AltName: Full=Discoidin receptor tyrosine kinase; AltName: Full=HGK2; AltName: Full=Mammary carcinoma kinase 10; Short=MCK-10; AltName: Full=Protein-tyrosine kinase 3A; AltName: Full=Protein-tyrosine ki…	Q08345	6p21.33	16	0	0	0	1.87051	0	0	0	0	0	0	0	0	0	7.38634	0	1.33157	0	2.38282	0	0	0	0	0	0	0	3.55701	1.72142	0	0	0	0	0	0	0	2.19375	5.17872	0	0	3.94824	0	0	0	0	5.1109	0.589602
729015	RecName: Full=Adenylyl cyclase-associated protein 2; Short=CAP 2	P40123	6p22.3	409	41.36	0	13.3531	10.7407	10.6228	3.66894	3.64399	33.6101	52.682	4.59351	71.1129	22.8793	49.1737	37.7008	19.303	22.9382	0	50.1692	20.2948	38.38	12.2935	26.9072	63.0101	10.5718	20.3396	10.2124	16.4743	132.245	5.82411	88.4168	60.396	5.1233	55.8435	61.9808	46.1883	44.6054	94.8934	50.7495	60.4569	26.8047	105.126	125.005	76.1005	44.0213	24.7922
[truncated: 11,486 more rows]
[truncated: 8 more columns]

## Sheet: FisherExact-Test
Accession	SP	Description	Σ# PSMs	CRC_Ave	AT_Ave	Ratio	paired(pValue)	T-Value	Fishersexact test pValue	CRC-positve count#	AT-positve count#	S1-CRC-NN(PSM#)	S2-CRC-NP(PSM#)	S3-CRC-NN(PSM#)	S4-CRC-NP(PSM#)	S5-CRC-NP(PSM#)	S6-CRC-NN(PSM#)	S7-CRC-NN(PSM#)	S8-CRC-NN(PSM#)	S9-CRC-NN(PSM#)	S10-CRC-NP(PSM#)	S11-CRC-NN(PSM#)	S12-CRC-NN(PSM#)	S13-CRC-NP(PSM#)	S14-CRC-NN(PSM#)	S15-CRC-NP(PSM#)	S16-CRC-NN(PSM#)	S17-CRC-NN(PSM#)	S18-CRC-NP(PSM#)	S19-CRC-NN(PSM#)	S20-CRC-NP(PSM#)	S21-CRC-NP(PSM#)	S22-CRC-NP(PSM#)	S1-AT-NN(PSM#)	S2-AT-NP(PSM#)	S3-AT-NN(PSM#)	S4-AT-NP(PSM#)	S5-AT-NP(PSM#)	S6-AT-NN(PSM#)	S7-AT-NN(PSM#)	S8-AT-NN(PSM#)	S9-AT-NN(PSM#)	S10-AT-NP(PSM#)	S11-AT-NN(PSM#)	S12-AT-NN(PSM#)	S13-AT-NP(PSM#)	S14-AT-NN(PSM#)	S15-AT-NP(PSM#)	S16-AT-NN(PSM#)
[truncated: 5,107 more rows]
[truncated: 6 more columns]

[truncated: 1 more sheets: 22sampleFisherExactPvalue]
