# Supplementary material for: Comprehensive Proteomic Characterization of the Human Colorectal Carcinoma Reveals Signature Proteins and Perturbed Pathways
Source: Sci Rep. 2017 Feb 9;7:42436. doi: 10.1038/srep42436 (PMC5299448; doi:10.1038/srep42436)
Supplement: Supplementary Dataset 3 [file srep42436-s3.xls]

## Sheet: Dataset 3
Pathway	Pathway_Subroup_ID	Core Pathway	POC (pathway protein ontology chain group)	Short Name used in Figure	AT (Relative)	CRC(Relative)	Difference %
1	1	Housekeeping	Actin	Beta-Actin	1	0.807629	19.2371
1	2	Housekeeping	Histones	Histones(47)	1	0.875628	12.4372
1	3	Housekeeping	Mitochondrial respiratory chain complexes I-V and V-type proton ATPase complex	Mt I-V/V-ATPase(127)	1	0.954182	4.58175
1	4	Housekeeping	TCA enzymes	TCA(17)	1	0.965161	3.48393
1	5	Housekeeping	Sodium/potassium-transporting ATPase	Na-K-ATPase(7)	0.890094	1	10.9906
1	6	Housekeeping	COP9 signalosome complex	COP9(9)	0.862906	1	13.7094
1	7	Housekeeping	proteasome	Proteasome(17)	0.819568	1	18.0432
1	8	Housekeeping	80S ribosomal proteins	80S(79)	0.731963	1	26.8037
1	9	Housekeeping	Nuclear pore complex	NPC(42)	0.577106	1	42.2894
1	10	Housekeeping	Mitochondrial Ribosomal	Mt Ribosomal(77)	0.529394	1	47.0606
2	11	Cell cycle	Cyclins	Cyclins(23)	0.551181	1	44.8819
2	12	Cell cycle	CDKs	CDKs(29)	0.440171	1	55.9829
2	13	Cell cycle	Proliferating regulator	Proli. Reg.(2)	0.552553	1	44.7447
2	14	Cell cycle	Mitosis factors	Mitosis factors(19)	0.258195	1	74.1805
2	15	Cell cycle	CDK regulators	CDK Reg.(7)	0.739638	1	26.0362
3	16	Apoptosis	Ligand-receptors	Ligand-receptors (26)	0.620726	1	37.9274
3	17	Apoptosis	Pro-apoptotic regulators	Pro Regulator(22)	0.789433	1	21.0567
3	18	Apoptosis	Caspases	Caspases (11)	0.841649	1	15.8351
3	19	Apoptosis	Calpain-Calcium	Calpain-Ca(13)	1	0.939712	6.02876
3	20	Apoptosis	AIP-pathway	AIP(3)	0.673557	1	32.6443
3	21	Apoptosis	Anti-apoptosis regulators	Anti-apoptosis(17)	0.562477	1	43.7523
4	22	WNT	Wnt-ligands	Ligands(20)	0.776682	1	22.3318
4	23	WNT	Wnt-receptors	Receptors(21)	0.957219	1	4.27814
4	24	WNT	Catenin	Catenin	0.648045	1	35.1955
4	25	WNT	DSH	DSH(4)	1	0.917642	8.23577
4	26	WNT	Catenin-destruction-complex	C atenin-D-C(28)	0.83285	1	16.715
4	27	WNT	PCP-pathway	PCP-pathway(8)	0.531899	1	46.8101
4	28	WNT	TCF	TCF(5)	0.259576	1	74.0424
4	29	WNT	Wnt-inhibitory regulators	Inhibitory Reg(8)	1	0.0803574	91.9643
5	30	TGF	TGF-ligands	Ligands(6)	0.349339	1	65.0661
5	31	TGF	TGF-Receptors	Receptors(13)	0.474673	1	52.5327
5	32	TGF	Promoting regulators	Pro-Reg(13)	0.831248	1	16.8752
5	33	TGF	TGF-R-Smads	R-Smads(6)	0.625137	1	37.4863
5	34	TGF	TGF-I-Smads	I-Smads(2)	0	0	0
5	35	TGF	TGF-Effectors	Effectors(3)	0.256055	1	74.3945
5	36	TGF	FKBP12 -TGF Inhibitory binding	FKBP12	0.986391	1	1.36092
5	37	TGF	Inhibitors - TGF inhibitory binding	TNF-binding(4)	1	0.2808	71.92
5	38	TGF	MAGIs - TGF inhibitory binding	MAGIs(3)	1	0.258161	74.1839
6	39	Chromatin Modification	N-CoR_SMRT_complex(8)	N-CoR_SMRT(8)	0.315665	1	68.4335
6	40	Chromatin Modification	SWI_SNF_complex(10)	SWI_SNF(10)	0.474696	1	52.5304
6	41	Chromatin Modification	Mi-2_NuRD_complex(20)	Mi-2_NuRD(20)	0.540336	1	45.9664
6	42	Chromatin Modification	Sin3_complex(17)	Sin3(17)	0.600072	1	39.9928
6	43	Chromatin Modification	CoREST(6)	CoREST(6)	0.64833	1	35.167
6	44	Chromatin Modification	K-demethylases(22)	K-demethyl(22)	0.381408	1	61.8592
6	45	Chromatin Modification	K-acetyltransferases(17)	K-acetyltrans(17)	0.473641	1	52.6359
6	46	Chromatin Modification	K-methyltransferases(27)	K-methyltrans(27)	0.665299	1	33.4701
6	47	Chromatin Modification	Histone deacetylase(7)	Sirtuins (7)	0.94657	1	5.34305
7	48	DNA replication and Repair	DNA replication(38)	DNA replication(38)	0.456527	1	54.3473
7	49	DNA replication and Repair	Mismatch excision repair (MMR)(11)	MMR(11)	0.196152	1	80.3848
7	50	DNA replication and Repair	Nucleotide excision repair (NER)(30)	NER(30)	0.542737	1	45.7263
7	51	DNA replication and Repair	Fanconi anemia(39)	Fanconi anemia(39)	0.660037	1	33.9963
7	52	DNA replication and Repair	Base excision repair (BER)(30)	BER(30)	0.665162	1	33.4838
7	53	DNA replication and Repair	Editing and processing nucleases(5)	Edit. nuclease(5)	0.0279352	1	97.2065
7	54	DNA replication and Repair	Homologous recombination(23)	Homo. recom.(23)	0.42051	1	57.949
7	55	DNA replication and Repair	Non-homologous end-joining(9)	Non-homo-join(9)	0.704699	1	29.5301
7	56	DNA replication and Repair	Other related (18)	Others (18)	0.575499	1	42.4501
7	57	DNA replication and Repair	Ubiquitination and modification(11)	Ubi.&Mod.(11)	0.927773	1	7.22267
7	58	DNA replication and Repair	Chromatin Structure and Modification(3)	Chm.- S.&Mod.(3)	1	0.867819	13.2181
8	59	Transcriptional Regulation	TFIIA(3)Basal Transcription Factors	TFIIA(3)	0.609411	1	39.0589
8	60	Transcriptional Regulation	TFIIB	TFIIB	0.39937	1	60.063
8	61	Transcriptional Regulation	TFIID(23)	TFIID(23)	0.526426	1	47.3574
8	62	Transcriptional Regulation	TFIIE(2)	TFIIE(2)	0.0811673	1	91.8833
8	63	Transcriptional Regulation	TFIIF(2)	TFIIF(2)	0.106505	1	89.3495
8	64	Transcriptional Regulation	TFIIH(11)	TFIIH(11)	0.256692	1	74.3308
8	65	Transcriptional Regulation	TFII-I(2)	TFII-I(2)	0.261778	1	73.8222
8	66	Transcriptional Regulation	Spliceosome-U1(15)	U1(15)	0.608627	1	39.1373
8	67	Transcriptional Regulation	Spliceosome-U2(21)	U2(21)	0.486677	1	51.3323
8	68	Transcriptional Regulation	Spliceosome-U4/6(18)	U4/6(18)	0.580854	1	41.9146
8	69	Transcriptional Regulation	Spliceosome-U5(7)	U5(7)	0.455069	1	54.4931
8	70	Transcriptional Regulation	Spliceosome-Common components(26)	Common comp(26)	0.589963	1	41.0037
8	71	Transcriptional Regulation	Spliceosome-Cmplex-C(7)	Complex-C(7)	0.326856	1	67.3144
8	72	Transcriptional Regulation	Spliceosome-EJC/TREK(10)	EJC/TREK(10)	0.6435	1	35.65
8	73	Transcriptional Regulation	RNA polymerases(31)	RNA pols(31)	0.522915	1	47.7085
8	74	Transcriptional Regulation	Spliceosome-Prp19(24)	Prp19(24)	0.953637	1	4.63633
9	75	Translation	RNA Transporter(156)	RNA Trans.(156)	0.655786	1	34.4214
9	76	Translation	Aminoacyl-tRNA biosynthesis(42)	tRNA biosyn(42)	0.636151	1	36.3849
9	77	Translation	mRNA surveillance pathway(56)	mRNA surveil.(56)	0.594462	1	40.5538
9	78	Translation	Ribosome biogenesis(56)	Rib. Biogen.(56)	0.468616	1	53.1384
10	79	Extracelluar Matrix - Matrisome	Collagen(43)	Collagen(43)	1	0.565832	43.4168
10	80	Extracelluar Matrix - Matrisome	Proteoglycans(29)	Proteoglycans(29)	1	0.407953	59.2047
10	81	Extracelluar Matrix - Matrisome	Mucin(19)	Mucin(19)	1	0.620233	37.9767
10	82	Extracelluar Matrix - Matrisome	Cytoskeleton proteins(21)	Cytoskeleton(21)	1	0.718999	28.1001
10	83	Extracelluar Matrix - Matrisome	Organizers(11)	Organizers(11)	1	0.773171	22.6829
10	84	Extracelluar Matrix - Matrisome	Regulators(103)	Regulators(103)	0.925699	1	7.43015
10	85	Extracelluar Matrix - Matrisome	Glycoproteins(182)	Glycoproteins(182)	1	0.947618	5.23816
10	86	Extracelluar Matrix - Matrisome	Receptors(118)	Receptors(118)	0.902557	1	9.7443
10	87	Extracelluar Matrix - Matrisome	Transmembrane extracellular proteins(14)	Trans. Protein(14)	0.96072	1	3.92797
10	88	Extracelluar Matrix - Matrisome	ECM related Enzymes(43)	Enzymes(43)	0.942519	1	5.74811
10	89	Extracelluar Matrix - Matrisome	ECM related Protease inhibitors(19)	Protease inhibitors(19)	1	0.987045	1.29549
10	90	Extracelluar Matrix - Matrisome	Metalloproteinases(45)	MMPs(45)	0.27426	1	72.574
10	91	Extracelluar Matrix - Matrisome	Metalloproteinase inhibitors(4)	MMP inhibitors(4)	1	0.985047	1.49528
11	92	Cell motility-Regulation of actin cytoskeleton	Upstream signaling regulators(57)	Regulators(57)	1	0.931226	6.87741
11	93	Cell motility-Regulation of actin cytoskeleton	PP1C1a/b/c	PP1C1a/b/c	0.806083	1	19.3917
11	94	Cell motility-Regulation of actin cytoskeleton	PP1R12a/b/c	PP1R12a/b/c	1	0.330514	66.9486
11	95	Cell motility-Regulation of actin cytoskeleton	Myosin H/L(9)	Myosin H/L(9)	0.955253	1	4.4747
11	96	Cell motility-Regulation of actin cytoskeleton	Actin-b/g1	Actin-b/g1	1	0.807653	19.2347
11	97	Cell motility-Regulation of actin cytoskeleton	Arp2/3 complex(7)	Arp2/3 (7)	0.872192	1	12.7808
11	98	Cell motility-Regulation of actin cytoskeleton	Actin-polymerization regulator(15)	Actin-poly. Reg.(15)	1	0.987089	1.29108
11	99	Cell motility-Regulation of actin cytoskeleton	Arp2/3 activators(6)	Arp2/3 activators(6)	0.769656	1	23.0344
11	100	Cell motility-Regulation of actin cytoskeleton	PAKs(6)	PAKs(6)	0.522334	1	47.7666
11	101	Cell motility-Regulation of actin cytoskeleton	Destabilizer(18)	Destabilizer(18)	0.37442	1	62.558
11	102	Cell motility-Regulation of actin cytoskeleton	Stabilizer(12)	Stabilizer(12)	1	0.583756	41.6244
12	103	Cellular Community	Gap junction(89)	Gap junction(89)	1	0.964956	3.50435
12	104	Cellular Community	Tight junction(133)	Tight junction(133)	1	0.85986	14.014
12	105	Cellular Community	Adherens junction(73)	Adh. junction(73)	1	0.853749	14.6251
12	106	Cellular Community	Focal Adhesion(207)	Focal Adhesion(207)	1	0.791653	20.8347
13	107	Folding-sorting-degradation	Protein processing in endoplasmic reticulum(157)	Pro. ER(157)	0.826662	1	17.3338
13	108	Folding-sorting-degradation	SNARE interactions in vesicular transport(34)	SNARE trans.(34)	0.802092	1	19.7908
13	109	Folding-sorting-degradation	Protein exprot (23)	Exprot (23)	0.771004	1	22.8996
13	110	Folding-sorting-degradation	Proteasome(44)	Proteasome(44)	0.746572	1	25.3428
13	111	Folding-sorting-degradation	Ubiquitin mediated proteolysis(117)	Ubi. proteo(117)	0.688361	1	31.1639
13	112	Folding-sorting-degradation	RNA degradation(63)	RNA degrad(63)	0.673076	1	32.6924
13	113	Folding-sorting-degradation	Sulfur relay system(10)	Sulfur relay(10)	1	0.924993	7.50071
14	114	Transport and catabolism	Peroxisome(81)	Peroxisome(81)	0.910272	1	8.97275
14	115	Transport and catabolism	Lysosome(122)	Lysosome(122)	0.954067	1	4.59335
14	116	Transport and catabolism	Endocytosis(210)	Endocytosis(210)	0.972161	1	2.78394
14	117	Transport and catabolism	Phagosome(142)	Phagosome(142)	1	0.947362	5.26379
14	118	Transport and catabolism	Regulation of autophagy(38)	Aautophagy(38)	0.710097	1	28.9903
15	119	Energy Metabolism	Sulfur metabolism(10)	Sulfur(10)	1	0.999538	0.0461636
15	120	Energy Metabolism	Oxidative phosphorylation(132)	Oxidative phos.(132)	1	0.922351	7.76494
15	121	Energy Metabolism	Nitrogen metabolism(17)	Nitrogen (17)	1	0.50772	49.228
16	122	Carbohydrate metabolism	Pentose phosphate pathway(28)	Pent. phosphate(28)	0.841141	1	15.8859
16	123	Carbohydrate metabolism	Pyruvate metabolism(40)	Pyruvate(40)	0.884921	1	11.5079
16	124	Carbohydrate metabolism	Fructose and mannose metabolism(31)	Fructose/mann.(31)	0.907302	1	9.2698
16	125	Carbohydrate metabolism	Propanoate metabolism(26)	Propanoate(26)	0.98171	1	1.82895
16	126	Carbohydrate metabolism	Inositol phosphate metabolism(87)	Inosi. phosphate(87)	0.988138	1	1.18619
16	127	Carbohydrate metabolism	Glycolysis / Gluconeogenesis(66)	Glycolysis/gen.(66)	1	0.998571	0.142879
16	128	Carbohydrate metabolism	Amino sugar and nucleotide sugar metabolism(47)	Amino/nt. sugar(47)	1	0.970991	2.90092
16	129	Carbohydrate metabolism	Glyoxylate and dicarboxylate metabolism(25)	Glyoxy./dicarboxy.(25)	1	0.953372	4.66279
16	130	Carbohydrate metabolism	Citrate cycle (TCA cycle)(30)	TCA cycle(30)	1	0.9364	6.36004
16	131	Carbohydrate metabolism	Pentose and glucuronate interconversions(35)	Pentose/glucuro.(35)	1	0.870404	12.9596
16	132	Carbohydrate metabolism	Starch and sucrose metabolism(54)	Starch/sucrose(54)	1	0.842221	15.7779
16	133	Carbohydrate metabolism	Ascorbate and aldarate metabolism(26)	Ascorba./aldara.(26)	1	0.832542	16.7458
16	134	Carbohydrate metabolism	Butanoate metabolism(26)	Butanoate(26)	1	0.731692	26.8308
17	135	Lipid_Metabolism	Fatty acid degradation(44)	Fatty degrad.(44)	1	0.630433	36.9567
17	136	Lipid_Metabolism	Synthesis and degradation of ketone bodies(9)	Syn/deg-ketone(9)	1	0.680948	31.9052
17	137	Lipid_Metabolism	Steroid hormone biosynthesis(56)	Steroid H. biosyn(29)	1	0.780204	21.9796
17	138	Lipid_Metabolism	Fatty acid elongation(23)	Fatty-elongation(23)	1	0.952074	4.79262
17	139	Lipid_Metabolism	Arachidonic acid metabolism(61)	Arachidonic acid(61)	1	0.972599	2.74012
17	140	Lipid_Metabolism	Glycerolipid metabolism(54)	Glycerolipid(54)	0.972758	1	2.72415
17	141	Lipid_Metabolism	Biosynthesis of unsaturated fatty acids(21)	Biosyn unsat fat(21)	0.94462	1	5.53797
17	142	Lipid_Metabolism	Glycerophospholipid metabolism(91)	Glycerophoslipid(91)	0.911068	1	8.89316
17	143	Lipid_Metabolism	Sphingolipid metabolism(47)	Sphingolipid(47)	0.856999	1	14.3001
17	144	Lipid_Metabolism	Ether lipid metabolism(42)	Ether lipid(42)	0.781571	1	21.8429
17	145	Lipid_Metabolism	alpha-Linolenic acid metabolism(24)	a-Linolenic acid(24)	0.742449	1	25.7551
17	146	Lipid_Metabolism	Primary bile acid biosynthesis(17)	Bile acid biosyn(17)	0.728427	1	27.1573
17	147	Lipid_Metabolism	Linoleic acid metabolism(28)	Linoleic acid(28)	0.643571	1	35.6429
17	148	Lipid_Metabolism	Fatty acid biosynthesis(12)	Fatty biosyn.(12)	0.634221	1	36.5779
17	149	Lipid_Metabolism	Steroid biosynthesis(29)	Steroid biosyn.(56)	0.475035	1	52.4965
18	150	Nucleotide Metabolism	Purine metabolism(172)	Purine(172)	0.764528	1	23.5472
18	151	Nucleotide Metabolism	Pyrimidine metabolism(104)	Pyrimidine(104)	0.719793	1	28.0207
19	152	Amino Acid metbolism	Tyrosine metabolism(35)	Tyrosine(35)	1	0.405445	59.4555
19	153	Amino Acid metbolism	Phenylalanine metabolism(18)	Phe(18)	1	0.639196	36.0804
19	154	Amino Acid metbolism	Glycine, serine and threonine metabolism(39)	Gly/Ser/Thr(39)	1	0.736044	26.3956
19	155	Amino Acid metbolism	Tryptophan metabolism(40)	Try(40)	1	0.803737	19.6263
19	156	Amino Acid metbolism	Histidine metabolism(23)	Histidine(23)	1	0.830352	16.9648
19	157	Amino Acid metbolism	Val-leu-isoleu-degradation(48)	Val-leu-Ile-degrad(48)	1	0.882917	11.7083
19	158	Amino Acid metbolism	Arginine and proline metabolism(60)	Arg/Pro(60)	1	0.940451	5.95492
19	159	Amino Acid metbolism	Lysine biosynthesis(2)	Lys biosynthesis(2)	0.994874	1	0.512617
19	160	Amino Acid metbolism	Phe-tyr-tryptophan biosynthesis(5)	Phe-tyr-try biosyn(5)	0.962859	1	3.71413
19	161	Amino Acid metbolism	Glutathione metabolism(51)	Glutathione(51)	0.907609	1	9.23906
19	162	Amino Acid metbolism	Alanine, aspartate and glutamate metabolism(35)	Ala/Asp/Glu(35)	0.853638	1	14.6362
19	163	Amino Acid metbolism	Cysteine and methionine metabolism(37)	Cys/Met(37)	0.846736	1	15.3264
20	164	Digestive system	Carbohydrate digestion and absorption(43)	Carbohydrate(43)	0.903485	1	9.65152
20	165	Digestive system	Mineral absorption(51)	Mineral adsorp.(51)	1	0.886953	11.3047
20	166	Digestive system	Fat digestion and absorption(41)	Fat dig.&ads.(41)	1	0.746566	25.3434
20	167	Digestive system	Protein digestion and absorption(89)	Protein dig.&ads.(89)	1	0.740846	25.9154
20	168	Digestive system	Vitamin digestion and absorption(24)	Vitamin dig.&ads.(24)	1	0.662266	33.7734
21	169	Hedgehog	Hh(3)	Hh(3)	0	1	100
21	170	Hedgehog	PTCH1/2	PTCH1/2	1	0.586012	41.3988
21	171	Hedgehog	SMO	SMO	0	1	100
21	172	Hedgehog	HHIP/GAS1	HHIP/GAS1	0	1	100
21	173	Hedgehog	LRP2/Rab23	LRP2/Rab23	1	0.434042	56.5958
21	174	Hedgehog	STK36/Fu/Su(Cos2)	Fu/Su(Cos2)	1	0	100
21	175	Hedgehog	GLI1/2/3(3)	GLI1/2/3(3)	1	0.986682	1.33183
21	176	Hedgehog	Ci-R-SlimFBXW11/BTRC	FBXW11/BTRC	0	1	100
21	177	Hedgehog	CSNK1G3/GSK3B(8)	CSNK/GSK3B(8)	0.639111	1	36.0889
21	178	Hedgehog	PRKACA/B/C/PRKX	PRKAC/PRKX(4)	1	0.584284	41.5716
21	179	Hedgehog	ZIC2	ZIC2	1	0	100
22	180	Notch_Pathway	Delta(DLL1/3/4)/JAG1/2	Delta(3)/JAG1/2	0.146496	1	85.3504
22	181	Notch_Pathway	Notch	Notch	0.702612	1	29.7388
22	182	Notch_Pathway	Secretase Complex(6)/ADAMs(4)	Secretases(10)	0.639761	1	36.0239
22	183	Notch_Pathway	Deltex(5)	Deltex(5)	0.170707	1	82.9293
22	184	Notch_Pathway	Fringes(3)	Fringes(3)	1	0.422067	57.7933
22	185	Notch_Pathway	Dishevelled1/2/3/NUMB/BL	DSH(3)/NUMb(2)	1	0.564876	43.5124
22	186	Notch_Pathway	NCID-CSL(2)	CSL(2)	0.249358	1	75.0642
22	187	Notch_Pathway	Co-activator(MAML/HATs/SNW1)(8)	MAML/HATs/SNW1)(8)	0.178473	1	82.1527
22	188	Notch_Pathway	co-repressor(hairless-groucho)(6)	Hairless-groucho)(6)	0.665567	1	33.4433
22	189	Notch_Pathway	OtherRegulators(CNTN1/2/4/6/DLK1/2)	CNTNs/DLK(6)	1	0.0499884	95.0012
22	190	Notch_Pathway	Transcriptional Factors(3)	TFs(3)	0	0	0
23	191	STAT-JAK	Ligands(56)	Ligands(56)	0.599018	1	40.0982
23	192	STAT-JAK	Receptors(41)	Receptors(41)	1	0.762521	23.7479
23	193	STAT-JAK	JAK/Tyk(4)	JAK/Tyk(4)	0.203934	1	79.6066
23	194	STAT-JAK	STAMs(2)	STAMs(2)	0.666542	1	33.3458
23	195	STAT-JAK	SHP1	SHP1	1	0.955309	4.46908
23	196	STAT-JAK	Cbls(3)/SOCs(6)(ubiquitination)	Cbls/SOCs(9)	0.548502	1	45.1498
23	197	STAT-JAK	STATs(5)	STATs(5)	0.494041	1	50.5959
23	198	STAT-JAK	STAT5A/B	STAT5A/B	0.861675	1	13.8325
23	199	STAT-JAK	E3 SUMO PIASs(4)(STAT-R)	E3 PIASs(4)	0.659706	1	34.0294
23	200	STAT-JAK	SHIP2	SHIP2	0.643272	1	35.6728
23	201	STAT-JAK	GRB/SOS	GRB/SOS	0.882906	1	11.7094
23	202	STAT-JAK	PIK3CCatalyticSubunits(4)	PIK3CC(4)	0.505665	1	49.4335
23	203	STAT-JAK	PIK3CregulatorySubunits(4)	PIK3CR(4)	1	0.845432	15.4568
23	204	STAT-JAK	AKT1/2	AKT1/2	0.468595	1	53.1405
23	205	STAT-JAK	AKT3	AKT3	1	0.178839	82.1161
23	206	STAT-JAK	IRF9/CREBBP/EP300/PIM1/CISH(5)(STATeffectors)	STATeffectors(5)	0.161299	1	83.8701
23	207	STAT-JAK	MYC/CCND1-3(4)(cellcycle)	MYC/CCND(4)	0	1	100
23	208	STAT-JAK	BCL2L1/SPRED1-3/SPRY1/2/4(7)(apop)	BCL2L1/SPRED/SPRY(7)	0.973666	1	2.63336
24	209	RAS_Signaling_Pathway	Ligands(44)	Ligands(44)	0.70164	1	29.836
24	210	RAS_Signaling_Pathway	Ligand(FGF2)	Ligand(FGF2)	1	0.223288	77.6712
24	211	RAS_Signaling_Pathway	Receptors(18)	Receptors(18)	0.960186	1	3.98136
24	212	RAS_Signaling_Pathway	FGFR1/2/PDGFRB/EPHA2	FGFR1/2/PDGFRB/EPHA2	0.529105	1	47.0895
24	213	RAS_Signaling_Pathway	GRB-Gab(GEFs_R)(8)	GRB-Gab(GEFs_R)(8)	0.831259	1	16.8741
24	214	RAS_Signaling_Pathway	SOS(2)	SOS(2)	0.504115	1	49.5885
24	215	RAS_Signaling_Pathway	Zap70/LAT/PLC(4)	Zap70/LAT/PLC(4)	1	0.985436	1.45636
24	216	RAS_Signaling_Pathway	RASGRP1-4(RasGRPs	RASGRP1-4	0.467326	1	53.2674
24	217	RAS_Signaling_Pathway	Gproteins(17)	Gproteins(17)	1	0.776899	22.3101
24	218	RAS_Signaling_Pathway	PKA (4)(RasGRFs_R)	PKA (4)(RasGRFs_R)	1	0.584284	41.5716
24	219	RAS_Signaling_Pathway	CaM(4)(RasGRFs_R)	CaM(4)(RasGRFs_R)	0.817319	1	18.2681
24	220	RAS_Signaling_Pathway	G-CaM-RasGRFs(2)	RasGRFs(2)	1	0.689083	31.0917
24	221	RAS_Signaling_Pathway	NF1/RasGAPs(10)	NF1/RasGAPs(10)	0.503215	1	49.6785
24	222	RAS_Signaling_Pathway	RAS(H,K,N,M)	RAS(H,K,N,M)	1	0.977784	2.22165
24	223	RAS_Signaling_Pathway	RRAS/RRAS2	RRAS/RRAS2	1	0.367684	63.2316
24	224	RAS_Signaling_Pathway	Ras downstream1(21)	Ras downstream1(21)	0.474571	1	52.5429
24	225	RAS_Signaling_Pathway	Ras downstream2(17)	Ras downstream2(17)	1	0.971197	2.88026
24	226	RAS_Signaling_Pathway	AKT1-3	AKT1-3	0.528061	1	47.1939
24	227	RAS_Signaling_Pathway	ERK(2)	ERK(2)	1	0.860809	13.9191
24	228	RAS_Signaling_Pathway	JNK(3)	JNK(3)	1	0.571093	42.8907
24	229	RAS_Signaling_Pathway	Effector(MST1)(cell cycle)	MST1	0.299293	1	70.0707
24	230	RAS_Signaling_Pathway	Effector(PAKs)(6)	PAKs(6)	0.522334	1	47.7666
24	231	RAS_Signaling_Pathway	AKTeffectors(9)NFKB1	AKTeffectors(9)	0.528545	1	47.1455
24	232	RAS_Signaling_Pathway	KSR1/2	KSR1/2	1	0	100
24	233	RAS_Signaling_Pathway	ERK effectors(PLD/ELK/ETS)(22)	PLD/ELK/ETS(22)	0.64324	1	35.676
24	234	RAS_Signaling_Pathway	Ral effectors1(3)	Ral effectors1(3)	0.595232	1	40.4768
24	235	RAS_Signaling_Pathway	Ral effectors2(PLD1/2)	PLD1/2	0.485944	1	51.4056
24	236	RAS_Signaling_Pathway	PLC effectors(PKCs)	PLC effectors(PKCs)	1	0.234999	76.5001
25	237	PI3K_AKT_Pathway	Ligands (75)(RTK/CytokineR)	Ligands_1(75)	0.945978	1	5.40218
25	238	PI3K_AKT_Pathway	Ligands(ITGA/B)(50)	Ligands_2(50)	1	0.665396	33.4604
25	239	PI3K_AKT_Pathway	Receptors(49)(RTK/TLR/CD19/CytokineR)	TLR/CD19/CytokineR949)	0.495373	1	50.4627
25	240	PI3K_AKT_Pathway	Intergin(20)	Intergin(20)	1	0.897549	10.2451
25	241	PI3K_AKT_Pathway	LPAR/M1/2/F2R(9)(GPCR)	LPAR/M1/2/F2R(9)	1	0.0781966	92.1803
25	242	PI3K_AKT_Pathway	IRS1	IRS1	1	0.599852	40.0148
25	243	PI3K_AKT_Pathway	RAC1/Syk/JAK/FAK(6)(activatingPI3K)	RAC1/Syk/JAK/FAK(6)	0.979368	1	2.06321
25	244	PI3K_AKT_Pathway	GRB/SOS/RAS(5)(regulatingPI3KorMAPK)	GRB/SOS/RAS(5)	0.965659	1	3.43411
25	245	PI3K_AKT_Pathway	PI3KC-A/B/D(ClassA_Catlytic)	PI3KC-A/B/D(3)	0.520384	1	47.9616
25	246	PI3K_AKT_Pathway	PIK3R1/2/3	PIK3R1/2/3	1	0.845432	15.4568
25	247	PI3K_AKT_Pathway	G-proteins(17)	G-proteins(17)	1	0.776899	22.3101
25	248	PI3K_AKT_Pathway	PIK3CG/PI3KR5(ClassB)	PIK3CG/PI3KR5	0	1	100
25	249	PI3K_AKT_Pathway	PTEN	PTEN	0	1	100
25	250	PI3K_AKT_Pathway	PDK1(PIP3activated-to-mTor/PKC/PKN/SGK/AKT)	PDK1	0.132259	1	86.7741
25	251	PI3K_AKT_Pathway	PKC a/z(glucoseUptake)	PKC a/z	1	0.262868	73.7132
25	252	PI3K_AKT_Pathway	PKN1/2/3(actinReorganization)	PKN1/2/3	0.496188	1	50.3812
25	253	PI3K_AKT_Pathway	SGK1/2/3(cellProliferation)	SGK1/2/3	0.882836	1	11.7164
25	254	PI3K_AKT_Pathway	HSP90s-CDC37TCL1/mTORC2(8)(activatingAKT)	AKTactivators(8)	0.765503	1	23.4497
25	255	PI3K_AKT_Pathway	PP2A/PHLPP/CTMP(19)(inhibit-AKT)	Phosphatases(19)	0.844061	1	15.5939
25	256	PI3K_AKT_Pathway	RAF1/MEK/ERK/BRCA1/eNOS(MAPK)(cell proliferation/angogenesis/DNArepair)	RAF1/ERK/eNOS	1	0.917412	8.25883
25	257	PI3K_AKT_Pathway	AKT1-3	AKT1-3	0.528061	1	47.1939
25	258	PI3K_AKT_Pathway	GSK3B/GYS1/2(metabolism)(AKTdown)	GSK3B/GYS1/2	0.634896	1	36.5104
25	259	PI3K_AKT_Pathway	PCK/G6P(5)(metabolism/FOXOdownstream)	PCK/G6P(5)	1	0.806248	19.3752
25	260	PI3K_AKT_Pathway	p21/p27/CDK/cyclin/myc/RBL2(12)(cell cycle)	AKTeffectors(12)	0.515673	1	48.4327
25	261	PI3K_AKT_Pathway	FOXO3	FOXO3	0	1	100
25	262	PI3K_AKT_Pathway	14-3-3(6)(FOXO/BAD regulator)	14-3-3(6)	0.907849	1	9.21508
25	263	PI3K_AKT_Pathway	AKTeffectors(23)(cell survival)	AKTeffectors(23)	0.434176	1	56.5824
25	264	PI3K_AKT_Pathway	BAD/Casp9/BCL2(3)(apoptosis)	BAD/Casp9/BCL2(3)	1	0.172879	82.7121
25	265	PI3K_AKT_Pathway	STK11/PRK/TSC/RHEB/RPTOR(9)(mTorRegulators)	mTorRegulators(9)	0.489997	1	51.0003
25	266	PI3K_AKT_Pathway	mTor(mTorComplexKinase)	mTor	0.478451	1	52.1549
25	267	PI3K_AKT_Pathway	mTorEffectors(8)(proteinsynthsis)(EIF4EBP1/RPS6KB1/RPS6KB2/EIF4E/EIF4B/EIF4E1B/EIF4E2/RPS6)	mTorEffectors(8)	0.625084	1	37.4916
26	268	MAPK_pathway	Ligands(29)(MAPK)	Ligands(29)	1	0.438462	56.1538
26	269	MAPK_pathway	CACN(26)Receptors(V-CaM-channel)	CACN(26)	1	0.283412	71.6588
26	270	MAPK_pathway	Trka/B/EGFR/FGFR/PDGFR(9)	Trk/E/F/PDGFR(9)	0.75048	1	24.952
26	271	MAPK_pathway	GRB2-SOS/GRF/GEF/PKC(13)(activatingRas)	Ras activators(13)	0.970935	1	2.90655
26	272	MAPK_pathway	G12/RASA1/2/NF1(5)(inhibitngRas)	G12/NF1(5)	1	0.900401	9.95987
26	273	MAPK_pathway	RAS(H/K/N/M/R2)(6)	RAS(6)	1	0.573962	42.6038
26	274	MAPK_pathway	PKA-RAf1(9)(activatingMEK)	PKA-RAf1(9)	1	0.767864	23.2136
26	275	MAPK_pathway	ERK&Scffold(5)	ERK&Scffold(5)	1	0.975925	2.40754
26	276	MAPK_pathway	MKPs/PTPs(14)	MKPs/PTPs(14)	1	0.626353	37.3647
26	277	MAPK_pathway	ERKdownstreamEffectors(18)(proliferation/differentiation)	ERKeffectors(18)	0.509031	1	49.0969
26	278	MAPK_pathway	Ligands(7)(JNK-p38)	Ligands(7)(p38)	0.476237	1	52.3763
26	279	MAPK_pathway	TNFR/ILR/FAS/TGFR/CD14(6)	Receptors(6)	1	0.613892	38.6108
26	280	MAPK_pathway	UpstreamMAPKKK(11)	UpstreamMAP4K(11)	0.989541	1	1.04592
26	281	MAPK_pathway	MAPKKKK(8)	MAPKKKK(8)	0.492015	1	50.7985
26	282	MAPK_pathway	MAPKKK(15)	MAPKKK(15)	0.627446	1	37.2554
26	283	MAPK_pathway	AKT(3)	AKT(3)	0.528061	1	47.1939
26	284	MAPK_pathway	MAPKK(4)	MAPKK(4)	0.921298	1	7.87018
26	285	MAPK_pathway	JNKregulators(16)	JNKregulators(16)	1	0.848172	15.1828
26	286	MAPK_pathway	JNK(3)	JNK(3)	1	0.571093	42.8907
26	287	MAPK_pathway	p38(4)(MAPk)	p38(4)(MAPk)	1	0.985683	1.43168
26	288	MAPK_pathway	p38targets(6)(regulating TFs)	p38targets(6)	0.483011	1	51.6989
26	289	MAPK_pathway	Phosphatases(9)	Phosphatases(9)	0.854374	1	14.5626
26	290	MAPK_pathway	p38/JNKeffectors(15)(cell cycle)	p38/JNKeffectors(15)	1	0.634938	36.5062
26	291	MAPK_pathway	NIK/IKK/NFkB(8)(proliferation/anti-apoptosis)	NIK/IKK/NFkB(8)	0.470342	1	52.9658
26	292	MAPK_pathway	ERK5pathway(3)(proliferation)	ERK5pathway(3)	0	1	100
27	293	Warburg Effect	Recepter Glucose (SLCA1/2)	SLCA1/2	0.658871	1	34.1129
27	294	Warburg Effect	SLC16A3/Escape immunosurveillance	SLC16A3	0.357005	1	64.2995
27	295	Warburg Effect	SLC7A5/essential aas	SLC7A5	0.0673431	1	93.2657
27	296	Warburg Effect	Hexokinases(4)	Hexokinases(4)	0.821793	1	17.8207
27	297	Warburg Effect	PFKL/M/P	PFKL/M/P	1	0.980419	1.95813
27	298	Warburg Effect	PGAM1/2/3	PGAM1/2/3	1	0.951837	4.81633
27	299	Warburg Effect	Pyruvate kinase PKM/LR	Pyruvate kinase PKM/LR	0.739026	1	26.0974
27	300	Warburg Effect	TIGAR	TIGAR	0.463675	1	53.6325
27	301	Warburg Effect	LDHA/B/C	LDHA/B/C	0.739097	1	26.0903
27	302	Warburg Effect	G6PD/Nucleotide synthesis	G6PD	0.570148	1	42.9852
27	303	Warburg Effect	SLC1A5/Recepter Glutamine	SLC1A5	0.442752	1	55.7248
27	304	Warburg Effect	Glutaminase/GLS/S2	Glutaminase/GLS/S2	0.634856	1	36.5144
27	305	Warburg Effect	TCAenzymes(5)	TCAenzymes(5)	1	0.913278	8.67222
27	306	Warburg Effect	PDK1-Negative regulator	PDK1-Regulator	1	0.502979	49.7021
27	307	Warburg Effect	PI3K-Akt-mTOR-components(16)	PI3K/Akt/mTOR(16)	0.852642	1	14.7358
27	308	Warburg Effect	SIRT3	SIRT3	1	0.639526	36.0474
27	309	Warburg Effect	SIRT6	SIRT6	0.278636	1	72.1364
27	310	Warburg Effect	MAPK pathaway components(18)	MAPK(18)	1	0.959731	4.02687
27	311	Warburg Effect	MYC/HIF1A/P53	MYC/HIF1A/P53	0	1	100
28	312	Angiogenesis	HIF1A	HIF1A	0	0	0
28	313	Angiogenesis	Ligands(18)	Ligands(18)	0.594347	1	40.5653
28	314	Angiogenesis	Receptors(18)	Receptors(18)	0.330883	1	66.9117
28	315	Angiogenesis	PI3K-pathway(5)	PI3K-pathway(5)	0.467589	1	53.2411
28	316	Angiogenesis	MAPK(3 GAPs)	MAPK(3 GAPs)	0.91748	1	8.252
28	317	Angiogenesis	MAPK(3PKCs)	MAPK(3PKCs)	1	0.234999	76.5001
28	318	Angiogenesis	MAPK(K/H-RAS)	MAPK(K/H-RAS)	0.973534	1	2.64657
28	319	Angiogenesis	MAPK(2ERK)	MAPK(2ERK)	1	0.860809	13.9191
28	320	Angiogenesis	MAPKs(4)	MAPKs(4)	1	0.862127	13.7873
28	321	Angiogenesis	MAPKAPKs(2)	MAPKAPKs(2)	0.474629	1	52.5371
28	322	Angiogenesis	MAP2K(3)	MAP2K(3)	0.837276	1	16.2724
28	323	Angiogenesis	MAP3K(14)	MAP3K(14)	0.619911	1	38.0089
28	324	Angiogenesis	MAPK-targets(10)	MAPK-targets(10)	0.706145	1	29.3855
28	325	Angiogenesis	MAPK(HSP27)	MAPK(HSP27)	1	0.629546	37.0454
28	326	Angiogenesis	MAPK(c-Jun-Fos)	MAPK(c-Jun-Fos)	0	1	100
28	327	Angiogenesis	RAS-pathway(10)	RAS-pathway(10)	0.735146	1	26.4854
28	328	Angiogenesis	STAT(17)	STAT(17)	0.61508	1	38.492
28	329	Angiogenesis	RHOA/B/C	RHOA/B/C	0.912227	1	8.77728
28	330	Angiogenesis	Nortch(11)	Nortch(11)	0.223183	1	77.6817
28	331	Angiogenesis	Wnt(24)	Wnt(24)	0.651077	1	34.8923
28	332	Angiogenesis	ECM(2 membrane)	ECM(2 membrane)	1	0.505863	49.4137
28	333	Angiogenesis	ECM(Paxillin)	ECM(Paxillin)	0.742376	1	25.7624
28	334	Angiogenesis	ECM-endocytosis-dynamic(8)	ECM-endocytosis(8)	0.0933198	1	90.668
28	335	Angiogenesis	ECM-cell-motility(8)	ECM-cell-motility(8)	0.592633	1	40.7367
29	336	Autophagy Regulation	INS/IFNAs(14)	INS/IFNAs(14)	0.324053	1	67.5947
29	337	Autophagy Regulation	AMPK(2)	AMPK(2)	0.626353	1	37.3647
29	338	Autophagy Regulation	ATGs-autophagy induction(4)	ATGs-autophagy induction(4)	1	0.908441	9.15589
29	339	Autophagy Regulation	Vesicle nucleation(4)	Vesicle nucleation(4)	0.404011	1	59.5989
29	340	Autophagy Regulation	Vesicle expansion and completion(14)	Vesicle expansion and completion(14)	0.791332	1	20.8668
30	341	EMT	E-cadherin	E-cadherin	0.831664	1	16.8336
30	342	EMT	Cadherins(23)	Cadherins(23)	0.913735	1	8.62654
30	343	EMT	Cadherin family (10)	Cadherin family (10)	1	0.740113	25.9887
30	344	EMT	Catenins(6)	Catenins(6)	0.706563	1	29.3437
30	345	EMT	Desmocollin(3)	Desmocollin(3)	0.958732	1	4.12682
30	346	EMT	Desmoglein(4)	Desmoglein(4)	0.642608	1	35.7392
30	347	EMT	Protocadherin(73)	Protocadherin(73)	0.706118	1	29.3882
30	348	EMT	EMT-TFs-Group1(12)	EMT-TFs-Group1(12)	1	0.0711968	92.8803
30	349	EMT	EMT-TFs-Group2(5)	EMT-TFs-Group2(5)	0.478204	1	52.1796
30	350	EMT	Epithelial Surface (6)	Epithelial Surface (6)	1	0.820255	17.9745
30	351	EMT	Programmed cell death proteins(11)	PDCDs/PD-L1/2(11)	0.969749	1	3.0251
30	352	EMT	B7-H2/H3	B7-H2/H3	0.227147	1	77.2853
30	353	EMT	CD46/CD74	CD46/CD74	0.683587	1	31.6413
30	354	EMT	CEAM(6)	CEAM(6)	0.368365	1	63.1635
30	355	EMT	Mucin(1-6)	Mucin(1-6, 7)	1	0.513878	48.6122
30	356	EMT	Other Mucin (11)	Other Mucin (11)	0.230881	1	76.9119
30	357	EMT	Collagen (37)	Collagen (37)	1	0.565832	43.4168
30	358	EMT	Endorepellin	Endorepellin	1	0.666424	33.3576
30	359	EMT	Cell adhesion molecules(8)	Adhesion molecules(8)	1	0.0883663	91.1634
30	360	EMT	ITGA1/B1	ITGA1/B1	1	0.654563	34.5437
30	361	EMT	ITGA2/4/B7	ITGA2/4/B7	0.540859	1	45.9141
30	362	EMT	ILK	ILK	1	0.376765	62.3235
30	363	EMT	Desmin	Desmin	1	0.216679	78.3321
30	364	EMT	EpCAM	EpCAM	0.712421	1	28.7579
30	365	EMT	Fibronectin	Fibronectin	0.716055	1	28.3945
30	366	EMT	Laminin(3)	Laminin(3)	1	0.436547	56.3453
30	367	EMT	Gastrokine(3)	Gastrokine(3)	1	0.050496	94.9504
30	368	EMT	Hyaluronan(4)	Hyaluronan(4)	1	0.0699713	93.0029
30	369	EMT	JAM-A/B/C	JAM-A/B/C	0.874079	1	12.5921
30	370	EMT	Disintegrin/metalloproteinase(16)	ADAMs(16)	0.989361	1	1.06387
30	371	EMT	Nidogen-1	Nidogen-1	1	0.4874	51.26
30	372	EMT	Talin1/2	Talin1/2	1	0.620481	37.9519
30	373	EMT	Tensin(3)	Tensin(3)	1	0.192328	80.7672
30	374	EMT	Transgelin	Transgelin	1	0.297891	70.2109
30	375	EMT	Vimentin	Vimentin	1	0.797065	20.2935
30	376	EMT	Vinculin	Vinculin	1	0.534581	46.5419
30	377	EMT	Vitronectin	Vitronectin	1	0.925174	7.48262
30	378	EMT	FAK	FAK	0.458117	1	54.1883
30	379	EMT	Metalloproteinases(46)	MMP(46)	0.294169	1	70.5831
30	380	EMT	Claudin(9)	Claudin(9)	0.693163	1	30.6837
30	381	EMT	Matrix Remodeling Molecules(5)	Matrix Remodeling(5)	0.358383	1	64.1617
30	382	EMT	TenascinC/Nectin-1-4	TenascinC/Nectin-1-4	0.429084	1	57.0916
30	383	EMT	TfR	TfR	0.28289	1	71.711
30	384	EMT	Intracellular factors(6)	Intracellular factors(6)	0.298477	1	70.1523
