# Supplementary material for: Comprehensive Proteomic Characterization of the Human Colorectal Carcinoma Reveals Signature Proteins and Perturbed Pathways
Source: Sci Rep. 2017 Feb 9;7:42436. doi: 10.1038/srep42436 (PMC5299448; doi:10.1038/srep42436)
Supplement: Supplementary Dataset 4 [file srep42436-s4.xls]

## Sheet: Dataset 4a
	Sample Name	S1-CRC-NN	S1-AT-NN	S2-CRC-NP	S2-AT-NP	S3-CRC-NN	S3-AT-NN	S4-CRC-NP	S4-AT-NP	S5-CRC-NP	S5-AT-NP	S6-CRC-NN	S6-AT-NN	S7-CRC-NN	S7-AT-NN	S8-CRC-NN	S8-AT-NN	S9-CRC-NN	S9-AT-NN	S10-CRC-NP	S10-AT-NP	S11-CRC-NN	S11-AT-NN	S12-CRC-NN	S12-AT-NN	S13-CRC-NP	S13-AT-NP	S14-CRC-NN	S14-AT-NN	S15-CRC-NP	S15-AT-NP	S16-CRC-NN	S16-AT-NN	S17-CRC-NN	S17-AT-NN	S18-CRC-NP	S18-AT-NP	S19-CRC-NN	S19-AT-NN	S20-CRC-NP	S20-AT-NP	S21-CRC-NP	S21-AT-NP	S22-CRC-NP	S22-AT-NP
HK complex	Number Identified proteins	6598	5699	6342	3814	6355	5644	5886	6088	6428	5786	5845	4655	4933	3655	4979	4251	4671	4803	4112	3693	4205	4220	4860	4207	4993	4601	6064	4877	6233	4555	7307	4918	5118	5361	4695	3786	5007	4257	5781	4063	4889	5122	5382	5268
Arp2-3-Actinpolymerization	Score	10	10	10	10	10	10	10	10	10	10	10	10	10	10	10	9	10	10	10	10	10	10	10	10	10	10	10	10	10	10	10	10	10	10	10	10	10	10	10	10	10	10	10	10
80S ribosomal proteins	Score	9.62025	9.49367	9.62025	9.24051	9.62025	9.49367	9.49367	9.49367	9.62025	9.62025	9.36709	9.36709	9.49367	8.73418	9.36709	8.98734	9.62025	9.62025	9.49367	9.36709	9.62025	9.62025	9.62025	9.62025	9.62025	9.36709	9.62025	9.36709	9.62025	8.73418	9.62025	9.49367	9.62025	9.49367	8.98734	9.11392	9.62025	9.24051	9.62025	8.48101	9.62025	8.98734	9.62025	9.11392
Mitochondrial Ribosomal	Score	9.35065	8.57143	9.35065	3.11688	9.48052	8.44156	9.35065	9.48052	9.61039	8.96104	9.09091	6.62338	8.96104	5.71429	6.49351	5.84416	7.53247	4.93506	5.32468	5.84416	5.84416	7.27273	8.7013	6.36364	7.66234	7.4026	8.96104	8.57143	9.48052	5.1948	9.74026	8.05195	8.7013	8.31169	7.27273	3.63636	7.4026	5.06494	9.35065	0.519481	7.27273	8.05195	8.05195	7.66234
Nuclear pore complex	Score	9.71429	8.85714	9.71429	4.85714	9.71429	8.57143	9.42857	9.71429	9.71429	8.57143	9.71429	8	7.71429	5.42857	8	6.85714	8.28571	7.42857	6.57143	4.85714	6.85714	6.28571	8.57143	4.85714	8	6	9.14286	6.57143	9.14286	5.14286	9.71429	6.85714	7.14286	7.71429	6.85714	3.71429	8	5.71429	8.85714	2.57143	9.14286	7.14286	8.85714	8
Histones	Score	10	10	10	10	10	10	10	10	10	10	10	10	10	10	10	10	10	10	10	10	10	10	10	10	10	10	10	10	10	10	10	10	10	10	10	10	10	10	10	10	10	10	10	10
proteasome	Score	10	10	10	10	10	10	10	10	10	10	10	9.41177	10	10	10	10	10	10	10	10	10	10	10	10	10	10	10	10	10	10	10	10	10	10	10	10	10	10	10	10	10	10	10	10
COP9 signalosome complex	Score	10	10	10	10	10	10	10	10	10	10	10	10	10	10	3.75	3.75	10	10	10	10	8.75	7.5	7.5	7.5	10	10	10	10	10	8.75	10	10	10	10	10	10	10	10	10	10	10	10	10	10
TCA enzymes	Score	10	10	10	10	10	10	10	10	10	10	10	10	10	10	10	10	10	10	10	10	10	10	10	10	10	10	10	10	10	10	10	10	10	10	10	10	10	10	10	10	10	10	10	10
Mitochondrial respiratory chain complexes I-V and V-type proton ATPase complex	Score	9.25926	9.35185	9.25926	8.05556	9.35185	9.16667	9.25926	9.53704	9.35185	9.25926	8.51852	7.87037	8.24074	7.68518	6.75926	6.75926	8.7037	9.07407	7.68518	7.96296	8.51852	8.7963	8.51852	8.7037	9.16667	9.25926	8.88889	8.98148	8.88889	8.14815	9.44444	8.7963	9.35185	9.16667	7.5	8.42593	8.7963	8.33333	9.16667	6.75926	8.33333	9.07407	9.07407	9.07407
Sodium/potassium-transporting ATPase	Score	10	10	10	10	10	10	10	10	10	10	10	10	10	10	10	10	10	10	10	10	10	10	10	10	10	10	10	10	10	10	10	10	10	10	10	10	10	10	10	10	10	10	10	10
Total	HK Score	97.9444	96.2741	97.9444	85.2701	98.1669	95.6733	97.5322	98.2255	98.2968	96.412	96.6908	91.2726	94.4097	87.5622	84.3699	81.1979	94.1421	91.058	89.075	88.0314	89.5901	89.475	92.9115	87.0447	94.4493	92.0289	96.613	93.4914	97.1325	85.97	98.5192	93.1991	94.8163	94.6863	90.6172	84.8905	93.8191	88.3531	96.9947	78.3312	94.3692	93.2562	95.6034	93.8503
	Average	92.5
HK: Housekeeping protein complexes

## Sheet: Dataset 4b
			Group 1						Group 2					average
	Sample Name	TCGA_A2_A0D0_BH-A0HK_C8_A12T_117C	TCGA_A2_A0D2	TCGA_A0EV	TCGA_A2_A0SW	TCGA_A2_A0T6	TCGA_A2_A0T7	TCGA_A2_A0YF	TCGA_A2_A0YM	TCGA_A7_A0CD	TCGA_A7_A0CE	TCGA_A7_A0CJ	TCGA_A8_A09G
	Number Identified proteins	9461	10298	9775	9337	10199	9832	9787	8806	9819	9891	10394	10139
Arp2-3-Actinpolymerization	Score	10	10	10	10	10	10	10	10	10	10	10	10
80S ribosomal proteins	Score	9.74684	9.74684	9.74684	9.62025	9.74684	9.74684	9.74684	9.62025	9.74684	9.74684	9.74684	9.74684
Mitochondrial Ribosomal	Score	9.87013	10	9.87013	9.87013	9.74026	9.87013	9.87013	9.74026	9.87013	10	9.87013	9.87013
Nuclear pore complex	Score	10	10	10	10	10	10	10	10	10	10	10	10
Histones	Score	10	10	10	10	10	10	10	10	10	10	10	10
proteasome	Score	10	10	10	10	10	10	10	10	10	10	10	10
COP9 signalosome complex	Score	10	10	10	10	10	10	10	10	10	10	10	10
TCA enzymes	Score	10	10	10	10	10	10	10	10	10	10	10	10
Mitochondrial respiratory chain complexes I-V and V-type proton ATPase complex	Score	9.07407	9.07407	9.07407	8.61111	8.88889	8.98148	8.88889	8.42593	8.98148	9.16667	9.07407	8.98148
Sodium/potassium-transporting ATPase	Score	10	10	10	10	10	10	10	10	10	10	10	10
Total	Score:Housekeeping protein complexes	98.691	98.8209	98.691	98.1015	98.376	98.5984	98.5059	97.7864	98.5984	98.9135	98.691	98.5984	98.5311
	Average	98.5
12 sets of MS raw datasets from the TCGA breast cancer program were downloaded from https://cptac-data-portal.georgetown.edu/cptacPublic/

## Sheet: Dataset 4c
	Stage	1	1	1	1	1	1	1	1	1	1	1	1	1	1	1	1	2	2	2	2	2	2	2	2	2	2	2	2	2	2	2	2	2	2	2	2	2	2	2	2	2	2	2	2	2	2	2	2
94 samples	Sample Name	A01I-i	A02Y-i	2691-i	3526-i	3558-i	3580-i	3986-i	A002-i	A008-i	A00R-22-i	A00R-31-i	A014-i	A015-i	A01V-i	A02X-i	A03J-i	2692-ii	3400-ii	3518-ii	3531-ii	3534-ii	3554-ii	3561-ii	3574-ii	3593-ii	3594-ii	3664-ii	3710-ii	3715-ii	3808-ii	3810-ii	3818-ii	3864-ii	A004-ii	A00A-22-ii	A00A-41-ii	A00E-ii	A00H-22-ii	A00H-31-ii	A00K-12-ii	A00K-31-ii	A00N-32-ii	A00N-41-ii	A00Y-ii	A010-ii	A011-ii	A017-ii	A01J-ii
	No. Identified proteins	3834	4337	2414	3659	3473	3427	3294	3228	2118	1298	3605	3707	2860	3303	1424	3530	4157	2769	3724	3825	2231	3448	3533	3070	2514	3571	3417	3616	2110	2716	2953	1835	3678	3319	3648	3085	3558	6924	6932	2903	2964	2412	2542	6939	1279	6925	3992	3414
Arp2-3-Actinpolymerization	Score	10	10	10	10	10	9	10	9	9	8	10	10	9	10	8	10	10	9	10	10	8	10	9	9	9	10	10	10	10	10	10	7	10	10	10	10	9	10	10	10	10	9	9	10	7	10	10	10
80S ribosomal proteins	Score	9.62025	9.62025	9.11392	9.36709	9.74684	9.49367	9.36709	9.36709	7.59494	4.81013	9.74684	9.74684	9.49367	9.49367	5.56962	9.49367	9.74684	8.86076	9.74684	9.24051	7.72152	9.62025	9.36709	9.49367	8.35443	9.49367	9.11392	9.74684	8.98734	9.11392	9.36709	6.83544	9.62025	9.49367	9.62025	9.24051	9.62025	9.62025	9.62025	9.49367	9.49367	9.49367	8.98734	9.62025	5.44304	9.62025	9.49367	9.62025
Mitochondrial Ribosomal	Score	6.88312	7.53247	4.8052	5.58442	5.71429	6.36364	3.50649	3.24675	2.72727	0.519481	5.1948	6.36364	3.63636	5.45455	1.2987	6.62338	5.97403	1.81818	5.45455	6.75325	2.5974	5.06494	7.01299	2.5974	3.50649	5.32468	5.45455	4.54545	0.909091	2.33766	4.54545	0.779221	4.8052	5.06494	6.1039	5.32468	4.93506	8.96104	8.96104	2.46753	1.42857	0.519481	1.2987	8.96104	0.519481	8.96104	7.14286	4.28571
Nuclear pore complex	Score	8.48485	9.69697	7.57576	7.57576	7.57576	8.78788	6.66667	7.27273	5.15151	3.33333	8.48485	7.87879	7.87879	6.9697	2.72727	8.78788	8.78788	4.54545	9.09091	8.18182	4.54545	6.9697	8.18182	7.57576	6.66667	8.18182	8.18182	7.87879	4.24242	4.54545	7.57576	3.33333	9.09091	5.45455	8.18182	6.06061	8.18182	9.69697	9.69697	7.57576	4.54545	3.33333	5.15151	9.69697	0.606061	9.69697	9.39394	7.27273
Histones	Score	10	10	10	10	10	10	10	10	10	8	10	10	10	10	8	10	10	10	10	8	10	10	10	10	10	10	10	10	10	10	10	10	10	10	10	10	10	10	10	10	10	10	10	10	8	10	10	10
proteasome	Score	9.41177	10	7.64706	8.82353	10	9.41177	9.41177	9.41177	7.64706	5.29412	9.41177	10	8.23529	7.64706	5.88235	8.82353	10	7.64706	8.23529	9.41177	7.05882	10	8.82353	8.82353	7.05882	8.23529	9.41177	8.23529	6.47059	8.23529	8.82353	7.64706	10	10	8.82353	8.82353	8.23529	10	10	9.41177	9.41177	9.41177	7.05882	10	5.29412	10	8.82353	8.23529
COP9 signalosome complex	Score	8.75	10	5	8.75	8.75	8.75	8.75	7.5	2.5	5	10	7.5	8.75	8.75	1.25	7.5	10	6.25	8.75	10	5	8.75	6.25	8.75	2.5	10	8.75	8.75	6.25	6.25	6.25	3.75	10	8.75	8.75	7.5	8.75	10	10	6.25	10	7.5	2.5	10	0	10	10	6.25
TCA enzymes	Score	10	10	8.82353	9.41177	9.41177	10	10	9.41177	8.82353	4.11765	10	10	10	9.41177	7.64706	9.41177	10	10	10	10	8.82353	10	9.41177	10	9.41177	10	10	10	8.82353	9.41177	9.41177	8.82353	10	10	10	9.41177	10	10	10	9.41177	9.41177	8.82353	8.23529	10	8.23529	10	10	10
Mitochondrial respiratory chain complexes I-V and V-type proton ATPase complex	Score	6.48148	6.94444	3.88889	6.2963	6.2037	5.37037	6.2037	5	4.25926	2.87037	6.66667	6.2037	4.62963	5.74074	2.03704	6.11111	7.03704	5	6.94444	4.90741	5.09259	6.66667	5.83333	5.83333	4.53704	6.2037	6.11111	7.03704	3.7037	5.64815	4.90741	3.05556	6.01852	6.85185	6.48148	5.92593	5.92593	8.42593	8.61111	4.81482	5.92593	3.7963	5	8.51852	3.05556	8.42593	7.59259	6.85185
Sodium/potassium-transporting ATPase	Score	10	10	10	10	10	10	10	10	10	5	10	10	10	10	10	10	10	10	10	10	10	10	10	10	10	10	10	10	10	10	10	10	10	10	10	10	10	10	10	10	10	10	10	10	5	10	10	10
Total	Score:Housekeeping protein complexes	89.6315	93.7941	76.8544	85.8089	87.4023	87.1773	83.9057	80.2101	67.7036	46.9451	89.5049	87.693	81.6237	83.4675	52.412	86.7513	91.5458	73.1215	88.222	86.4947	68.8393	87.0716	83.8805	82.0737	71.0352	87.4392	87.0232	86.1934	69.3867	75.5422	80.881	61.2241	89.5349	85.615	87.961	82.287	84.6484	96.7042	96.8894	79.4253	80.2172	71.8781	67.2317	96.7968	43.1535	96.7042	92.4466	82.5158
	Average score:	80.3
Note: 58 TNM I&II; 36 TNM III&IV
Ninety-four sets of MS raw data files from The Cancer Genome Atlas (TCGA) CRC cancer program
[truncated: 47 more columns]
