# Supplementary material for: Comprehensive Proteomic Characterization of the Human Colorectal Carcinoma Reveals Signature Proteins and Perturbed Pathways
Source: Sci Rep. 2017 Feb 9;7:42436. doi: 10.1038/srep42436 (PMC5299448; doi:10.1038/srep42436)
Supplement: Supplementary Dataset 5 [file srep42436-s5.xls]

## Sheet: Summary
Pathway (p<0.01)	<2 fold	>2 fold
ECM	49	44	93
Replication		326
CC		19
metabolism	109	284
un-annotated	112	697
	270	1370	1640

## Sheet: 1640-2fold
Accession	Short_Name	Functions-Annotation	22CRC_Ave	22AT_Ave	Ratio(CRC/AT)	T-Value	paired(pValue)	Σ# PSMs	S1-CRC-NN (ppm)	S2-CRC-NP(ppm)	S3-CRC-NN(ppm)	S4-CRC-NP(ppm)	S5-CRC-NP(ppm)	S6-CRC-NN(ppm)	S7-CRC-NN(ppm)	S8-CRC-NN(ppm)	S9-CRC-NN(ppm)	S10-CRC-NP (ppm)	S11-CRC-NN (ppm)	S12-CRC-NN (ppm)	S13-CRC-NP (ppm)	S14-CRC-NN (ppm)	S15-CRC-NP (ppm)	S16-CRC-NN (ppm)	S17-CRC-NN (ppm)	S18-CRC-NP (ppm)	S19-CRC-NN (ppm)	S20-CRC-NP (ppm)	S21-CRC-NP (ppm)	S22-CRC-NP (ppm)	S1-AT-NN (ppm)	S2-AT-NP (ppm)	S3-AT-NN (ppm)	S4-AT-NP (ppm)	S5-AT-NP (ppm)	S6-AT-NN (ppm)	S7-AT-NN (ppm)	S8-AT-NN (ppm)	S9-AT-NN (ppm)	S10-AT-NP (ppm)	S11-AT-NN (ppm)	S12-AT-NN (ppm)	S13-AT-NP (ppm)	S14-AT-NN (ppm)	S15-AT-NP (ppm)	S16-AT-NN (ppm)	S17-AT-NN (ppm)	S18-AT-NP (ppm)	S19-AT-NN (ppm)
20141466	Neuronal membrane glycoprotein M6-b	regulator	0	9.00583	0.001	3.22895	0.00402363	22	0	0	0	0	0	0	0	0	0	0	0	0	0	0	0	0	0	0	0	0	0	0	0	0	0	0	0	0	0	0.98759	0.208807	0	0.675735	1	0.203237	0.479776	0.918608	0.163759	0	0	0
50401533	Target of Nesh-SH3	glycoprotein	0.769885	28.5261	0.0269888	5.39295	2.38444e-05	351	0.0118964	0.013108	0.040328	0	0	0	0	0	0	0	0.0190906	0	0	0	0.015546	0	0	0	0.0408618	0.0128792	0	0	1	0.510852	0.351019	0.0959554	0.305161	0.230762	0.25798	0.164326	0.364807	0.123784	0.131176	0.207989	0.152176	0	0.248378	0.544959	0.0152156	0	0.219501
130310	Hyaluronan and proteoglycan link protein 1	Proteoglycans	0.877132	23.0198	0.0381034	3.98513	0.000673211	88	0	0	0	0.191421	0	0	0	0	0	0	0	0	0	0	0	0	0	0	0	0	0	0	0.495425	0	0.155354	0.318509	0.264244	0	0	1	0.172989	0.410882	0.311012	0.207116	0.280624	0.132492	0	0.316559	0	0	0
308153592	Integrin alpha-7	receptor	0.790658	19.9241	0.0396836	3.49258	0.00216998	250	0	0	0	0.0891208	0	0	0	0	0	0.0228687	0	0	0	0	0	0	0	0	0.067358	0.0159228	0	0.0191367	0.184526	1	0.0723289	0.118632	0.0328069	0.724215	0.0579903	0.0677201	0.0644314	0.102025	0.0231679	0	0	0.0246741	0.401561	0.101062	0.188115	0.0266893	0.697822
167009138	Collagen alpha-1(XXVIII) chain	Collagen	0.712341	13.787	0.0516675	3.73634	0.00121823	162	0	0	0	0.154117	0	0	0	0	0	0.0329557	0	0	0	0	0	0	0	0	0	0.0229461	0	0.0551552	0.186143	0.11377	0.0625392	0.0732681	0	0	0.208922	0.146386	0.216653	0	0	0.407619	0.150624	0	0.646764	0.291278	0.379525	1	0.0558678
313104240	Dystrophin	cytoskeleton	1.29593	20.4543	0.0633574	4.14553	0.000458814	852	0	0.00520804	0.0320461	0.15466	0	0.00587006	0	0.00896232	0	0.0146986	0	0.00732109	0.0112393	0.00753985	0.00617672	0.00407774	0	0.00729703	0.0162352	0.0460541	0.00655627	0.0184499	0.302436	0.0676569	0.167359	0.185178	0.253036	0.987387	0.0465909	0.195869	0.234672	0.10656	0.156355	0.123957	0.0806162	0.0555066	0.296055	0.108261	0.0362727	0.0514629	0.498354
311033424	Nephronectin	glycoprotein	0.361691	4.40799	0.0820534	2.89897	0.00858477	27	0	0	0	0	0	0	0	0	0	0	0	0	0	0.49662	0	0	0	0	0	0	0	0	0	0	0	0	0	0	0.920629	0.358365	0	0	0.735608	0.816453	0	0	1	0.891342	0.199095	0	0.615462
205830665	Neural cell adhesion molecule 1	receptor	4.55078	51.6803	0.0880564	7.11899	5.07034e-07	535	0.0444752	0.0653396	0.050256	0.395257	0	0	0	0	0	0.023051	0	0.0229624	0.0705034	0.0472972	0.0387463	0.0127897	0	0	0.0848687	0.0481492	0	0	0.985785	0.0265256	0.554081	0.717467	0.181876	0.685746	0	0.0682599	0.671099	0.179967	0.350289	0.751655	0.46356	0.223837	1	0.356537	0.474035	0.564943	0.293077
290457668	Tenascin-X	Glycoprotein	5.28432	59.8597	0.0882784	6.94431	7.36054e-07	2927	0.00623306	0.0137357	0.0375638	0.161146	0	0.00258029	0	0	0.00673639	0.0129221	0.0366756	0	0.0518743	0.0298284	0.0271508	0	0.0245235	0.0256603	0.0523339	0.173198	0	0.0729897	0.33887	1	0.141001	0.21786	0.505152	0.0310017	0.159743	0.454404	0.740283	0.212583	0.173458	0.221581	0.301208	0.306729	0.667365	0.414016	0.276367	0.426036	0.243704
13431900	Sarcospan	cytoskeleton	1.33122	15.0433	0.0884924	4.11956	0.000488211	44	0	0	0	0.232053	0	0	0	0	0	0	0	0	0	0	0	0	0	0.147805	0	0.10365	0	0	0.720705	0.342606	0.282495	0.441278	0.106778	1	0	0.220412	0	0	0.150812	0.167387	0	0	0.461288	0.109644	0.122453	0	0.37854
1709586	Prolargin	Proteoglycans	96.5846	909.158	0.106235	6.98863	6.69372e-07	3980	0.00174313	0.00576197	0.0236364	0.17956	0.00156696	0.00432961	0.0193507	0	0.00282584	0.108413	0.0531482	0.00539984	0.037304	0.00834179	0.0227789	0	0.0822987	0.107642	0.0977928	0.088695	0.0241787	0.129277	0.290865	0.7766	0.192018	0.253079	0.186632	0.436963	1	0.04013	0.313086	0.417164	0.18946	0.210282	0.255184	0.0906534	0.828658	0.519029	0.376782	0.752827	0.606495
209572589	Asporin	Proteoglycans	40.9253	376.882	0.108589	5.49383	1.88611e-05	1595	0	0	0	0.0863383	0	0	0.0140601	0	0	0.0265856	0.0182923	0.00441392	0.0101643	0.022729	0.0335157	0.00245849	0.0448481	0.162778	0.039153	0.067873	0.0474336	0.111235	0.117985	0.520081	0.0308311	0.180601	0.0572086	0.0637821	1	0.301787	0.174775	0.232273	0.0987562	0.114592	0.210617	0.0764919	0.306642	0.561331	0.229624	0.506778	0.356796
2498553	Microfibrillar-associated protein 5	glycoprotein	18.6932	166.61	0.112197	5.81609	8.9809e-06	330	0	0	0	0.107797	0	0	0	0	0	0	0.142742	0.0688873	0	0	0.0774926	0	0.0194427	0.068661	0.0339475	0.0160497	0.0205636	0.192892	0.334795	0.344832	0.0583243	0.222073	0.0330684	0	0.526074	0.27304	0.238132	0.0514191	0.326937	0.544302	0.147497	0.0746123	1	0.390493	0.322344	0.484237	0.449385
118573110	Podocan	Proteoglycans	1.69818	13.2756	0.127917	3.01907	0.00653062	91	0	0	0	0.0752576	0	0	0.0382988	0	0	0.0965567	0.049827	0.0961858	0	0	0.0405754	0.026787	0.0407211	0	0	0	0	0.0403997	0.311644	1	0.0305388	0	0.0346295	0.463302	0.244848	0.285929	0.0453406	0.0538464	0.0489101	0	0	0.0520897	0.299202	0.0711177	0.0397131	0	0.204608
126825	Chymase	enzyme	90.8434	694.604	0.130784	7.51973	2.18967e-07	2045	0.00422709	0.0279456	0.0334357	0.297119	0	0	0.0573534	0	0	0.144596	0.0135668	0.00654731	0.0301541	0.00674295	0.0110478	0.00364675	0.00554373	0.208826	0.324263	0.151017	0.0117266	0.142999	0.355325	0.189082	0.340917	0.389661	0.146147	0.0252294	1	0.76879	0.864167	0.381191	0.239708	0.317785	0.65487	0.2482	0.882549	0.750346	0.551462	0.813085	0.635097
251757514	Epsilon-sarcoglycan	cytoskeleton	1.3899	10.4856	0.132553	3.64494	0.00151351	59	0	0	0.0841439	0.0902429	0	0	0.183699	0	0	0	0	0	0	0	0	0	0	0	0.170515	0.0806165	0	0.0968882	0.560548	0	0.219719	0.0858041	0.332199	1	0.146801	0.171432	0.217476	0.258274	0	0	0.105837	0	0.239186	0.170557	0.0952415	0.270253	0.9814
212276466	Tensin-1	cytoskeleton	26.8429	184.862	0.145205	3.01396	0.00660753	3884	0.0103967	0.00528716	0.0253034	0.0639669	0.0208486	0.0178777	0.0276207	0.00606565	0.00648244	0.0969926	0.0256676	0.017342	0.00855749	0.0229632	0.0219469	0.0220783	0.033563	0.0283969	0.0329636	0.0493511	0.00554655	0.0322575	0.129435	0.194607	0.11956	0.0709574	0.0651118	1	0.0741013	0.0773285	0.0630627	0.0721193	0.0932227	0.0699109	0.0716108	0.0281749	0.240185	0.145625	0.0480754	0.0507934	0.354147
730948	Metalloproteinase inhibitor 3	mmp inhibitor	5.20059	34.1927	0.152096	3.12839	0.00507933	90	0	0	0	0	0.0413129	0	0	0	0	0.142916	0	0	0	0	0.0600567	0.0396482	0.0602724	0.283799	0	0.0995084	0	0.0597966	0.288295	0.575605	0	0.0529559	0	0.274298	0.634211	0	0.0671099	0	0.0723931	0.321397	0.0653199	0	0.664285	1	0.352682	0	0.484554
129078	Mimecan	Proteoglycans	116.54	750.255	0.155335	4.20686	0.000396218	2603	0.00289858	0	0.00327533	0.0439092	0.00130281	0	0.00715056	0	0.00939794	0.0405621	0.034886	0.0157135	0.0292925	0.0462374	0.0757562	0.00375095	0.0931346	0.107396	0.0398242	0.0423633	0.0361851	0.152742	0.0709135	0.233381	0.055592	0.0434194	0.0290947	0.0670381	1	0.0333652	0.158725	0.206094	0.0753369	0.0760151	0.245126	0.102117	0.435262	0.338589	0.216878	0.557544	0.330441
118572668	Matrix Gla protein	regulator	10.0991	64.405	0.156806	4.14486	0.000459547	82	0	0.0671309	0	0.14767	0.0547683	0	0	0	0.0987688	0.0947317	0	0	0	0	0.079617	0.0525614	0.0799029	0	0	0.0659589	0.169019	0.0792721	0.305754	0.654066	0.119847	0.280814	0.0679498	1	0.48044	0	0.0889673	0.316972	0	0.106519	0	0	0.391396	0.348867	0.15585	0.663349	0.562075
158515408	Complement factor D	enzyme	12.2991	71.4301	0.172184	6.81795	9.66272e-07	242	0	0.0923726	0.0947313	0.338659	0.100482	0	0	0	0	0.086901	0.0448443	0.0432836	0	0	0	0.0482166	0	0	0.12798	0.302534	0.0775237	0	0.666139	1	0.549699	0.611803	0.467498	0.250183	0.165272	0.0643341	0.448872	0.290771	0.220095	0.390855	0.278027	0.0937615	0.0448803	0.416038	0.357418	0.253548	0.147318
156630892	Laminin subunit beta-2	glycoprotein	26.5363	151.845	0.174759	4.82374	9.09713e-05	3223	0.0108713	0	0	0.0285453	0	0	0.020114	0.0103067	0.0117492	0.154948	0.0174456	0.0252577	0.0215419	0.0520249	0.151535	0.023447	0.128317	0.187412	0.165959	0.168694	0.0276456	0.143807	0.0522839	0.632169	0.0516799	0.0375802	0.0141454	0.116253	0.74297	0.225249	0.132291	0.194814	0.205496	0.319946	0.128762	0.1763	0.998111	0.551951	0.132093	0.726627	0.62803
338817988	Matrilin-2	glycoprotein	2.23473	12.7675	0.175032	4.24054	0.000365552	152	0	0	0.0358239	0.115262	0	0	0.0391046	0	0	0.0492942	0.0508754	0	0.0376926	0	0.0828583	0	0	0	0.145192	0.377544	0	0.123749	0.198876	0.0567245	0.0623629	0.109592	0.0353581	0.331136	1	0.291946	0.324063	0.0549794	0.149818	0.221711	0.225299	0.0531858	0.560079	0.726141	0.121646	0.115059	0.250696
317373561	Neural cell adhesion molecule L1-like protein	regulator	2.00322	10.7704	0.185993	4.29017	0.000324636	172	0.0332108	0.0365931	0.15011	0.563466	0	0	0	0.0629717	0	0	0	0.10288	0	0	0.0433993	0	0	0	0.190121	0.0719086	0	0	1	0	0.130657	0.612287	0	0.0991093	0	0.152914	0.290977	0.0575939	0.313884	0.696762	0.283216	0.055715	0.693388	0.342302	0.5522	0.542388	0.131309
6226227	Retinoic acid receptor responder protein 2	regulator	3.15334	16.0265	0.196758	3.58631	0.001739	37	0.144642	0	0.163442	0.350577	0	0	0	0	0	0	0	0	0	0	0.189015	0.124784	0	0	0	0	0	0.188196	0.907345	0.258798	0.284522	1	0.161317	0.863293	0	0	0.211213	0	0	0	0	0.242653	0	0.165646	0	0	0.381256
212276471	Delta-sarcoglycan	cytoskeleton	15.2064	73.2545	0.207583	5.23973	3.41043e-05	281	0.0421535	0	0.0476326	0.255426	0.0378932	0.104701	0.0519947	0.0399641	0	0.196629	0.135291	0.0326456	0	0.0336211	0.0275427	0.0363663	0.138208	0.0325384	0.0965261	0.136907	0	0	0.370204	0.0754227	0.248759	0.267148	0.282079	0.786229	0.290857	0.38818	0.215442	0.219307	0.232403	0.147397	0.149782	0.106076	0.372349	0.3862	0.242616	0.11474	1
92058724	Basal cell adhesion molecule	Organizer	8.91184	38.7694	0.229868	5.71278	1.13791e-05	319	0.0622653	0.0228689	0.0938113	0.150916	0.0186574	0.0773276	0	0	0.168234	0.161357	0.0999196	0.0321474	0.0987047	0.033108	0.162734	0	0.163319	0.0640836	0.237632	0.112348	0	0.0540099	0.260396	0.779852	0.183722	0.21524	0.370366	0.185815	0.327335	0.143346	0.242462	0.21596	0.163468	0.362868	0.147497	0.174095	1	0.308998	0.504374	0.677932	0.3556
150416155	Transforming growth factor beta-1-induced transcript 1 protein	cytoskeleton	31.6334	135.424	0.233588	3.24004	0.00392123	827	0.0168954	0	0.00636382	0.0409506	0.0202505	0.0349709	0.090306	0.0213572	0.0456495	0.061297	0.045188	0.0523384	0.0401747	0.0269512	0.0809551	0.111748	0.125562	0.147805	0.0257922	0.0487764	0.0703061	0.168537	0.183709	0.0201533	0.0553912	0.0519151	0.0879351	1	0.0555131	0.0907581	0.156253	0.0683665	0.168555	0.137848	0.0800451	0.0566881	0.660275	0.322482	0.108047	0.102197	0.482453
129951	Decorin	Proteoglycans	397.649	1621.39	0.245252	6.37091	2.57307e-06	7627	0.0220202	0.0173306	0.0533193	0.150585	0.0141391	0.0175802	0.0717827	0.0104382	0.0713952	0.162633	0.181732	0.0633414	0.0645157	0.027599	0.0894099	0.029174	0.129955	0.0862013	0.127859	0.149847	0.0501792	0.161673	0.148987	0.36163	0.202655	0.215673	0.200856	0.212396	1	0.177431	0.205563	0.377781	0.235373	0.247491	0.261557	0.167556	0.405436	0.444916	0.256494	0.396731	0.443609
27151769	Dermatopontin	glycoprotein	42.8314	170.034	0.251899	4.32548	0.000298347	438	0	0.0133074	0.0272944	0.102455	0	0	0.029794	0.0229002	0.0587371	0.112672	0.0193811	0.0187066	0.0287182	0.0192656	0.157825	0.0520965	0.158392	0.0932258	0.110623	0.183051	0.100514	0.314284	0.12122	0.497015	0.0712718	0.0834989	0.0134698	0.054063	1	0.139022	0.352721	0.272279	0.114147	0.0422306	0.240319	0.303919	0.310347	0.33195	0.169918	0.788978	0.39793
730704	Serum amyloid P-component	regulator	221.044	844.334	0.261796	6.67305	1.32355e-06	2483	0.0719237	0.0458808	0.10266	0.165151	0.0714603	0.0658165	0.112061	0.165087	0.141144	0.323723	0.145792	0.140718	0.0540073	0.0301923	0.108829	0.0947068	0.134042	0.286356	0.234041	0.143436	0.162773	0.113283	0.579412	0.751812	0.186158	0.292246	0.223759	0.547892	1	0.906339	0.464329	0.754942	0.304108	0.45004	0.204451	0.101609	0.595797	0.77166	0.334073	0.377806	0.833159
13637934	Caveolin-1	transmembrane	259.892	885.78	0.293405	4.85484	8.45022e-05	2210	0.0748114	0.109907	0.130325	0.166215	0.0392294	0.0270984	0.0461384	0.135941	0.0909592	0.0484674	0.180079	0.115875	0.0444724	0.10442	0.203671	0.0779865	0.110378	0.110682	0.160602	0.114738	0.0172949	0.141952	0.359794	0.780823	0.423086	0.233467	0.177302	1	0.141339	0.301401	0.141106	0.124332	0.220957	0.25614	0.150634	0.214404	0.555691	0.335562	0.171435	0.305449	0.492982
125987815	Collagen alpha-1(XIV) chain	Collagen	239.943	810.141	0.296174	8.38795	3.82274e-08	20283	0.0833792	0.0474565	0.187186	0.434296	0.0337534	0.0665183	0.0749202	0.018846	0.110999	0.353729	0.230388	0.0838163	0.197606	0.0933673	0.253996	0.0967034	0.374396	0.284721	0.216848	0.199664	0.0582099	0.214099	0.581928	0.837808	0.599574	0.437749	0.405838	0.170552	0.971008	0.545353	0.562007	0.542952	0.505354	0.606268	0.539953	0.335337	0.815873	0.514746	0.62997	1	0.35368
229462922	Integrin alpha-9	Integrin alpha-9	1.47817	4.70521	0.314156	2.91017	0.00836967	69	0	0.228689	0	0.167685	0.0621915	0.171839	0	0	0	0	0	0	0	0.22072	0.45204	0	0	0	0.0792108	0	0	0.270049	0.173597	0	0	0.318874	0.154319	0.516153	0	0	0.101026	0	0.326937	0.120956	0.098331	0.116064	1	0	0.176973	0.627714	0
13431857	Beta-sarcoglycan	cytoskeleton	3.96625	12.109	0.327547	3.66724	0.00143552	56	0	0	0	0.459766	0	0	0	0	0	0.196629	0.405873	0.195874	0.150352	0.201727	0.165256	0.109099	0.3317	0	0	0.273815	0	0	0.634636	0	0.248759	0.291434	0.282079	0.188695	0.498612	0.291135	0.369329	0.438614	0.398404	0.221095	0.359478	0	0.406199	0.144825	0.323489	0	1
20141464	Lumican	Proteoglycans	471.707	1407.08	0.335238	7.72242	1.44377e-07	6754	0.0380948	0.0492115	0.0994518	0.214913	0.0330638	0.0391532	0.089116	0.00498155	0.0851815	0.126635	0.305661	0.126148	0.143684	0.0984858	0.276374	0.0815953	0.174	0.444124	0.147392	0.169233	0.251449	0.271758	0.242267	0.622847	0.294575	0.267915	0.190457	0.197968	0.722519	0.148185	0.326096	0.389548	0.310383	0.321529	0.41075	0.308524	1	0.525027	0.436832	0.879595	0.422427
317373499	Tetranectin	transmembrane	22.6918	66.6817	0.340301	4.52897	0.000183485	205	0.139383	0.153578	0.1575	0.112611	0.292357	0.0577002	0	0	0	0.0722406	0.149116	0.0719631	0.0552385	0.0741134	0.364287	0.200412	0.182798	0.286907	0	0.201196	0.451117	0.302257	0.932649	0.997557	0.365571	0.321215	0.466356	0.62393	0.0915937	0	0.746293	0.161145	0	0.324917	0.528282	0.233831	0.149236	0.53208	0.534817	0.674477	0
52783472	Spondin-1	Glycoprotein	16.286	46.709	0.348669	4.05215	0.000573593	557	0.193977	0.194302	0.0199264	0.427414	0.0475562	0	0	0	0	0.301609	0.537671	0	0.0419316	0.112519	0.0230442	0	0.208143	0.0272239	0.787416	0.305457	0	0.390055	0.619478	0.0631039	0.173441	0.406391	0.72769	0.368376	0.208587	0.974336	0.978521	0.428138	1	0.739935	0.426083	0.384587	0.198249	0.383707	0.293208	0.0639996	0.232409
2493789	Adiponectin	Adiponectin	10.2229	28.1569	0.363068	2.97309	0.00725408	100	0.0965269	0	0.0545367	0.233959	0.0867712	0	0.059531	0.27454	0.0782413	0.0750432	0.154901	0.14951	0.0573814	0	0	0.0832747	0.189889	0	0.0552585	0.104501	0	0.125593	0.423863	0.863548	0.189877	0.222451	0.376793	0.0720151	0.0951471	1	0.211431	0	0.0760252	0	0.205791	0.0809675	0.155025	0.165816	0.308647	0.175161	0.063608
317373598	Laminin subunit alpha-5	glycoprotein	32.0988	87.0891	0.368574	4.0662	0.000554637	4539	0.0277002	0.0225592	0	0.0306503	0.00757846	0.0119656	0.0683343	0.0844936	0.0195242	0.168535	0.110163	0.24437	0.0386609	0.0864522	0.254961	0.148579	0.127938	0.167336	0.2027	0.222958	0.0451047	0.139465	0.0528851	0.073266	0.0118454	0.0374693	0.0161184	0.068288	0.422623	0.263402	0.10552	0.11905	0.206786	0.520087	0.106129	0.193963	1	0.340675	0.141715	0.653454	0.419038
317373341	Complement factor I	enzyme	5.19162	12.6989	0.408823	3.67538	0.00140805	116	0.11178	0.184745	0	0	0	0.0694098	0	0	0.0906045	0.086901	0	0.0865672	0.0664485	0	0.146071	0.14465	0.219894	0.517697	0.19197	0.18152	0.542666	0	0.560959	1	0.16491	0.128801	0.436331	0.0833944	0.110182	0.128668	0.326453	0	0	0	0.317745	0	0.359043	0.256024	0.643352	0.507097	0.147318
108885292	Extracellular superoxide dismutase [Cu-Zn]	enzyme	111.505	264.479	0.421602	5.55617	1.63256e-05	1000	0.171123	0	0.38673	0.231778	0.0271461	0.0750064	0.0993284	0.209951	0.048955	0.140862	0.19384	0.077956	0.26329	0.594112	0.0920788	0.147629	0.171618	0.0776999	0.576248	0.435903	0.0139624	0.170263	0.479901	0.648379	0.396015	0.336366	0.336795	0.67589	0.436574	0.30126	0.42627	0.279303	0.269554	0.351975	0.457821	0.202643	0.404159	0.507223	0.360487	0.438388	0.769449
229462879	Dystroglycan	enzyme	9.49459	21.591	0.439748	4.75133	0.000108041	320	0.168228	0.111216	0.30415	0.693165	0.0604901	0.125354	0.166002	0	0.0545437	0.104629	0.647908	0.260567	0.400019	0	0.131902	0.145132	0.264752	0	0.308176	0.473524	0	0.043777	0.759817	0.361199	0.496377	0.969222	0.262671	0.45183	0.198987	0	0.786096	0.0583478	0.688985	1	0.191282	0	0.810536	0.423846	0.602461	0.244217	0.354741
23503037	Leucine-rich alpha-2-glycoprotein	Leucine-rich alpha-2-glycoprotein	28.5736	64.5562	0.442615	3.01077	0.00665586	356	0.0868818	0.0797751	0.0327249	0.105291	0.0130168	0.0539495	0.0178609	0	0.117372	0.0225149	0	0.0224284	0.189375	0.0461972	0.43522	0.0499692	0.132934	0.380031	0.149211	0.2665	0.0401708	0	0.0908358	0.751352	0.028484	0.166853	0.0807484	0.0648192	0.142733	0	0.338319	0.0251116	0	0.0506327	0.329295	0.0728772	1	0.348245	0.537093	0.604358	0.209925
2506877	Mucin-2	regulator	98.7419	204.348	0.483204	3.41264	0.00261917	17498	0.109495	0.0702667	0.766837	0.8946	0.0216327	0.0956362	0.155094	0.418655	0.000975306	0.0477075	0.190193	0.0130459	0.265369	0.449136	0.0660399	0.0166088	0.140444	0.0733741	0.229376	0.285279	0.0158555	0.477498	0.693663	0.0645867	0.640833	0.614898	0.408627	0.064634	0.230093	1	0.542047	0.381858	0.886083	0.783617	0.87561	0.698429	0.0367165	0.304533	0.286247	0.16485	0.0182367
311033452	Fibrillin-1	glycoprotein	203.763	419.196	0.48608	4.10671	0.00050344	18588	0.0319637	0.0258273	0.0510472	0.247396	0	0.00317567	0.178205	0.17374	0.123671	0.194158	0.313232	0.320154	0.140862	0.152963	0.393748	0.205896	0.181093	0.490825	0.070265	0.181326	0.110545	0.302211	0.293012	0.85481	0.0909596	0.283844	0.0869827	0.00890285	0.568803	0.540613	0.298721	0.203248	0.40951	0.629617	0.192018	0.342471	1	0.322128	0.208225	0.702989	0.215685
251757450	Nidogen-1	Nidogen-1	87.8388	180.219	0.4874	3.30653	0.00335824	3508	0.0304093	0.0272238	0.00644284	0.0829181	0.0324614	0.0566482	0.185199	0.115319	0.163298	0.271873	0.143347	0.19429	0.0790874	0.0576034	0.32039	0.150848	0.254242	0.214191	0.339462	0.234565	0.134449	0.155792	0.0858416	0.615506	0.0579483	0.0656997	0.0233166	0.260903	0.588251	0.192521	0.13044	0.184574	0.12574	0.196048	0.132364	0.175364	0.720364	0.376548	0.158006	0.465595	0.553569
68839886	Collagen alpha-1(XV) chain	Collagen	31.3781	64.3046	0.48796	5.46445	2.0192e-05	1430	0.179119	0.122176	0.0771052	0.41347	0.0766744	0.0635569	0.284061	0.0485189	0.248893	0.305031	0.355878	0.885155	0.0912681	0.0816362	0.590748	0.294339	0.313214	0.210686	0.292972	0.277023	0.354933	0.233056	0.513658	0.991984	0.343954	0.540557	0.199769	0.178179	0.924832	0.589093	0.498209	0.325419	0.44338	0.745619	0.387936	0.271875	1	0.634928	0.294551	0.433381	0.404687
125987812	Collagen alpha-2(VI) chain	Collagen	427.346	862.542	0.495449	3.96803	0.000701281	13878	0.0288941	0.0254694	0.0333752	0.206206	0.00692635	0.0318966	0.15919	0.0998334	0.340378	0.339444	0.268931	0.163103	0.192375	0.125982	0.315491	0.126298	0.331782	0.318195	0.280828	0.302382	0.280549	0.387643	0.16917	0.538811	0.160407	0.193104	0.110998	0.142754	1	0.208427	0.282222	0.414225	0.264994	0.342389	0.315761	0.292993	0.843535	0.558853	0.232411	0.753856	0.605902
145559462	Peripheral plasma membrane protein CASK	enzyme	47.3869	22.0691	2.14721	3.76585	0.00113565	791	0.556215	0.642758	0.751147	0.49322	1	0.99403	0.200801	0.874589	0.153948	0.0843746	0.195932	0.126076	0.0806458	0.692496	0.354562	0.526667	0.551545	0.272267	0.279584	0.249677	0.0188175	0.194164	0.272326	0	0.253516	0.484592	0.499297	0.0607275	0.0534892	0.874492	0.237721	0.0941058	0.0427393	0.0474365	0.192817	0.227589	0.0653633	0.108754	0.225567	0.0246177	0
30316322	Neutrophil defensin 1	Neutrophil defensin 1	1661.01	773.309	2.14792	2.91321	0.00831205	2525	0.120156	0.12798	0.101831	0.0291231	0.221425	0.290984	0.227252	0.429082	0.301923	0.28024	0.366357	0.319487	0.164285	0.0734736	0.0235527	0.0587407	0.199604	0.117482	0.121521	0.0672091	1	0.239718	0.105525	0.0573302	0.0649983	0.0138453	0.0804051	0.0986085	0.102647	0.285842	0.0906536	0.152808	0.100945	0.325613	0.0996208	0.0201576	0.0321624	0.0481618	0.153681	0.174432	0.0448681
74719401	integral component of membrane	integral component of membrane	75.4933	35.0768	2.15223	3.67102	0.00142272	227	0.588534	0.495891	0.234717	0.0839099	0.0933622	0.171977	0.170808	0.787717	0.448983	0.215316	1	0.643465	0.0823201	0.497019	0.542884	0.448001	0.0454028	0.748244	0	0	0.192081	0.180178	0.0868685	0	0	0.159565	0.0772216	0.15497	0	0.717306	0.0505535	0.0600372	0.3272	0.665793	0	0.290392	0.389202	0.039647	0.309952	0.125644	0
124970	Integrin beta-5	receptor	7.37629	3.38485	2.17921	2.91744	0.00823274	105	0.508333	0.373402	0.0957342	0	0.228479	0	0.104501	0	0.824074	0.526926	0.271914	0	0.705096	0.270293	0.221427	0.365453	1	0.392383	0.582009	0.642047	0.35255	0.330702	0.212587	0	0.166656	0.292869	0.188979	0.126416	0	0.195046	0.247432	0	0.133455	0	0	0.142131	0.272133	0.485127	0.325081	0	0.111658
215274252	Insulin-degrading enzyme	enzyme	63.593	28.5341	2.22867	5.83305	8.63955e-06	1126	0.583822	0.523346	0.491984	0.407725	0.604873	0.405537	0.231903	0.469066	0.657702	0.153858	0.285828	0.827643	1	0.331479	0.40086	0.401228	0.467187	0.50412	0.362542	0.460647	0.233335	0.205999	0.248295	0.10623	0.194648	0.399072	0.286938	0.044295	0.0390153	0.410053	0.202295	0.051481	0.171459	0.328704	0.210963	0.166005	0.238382	0.135987	0.278435	0.287301	0.0652066
6174926	Myeloblastin	enzyme	223.739	95.35	2.3465	3.32594	0.0032093	928	0.571224	0.295627	0.0586792	0.0104887	0.241186	0.214972	0.33094	0.229751	0.715567	0.161487	1	0.308327	0.27783	0.0414183	0.384543	0.104534	0.488081	0.641352	0.465738	0.206137	0.73231	0.259005	0.141161	0.154857	0.0170249	0	0.0289581	0.0387426	0.0341248	0	0.0505535	0	0.177233	0.317765	0.049205	0	0.959104	0.0297353	0.420649	0.408343	0.273758
9973182	EGF-containing fibulin-like extracellular matrix protein 1	glycoprotein	87.1406	36.2671	2.40275	3.67603	0.00140589	683	0.05389	0.0237513	0	0.039185	0.0290661	0.0267705	0.518475	0.326983	0.192198	0.30165	0.449693	0.701147	0.525382	0.275085	1	0.464915	0.607809	0.615648	0.271483	0.163357	0.1794	0.462776	0.0270444	0.0771376	0.0424025	0.0745153	0.0961644	0.176903	0.148735	0.322568	0.0786931	0.0373823	0.254665	0.207279	0.0765941	0.162732	0.294267	0.135775	0.0137852	0.0977905	0.0852282
26392456	Fermitin family homolog 1	regulator	87.1509	35.7854	2.43537	3.72738	0.00124446	1016	1	0.472218	0.622641	0.185492	0.22932	0.684315	0.906215	0.677186	0.0661685	0.126928	0.0327498	0.474151	0.533801	0.78131	0.600053	0.730662	0.107059	0.409581	0.035049	0.331411	0.339694	0.053107	0.256043	0.0912876	0.0501807	0.176368	0.364175	0.867868	0.0603493	0.0469832	0.0596021	0.0707834	0.0803679	0.160561	0.0145031	0.273896	0.245821	0.151917	0.11746	0.0370333	0.201724
3041681	Endoglin	receptor	16.6725	6.59931	2.52639	4.02628	0.000610165	179	0.290284	0.159924	0.0410019	0.131921	0.0326183	0.315442	0.223784	0	1	0.169257	0.349373	0.393417	0.517688	0.0578817	0.284504	0.125216	0.475876	0.224071	0.54008	0.353547	0.150993	0.377695	0.0910485	0.19477	0.0356883	0.209054	0.0809375	0	0	0	0.26493	0	0.114315	0.0634391	0.0515728	0.0608732	0.291378	0.0415548	0.185638	0.197535	0.286932
17368715	integral component of membrane	integral component of membrane	7.02218	2.76221	2.54224	3.15338	0.0047943	149	0.0447779	0.296029	0.404785	0.217062	0.402523	0.16683	0.0552318	0.0849044	0.0725908	0	0.143714	0.346781	0.21295	1	0.58515	0.927129	0.176175	0.138257	0	0.193908	0.248443	0.291308	0.224716	0	0.044041	0.206386	0.14982	0	0	0.103087	0.130774	0	0	0	0.127286	0.375601	0.0719147	0.102561	0.171814	0.0812554	0
116241264	Beta-1,4-galactosyltransferase 1	enzyme	25.2553	9.6086	2.6284	3.31858	0.00326497	158	0.138804	0.10196	0.104563	0.112142	0.332734	0.114921	0.0570696	0.965025	0.450037	0	0.222744	0.214992	0.165027	0.295221	0.604621	0.478989	0.242717	1	0.158921	0.30054	0.898483	0.301001	0.0580482	0	0.182026	0.106627	0.154806	0	0	0.532585	0.135126	0	0.291527	0.161783	0.197282	0	0	0.105974	0.236708	0	0
74728002	Adipocyte enhancer-binding protein 1	glycoprotein	46.77	17.3255	2.69949	3.06806	0.00583657	869	0.198815	0.0635988	0.0289879	0.0466335	0.219077	0.294698	0.221498	0.0972843	0.13516	0.139607	0.236711	0.347677	0.10675	0.0511522	0.259807	0.221315	0.311206	1	0.139515	0.319386	0.524857	0.458952	0.120694	0.0459002	0.0756939	0.0738996	0.0858329	0.545464	0.0126434	0.0295295	0.121747	0.022244	0.0101024	0.0224254	0.0455767	0.064555	0.113301	0.0661024	0.0328111	0.0465516	0.109881
88911345	Integrin alpha-L	receptor	4.95221	1.8324	2.70258	3.17062	0.00460686	100	0.33644	0.556055	0	0.101931	0	0.313369	0	0	0	0.13078	0	0.390831	1	0.26834	0.65948	0.507937	0.992772	0	0.866703	0.45529	0.700004	0.328312	0.105525	0	0.165451	0.193835	0.28142	0	0	0	0.245643	0	0	0.147052	0.358637	0.141104	0.270166	0.288972	0.107577	0	0
74760780	Mitochondrial import inner membrane translocase subunit TIM14	regulator	110.308	39.0106	2.82765	3.73521	0.0012215	232	0.453785	1	0.444398	0.183311	0.897429	0.488417	0.186575	0	0.0980859	0.0940766	0	0.374861	0.143871	0.193031	0.197666	0.548079	0.0793504	0.140111	0.242459	0.196509	0.0419625	0.039362	0.113865	0.216514	0.148772	0.209154	0.37114	0.180561	0	0	0	0.15739	0	0	0.0859955	0.0507518	0.0485862	0.0346455	0.038693	0.109794	0.119612
1708572	Integrin alpha-M	receptor	65.0842	20.8314	3.12433	3.18082	0.00449927	1155	0.368756	0.178046	0.0468186	0.0853607	0.0446948	0.118349	0.0562168	0.0707062	0.450029	0.115961	0.325799	0.109098	0.334974	0.0462652	0.146189	0.0679152	0.423841	0.243066	0.237192	0.251193	1	0.129383	0.0415861	0.103787	0.0489016	0.0859363	0.0508308	0	0	0.00953867	0.0363018	0.0215559	0.0195798	0.123146	0.00588892	0.0973126	0.279481	0.03796	0.206674	0.157891	0.043685
20141241	Serpin H1	protease inhibitor	1009.69	305.799	3.30181	7.18545	4.40473e-07	6337	0.445893	0.16511	0.0743385	0.0974438	0.376187	0.413048	0.631138	0.845468	0.93615	0.602379	1	0.51798	0.419325	0.227375	0.575521	0.681067	0.977825	0.928173	0.441473	0.642977	0.430915	0.611072	0.139856	0.189643	0.0772863	0.0884394	0.0998672	0.10089	0.15131	0.420707	0.170785	0.0919044	0.149687	0.108628	0.109088	0.0827746	0.275882	0.203002	0.182309	0.235444	0.289012
6093731	Procollagen-lysine	enzyme	78.9685	22.9981	3.4337	7.14362	4.81231e-07	908	0.247486	0.331971	0.571467	0.299924	0.783493	0.775067	0.530894	0.36725	0.732639	0.284423	0.155407	0.249997	0.217483	0.171645	0.576514	0.352754	0.395131	0.697693	0.209437	0.419369	1	0.420013	0.161999	0.0770107	0.063499	0.185982	0.228015	0.144501	0.0212129	0.173404	0.0942762	0.149283	0.0847485	0.0188125	0.0458808	0.10831	0.207376	0.0739371	0.151387	0.156207	0.0709066
116242792	Transcription activator BRG1	regulator	24.8988	6.88756	3.61504	4.93049	7.06403e-05	663	0.628448	0.923269	0.315615	0.18617	0.590041	0.971255	0.223937	0.582567	0.158479	0.130287	0.201699	0.475884	0.132831	0.646046	0.638746	1	0.109893	0.0862401	0.111927	0.196549	0.213085	0.417929	0.157692	0.0499752	0.0961497	0.273566	0.451691	0.333413	0.0275318	0.353662	0.0611796	0.0242189	0.0439973	0.0976654	0.0396985	0.117144	0.022429	0.0319871	0.0893101	0.0506845	0.0184056
1346922	Poliovirus receptor	Poliovirus receptor	6.80196	1.78055	3.82014	3.31037	0.00332828	46	0.246742	0.679676	0.139406	0	0.221804	0.153215	0	0	1	0	0	0.191088	0.880069	0	0.161219	0.212866	0.485394	0	0.423755	0.667811	0	0	0	0	0	0.142157	0.137594	0	0	0	0.180153	0	0	0	0.350695	0	0	0.141286	0.315585	0	0.162595
116862	Neutrophil collagenase	mmp	17.2335	4.45518	3.86819	2.95847	0.0074997	120	0.925281	0.566397	0.29043	0.0622962	0.0924184	0.127679	0.190216	0.194938	1	0	0.824909	0	0.550043	0	0	0	0.202247	0.238075	0.529693	0.111302	0.285209	0.267534	0.0644927	0.367899	0	0	0	0	0	0	0.0750636	0	0	0	0	0	0.5779	0	0.328734	0.0932803	0.0677477
172045828	Peroxidasin homolog	glycoprotein	21.3213	5.38495	3.95943	3.1154	0.00523391	478	0.111499	0.102379	0	0.0450414	0.125288	0.126932	0.0114608	0.0528541	0.36151	0.0288944	0.0894638	0.388576	0.077329	0.0444652	0.485685	0.424846	0.1706	0.559433	1	0.100592	0.2191	0.0483581	0	0.0332498	0	0.0428259	0.0310884	0.235692	0	0	0.0678405	0	0	0.0162448	0	0.0311755	0.193994	0.0638455	0.0118841	0.0505826	0.0612287
2497600	Laminin subunit beta-3	glycoprotein	8.54625	2.14158	3.99063	3.0323	0.00633583	153	0.0684219	0.263866	0.193288	0.124379	0.399793	0.12746	0.0843956	0.259472	0	0.0531934	0.274498	0.211956	0	0.545724	0.402356	0.177085	0.0448668	0	0.0391693	1	0.901614	0.17805	0.0858429	0	0	0.157681	0.15262	0	0	0.0787597	0.0499566	0	0.0538895	0	0.0486241	0.0573928	0.164831	0.0391789	0.0437561	0.186241	0
8134597	NADPH oxidase 1	enzyme	24.9465	6.13193	4.06829	3.74198	0.00120199	205	0.410851	0.161676	0.232126	0.142258	0.105522	0.473792	0	0.834668	0.0475744	0	0.0470935	1	0.174453	0.702191	0.498543	0.658255	0.153949	0.0906105	0	0	0.40706	0.305467	0.0368185	0	0.0288635	0.101446	0	0.30652	0	0	0	0	0	0	0.0834205	0.393857	0.188525	0	0.112603	0.0532531	0
21759332	Rho GTPase-activating protein 26	Rho GTPase-activating protein 26	2.90234	0.700876	4.14101	3.12254	0.00514842	36	0	0.726379	0.595942	0.159784	0.711135	0.163743	0	1	0	0.205006	0.211582	0	0	0.630962	0	0	0.172916	0	0	0.28548	0	0	0.165418	0	0.259356	0.151925	0.294096	0	0	0.303538	0	0	0	0	0	0	0	0	0	0	0
135850	Metalloproteinase inhibitor 1	mmp inhibitor	34.9975	8.40984	4.16149	4.48212	0.000205195	109	0.323875	0	0.512361	0.0784997	0.291142	0.0804445	0.159795	0	0.105009	0.402866	0.519736	0.300989	0.0770124	0.309982	0.169294	0.502939	0.339804	1	0.296653	0.631134	0.718787	0.505682	0.0812675	0.115898	0.063709	0	0.144485	0	0	0	0	0.112332	0	0.113248	0.18413	0	0.104031	0	0	0	0.341477
112927	Amyloid beta A4 protein	regulator	11.0395	2.60634	4.23565	3.83322	0.000967327	138	0.87508	0.9642	0.384541	0.176749	0.305915	0.0603759	0.179896	0.276543	0.236436	0	0.156031	0.1506	0.2312	0.310201	0.38118	0.293588	0.127516	0	0.278308	1	0	0.0632547	0.426955	0.0869847	0.0956308	0.112037	0.0542202	0	0	0	0.070991	0	0.229739	0	0	0.163116	0	0.0556754	0	0	0
317373419	Matrix metalloproteinase-14	mmp	12.4067	2.76666	4.48435	4.39179	0.000254613	104	0.623154	0	0.156478	0.16782	0.311207	0.343955	0.42702	0.262572	0.673475	0.430631	1	0.321733	0	0	0.180961	0.238934	0.454028	0.962028	0.396373	0.674632	0	0.180178	0.173737	0	0.0680998	0.159565	0.0772216	0	0	0.318803	0.101107	0.240149	0	0	0	0	0.1112	0	0	0.125644	0.365011
635377434	Mucin-13	regulator	64.7521	12.2675	5.27836	3.05683	0.00598912	505	0.38865	0.142744	0.0861111	0.120058	0.458977	0.331242	0.225593	0.0288992	0.0988317	0.011849	0	0.0590174	0.063422	0.0243123	0.219086	0.144636	0.0799538	1	0.0523505	0.247504	0.0739927	0.0793226	0.0764871	0	0.0749518	0.122934	0.0934905	0.0113709	0.0600933	0	0.022256	0.0132156	0.0360121	0.0133233	0.0866494	0.0255689	0	0.00872724	0.0389872	0.0138286	0.0100434
146345397	Collagen alpha-1(XII) chain	Collagen	325.606	60.3159	5.39834	4.5974	0.000155853	13415	0.0678781	0.0380365	0.00832751	0.0173922	0.100418	0.100676	0.236343	0.152975	0.570946	0.270789	0.512266	0.396512	0.114827	0.0921904	0.365958	0.33295	0.498514	1	0.180301	0.283443	0.415885	0.282616	0.0248182	0.0853619	0.0148781	0.0227938	0.0229273	0.0972312	0.0558202	0.0241098	0.0640026	0.0154709	0.0134417	0.040688	0.0336285	0.011062	0.0853426	0.0612997	0.0198438	0.0964274	0.114507
74749412	Olfactomedin-4	regulator	433.727	74.3969	5.82991	3.9785	0.000683954	3044	1	0.877631	0.0437976	0.112733	0.0331002	0.168475	0.831868	0.734931	0.229346	0.0241064	0.702851	0.0120069	0.232715	0.562639	0.354553	0.0317665	0.144872	0.119675	0.0909735	0.0650404	0.23118	0.0882544	0.0437655	0.0728178	0.00953045	0.0982559	0	0.0173503	0.187208	0.147232	0.00282995	0	0.116004	0.0880942	0.00550893	0.0292607	0.040462	0.00221941	0.158637	0.0914349	0.0127707
78099790	Procollagen-lysine	enzyme	49.3331	7.11352	6.93511	7.28366	3.58146e-07	491	0.185976	0.0819664	0.0210148	0.135228	0.652	0.277157	0.527605	0.564212	0.602981	0.809667	0.746106	0.288056	0.287443	0.118665	0.534665	0.44924	1	0.717775	0.42586	0.845622	0.464334	0.677535	0.0466654	0.0332754	0	0.107147	0.12445	0.0832496	0.0366634	0.0428149	0.0271571	0.0322517	0	0	0.0264328	0.0935987	0.0298682	0.106491	0.142719	0.0337477	0.0980414
23396609	Insulin-like growth factor-binding protein 7	glycoprotein	18.7284	2.63799	7.09948	4.02475	0.000612413	74	0.322811	0	0	0	0.0725464	0.200451	0.199087	0	0.13083	0.250964	0.259014	1	0	0.25747	0.527305	0.556985	0.952558	0.373768	0.277199	0.524217	0.223883	0.525021	0.101251	0	0	0.278975	0	0	0	0	0	0	0	0	0	0	0.129611	0.0924223	0	0	0.212722
296439311	Latent-transforming growth factor beta-binding protein 2	glycoprotein	5.79723	0.724132	8.00576	3.32297	0.00323169	139	0.215208	0.0790417	0.02702	0	0.0214952	0.0296964	0.147472	0.18136	0.193822	0.148719	0.30698	1	0.426441	0	0.218734	0.206291	0.28224	0.0738308	0.0821329	0.207098	0	0.0933371	0.0300002	0.0855683	0.0235184	0	0.0266686	0	0	0	0.0349175	0	0	0	0	0	0.23042	0	0.0611672	0	0
109892809	Prolyl 3-hydroxylase 1	enzyme	40.2125	4.39475	9.15014	5.92286	7.04096e-06	376	0.151068	0.0416132	0	0.114423	0.339499	0.211063	0.372672	0.358053	0.7347	0.587224	1	0.38023	0.269411	0.150612	0.641591	0.244364	0.916312	0.466438	0.151342	0.327094	0.62863	0.638812	0.0473828	0.101361	0.0185727	0.108795	0.0210604	0.0563529	0	0.217365	0.0551492	0	0.0297454	0	0	0	0.0909822	0	0.0241521	0.0342665	0
62906878	Procollagen-lysine	enzyme	29.8311	2.99451	9.96192	4.68446	0.000126663	294	0.232526	0.036601	0.0375356	0.181153	0.373259	0.103134	0.163892	0.094478	0.269253	0.335722	0.133266	0.102902	0.138227	0.132471	0.282156	0.358219	0.500993	1	0.114097	0.161829	0.668103	0.280934	0.0208378	0.0891522	0	0.191381	0.0185238	0	0.0327431	0	0.0242533	0	0	0	0.0236064	0.0278635	0	0	0.0637292	0	0
45476992	G-protein coupled receptor 56	receptor	2.27794	0.137918	16.5167	2.88303	0.00889997	23	1	0.367281	0.18833	0	0.449466	0.620952	0	0	0	0	0	0	0.396307	0.797587	0	0.28757	0	0	0	0	0	0	0	0	0	0	0	0.248687	0	0	0	0	0	0	0	0	0	0	0	0	0
205831094	Microfibrillar-associated protein 1	glycoprotein	3.11785	0.143508	21.7259	3.04165	0.00620134	19	0.765238	0.843173	0	0	0.229299	0.950353	0	0.483662	0	0	0	0	0	0.406896	1	0.440119	0	0	0	0	0	0.33189	0	0	0.250881	0	0	0	0	0	0	0	0	0	0	0	0	0	0	0	0
84028186	Chitinase-3-like protein 1	regulator	10.7911	0.427812	25.224	2.93872	0.00784438	50	0.205618	0	0	0	0	0.127679	0.0634054	0	1	0.0799271	0.329963	0	0.366695	0	0	0.0443472	0.337079	0	0.294274	0.111302	0.356511	0	0	0	0	0	0	0	0	0	0	0	0	0	0	0	0	0	0.131494	0	0
229462757	Serpin B5	protease inhibitor	249.288	9.85406	25.298	4.32924	0.000295679	1229	0.0269037	0.696627	0.542145	0.0597743	0.741663	0.189334	0.121677	0.382596	0.0654217	0.00697195	0.546864	0.0277807	0.0319864	0.429161	0.181646	0	0.105851	0.110758	0.0564722	1	0.864527	0.355885	0.0281281	0.0160457	0.0176406	0.0103335	0.0200036	0.0735968	0	0	0.0261908	0	0.00706318	0.0156789	0	0	0	0	0	0.00813673	0
129283	SPARC	glycoprotein	19.5189	0.583106	33.474	2.90469	0.00847418	70	0	0	0	0	0.0415917	0	0	0	0.450037	0	0.890975	0.143328	0.110018	0	0.241848	0.439074	0.667471	1	0.0529737	0.05009	0.0641774	0.1204	0	0	0	0.0533133	0	0	0	0	0	0	0	0	0	0	0.0743077	0	0	0	0
1345650	Collagen alpha-1(VII) chain	Collagen	8.1224	0.129154	62.8894	4.06007	0.000562832	291	0	0	0	0	0.0154304	0	0	0.553304	0.139135	0.240206	0.413185	0.398805	0.0408161	0	0.112156	0.72562	0.51777	0.900989	0.707509	0.576078	1	0.067002	0	0	0.0168827	0	0	0	0	0	0.0250655	0	0	0	0	0.0287966	0	0	0	0.0311485	0
17372894	Cartilage-associated protein	regulator	12.4384	0.18406	67.5777	3.41301	0.00261689	69	0.115914	0.0638594	0	0	0.312596	0	0.28595	0	0.375822	0	0.279017	0	0.137812	0	0.075737	1	0.912109	0.178948	0.265428	0.188234	0.321564	0	0	0	0	0.0667822	0	0	0	0	0	0	0	0	0	0	0	0	0	0	0
156631025	von Willebrand factor A domain-containing protein 9	glycoprotein	3.3032	0	1000	3.3431	0.00308301	22	0	0.182455	0	0	0	0.205648	0	0.313981	0	0.257472	0.265731	0.512966	0.196875	0.264147	0.865566	1	0	0	0	0.358541	0	0	0	0	0	0	0	0	0	0	0	0	0	0	0	0	0	0	0	0	0
17366074	Anthrax toxin receptor 1	receptor	3.33762	0	1000	2.92496	0.00809344	22	0	0	0	0	0	0.157825	0.156752	0	0	0.197597	0.611807	0.196838	0	0	0	0.109636	1	0.588575	0	0.550326	0	0.165351	0	0	0	0	0	0	0	0	0	0	0	0	0	0	0	0	0	0	0
57012959	SWI/SNF complex subunit SMARCC2	SWI_SNF	50.2156	23.9206	2.09926	5.00653	5.90211e-05	1090	1	0.806227	0.523648	0.443372	0.482354	0.999582	0.210591	0.994308	0.316318	0.132732	0.54796	0.812224	0.623459	0.369613	0.605582	0.789064	0.303878	0.0753075	0.390953	0.488494	0.135325	0.555357	0.367203	0	0.287866	0.46372	0.557643	0.272949	0.0480832	0.758034	0.195888	0.0422974	0.268939	0.490385	0.138664	0.16367	0.391715	0.139661	0.233965	0.177037	0.0803618
259016275	Metastasis-associated protein MTA1	Metastasis-associated protein MTA1	7.84811	3.62912	2.16253	3.38322	0.0028064	100	0.370143	0.713719	0.209127	0.112142	0.0831834	0.919365	0.114139	0.350918	0.150012	0.287761	0.296992	0	0	0.442832	0.846469	0.957979	0.121358	1	0.211895	0.30054	0.25671	0.361201	0.580482	0.165568	0.364051	0.106627	0.206408	0.414225	0	0	0.270251	0.160475	0	0	0.131521	0	0.445846	0.105974	0	0.503755	0
3334209	Histone acetyltransferase type B catalytic subunit	K-acetyltransferases	51.7608	22.7806	2.27215	4.73735	0.000111691	364	0.382318	0.30892	0.115203	0.277994	0.389501	0.189921	0.157191	0.869905	0.578467	0	0.163605	0.157912	1	0.447233	0.233149	0.461761	0.568254	0.275438	0.291819	0.33112	0.601013	0.82907	0.0639547	0	0.125342	0.264321	0.142131	0	0.100494	0.645453	0.186093	0.0442008	0.0802975	0.0891224	0.144904	0.34207	0.204671	0.145946	0.293393	0.370008	0.0671826
209572723	SWI/SNF complex subunit SMARCC1	SWI_SNF	34.3911	14.3729	2.39278	4.89904	7.61002e-05	635	0.744554	0.598195	0.262915	0.244376	0.348596	0.905401	0.0382657	1	0.352047	0.0964734	0.572516	0.864925	0.608586	0.247436	0.364864	0.508514	0.122058	0.119734	0.248636	0.40303	0.107579	0.444013	0.233531	0	0.167819	0.232356	0.328696	0.162016	0.0305796	0.749917	0.0906031	0	0.268773	0.433909	0.0881864	0.0260224	0.224208	0.0355282	0.218233	0.197034	0.0613295
6831678	Histone deacetylase complex subunit SAP18	Sin3	64.69	25.405	2.54635	4.9952	6.06214e-05	179	0.553108	0.365663	1	0.0670302	0.74581	0.343454	0	0	0.0896659	0	0.0887595	0.428352	0.0657602	0.794073	0.433675	0.954344	0.290155	0.256167	0.253309	0.479039	0.690486	0.647695	0.277574	0	0.761607	0.0637332	0.185062	0.0825306	0.10904	0	0	0.0959196	0.174252	0	0	0.463951	0.0888308	0.190029	0.070743	0	0
37999759	Paired amphipathic helix protein Sin3a	Paired amphipathic helix protein Sin3a	7.97378	3.07715	2.59129	3.10552	0.00535449	172	0.339038	0.581103	0.255404	0.228263	0.304772	0.467836	0	1	0.0610693	0	0	0.175044	0.223938	0.781191	0.443049	0.714979	0.0494044	0	0	0.0407828	0.156758	0.147043	0.283574	0	0.0741018	0.260443	0.462152	0.224838	0	0.3469	0	0	0	0	0	0.126394	0.363003	0	0.0481814	0	0
23396874	F-box-like/WD repeat-containing protein TBL1XR1	N-CoR_SMRT	25.8665	9.51331	2.71898	4.28579	0.000328051	226	1	0.5933	0.260764	0.372887	0.311169	0.191062	0.0948815	0.802205	0.311756	0	0.0617208	0.0595728	0.41155	0.674881	0.402087	0.497717	0.201765	0.41564	0.352288	0.707859	0.160048	0.100086	0.33778	0	0.340457	0.265909	0.128687	0	0	0.354181	0.224654	0	0	0	0	0.193571	0.123541	0.0440468	0.295156	0.209381	0
29840793	Metastasis-associated protein MTA2	Mi-2_NuRD	65.972	23.7401	2.77893	7.48227	2.36628e-07	750	1	0.852369	0.554329	0.365851	0.84805	0.960719	0.581821	0.715518	0.550572	0.469393	0.181669	0.175346	0.403784	0.541757	0.665719	0.748767	0.692855	0.320412	0.388846	0.755783	0.471084	0.736484	0.260391	0.202555	0.50105	0.456561	0.483992	0.16892	0.148786	0.217187	0.220415	0.229044	0.029721	0.0659747	0.160902	0.284878	0.151512	0.108039	0.289587	0.136953	0.0994667
322510105	SWI/SNF-related matrix-associated actin-dependent regulator of chromatin subfamily D member 2	SWI_SNF	20.4105	7.2225	2.82596	3.20564	0.00424759	193	0.518612	1	0.68369	0.209499	0.349648	0.697738	0.159922	0.0819459	0	0	0.0693531	0.0669394	0.154147	0.689396	0.621236	0.78297	0.170037	0.266878	0.247407	0.374302	0	0.168694	0.271107	0	0.212532	0.248993	0.482	0.128972	0	0	0.126217	0	0.136154	0.151117	0.0614254	0	0.138818	0.0989872	0.165827	0.156848	0
51315808	Lysine-specific histone demethylase 1A	CoREST	20.9959	7.27796	2.88486	4.43919	0.000227352	308	0.546396	0.665415	0.162478	0.38336	0.387768	1	0.390186	0.27264	0.18648	0.357714	0.184594	0.35634	0.170953	0.321114	0.3758	0.818714	0.113145	0.0443962	0.164628	0.560399	0.119668	0.449007	0.324717	0	0.141422	0.231957	0.384876	0.08582	0.113386	0.132411	0.0839869	0.249357	0.0452994	0.0502779	0.163493	0.144733	0.0461857	0.230536	0.220688	0	0
29840798	Metastasis-associated protein MTA3	Mi-2_NuRD	9.66782	3.29773	2.93166	3.17651	0.00454438	94	0.115914	0.447016	0.13098	0.0702369	0	0.215931	0.0714875	0.32968	0.0939556	0.18023	0.186012	0	0	0.369805	0.530159	1	0.0760091	0.626319	0.0663569	0.0627446	0.321564	0.301636	0.290854	0.103699	0.114006	0.0667822	0	0	0	0	0.169263	0.100508	0	0	0.0823744	0	0.279242	0.0663733	0	0.315511	0
212276523	Histone-lysine N-methyltransferase SMYD3	Histone-lysine N-methyltransferase SMYD3	2.56294	0.689086	3.71933	3.43633	0.0024773	16	0.351595	0.193701	0	0.213046	0.15803	0.218324	0	1	0	0	0	0	0	0	0	0.454987	0.230554	0	0	0.19032	0	0	0	0	0	0	0	0	0	0.809434	0	0	0	0	0	0	0	0	0	0	0
88911273	Chromodomain-helicase-DNA-binding protein 3	Mi-2_NuRD	11.3197	2.69682	4.19744	4.73945	0.000111134	347	0.472647	0.471185	0.228892	0.0818276	0.26302	0.782644	0.055523	0.469436	0.0729735	0	0.0722358	0.278887	0.214072	0.861662	1	0.990268	0.206622	0.243225	0.0257691	0.170564	0.437067	0.556403	0.11295	0	0.0442732	0.18154	0.100407	0.134333	0	0.207261	0.0328659	0	0.0354533	0.0393497	0.0639786	0.339823	0.144588	0.0515509	0.0575733	0	0.0296627
50401198	Methyl-CpG-binding domain protein 2	Mi-2_NuRD	6.43141	1.49141	4.3123	3.68936	0.00136211	46	0	0.700414	0.718298	0.577772	1	0.394724	0.19602	0	0.257628	0	0	0	0.188942	0.253503	0.207672	0.959705	0.208418	0	0	0.688186	0	0.206773	0	0	0.312606	0.366236	0.354479	0.237126	0	0	0	0	0.25033	0	0	0	0	0	0	0	0
73920185	AT-rich interactive domain-containing protein 1A	SWI_SNF	3.03191	0.638201	4.75071	4.31596	0.000305223	114	1	0.673348	0.18833	0.20198	0.499407	0.206984	0.205577	0	0.0900627	0.0863814	0.0891522	0.430248	0.330256	0.177242	0.145198	0.623068	0	0.428834	0.127215	0.360869	0	0.144569	0.278803	0	0.163924	0.12803	0.123921	0	0	0	0.16225	0	0.0875117	0.0971295	0.0789613	0	0	0	0.0710561	0	0.0732185
311033360	Chromodomain-helicase-DNA-binding protein 4	Mi-2_NuRD	60.3169	12.1366	4.96982	4.94158	6.88112e-05	1813	0.616677	0.558299	0.25299	0.142804	0.363682	1	0.0968975	0.208536	0.191028	0.0122146	0.151277	0.377199	0.331565	0.319548	0.615945	0.877652	0.154539	0.0788303	0.0899432	0.195608	0.201587	0.23509	0.0985592	0	0.0811279	0.194617	0.227797	0.234435	0	0.0452134	0.0172071	0.0068117	0.0494979	0.0480706	0.0390789	0.0724841	0.0567746	0.0224914	0.095452	0	0.0207067
47117817	Nuclear receptor corepressor 1	N-CoR_SMRT	2.13999	0.3775	5.66884	3.29915	0.0034166	82	0.322086	0.798498	0.545925	0	0.21715	1	0	0.458036	0.130536	0	0	0	0.382935	0	0	0.8336	0.105602	0	0.460959	0.435866	0.558449	0.314305	0.30307	0	0.0791962	0.371131	0	0	0.158741	0	0	0.13964	0	0	0	0	0	0	0	0	0.106122
74762776	REST corepressor 1	CoREST	9.28456	1.30583	7.11008	4.11849	0.000489458	68	1	0.601005	0.308176	0.110171	0.0817211	0.677403	0.224265	0	0.442126	0	0	0.140808	0.216167	0.580063	0.237597	0.548997	0.119225	0	0	0.590514	0	0.473135	0	0	0.268239	0.104752	0.10139	0.135648	0	0	0.13275	0	0	0	0	0	0	0	0	0	0
215274124	Lysine-specific demethylase 5A	K-demethylases	1.54376	0.205724	7.50406	4.16587	0.000437026	33	0.161406	0.355687	0	0	0	0	0	0.306045	0.26166	0.250964	0.777043	1	0.383797	0.772411	0.421844	0.278493	0.423359	0.747536	0	0	0.223883	0.210009	0	0	0	0.185983	0	0	0	0	0	0	0.254248	0	0.229407	0	0	0	0.206439	0	0
3334210	Histone deacetylase3	Mi-2_NuRD	4.93619	0.527126	9.36434	3.61793	0.00161356	32	0.827956	0	0	0.200677	0.446566	0.411297	0	0.627962	0	0	0	0	0.590624	0.528293	0.216392	1	0.217169	0	0	0.17927	0	0.215454	0.207753	0	0	0.190806	0.184681	0	0	0	0	0	0	0	0	0	0	0	0	0	0
238054318	SWI/SNF-related matrix-associated actin-dependent regulator of chromatin subfamily D member 1	SWI_SNF	5.01244	0.188464	26.5963	3.12833	0.00508002	37	0.316129	0.232216	0.119073	0	0	0	0	0	0	0	0	0	0.250568	0.672373	0.275407	1	0.138198	0	0.603244	0.228162	0	0.411322	0	0	0	0	0	0	0	0	0	0	0	0	0	0	0	0	0	0	0
254763430	7,8-dihydro-8-oxoguanine triphosphatase	Modulation of nucleotide pools	28.1516	13.4062	2.09989	3.58257	0.00175447	104	0.70791	0.557147	0.342824	0.367673	1	0.502376	0.24948	0	0.655779	0.157244	0	0.783198	0.360707	0.16132	0.52862	0.436229	0.397889	0.156125	0.115787	0.328453	0.420827	0.52633	0.507516	0.180946	0.397863	0.815706	0.225578	0.301797	0	0	0.295351	0	0	0	0	0.339315	0.162418	0.115816	0	0	0
60392986	DNA repair protein RAD50	Homologous recombination	71.8468	32.2864	2.2253	6.28252	3.13227e-06	1664	0.67486	1	0.578507	0.507632	0.627573	0.770678	0.325311	0.661871	0.414979	0.32565	0.273856	0.540665	0.645573	0.445456	0.456153	0.702665	0.498483	0.419136	0.408539	0.335912	0.398106	0.403713	0.379549	0.0416374	0.312803	0.420095	0.493123	0.150467	0.0458768	0.732179	0.271853	0.107617	0.134408	0.216989	0.198451	0.195199	0.24916	0.151019	0.248032	0.18299	0.0715626
3915601	Replication factor C subunit 3;RFC3;ortholog	DNA replication	28.5154	12.4772	2.28541	4.07737	0.000540032	189	0.939417	0.59148	0.53076	0.731869	0.904792	1	0.331067	0	0.435119	0.313	0	0.207865	0.638224	0.214076	0.438433	0.868333	0.176003	0.103591	0	0.581155	0.930749	0.698455	0.42093	0.12006	0.395981	0.77319	0.449022	0.200247	0.132284	0	0.0979847	0.232733	0.211397	0.117315	0	0.22514	0.107767	0.230536	0.171646	0.243528	0.0884349
296439468	Cullin-4B;CUL4B;ortholog	Nucleotide excision repair (NER)	34.1042	13.9457	2.4455	6.07981	4.9352e-06	530	0.37081	0.350207	0.21948	0.21399	1	0.438582	0.3267	0.569177	0.458005	0.137276	0.283359	0.464946	0.251922	0.422505	0.530717	0.502703	0.393678	0.681498	0.0808673	0.248512	0.293911	0.344621	0.243688	0.0315937	0.138936	0.101732	0.295399	0.184432	0.0696209	0.203255	0.180492	0.0612434	0.139072	0.0926141	0.150581	0.118491	0.340304	0.0808873	0.31618	0.128168	0.0465431
38258929	DNA-dependent protein kinase catalytic subunit	Non-homologous end-joining	216.821	88.2735	2.45624	7.17717	4.48242e-07	15503	0.733313	0.842903	0.558034	0.453943	0.83761	0.863261	0.750504	0.704943	0.309661	0.262232	0.300549	0.57152	0.490763	0.780337	0.863305	1	0.439924	0.368254	0.2155	0.224953	0.796155	0.652252	0.319144	0.055017	0.32259	0.428394	0.671326	0.268335	0.180019	0.383978	0.187768	0.159973	0.168792	0.131954	0.185408	0.357967	0.209506	0.1654	0.308666	0.116668	0.0650855
108936013	Cullin-4A;CUL4A;ortholog	Nucleotide excision repair (NER)	53.9189	21.9204	2.45976	6.00948	5.78502e-06	699	0.697344	0.658598	0.393992	0.241457	1	0.948515	0.63487	0.755571	0.51141	0.206529	0.213154	0.282886	0.335583	0.529707	0.564124	0.458366	0.370175	0.563914	0.114059	0.305575	0.368485	0.453665	0.22914	0.0297075	0.163302	0.210449	0.370351	0.272518	0.130929	0.305793	0.169717	0.172761	0.0784618	0.0580566	0.283182	0.167125	0.266656	0.0950727	0.382247	0.0903874	0.0218822
2507300	Replication factor C subunit 2;RFC2;ortholog	Replication factor C subunit 2;RFC2;ortholog	13.8767	5.43963	2.55103	3.18862	0.00441857	91	0.268668	0.690735	0.303588	0.542656	0.724542	0.667319	0.220927	0	0	0	0	0.138712	0	1	0.11703	0.849868	0.11745	0	0	0.387816	0.372664	0.466092	0.337073	0	0.264246	0.619157	0.299641	0.133628	0.176551	0	0	0	0	0	0.127286	0.300481	0	0.205122	0.229086	0	0
1352307	DNA polymerase delta subunit 2;POLD2;ortholog	DNA replication	10.1248	3.84982	2.62994	4.23037	0.000374552	84	0.640473	0.987981	0.144744	0.465707	0.345445	0.636325	0.157999	0	0	0	0	0	0.304589	0.817332	0.669567	0.884068	0.839964	0.197753	0	0.693381	0.710711	1	0.321418	0	0.125986	0.5904	0.285724	0.191133	0	0	0	0	0	0	0	0.64468	0	0.293392	0.327668	0	0
17380137	Double-strand break repair protein MRE11A	Homologous recombination	25.7345	9.00387	2.85815	4.35823	0.00027588	301	0.244029	0.672204	0.241279	0.1109	0.548414	0.909183	0.564375	0.867579	0.247252	0.142287	0	0.0944937	0.0725328	0.68122	0.757371	1	0.320038	0.423825	0.139699	0.198141	0.0846221	0.357201	0.0765404	0	0.330018	0.105446	0.374223	0.546182	0.0601352	0.632023	0.133629	0.158698	0	0	0	0.15352	0.0489898	0	0.117043	0.0553529	0
206729922	DNA-3-methyladenine glycosylase	Base excision repair (BER)	23.1663	7.9196	2.92519	3.52869	0.00199274	114	0.352281	0	0.39807	0.243956	0.407156	1	0.2483	0.381696	0.0815848	0.1565	0.08076	0.467696	0.0598335	0.321114	0.26306	0.173667	0.0660012	0.0776933	0.0576199	0.0544832	0.139612	0.392881	0	0	0.346484	0.231957	0.168383	0.150185	0.099213	0	0.0734885	0.0872748	0.079274	0	0	0.0844275	0.080825	0	0.0643673	0	0
728777	Replication factor C subunit 5;RFC5;ortholog	DNA replication	33.6873	11.2045	3.00658	4.29651	0.00031975	200	0.585182	0.396787	0.0508649	0.32731	0.768827	0.614935	0.499707	0	0.0729735	0	0.0722358	0.139444	0.160554	0.502636	1	0.854349	0.177104	0	0	0.487326	0.811696	0.527119	0.2259	0	0.221366	0.311211	0.251017	0.0671665	0.0887411	0	0.0657318	0.078063	0	0.0786994	0	0.0755162	0.216882	0.257754	0.115147	0	0.0593255
251757259	DNA ligase 3	Base excision repair (BER)	5.39317	1.70287	3.1671	3.25438	0.00379256	93	0.222486	0.572004	0.670412	0	1	0.644715	0.0914759	0.421861	0	0.115312	0	0.114869	0	0.709808	0.387654	0.511843	0.0972617	0	0.0849107	0.160577	0.205738	0.289482	0.0930445	0	0.0729415	0.17091	0.248135	0.221318	0	0	0.216591	0	0	0	0.105407	0.124415	0.119106	0	0.284562	0	0.0977406
1703052	Replication factor C subunit 4;RFC4;ortholog	DNA replication	33.2505	10.4831	3.17183	4.85154	8.51663e-05	207	0.526881	0.348324	0.178609	0.383111	0.710446	0.588902	0.584898	0	0.170828	0.327692	0.0845507	0.0816082	0.814346	0.336187	0.826222	1	0.414595	0.32536	0.241298	0.627446	0.876993	0.479876	0.264412	0	0.259105	0.424978	0.411336	0.157234	0.10387	0	0	0.0913713	0.0829949	0.0921162	0.149772	0.176781	0	0.120679	0.47172	0	0.0694394
150421597	MMS19 nucleotide excision repair protein homolog	Nucleotide excision repair (NER)	11.5239	3.57986	3.21909	3.67724	0.00140185	198	0.336705	0.269815	0.311293	0.333856	0.440255	0.304113	0.151023	0	0.049622	0	0	0.0474109	0.0363923	0.58593	1	0.475329	0.200718	0.330786	0.105138	0.231967	0.382122	0.0796535	0.230418	0	0.0602115	0.211623	0.273107	0.0913464	0	0.140937	0	0	0	0	0	0.051351	0.0983197	0.0350546	0.0391499	0.055545	0.0403413
25091548	Pre-mRNA-splicing factor SYF1	Pre-mRNA-splicing factor SYF1	7.13373	2.20715	3.23211	3.1643	0.00467472	94	0.307645	0.193701	0.198647	0.0532614	0.237045	0.491228	0	1	0	0	0.141055	0.0680728	0	0.280427	0.574322	0.34124	0.0576385	0	0.0503191	0.19032	0	0	0	0	0.043226	0.202567	0.24508	0	0	0.505896	0	0	0	0.076838	0	0.22119	0	0	0	0	0
50401132	Bifunctional polynucleotide phosphatase/kinase	Base excision repair (BER)	14.281	4.22386	3.38104	4.19018	0.000412335	122	0.382619	0.421586	0.432351	0.0927379	0.619108	0.855318	0.188778	0	0.49622	0	0.122801	0.118527	0.363923	0.488275	1	0.528143	0.501796	0.354413	0.788533	0.828453	0.106145	0.199134	0.0960077	0	0.150529	0.264529	0.170692	0	0	0.176172	0.111744	0.132707	0	0.267578	0.108764	0.256755	0.1229	0.175273	0	0.277725	0.201707
2497824	DNA replication licensing factor MCM6;MCM6;ortholog	DNA replication	90.3107	25.8923	3.48794	5.34957	2.6381e-05	1176	0.527392	0.519119	0.190701	0.264177	0.568908	0.637505	0.251533	1	0.182394	0.12027	0.0902749	0.2614	0.66883	0.179474	0.266486	0.497452	0.101444	0.0434235	0.0483064	0.449155	0.585229	0.686202	0.0970453	0.0125817	0.145239	0.299799	0.24312	0.0629548	0.0138628	0.453283	0	0.0853626	0.0775371	0.0368823	0.0299834	0.176952	0.0225869	0.10469	0.143902	0.0510412	0.00926757
317373290	DNA repair protein XRCC1	Base excision repair (BER)	7.64418	1.98708	3.84694	4.67641	0.000129114	75	0.752269	0.96703	0.425024	0.303887	0.450826	0.467123	0	0.950929	0.203254	0	0.201199	0.388395	0.447194	1	0.655368	0.64899	0.493291	0	0.14355	0.135735	0.34782	0.489397	0.314602	0	0.123315	0.72235	0.139832	0.18708	0	0.577286	0	0	0	0	0	0	0	0	0	0	0
1171032	DNA mismatch repair protein Msh2	Mismatch excision repair (MMR)	16.6698	4.23036	3.94052	3.6541	0.00148098	252	0.294929	0.79436	0.481381	0.555986	0.559701	0.569759	0.161681	0.0621357	0.212497	0.0509528	0	0.101514	0.0389608	0.888653	0.813639	0.93294	0.128931	0.0505903	0.0750388	0.106431	1	0.0852753	0.205568	0	0.225614	0.415359	0.182739	0	0.0646029	0.226326	0.143557	0.0568293	0	0	0.046576	0.109951	0.0526295	0	0.083826	0	0
33518639	Ubiquitin-conjugating enzyme E2 A	Ubiquitination and modification	10.3513	2.51271	4.11956	3.17414	0.00456941	23	0	0.28228	0	0.310471	0	0	0.315999	0	0.415316	0.39834	0	0	0	0.817332	0.669567	0.442034	0.335986	0.395506	0	0.554705	0.355355	1	0	0	0	0	0.285724	0.382266	0	0	0	0	0	0	0	0.859574	0	0	0	0	0
41019490	DNA replication licensing factor MCM2;MCM2;ortholog	DNA replication	80.5127	17.8339	4.51458	5.47334	1.97792e-05	1120	0.706025	0.721693	0.201851	0.381421	0.604083	0.982457	0.335751	1	0.179268	0.119036	0.0409513	0.329385	0.748388	0.271381	0.222318	0.601756	0.100403	0.0525284	0.0779135	0.405197	0.731536	0.852218	0.277476	0	0.125495	0.30385	0.31307	0.126925	0.0335389	0.313329	0.0248428	0.0295032	0.0267985	0.0743594	0	0.0998924	0	0.116899	0.163195	0.0308717	0
729475	Flap endonuclease 1	DNA replication	62.9908	13.4171	4.6948	5.44695	2.10295e-05	385	0.534987	0.663155	0.176319	0.432227	0.480917	0.332201	0.219962	0	0.180684	0.103979	0.0715429	0.10358	0.265024	0.426698	0.669982	1	0.321577	0.275305	0.229697	0.796374	0.494714	0.551066	0.111867	0	0.175394	0.308226	0.149166	0.0332611	0	0	0.162753	0	0	0	0.0316824	0.18698	0	0.102113	0.142553	0.12135	0
19857543	DNA replication licensing factor MCM3;MCM3;ortholog	DNA replication	104.911	22.1377	4.73902	5.00153	5.97211e-05	1270	0.562262	0.54304	0.133344	0.126184	0.586555	1	0.171241	0.921336	0.281327	0.0755517	0.133672	0.311798	0.701497	0.287896	0.181421	0.64077	0.191176	0.150029	0.0794757	0.270537	0.933959	0.903175	0.0696711	0	0.102409	0.143973	0.209028	0.0828607	0.0273691	0.191767	0.0506818	0.0240758	0.032803	0.0364081	0.029598	0.244549	0.100334	0.119243	0.159808	0.10077	0.0274453
50403732	DNA polymerase delta catalytic subunit	DNA replication	8.46548	1.74627	4.84775	4.10415	0.000506533	147	0.102032	0.505904	0.288234	0.12365	0.871337	0.82364	0.188778	0.386929	0.165407	0	0	0	0.363923	0.651034	1	0.880238	0.468343	0	0.0584099	0.165691	0.353816	0.0663779	0.0640052	0.0912795	0.100353	0	0.512076	0	0	0.234895	0	0.176943	0	0	0	0	0	0.0584243	0.1305	0	0
19858646	DNA replication licensing factor MCM5;MCM5;ortholog	DNA replication	77.6516	15.8293	4.90557	5.42553	2.21031e-05	867	0.666761	0.734666	0.162276	0.124313	0.6547	0.573268	0.177137	0.933607	0.24944	0.0478488	0.0987672	0.460761	0.634181	0.409077	0.227881	1	0.0538117	0.174197	0.0587229	0.355368	0.583368	0.747417	0.0643481	0	0.0908013	0.0945589	0.240249	0.137754	0.0606673	0.212539	0.0748953	0.0711564	0.0484749	0.0179341	0.0145795	0.154879	0.0658977	0.0822324	0.131199	0.0558427	0.0135192
20981696	DNA replication licensing factor MCM7;MCM7;ortholog	DNA replication	79.374	12.8545	6.17482	5.58984	1.51031e-05	834	0.436463	0.591123	0.133573	0.165294	0.580352	0.530752	0.112158	1	0.265336	0.0282767	0.102143	0.338017	0.540541	0.420641	0.213886	0.815838	0.119252	0.0701888	0.072876	0.374077	0.504508	0.686202	0.0456326	0	0.0447166	0.178119	0.192684	0.0271357	0.0358519	0.146535	0.0663902	0.0315379	0	0	0.0129239	0.1678	0.0146036	0.0520671	0.10467	0.0495012	0.0239679
17380328	General transcription factor IIH subunit 4	Nucleotide excision repair (NER)	3.85848	0.610082	6.32454	3.07207	0.00578309	25	0.720938	0	0.203661	0	0.324037	0.223834	0	0	0	0.28024	0	0	0	0.575011	0.235527	0	0.236373	0.278247	0	0	1	0.938028	0	0	0	0	0	0	0	0	0	0	0	0	0	0	0.289462	0	0.230522	0	0
68571766	DNA replication licensing factor MCM4;MCM4;ortholog	DNA replication	45.6916	6.74878	6.77034	4.50147	0.000195931	596	0.301955	0.603803	0.101097	0.189744	0.74394	1	0.165533	0.572544	0.0725198	0	0	0.0346442	0.319112	0.463832	0.13153	0.800796	0.0293339	0	0.0128044	0.27847	0.480887	0.582046	0.056124	0	0.0989953	0.128865	0.224511	0.0166872	0.0220473	0.180225	0.0163308	0	0	0	0	0.0375234	0	0.0640379	0.0143038	0	0
68565390	Mediator of DNA damage checkpoint protein 1	Other related	1.12665	0.120795	9.32694	4.24673	0.000360176	32	0	0	0	0	0.386914	0.267267	0.26545	0.40806	0.697758	0	0	1	0.51173	0.686587	0	0.556985	0	0	0.739196	0.931942	0.895532	0.560023	0	0	0	0	0	0	0	0	0	0	0	0	0	0	0	0.246459	0.275252	0	0
68067672	DNA mismatch repair protein Msh6	Mismatch excision repair (MMR)	10.8018	1.00441	10.7544	4.47715	0.000207646	218	0.289785	0.638594	0.148841	0.255407	0.61572	0.523469	0	0.349661	0.0854142	0	0.0422753	0	0.125284	0.294163	0.550815	1	0.207297	0.0813401	0	0.0570406	0.365414	0.411322	0.0330516	0	0.051821	0.182133	0.0881434	0.0786172	0	0.0606487	0	0	0	0	0	0	0	0	0.0673886	0	0
92090637	DNA-directed RNA polymerase I subunit RPA2	DNA replication	2.3735	0.21926	10.825	2.94276	0.0077727	40	0.603911	0	0	0	0.814313	1	0	0	0.16317	0.1565	0	0	0	0.481671	0.39459	0.347333	0.132002	0	0	0	0.139612	0	0.126279	0	0	0	0.112256	0	0	0	0	0	0	0	0	0	0	0	0	0	0
22653710	DNA polymerase epsilon subunit 3;POLE3;ortholog	DNA replication	25.3959	2.13579	11.8906	3.83243	0.000969143	55	0.100652	0	0	0.121978	0.452396	1	0.37245	0	0	0.1565	0	0	0.119667	0.321114	0.26306	0.955167	0.264005	0	0.460959	0.326899	0.558449	0.392881	0	0	0	0.231957	0	0	0	0	0	0	0	0	0	0	0	0	0.128735	0	0.132652
74762960	Nibrin	Homologous recombination	5.01478	0.416858	12.03	3.562	0.00184192	56	0.605047	1	0.569741	0	0.543896	0.25047	0.373151	0.764828	0	0	0.161824	0	0.119892	0.321718	0.131777	0.869967	0	0	0	0.109171	0	0.131207	0	0	0.0991815	0.116197	0	0.150467	0	0	0	0	0	0	0	0	0	0	0.128977	0	0
118773	DNA ligase 1	DNA replication	5.08876	0.0874464	58.1929	2.98516	0.00705693	64	0.100652	0.110903	0.113734	0.0609891	0.226198	1	0	0.0954241	0	0	0	0.311798	0	0.0802786	0.460355	0.65125	0	0	0	0	0.0698062	0.392881	0.0631395	0	0	0	0	0	0	0	0	0	0	0	0	0	0	0	0	0	0
73622065	Ubiquitin-conjugating enzyme E2 T;UBE2T;ortholog	Fanconi anemia	3.95074	0	1000	2.94696	0.0076988	11	0.382619	0.843173	0	0	0.687898	0	0	0	0.620275	0	0	0	0.454904	0	1	0.660179	0	0	0	0	0	0	0	0	0	0	0	0	0	0	0	0	0	0	0	0	0	0	0	0	0
23831082	Protein BUD31 homolog;BUD31;ortholog	Prp19	106.279	52.8784	2.00987	3.97767	0.000685308	275	0.663118	0.417515	0.0535221	0.344409	0.808991	1	0.233694	0.538865	0.230357	0.0736471	0.760094	0.88037	0.394197	0.302225	0.618965	0.735529	0.683307	0.950601	0.216922	0.256392	0.722699	0.431399	0.475403	0	0.139758	0.654937	0.316957	0.141351	0.093377	0.109044	0.276663	0	0.895329	0.496864	0.0673208	0.317845	0.380353	0.108488	0.363486	0	0.0624247
47605579	Serine/arginine-rich splicing factor 10;SRSF10;ortholog	Common component	87.0294	43.2426	2.01258	4.54399	0.000177023	420	0.626891	0.810863	0.431184	0.396375	0.784045	0.643141	0.369813	0.258405	0.176743	0.127139	0.131217	0.379951	0.324054	1	0.81921	0.752452	0.357457	0.252469	0.156032	0.177046	0.302452	0.425563	0.239371	0.0487677	0.268075	0.345472	0.18239	0.284687	0.107466	0.125497	0.318407	0.0945347	0.214671	0.238264	0.116218	0.548704	0.437742	0.187285	0.209165	0.148379	0.179609
6016432	de novo' posttranslational protein folding	de novo' posttranslational protein folding	32.6321	16.0453	2.03375	3.2831	0.00354702	78	0.316129	0.348324	0.357218	0	0.378904	0.130867	0	0	0.683314	0	0	0.163216	0.375852	0.672373	0.137704	1	0.690992	0.650721	0.361947	0.228162	0.292331	0.137107	0.132206	0	0.207284	0.242844	0	0	0	0	0.307752	0	0	0	0.299543	0.176781	0.169237	0.241357	0.404331	0.382438	0.138879
74761960	Poly(U)-binding-splicing factor PUF60;PUF60;ortholog	U2	116.174	56.8398	2.04389	6.63191	1.44796e-06	1166	0.628828	0.769855	0.315805	0.457239	0.942123	0.676818	0.896288	0.529926	0.566339	0.54319	0.291519	0.454527	0.830696	0.691017	0.693915	0.759494	0.824692	0.668764	0.367983	0.832057	0.426426	1	0.28051	0	0.329855	0.450851	0.405209	0.22936	0.440774	0.321705	0.530543	0.363503	0.308167	0.146587	0.337641	0.468858	0.314196	0.256051	0.321711	0.253576	0.202584
10720082	U6 snRNA-associated Sm-like protein LSm4;LSM4;ortholog	U4/U6	115.115	55.8568	2.06089	3.29401	0.00345783	299	0.688238	0.917979	0.163725	0.263389	0.651242	0.0899712	0	0	0.704667	0	0.116257	0.673267	0.516796	0.346693	0.473357	1	0.522562	0	0.622096	0.431369	0.301466	0.565568	0.227229	0	0	0.333911	0.0807981	0	0	0	0.476053	0	0.228236	0.25332	0.205936	0	0.465403	0.37335	0.277978	0.460121	0.190958
121945944	RNA processing	RNA processing	15.0496	7.29276	2.06364	3.87365	0.000878448	166	0.476756	0.583678	0.359149	0.706166	1	0.592086	0.718739	0.803544	0.0858759	0.164731	0	0	0.125961	0	0.553792	0.411302	0.347363	0	0	0.172047	0.0734777	0.0689242	0.199381	0.094781	0.364707	0.549353	0.531719	0.158084	0.313294	0.487812	0.0773538	0	0	0	0.0752905	0.0888681	0	0.0606655	0.271011	0	0.0698147
129383	Probable ATP-dependent RNA helicase DDX5;DDX5;ortholog	U1	383.396	185.666	2.06497	6.56855	1.66352e-06	4146	0.590177	0.511925	0.340538	0.353808	0.733711	0.639377	0.549842	1	0.335881	0.380725	0.261958	0.680728	0.384428	0.500763	0.689187	0.812476	0.436406	0.474944	0.176117	0.513184	0.63574	0.535074	0.224496	0.0786358	0.348896	0.311085	0.287094	0.177997	0.222794	0.549259	0.233788	0.239538	0.356038	0.301864	0.133854	0.31072	0.272253	0.16178	0.248937	0.336097	0.165492
55977747	Heterogeneous nuclear ribonucleoprotein M;HNRNPM;ortholog	Common component	372.264	179.757	2.07093	5.48379	1.93056e-05	5046	0.612843	0.660116	0.627286	0.379673	0.928879	1	0.488126	0.114639	0.249488	0.188014	0.149943	0.468229	0.251587	0.841692	0.764939	0.912787	0.349604	0.377595	0.207668	0.547436	0.94155	0.597143	0.303414	0.0983426	0.57843	0.392664	0.41684	0.33625	0.222129	0.0253071	0.204664	0.0905514	0.220777	0.139337	0.156239	0.428765	0.242751	0.308431	0.228471	0.139634	0.177474
4033480	Transformer-2 protein homolog alpha;TRA2A;ortholog	Common component	93.9343	45.3207	2.07266	5.58815	1.51622e-05	466	0.82441	0.486627	0.365972	0.392499	0.291142	0.950707	0.254219	0.334967	0.238656	0.320462	0.803228	0.684065	0.350056	0.79844	0.500186	0.660425	0.695053	1	0.269684	0.382506	0.653442	0.919421	0.554097	0.0526809	0.347504	0.40712	0.262701	0.395396	0.0580446	0.135567	0.214973	0.10212	0.371034	0.463288	0.292934	0.395155	0.378294	0.168594	0.225949	0.160286	0.232825
13124667	Putative pre-mRNA-splicing factor ATP-dependent RNA helicase DHX15;DHX15;ortholog	U2	278.823	128.198	2.17494	7.29994	3.46114e-07	3828	0.442682	0.538951	0.358183	0.284797	0.464264	0.729631	0.434802	1	0.310093	0.233686	0.0877023	0.283578	0.464585	0.514359	0.471361	0.445557	0.358374	0.33327	0.250292	0.532501	0.579923	0.337768	0.164561	0.0586713	0.190822	0.264491	0.332192	0.269107	0.134677	0.647967	0.199514	0.189554	0.103306	0.0477749	0.205844	0.24755	0.153602	0.147083	0.311057	0.138843	0.108042
281185484	DNA-directed RNA polymerase II subunit RPB1;POLR2A;ortholog	RNA polymerase	15.9166	7.27036	2.18924	3.08817	0.00557273	566	0.214655	0.394194	0.339578	0.208109	0.373057	0.710884	0.0882562	0.542683	0.0927957	0.066752	0.0459288	0.398973	0.22118	0.73048	0.542315	1	0.0938384	0	0.0819221	0.340835	0.258045	0.260673	0.233401	0.0256046	0.0422245	0.346278	0.526684	0.0854113	0	0.46123	0.188071	0	0.0450836	0.125096	0.0813574	0.336102	0.0459657	0.114719	0.164728	0	0.0188601
269849656	Splicing factor 3B subunit 1;SF3B1;ortholog	U2	146.524	64.5606	2.26956	6.29607	3.03908e-06	3362	0.741978	0.919736	0.614523	0.47514	0.788259	1	0.3328	0.623504	0.328048	0.203204	0.311201	0.496264	0.350856	0.773364	0.936549	0.829236	0.232214	0.611784	0.24134	0.392508	0.64324	0.729538	0.370242	0.0301721	0.348298	0.485774	0.498391	0.195005	0.0747993	0.388219	0.209308	0.0657988	0.325397	0.206376	0.179757	0.417275	0.392699	0.14484	0.194113	0.229503	0.0722296
2500587	Splicing factor 3B subunit 4;SF3B4;ortholog	U2	21.7852	9.33102	2.33471	3.2967	0.00343623	157	0.286964	0.263491	0.324264	0.231845	0.300955	0.356383	0.235973	0.181373	0	0.223095	0.0767505	0.222238	0.284315	0.915516	1	0.288828	0.313622	0.516853	0.109519	0.258892	0.132681	0.373376	0.12001	0.0855745	0.235201	0.165331	0.213365	0.142729	0.0942874	0.110107	0.20952	0.0829419	0.226015	0.0836181	0.203932	0.160472	0.0768123	0	0.122343	0.173578	0
56405304	U5 small nuclear ribonucleoprotein 200 kDa helicase;SNRNP200;ortholog	U5	124.084	52.9657	2.34273	4.46219	0.000215199	4604	0.324148	0.452102	0.296734	0.201387	0.437081	0.772001	0.227748	0.474584	0.172945	0.162686	0.108644	0.378142	0.268307	0.814881	0.715816	1	0.2287	0.269214	0.0986545	0.313168	0.483769	0.288289	0.164731	0.0183537	0.123086	0.174934	0.45533	0.251018	0.0525784	0.472309	0.149791	0.0782721	0.0646332	0.0573892	0.134132	0.375151	0.128501	0.101028	0.178431	0.0744569	0.0351499
67460824	Pre-mRNA-processing-splicing factor 8;PRPF8;ortholog	U5	138.009	58.4589	2.36079	5.39961	2.34773e-05	5543	0.397263	0.511675	0.4407	0.283586	0.432123	0.646554	0.214798	0.756699	0.294071	0.149487	0.276543	0.536647	0.291153	0.645279	0.670848	1	0.216489	0.280044	0.112152	0.243516	0.410132	0.316269	0.298136	0.0227196	0.206959	0.271727	0.388438	0.175935	0.0464895	0.555424	0.121848	0.0629161	0.142871	0.164915	0.0592992	0.313447	0.177712	0.108025	0.236651	0.0921681	0.0262979
1705654	Nuclear cap-binding protein subunit 1;NCBP1;ortholog	Common component	60.2996	25.2974	2.38363	6.99158	6.65165e-07	817	0.750228	0.51435	0.565161	0.444492	0.734351	0.869598	0.57579	0.505786	1	0.129611	0.133769	0.206582	0.614463	0.797829	0.718949	0.546549	0.655937	0.540496	0.019088	0.324881	0.948128	0.802603	0.209166	0	0.295152	0.48026	0.520625	0.273639	0.0328668	0.383813	0.365174	0.115648	0.131308	0.0582954	0.189565	0.391563	0.294528	0.0954638	0.469113	0.181518	0.0219722
20981728	Serine/arginine-rich splicing factor 6;SRSF6;ortholog	Common component	149.483	61.9025	2.41481	5.58398	1.53091e-05	884	0.930898	0.942985	0.424151	0.545874	0.431904	0.988268	0.481514	0.626324	0.219064	0.210109	0.602359	1	0.160659	0.862226	0.725964	0.803095	0.393823	0.208615	0.085953	0.390115	0.374874	0.644677	0.376747	0.0805934	0.33965	0.622829	0.301418	0.313649	0.0887991	0.069132	0.0876998	0.13019	0.520322	0.577506	0.128041	0.277074	0.168796	0.0687794	0.249648	0.0544915	0.0593643
224471843	negative regulation of nuclear-transcribed mRNA catabolic process, nonsense-mediated decay	negative regulation of nuclear-transcribed mRNA catabolic process, nonsense-mediated decay	7.90482	3.25966	2.42504	2.88001	0.0089609	336	0.64928	0.863419	0.809569	0.244195	0.301893	0.667319	0.0276159	0.212261	0.0362954	0.0348118	0.0718569	0.0693562	0.0266187	1	0.35109	0.656716	0.0587251	0.138257	0.0512678	0.0727154	0.0621106	0.145654	0.280895	0.0400592	0.154143	0.28378	0.399521	0.334071	0	0.206174	0	0	0.0705347	0.156573	0	0.338041	0.0359574	0	0.114543	0	0
327478586	transcription elongation from RNA polymerase II promoter	transcription elongation from RNA polymerase II promoter	3.60415	1.47147	2.44935	3.01475	0.00659558	60	0.791088	0.193701	0.397295	0.319569	0.079015	0.218324	0	1	0.142495	0	0	0	0.313514	0.280427	0	0.151662	0.115277	0.135698	0.100638	0.28548	0	0.228734	0.220558	0	0.259356	0.405133	0.294096	0	0	0.404717	0.128354	0	0	0	0	0	0	0	0.112423	0	0.115845
147744555	Crooked neck-like protein 1;CRNKL1;ortholog	Crooked neck-like protein 1;CRNKL1;ortholog	14.1097	5.69433	2.47785	3.17119	0.00460071	211	1	0.49393	0.233789	0.334312	0.278979	0.642365	0.212665	0.849986	0.111802	0.214464	0.0553359	0	0.122992	0.27503	0.270369	0.773464	0	0.0532346	0	0.186657	0.286983	0.0448663	0.216312	0	0.203491	0.357602	0.307665	0.102905	0	0.476313	0.0503535	0.119599	0	0	0.0490105	0.347093	0.166141	0	0.0882075	0.0625735	0
91208248	translation	translation	6.57962	2.64401	2.4885	2.85669	0.00944545	46	0.0585991	0	0.264863	0.213046	0.210707	0.291098	0.144559	1	0	0	0	0.0907637	0	0.0934758	0.153153	0.101108	0	0	0	0	0.0812818	0	0.0735192	0	0.115269	0.0675222	0.13071	0	0	0.539623	0	0	0.092306	0	0	0	0	0.0671088	0	0	0
30580495	mRNA processing	mRNA processing	8.61191	3.4522	2.49462	4.50659	0.00019355	171	0.0759556	0.0418456	0.0429141	0	0.0341395	0.0943297	0.0468441	0.216032	0.430968	0	0.67039	1	0.451526	0.363487	0.694802	0.589749	0.448263	0.586303	0.0434821	0	0.263392	0.39531	0	0	0	0	0	0	0	0	0.3882	0	0.358939	0.59758	0.107956	0.191136	0.304968	0	0.291444	0	0
59803073	nucleotide binding	nucleotide binding	9.56815	3.73172	2.56401	4.9331	7.0205e-05	171	0.113933	0.125537	0.0858282	0	0.068279	0.0471648	0.0468441	0.288042	0.369402	0	0.67039	1	0.406374	0.363487	0.694802	0.556985	0.448263	0.527673	0.0434821	0.0411151	0.263392	0.345896	0	0	0	0	0	0	0	0	0.3882	0	0.358939	0.59758	0.107956	0.127424	0.304968	0	0.291444	0	0
71153839	Pre-mRNA-splicing factor SPF27;BCAS2;ortholog	Prp19	24.201	9.42464	2.56784	4.24456	0.000362054	96	0.23057	0.42342	0.521079	0.0931413	0.276356	0.0954488	0.189599	0	0.373784	0	0	0.119043	0.365506	0.490399	0.20087	0.663051	0.201591	0.118652	0.351984	0.499234	0.31982	1	0.0964254	0	0.151184	0.08856	0.171434	0.11468	0	0	0.22446	0	0.121066	0	0.218473	0.128936	0.123434	0.176035	0.0983005	0	0.202584
10720075	U6 snRNA-associated Sm-like protein LSm7;LSM7;ortholog	U4/U6	46.1544	17.6929	2.60864	3.11783	0.00520458	84	0.165013	1	0.372922	0.49994	0.0741677	0.20493	0	0	0.133753	0.128286	0	0.511174	0.294281	0.394836	0.431272	0.78297	0.21641	0.127374	0.188929	0.267966	0.114443	0.214702	0.207027	0.147623	0.324594	0.19014	0	0	0	0	0.361441	0.143082	0.129965	0.144248	0.117267	0	0	0.0944878	0.105526	0	0.108738
34222504	Pre-mRNA-processing factor 40 homolog A;PRPF40A;ortholog	U1	37.2241	14.2406	2.61395	6.44554	2.18109e-06	595	0.704316	0.646705	0.331609	0.213387	0.386914	0.826099	0.168923	0.482253	0.25373	0.182519	0.910474	1	0.721074	0.499336	0.562459	0.776404	0.28224	0.211424	0.179199	0.550693	0.379923	0.610934	0.171819	0	0.192423	0.247978	0.305477	0.408694	0	0.315284	0.142844	0	0.523905	0.410459	0.166841	0.0328214	0.34563	0.134432	0.325298	0.106506	0.051569
17380310	Splicing factor 3A subunit 3;SF3A3;ortholog	U2	50.3786	18.9927	2.65252	5.04922	5.33663e-05	451	0.658601	0.812756	0.625132	0.415036	0.61572	0.621619	0.584898	0.0999031	0.427071	0.163846	0.0845507	0.244825	0.595099	0.63035	0.654093	1	0.345496	0.16268	0.331784	0.713007	0.182707	0.411322	0.231361	0	0.362747	0.485689	0.205668	0.0786172	0.0519349	0.0606487	0.115407	0.0456857	0.124492	0.0460581	0.299543	0.309366	0.0846187	0.301697	0.572803	0.0478047	0.104159
26006959	Putative pre-mRNA-splicing factor ATP-dependent RNA helicase DHX16;DHX16;ortholog	Putative pre-mRNA-splicing factor ATP-dependent RNA helicase DHX16;DHX16;ortholog	7.17779	2.68351	2.67478	3.40233	0.00268333	124	0.460123	0.126746	0.324955	0	0.517024	1	0	0.981505	0.0932398	0	0	0.17817	0	0.733976	0.07516	0.496191	0.22629	0.177585	0.131703	0.249066	0.638228	0.299338	0.0721594	0	0.113137	0.19882	0.577314	0	0	0.529642	0.0839869	0	0	0	0	0.192977	0	0	0.220688	0	0.0758014
51338657	DNA-directed RNA polymerases I, II, and III subunit RPABC5;POLR2L;ortholog	RNA polymerase	56.0871	20.8726	2.68712	3.15039	0.00482764	65	0.774747	0.995925	0.72954	0.469451	0.116074	0	0.31854	0	0.209328	0	0.414423	1	0.307038	0.205976	0	0.445588	0.677375	0	0.295678	0.279583	0	0.336014	0.324002	0	0	0.44636	0.144011	0	0	0	0.565663	0	0.203398	0.225752	0	0	0	0	0.330303	0	0.170178
37999906	THO complex subunit 1;THOC1;ortholog	THO complex subunit 1;THOC1;ortholog	9.50178	3.5328	2.68959	3.30279	0.00338767	117	0.767944	1	0.86776	0.423026	0.69033	0.520207	0.172223	0	0.113176	0.10855	0	0.108133	0.0830023	0.334092	0.273692	0.542056	0.0915582	0	0	0.15116	0.193673	0.363341	0.0875883	0	0.411985	0.402219	0.856477	0.10417	0	0	0.101945	0.121069	0	0	0	0.11712	0	0	0	0	0
267188	Splicing factor U2AF 65 kDa subunit;U2AF2;ortholog	U2	71.0321	26.1943	2.71174	7.09114	5.37928e-07	537	0.431673	0.410776	0.0443437	0.0475579	0.529152	0.146208	0.145214	0.7813	0.604371	0.0305088	0.220412	0.790181	0.559882	0.688593	1	0.626323	0.566129	0.787585	0.202188	0.467333	0.489899	0.765899	0.123087	0	0.13509	0.113047	0.175069	0.0292777	0	0.40655	0.343828	0	0.185448	0.171524	0.195217	0.263339	0.472691	0.0898835	0.150576	0.356058	0
401012	DNA-directed RNA polymerase II subunit RPB2;POLR2B;ortholog	RNA polymerase	32.1644	11.7863	2.72897	4.43636	0.00022889	662	0.594046	1	0.689905	0.619926	0.50434	0.840214	0.162829	0.719634	0.267507	0.153944	0	0.306704	0.313899	0.526448	0.733162	0.925328	0.302974	0.0509495	0.226715	0.500204	0.16022	0.128821	0.434757	0.0590494	0.178527	0.57042	0.717742	0.221598	0.0325308	0.265922	0.0722881	0.0286164	0.025993	0	0.0469067	0.19378	0.0530031	0.132283	0.189948	0	0
61222937	mRNA export from nucleus	mRNA export from nucleus	11.986	4.37625	2.73888	3.62158	0.00159966	86	0	0	0	0	0	0.089908	0	0.823621	0.469448	0	0.348526	0.784926	0.430361	0.577415	0.18921	0.499648	0.284834	0	0.331551	0.156751	0.803345	0.75356	0	0	0	0	0	0	0	1	0	0	0	0	0	0	0	0.331633	0.0925941	0	0.286236
3929377	Serine/arginine-rich splicing factor 9;SRSF9;ortholog	Common component	105.187	38.1662	2.75603	5.62228	1.40139e-05	405	0.921366	0.589471	0.973954	0.468246	0.694658	0.406024	0.256622	0.338133	0.337277	0.138639	0.333867	0.59846	0.141346	0.948219	0.660272	1	0.272853	0.183537	0.238204	0.643535	0.371035	0.270699	0.410178	0.0531788	0.233859	0.582204	0.265184	0	0	0.0684242	0.130203	0.0515428	0.234088	0.103926	0.168973	0.199445	0.190934	0.374413	0.342127	0.0539336	0.0783419
20141793	Splicing factor 3A subunit 2;SF3A2;ortholog	U2	40.2419	14.3001	2.81409	5.14684	4.24094e-05	309	1	0.787031	0.242138	0.173126	0.642095	0.532245	0.528626	0.609468	0.173692	0	0.343873	0.940399	0.382153	0.455764	0.746733	0.801088	0.0468384	0.551359	0.245343	0.347981	0.396309	0.464686	0.224038	0	0.175633	0.164611	0.318653	0.10658	0.0704075	0.493324	0	0	0.393803	0.312202	0.0507608	0.11983	0.286791	0.0409006	0.182716	0.0648083	0
116242995	Intron-binding protein aquarius;AQR;ortholog	Intron-binding protein aquarius;AQR;ortholog	11.2253	3.93118	2.85546	3.16199	0.00469977	289	0.302523	1	0.248614	0.299964	0.642787	0.990496	0.101768	0.469327	0	0	0.0441338	0.0851957	0.0653957	0.526448	0.646907	0.972781	0.108205	0.0424579	0	0.238192	0.228886	0.143135	0.241531	0.246039	0.0270495	0.28521	0.552109	0	0	0.443204	0	0	0	0	0	0.276828	0.0883385	0	0.0351755	0	0
74760086	Pre-mRNA-splicing factor 38A;PRPF38A;ortholog	U4/U6	16.5796	5.79407	2.86147	3.36651	0.00291856	93	0.869354	0.425729	0.2183	0.819431	0.173665	0.599808	0.119146	0	0.626371	0.300384	0.310019	0.149615	0.344531	0.154086	0.252457	1	0	0	0.663569	0.522872	0	0.251363	0.121189	0.172831	0.570031	0.556518	0.215462	0.144131	0	0	0.423159	0	0.152157	0	0	0	0	0	0.370637	0	0
74750541	ATP-dependent RNA helicase DDX42;DDX42;ortholog	U2	17.5963	6.10385	2.88282	3.39564	0.00272581	292	0.251987	0.749654	0.370161	0.152689	0.634253	0.563298	0.0621631	0.0477797	0.245102	0	0.0404373	0.07806	0.149796	0.602944	0.559796	1	0.165237	0.194509	0.0288508	0.163682	0.104858	0.327865	0.0948436	0	0.173488	0.0871072	0.365348	0.225597	0	0.0580118	0.183982	0	0.0396932	0	0.179075	0.0845473	0.121409	0.0288579	0.161147	0.0914525	0
226693631	RNA-binding protein 25;RBM25;ortholog	U1	53.8552	18.3573	2.93372	5.51959	1.77677e-05	723	0.713531	0.569709	0.315499	0.325835	0.15803	0.552231	0.140308	1	0.217934	0.0803945	0.348488	0.512548	0.196715	0.313419	0.324323	0.267639	0.13562	0.0957871	0.106558	0.201515	0.215158	0.538197	0.19461	0.0185025	0.2441	0.357471	0.172998	0.138871	0.0203864	0.452331	0.0453015	0.0179333	0.195472	0.162716	0.0440932	0.0520448	0.066432	0.0355282	0.119036	0.0187651	0.0272576
18202499	mRNA splicing, via spliceosome	mRNA splicing, via spliceosome	24.3516	8.21741	2.96342	5.85645	8.19038e-06	98	0.239724	0.264138	0.379236	0.232414	0.258595	0.357257	0.118276	1	0.155449	0.0745476	0	0.371306	0.114005	0.15296	0.18796	0.248174	0.125757	0	0.0548936	0.0519054	0.0665033	0.249528	0.060152	0	0.188623	0.276227	0.0534721	0.143079	0	0.662264	0	0	0	0	0	0.0804329	0	0	0.122644	0	0
50400303	rRNA processing	rRNA processing	9.07876	2.97049	3.05632	2.9157	0.00826539	59	0.503259	0	0.113734	0	0.271438	1	0.62075	0.381696	0.326339	0	0	0	0.239334	0.160557	0.26306	0.694667	0.132002	0.155387	0.11524	0.326899	0	0.13096	0.126279	0	0	0.115978	0.336767	0	0	0.463437	0	0	0	0	0	0	0	0.345805	0.257469	0	0.132652
88909655	U4/U6.U5 tri-snRNP-associated protein 2;USP39;ortholog	U4/U6	41.9668	13.6179	3.08174	5.56727	1.59118e-05	370	0.276253	0.276716	0.227025	0.182611	0.406363	0.842106	0.154885	1	0.488555	0.0780975	0.282109	0.427886	0.567311	0.400611	0.886097	0.736645	0.230554	0.271397	0.0862614	0.407828	0.348351	0.718878	0.157541	0	0.123503	0.115752	0.196064	0.149892	0.14853	0.751617	0.110018	0	0.118679	0.0878149	0.107083	0.084263	0.121001	0.0575218	0.35333	0.136718	0
3914807	DNA-directed RNA polymerases I and III subunit RPAC1;POLR1C;ortholog	RNA polymerase	36.6617	11.8237	3.10068	5.96516	6.39614e-06	204	0.605047	1	0.569741	0.48883	0.634546	0.563558	0.37315	0.669225	0.245215	0.0783972	0.242736	0	0.239784	0.723866	0.461221	0.478482	0.396752	0.389197	0.461826	0.545857	0.489562	0.328017	0.0632582	0	0.198363	0.290491	0.112467	0	0.0993996	0.81254	0	0	0	0	0.0716629	0.338345	0.161954	0.0577425	0.193465	0.274484	0.066451
1705651	Nuclear cap-binding protein subunit 2;NCBP2;ortholog	Common component	56.4334	18.1896	3.10251	4.70996	0.000119207	151	0.975164	0.613987	0.944497	0.337652	0.939221	0.778539	0.171832	0	0.112919	0.108303	0	0.431549	0.0828138	1	0.455117	0.600917	0.365401	0.215066	0	0.226226	0.579699	0.634404	0.436947	0.124628	0.274033	0.561828	0.310739	0	0.137318	0	0	0	0.109721	0	0	0.233707	0.111867	0.159539	0	0	0.1836
296452908	Splicing factor 3B subunit 2;SF3B2;ortholog	U2	104.061	33.3982	3.11576	5.35597	2.599e-05	1540	0.614506	0.682926	0.395077	0.327415	0.452396	1	0.228697	0.431919	0.0601151	0.205921	0.102013	0.459491	0.132264	0.338015	0.422281	0.434167	0.0903174	0.171743	0.163762	0.269549	0.271877	0.448022	0.139571	0.0473921	0.156308	0.390664	0.289501	0.237134	0.0417739	0.121957	0.0541495	0.0918682	0.21696	0.21302	0.0451758	0.0533227	0.110603	0.048534	0.0203265	0.0288388	0.0279268
51703330	Transformer-2 protein homolog beta;TRA2B;ortholog	Common component	92.0427	28.7421	3.20237	5.20501	3.6996e-05	427	0.611775	0.325418	0.166864	0.383482	0.322381	0.916959	0.0260207	1	0.273591	0.0984029	0.203119	0.294075	0.250811	0.572072	0.496215	0.800776	0.387331	0.162838	0.338145	0.342576	0.263353	0.494065	0.132334	0	0.124491	0.267388	0.117639	0.12591	0	0.0971321	0.277245	0	0.0332302	0	0.26985	0.283124	0.135521	0.193273	0.188871	0.0765618	0.139014
24212088	Pre-mRNA-processing factor 6;PRPF6;ortholog	U5	53.1324	16.5275	3.21479	5.14244	4.28508e-05	847	0.876263	0.769794	0.50846	0.358759	0.702544	1	0.2483	0.24698	0.326339	0.147294	0.0190024	0.293457	0.211177	0.528894	0.495172	0.704882	0.357183	0.127966	0.162691	0.487144	0.377775	0.292735	0.193133	0	0.314456	0.382047	0.34337	0.123682	0.0466885	0.081783	0.0864571	0.184817	0.0373054	0.0414053	0.100981	0.238384	0.0570529	0.0406829	0.060581	0	0.0312123
585632	assembly of nucleoplasmic snRNPs	assembly of nucleoplasmic snRNPs	5.26627	1.63308	3.22475	3.23397	0.00397695	47	0	0	0	0	0	0	0	0.732622	0.417581	0	0.206679	0.199487	0.30625	0.205447	0.841523	1	0.506727	0	0.14746	0.139432	0.893233	0.502727	0	0	0	0	0	0	0	0	0.188071	0	0.202876	0.225173	0.183054	0	0.206846	0.147496	0.329455	0	0
41688816	negative regulation of transcription, DNA-templated	negative regulation of transcription, DNA-templated	0.375526	0.115091	3.26287	3.04286	0.00618423	25	1	0.550921	0.564989	0	0.449466	0.620952	0	0	0	0	0	0	0.59446	0.398793	0	0.86271	0.327869	0	0	0	0	0	0.313653	0.447309	0	0	0.278822	0	0	0	0	0	0	0	0	0	0	0.286305	0.319753	0	0
116241326	Probable ATP-dependent RNA helicase DDX46;DDX46;ortholog	Complex C	48.2056	14.5562	3.3117	6.58579	1.60179e-06	798	0.450018	0.60103	0.462283	0.264421	0.784555	0.982274	0.201847	0.879147	0.287394	0.0848143	0.218837	0.69703	0.275625	0.522078	0.516794	1	0.411343	0.336844	0.187361	0.501957	0.453973	0.461326	0.153981	0.073199	0.16095	0.345696	0.304181	0.284872	0.0806519	0.565103	0	0	0.171848	0.0476837	0.0193822	0.0686325	0.0438026	0.0468517	0.261626	0	0
13124097	Peptidyl-prolyl cis-trans isomerase E;PPIE;ortholog	Prp19	15.6099	4.63311	3.36921	3.35761	0.00298002	79	0.522409	0	0.118062	0.379859	0.845299	0.778539	0	0.19811	0.508135	0	0	0	0	1	0.955745	0.811238	0	0.322599	0.119625	0.678677	0.28985	0.135944	0.131084	0	0.308287	0.72235	0	0	0	0	0.15257	0	0	0	0	0.17528	0.335602	0.119654	0	0	0.1377
34921618	poly(A) RNA binding	poly(A) RNA binding	17.9337	5.25104	3.41528	4.38372	0.000259571	175	0.16398	0.210793	0.0617645	0.0331207	0.122839	0.135765	0.0337104	0.0518209	0	0	0.0877149	0.0423311	0.422411	0.305172	1	0.306512	0.358426	0.506305	0	0	0.454907	0.568954	0	0	0.0268802	0.0629831	0.0304807	0	0	0	0.0399086	0	0.0430504	0.0477818	0.0388441	0.0916983	0.48282	0	0.0699105	0.0495938	0
158514955	Transcription elongation regulator 1;TCERG1;ortholog	U1	47.943	13.7381	3.48978	5.66862	1.25949e-05	833	0.592946	1	0.410214	0.249303	0.533018	0.84158	0.194038	0.963684	0.235406	0.131707	0.252445	0.67475	0.345289	0.424668	0.537652	0.720332	0.206311	0.205496	0.166257	0.471621	0.26856	0.519578	0.22773	0	0.166625	0.34859	0.20244	0.0541683	0.0238559	0.362161	0.141363	0.0629561	0.285923	0.169252	0.0515973	0.223308	0.136041	0.0831492	0.0619088	0.0439175	0.0478447
74762758	Pre-mRNA-splicing factor RBM22;RBM22;ortholog	Prp19	6.15977	1.72134	3.57847	3.18194	0.00448753	44	0.635675	0.350207	0.538724	0.385181	1	0.592085	0.588059	0.301329	0	0	0	0	0	0.760509	0.207672	0.274201	0	0	0	0.344093	0.440866	0	0.199381	0	0.468909	0.366235	0	0	0	0	0	0	0	0	0	0	0.255228	0	0	0	0
20514971	U4/U6 small nuclear ribonucleoprotein Prp4;PRPF4;ortholog	U4/U6	35.4978	9.89005	3.58924	6.30827	2.95756e-06	299	1	0.787031	0.524633	0.389534	0.802618	0.754014	0.748886	0.880342	0.405282	0.166593	0.0573121	0.110635	0.127384	0.455764	0.233354	0.708655	0.327869	0.0551359	0.449796	0.386646	0.495386	0.464686	0.17923	0	0.210759	0.246916	0.278821	0.0532901	0	0.575545	0	0	0.112515	0	0	0.239659	0	0.204503	0.0456789	0	0.047069
1729810	Transcription initiation factor TFIID subunit 6;TAF6;ortholog	Transcription initiation factor TFIID subunit 6;TAF6;ortholog	1.71194	0.476615	3.59187	2.86913	0.00918395	21	0.222486	0.245145	0.251404	0.269627	1	0.276307	0	0	0	0	0	0.344607	0	0	0.290741	0.575823	0	0	0	0.240865	0.308606	0	0.279134	0	0	0.256365	0.248135	0	0	0	0	0	0	0	0	0	0	0	0	0	0
29840792	Beta-catenin-like protein 1;CTNNBL1;ortholog	Prp19	36.536	10.0124	3.64907	6.94439	7.35927e-07	327	0.998466	0.532332	0.254765	0.312264	0.492207	1	0.635648	0.305357	0.522143	0.10016	0.413491	0.798202	0.191467	0.30827	0.294627	0.805813	0.506889	0.447514	0.405644	0.104608	0.536111	0.377166	0.242456	0	0.190071	0.259792	0.143687	0.144178	0.0634963	0.0741499	0.235163	0.0558559	0.202941	0.225245	0.0457782	0.108067	0.206912	0.221315	0.205975	0.0584467	0
48474597	THO complex subunit 3;THOC3;ortholog	EJC/TREK	16.5298	4.46809	3.69953	4.04108	0.000588967	93	0.0805215	0.354888	0.181975	0.0975825	0.65145	1	0.09932	0.916071	0.261071	0	0	0	0.0957337	0.256891	0.210448	0.8336	0.633612	0	0.276575	0.26152	0.558449	0.523841	0.202046	0	0.158392	0.278348	0.179609	0	0	0.37075	0.117582	0	0	0	0	0	0	0.184429	0.102988	0	0
74723330	tRNA processing	tRNA processing	4.07336	1.09814	3.70933	3.38275	0.00280952	25	0	0	0	0	0.237045	0.163743	0	1	0.213743	0	0	0	0.313514	0.630962	0.51689	0.227493	0	0.407095	0	0	0	0.17155	0	0	0	0	0	0	0	0.607076	0	0	0	0	0	0.22119	0	0	0	0	0
160385708	Probable ATP-dependent RNA helicase DDX23;DDX23;ortholog	U5	37.6317	9.91354	3.79599	4.30472	0.00031353	486	0.261695	0.354888	0.216095	0.0853847	0.352869	1	0.12415	0.610714	0.0489509	0.0626	0.032304	0.140309	0.119667	0.22478	0.170989	0.39075	0.158403	0.0155387	0.0576199	0.326899	0.0418837	0.0523841	0.0505116	0	0.0197991	0.104381	0.235737	0.225277	0	0.347578	0.0440931	0	0	0.0351945	0.042917	0.067542	0	0.0345805	0.0514939	0.0182646	0
17865459	General transcription factor II-I;GTF2I;ortholog	Basal TFs	67.407	17.5551	3.83974	5.65721	1.29301e-05	1096	1	0.710534	0.601951	0.294476	0.445266	0.661575	0.253609	0.407578	0.242412	0.0581258	0	0.23161	0.133337	0.670867	0.537368	0.967525	0.318676	0.115425	0.0963029	0.536245	0.985217	0.547201	0.340035	0.0501655	0.404447	0.312298	0.0833858	0.0976156	0.0184244	0.107578	0.109178	0	0.0588864	0.0653582	0.0132832	0.109751	0.0900578	0.139139	0.0956269	0.0508775	0.0492685
38257903	Pleiotropic regulator 1;PLRG1;ortholog	Prp19	31.6442	8.01759	3.94685	3.94794	0.000735741	264	1	0.655859	0.242138	0.144272	0.214032	0.236553	0.234945	0.632041	0.154393	0	0.229249	0.184392	0.113231	0.303843	0.0933416	0.760006	0.249805	0.0367572	0.245343	0.154658	0.0990773	0.0619582	0.119487	0	0.117088	0.192046	0.132772	0.0355268	0.0469383	0.164441	0	0	0.037505	0.124881	0.0338406	0.11983	0	0.0818012	0.182716	0	0.0313794
50401668	mRNA processing	mRNA processing	2.97007	0.713782	4.16104	2.99258	0.00693843	13	0	0.290552	0	0	0.237045	0.327486	0	1	0	0	0	0.408437	0	0.420641	0	0.454987	0	0	0	0.28548	0.365768	0	0	0	0	0.30385	0	0	0	0.607076	0	0	0	0	0	0	0	0	0	0	0
134093	U1 small nuclear ribonucleoprotein C;SNRPC;ortholog	U1	21.7085	4.81771	4.50598	3.0251	0.00644116	59	0.504206	1	0.455793	0.244415	0.543896	0	0	0	0.326953	0	0	0	0.119892	0.482577	0.263555	0.869967	0.264501	0	0	0.218343	0.139875	0	0.379549	0	0.198363	0.34859	0	0.150467	0	0	0	0	0	0	0	0	0	0	0.128977	0	0
110278938	RNA processing	RNA processing	3.6679	0.791796	4.63238	3.06271	0.00590884	74	0.0527392	0.116221	0.178783	0.0639137	0.379272	0.589474	0	1	0.0854971	0	0	0.163375	0.0627028	0.420641	0.275675	0.591483	0	0.0814191	0	0	0.0731536	0	0	0	0.0518713	0.12154	0.235277	0.0786935	0	0.24283	0	0	0	0	0.0749584	0	0	0	0	0	0
147668553	U2 snRNP-associated SURP motif-containing protein;U2SURP;ortholog	U2	39.7212	8.31425	4.77748	5.86976	7.94555e-06	628	0.913609	0.955468	0.50743	0.131361	0.584635	1	0.1337	0.46978	0.326339	0.0963077	0.198794	0.599611	0.441848	0.44462	0.768945	0.681308	0.182773	0.16734	0.106375	0.268225	0.257746	0.644728	0.194275	0	0.12184	0.196271	0.224511	0.138632	0.0610542	0.071298	0.113059	0.0805614	0.12196	0.108291	0.0440175	0.129889	0.0746076	0.0532007	0.118832	0	0.0408161
73619933	Cell division cycle 5-like protein;CDC5L;ortholog	Prp19	19.4587	3.91812	4.96634	3.16221	0.00469736	257	0.341606	0.322625	0.165432	0.0887114	0.767702	1	0.270873	0.185065	0	0.0379394	0	0.0755873	0	0.350307	0.669607	0.989374	0.0960018	0.0376695	0.167622	0.0528322	0.135382	0.190488	0.122452	0	0.263987	0.168696	0.163281	0	0	0.0561742	0.106892	0.0423151	0.0384359	0.0426601	0	0.0409346	0.0391878	0	0.0312084	0	0
20140757	Splicing factor 3B subunit 5;SF3B5;ortholog	U2	114.665	22.2751	5.14767	4.0281	0.000607526	156	0.90757	1	0.279691	0.24997	0.0741677	0	0	0	0.267507	0	0.132401	0.447277	0.294281	0.263224	0.700816	0.74738	0.324615	0	0.141697	0.133983	0.171665	0.214702	0.103513	0	0.0811485	0.142605	0	0	0	0	0.18072	0	0	0.0721242	0	0	0.132508	0.236219	0.105526	0	0.054369
296439466	chromatin modification	chromatin modification	0.6474	0.125162	5.17248	3.55853	0.00185712	24	0.351595	0.193701	0	0	0	0.218324	0	1	0.28499	0	0	0.816873	0	0	0	0.606649	0	0	0.201277	0.19032	0.731536	0.228734	0.220558	0	0	0	0	0	0	0.404717	0	0	0	0.307352	0	0	0	0	0	0	0
300669687	Pre-mRNA-splicing factor ISY1 homolog;ISY1;ortholog	Pre-mRNA-splicing factor ISY1 homolog;ISY1;ortholog	3.99714	0.739004	5.40882	2.89709	0.00862143	18	0.268405	0	0.303292	0.65055	0.241278	1	0	0	0	0	0	0	0	0.856305	0.350747	0.463111	0	0	0	0.290577	0	0.349228	0	0	0.263987	0.618552	0	0	0	0	0	0	0	0	0	0	0	0	0	0	0
74746965	Pre-mRNA-splicing factor 38B;PRPF38B;ortholog	U4/U6	9.38142	1.71252	5.47814	5.52635	1.7492e-05	71	0.863596	0.679676	0	0	0.221804	0.153215	0.304346	0.701778	1	0	0.593934	0.95544	0.293356	0.393596	0.806094	0.425733	0.647191	0.952302	0.141252	0.400687	0.171125	0.160521	0	0.22074	0.12134	0	0	0	0	0	0	0	0	0.431386	0	0	0.396275	0	0.63117	0	0
259016155	THO complex subunit 2;THOC2;ortholog	EJC/TREK	13.8662	1.98723	6.97768	5.06288	5.16749e-05	314	0.111456	0.270174	0.151131	0.0810426	0.500955	0.747453	0.109981	0.464933	0.252957	0	0.0715429	0.966743	0.159014	0.568931	0.757371	1	0.175406	0.0688262	0	0.241325	0.494714	0.493059	0.0279667	0	0	0.0513709	0.223749	0.199567	0	0.153954	0.0325507	0	0	0	0	0.149584	0.107401	0.0510563	0	0	0
464519	General transcription factor IIF subunit 2;GTF2F2;ortholog	Basal TFs	24.6201	3.39995	7.24132	3.4635	0.00232389	98	0.695336	0.696501	1	0.229818	0.511413	0.863541	0	0.119858	0	0	0	0	0	0.302504	0.413024	0.872543	0	0	0	0	0.263042	0.082247	0.158614	0	0.186516	0.291352	0	0.0943207	0	0	0	0	0	0	0	0	0	0	0	0	0
34925383	Splicing factor 45;RBM17;ortholog	U2	12.0773	1.50069	8.04778	3.55172	0.00188722	69	0.753418	0.581103	0.0851345	0	0.203181	0.280702	0	1	0.244277	0	0	0	0	0.240366	0.689187	0.454987	0.296427	0.116313	0	0.163131	0	0.588173	0.0945246	0	0.222305	0.173629	0	0	0	0	0	0	0	0	0	0	0.121001	0	0.0963628	0	0
296439424	poly(A) RNA binding	poly(A) RNA binding	1.05054	0.128919	8.14879	2.86352	0.00930093	34	1	0.40067	0.102725	0	0	0.338701	0.224265	0.172375	0	0	0	0.140808	0	0	0.237597	0.235285	0.119225	0	0	0	0.126098	0.118284	0.114056	0	0	0	0.10139	0	0.179219	0	0	0	0	0	0	0	0	0	0	0	0
308153407	Apoptotic chromatin condensation inducer in the nucleus;ACIN1;ortholog	EJC/TREK	20.036	2.42634	8.25771	4.08421	0.000531267	400	1	0.344326	0.47671	0.0189357	0.210687	0.989643	0.0192728	0.444404	0	0	0.0501481	0.242014	0.111461	0.348944	0.67381	0.86271	0.122951	0.0723658	0.089448	0.0169158	0.195058	0.26429	0.0588099	0	0.107575	0.144034	0.052279	0.139887	0	0	0.0456329	0	0.0492254	0	0.0222079	0	0.100377	0.0536821	0.0199845	0	0
20139728	DNA-directed RNA polymerase III subunit RPC6;POLR3F;ortholog	RNA polymerase	4.16758	0.453681	9.18615	3.05432	0.0060237	21	0.386379	0	0.2183	0.234123	0.347329	0.239923	0.238292	0	0	0	0	0	0.229687	0.616342	0.252457	1	0	0	0	0.209149	0	0	0.242378	0	0.19001	0	0	0	0	0	0	0	0	0	0	0	0	0	0	0	0
74762146	de novo' posttranslational protein folding	de novo' posttranslational protein folding	10.0296	0.990347	10.1274	3.10524	0.00535796	69	0	0.310643	0.0910213	0	0.108615	0.100037	0.0993569	0.534574	0	0	0	0.0623827	0.0478846	0.321234	1	0.312716	0.0528206	0.0621778	0	0	0.167597	0.0524036	0	0	0	0	0	0	0	0	0	0	0	0	0	0	0.194052	0	0	0.0730856	0
37082334	U4/U6 small nuclear ribonucleoprotein Prp3;PRPF3;ortholog	U4/U6	14.142	1.1394	12.4118	3.31841	0.00326627	139	0.37385	0.538669	0.227469	0.0697018	0.697982	1	0.0709429	0.490752	0	0	0	0	0.0683812	0.0458735	0.15032	0.124048	0.07543	0	0.098777	0	0.0797785	0.224503	0	0	0	0.132547	0.064146	0.04291	0	0.0662053	0	0	0	0	0	0	0	0	0	0	0
11387119	DNA-directed RNA polymerases I and III subunit RPAC2;POLR1D;ortholog	RNA polymerase	13.0136	0.947369	13.7365	3.67644	0.00140452	25	0.255079	0.843173	0.288234	0	0.917197	0.316784	0.31463	0	0	0	0	0.395091	0	0.406896	1	0.660179	0	0.787585	0	0	0.707632	0	0	0	0.501763	0	0	0	0	0	0	0	0	0	0	0	0	0	0	0	0
74735389	U4/U6.U5 tri-snRNP-associated protein 1;SART1;ortholog	U4/U6	11.4969	0.571886	20.1035	3.62998	0.00156815	131	0.366007	0.241969	0.496295	0	0.723834	1	0	0.138799	0	0	0	0	0	0.583844	0.621778	0.505212	0	0	0	0	0.101536	0.476219	0	0	0	0.084348	0.122461	0.0546127	0	0	0	0	0	0	0	0	0	0	0	0	0
60393871	DNA-directed RNA polymerase III subunit RPC3;POLR3C;ortholog	RNA polymerase	6.35812	0.198598	32.015	4.11254	0.000496476	43	0.208964	0.46049	0.118062	0	0.0939221	0.648782	0.257748	0.594331	0.169378	0.162455	0	0	0.372662	1	0.136535	0.630963	0	0	0	0.113113	0.434775	0.135944	0	0	0	0	0	0	0	0	0	0	0	0	0	0	0	0	0	0	0
46397744	General transcription factor IIF subunit 1;GTF2F1;ortholog	Basal TFs	9.78742	0.264619	36.9868	3.51239	0.00207093	69	1	0.865734	0.242138	0.086563	0.128419	0.887075	0	0	0.347385	0	0	0.22127	0	0.455764	0.746733	0.369733	0.0936768	0	0	0	0.198155	0	0	0	0.070253	0.0823053	0	0	0	0	0	0	0	0	0	0	0	0	0	0	0
78103206	Transcription initiation factor TFIID subunit 5;TAF5;ortholog	Basal TFs	1.3625	0	1000	3.09429	0.00549482	14	0.25508	0.562115	0.288234	0.618253	0.229299	0	0	0	0	0	0	0	0	0.813792	1	0.22006	0	0	0	0	0.353816	0	0	0	0	0	0	0	0	0	0	0	0	0	0	0	0	0	0	0	0
74735242	WW domain-binding protein 11;WBP11;ortholog	Prp19	4.99043	0	1000	2.90064	0.00855239	48	0.618207	0.255438	0.08732	0	0.416795	0.671785	0	0	0	0	0	0.119692	0	0	0.504914	1	0.101345	0	0	0.0836595	0	0	0	0	0	0	0	0	0	0	0	0	0	0	0	0	0	0	0	0	0
68052989	Exportin-1;XPO1;ortholog	RNA Transporter	110.209	54.6212	2.01771	5.55831	1.62447e-05	2160	0.485954	0.572373	0.41026	0.372305	0.607559	0.721436	0.372045	0.201232	0.307874	0.147645	0.0806721	0.337413	0.491429	0.757361	1	0.722824	0.68127	0.508769	0.0767429	0.338638	0.495859	0.603215	0.322362	0.1699	0.2637	0.379738	0.392467	0.250036	0.0770817	0.154311	0.244695	0.193733	0.123181	0.107422	0.293741	0.393566	0.278094	0.179111	0.407216	0.0608157	0.0515309
322510129	Exosome complex component RRP42;EXOSC7;ortholog	Exosome complex component RRP42;EXOSC7;ortholog	22.0858	10.9222	2.0221	3.5573	0.00186251	111	0.678076	0.0830148	0.0851345	0.456527	0.0677272	0.280702	0	1	0.488555	0.234293	0	0.233392	0.627028	0.36055	0.590732	0.454987	0.197618	0.348939	0.258784	0.407828	0.313516	0.392115	0.283574	0.134804	0.0741018	0.434072	0	0	0.148529	0.693801	0.220036	0	0	0	0.107083	0.126395	0	0.0862827	0.385451	0	0.0992954
160331913	Protein transport protein Sec24A;SEC24A;ortholog	Protein transport protein Sec24A;SEC24A;ortholog	16.2001	7.95167	2.03732	3.72675	0.00124632	313	0.134948	0.148692	0.274479	0.228958	0.582284	0.335185	0.0665812	0.46058	0.175015	0.167861	0.216557	0.292628	0.22462	0.215266	0.987547	0.512252	0.106189	1	0.216309	0.321411	0.336931	0.456518	0.067723	0	0.0530908	0.186596	0.602022	0.0402718	0.106415	0.0621349	0.0394116	0.0936103	0	0.0943735	0.0383604	0.452782	0.390115	0.0618179	0.10356	0.342833	0.071141
17380291	Regulator of nonsense transcripts 1;UPF1;ortholog	RNA Transporter	120.311	58.8442	2.04457	5.37325	2.4964e-05	2480	0.652334	0.808616	0.68751	0.592914	0.75556	0.872456	0.495156	0.273546	0.416906	0.370607	0.100656	0.777227	0.365415	0.600339	1	0.806284	0.682771	0.70689	0.50989	0.746966	0.687331	0.391739	0.30691	0.0224458	0.438014	0.498703	0.412738	0.327574	0.185483	0.245485	0.42133	0.315451	0.158087	0.120629	0.338772	0.441956	0.211549	0.294516	0.401126	0.193497	0.1736
17369347	Syntaxin-18;STX18;ortholog	Syntaxin-18;STX18;ortholog	20.699	10.0927	2.05088	4.02886	0.000606422	130	0.452995	0.499129	0.34125	0.731969	0.407212	0.656339	0.18625	0	0.122394	0	0.121157	0	0.35905	0.84304	0.295983	0.521071	0.396061	0.116556	0.345767	0.572152	0.418894	0.785869	0.568333	0.135086	0.297026	0.347983	0.336812	0.112654	0	0	0	0	0	0	0.214614	0.253317	0	0.086463	0.289692	0	0
215274208	Nucleoprotein TPR;TPR;ortholog	RNA Transporter	99.065	48.2287	2.05407	4.08891	0.000525328	4315	0.754382	1	0.633611	0.444851	0.532637	0.78252	0.299471	0.449398	0.276452	0.1528	0.171616	0.756586	0.618552	0.382681	0.441916	0.710657	0.231228	0.31235	0.36071	0.688406	0.33276	0.229403	0.348122	0.0465437	0.304178	0.456275	0.577018	0.129383	0.0398865	0.465787	0.32921	0.135335	0.177564	0.333517	0.271132	0.247294	0.264594	0.112543	0.288349	0.173082	0.026665
30315906	Eukaryotic translation initiation factor 4 gamma 2;EIF4G2;ortholog	RNA Transporter	46.8998	22.5768	2.07734	5.89656	7.47504e-06	785	1	0.459101	0.564989	0.424159	0.644235	0.413968	0.719518	0.126408	0.621433	0.336887	0.213965	0.309778	0.515199	0.345621	0.653391	0.790817	0.415301	0.514601	0.324398	0.541304	0.439243	0.693932	0.292743	0.0596412	0.34424	0.576137	0.297409	0.348162	0.295712	0	0.219038	0.173419	0.0787606	0.116555	0.213195	0.223682	0.321206	0.171783	0.234485	0.272195	0.351449
45476982	Ubiquilin-4;UBQLN4;ortholog	Ubiquilin-4;UBQLN4;ortholog	5.41479	2.60595	2.07785	3.46968	0.00229032	54	0.124531	0	0	0	0.335834	0.154655	0	0.472251	0	0	0.199839	0.578654	0.444171	0.397296	0.976407	0.107434	0	0.576753	0.285159	0	0.863671	0.810148	0	0	0.244962	0	0	0	0	0	0	0	0.196162	0.217721	0	0	1	0	0	0.225977	0.164123
18202507	Translocating chain-associated membrane protein 1;TRAM1;ortholog	Protein processing in endoplasmic reticulum	193.627	92.4346	2.09474	3.53583	0.00195944	1285	0.781519	1	0.427306	0.274967	0.19263	0.25047	0.202123	0.501919	0.071521	0.362587	0.333762	0.468576	0.262264	0.452416	0.238847	0.331675	0.074391	0.252978	0.0793764	0.122818	0.271008	0.172209	0.403271	0.0225536	0.247954	0.305016	0.140583	0.17868	0.012425	0.304703	0.128847	0.0218597	0.168774	0.286494	0.0895787	0.148026	0.293542	0.0360891	0.185404	0.251611	0.0249191
166216086	CCR4-NOT transcription complex subunit 1;CNOT1;ortholog	RNA degradation	29.2009	13.7659	2.12125	3.82519	0.000986021	1254	0.585182	0.830773	0.788405	0.559155	0.900337	0.880474	0.541349	0.32007	0.364868	0.297461	0.252825	0.73208	0.29435	0.933468	1	0.941726	0.413244	0.243225	0.115961	0.377677	0.421458	0.395339	0.324732	0.0402704	0.265639	0.609455	0.815807	0.0671665	0.110926	0.85495	0.295793	0.0975787	0.21272	0.0786994	0.23992	0.283186	0.144588	0.128877	0.244687	0.163368	0
1351111	Signal recognition particle 9 kDa protein;SRP9;ortholog	Folding, sorting and degradation	179.38	84.4961	2.12294	3.31999	0.00325429	284	0.558505	1	0.157775	0.423026	0.407922	0.173402	0	0	0.509292	0.10855	0.168048	0.540665	0.539515	0.946594	0.456153	0.722741	0.412012	0	0.27976	0.491272	0.193673	0.317924	0.350353	0.124912	0.0343321	0.522885	0.116792	0	0	0	0.509724	0	0.164956	0.305141	0.0992256	0.0585598	0.056061	0.439732	0.267875	0.25337	0.276027
71153172	Superkiller viralicidic activity 2-like 2;SKIV2L2;ortholog	RNA degradation	25.6086	11.9744	2.1386	4.1106	0.000498784	472	0.40753	0.713172	0.514677	0.406724	0.861982	0.595428	0.206983	1	0.194312	0.111821	0.153878	0.222784	0.285013	0.917763	0.877147	0.827248	0.251513	0.333078	0.0548936	0.181669	0.432272	0.436674	0.270684	0.0428923	0.212201	0.359096	0.427777	0	0.0472594	0.772642	0.280046	0.0415727	0	0.0419116	0.136288	0.241299	0.192502	0.109814	0.306609	0.043501	0
313104283	Glycine--tRNA ligase;GARS;ortholog	Aminoacyl-tRNA biosynthesis	168.742	78.8527	2.13996	5.85252	8.26412e-06	2110	0.323087	0.256523	0.348975	0.149708	0.580867	0.477952	0.205118	1	0.400527	0.0960388	0.167741	0.515146	0.46321	0.34106	0.67056	0.327918	0.398796	0.931551	0.353594	0.339489	0.487691	0.414194	0.107298	0.0340047	0.149539	0.175193	0.27555	0.0921635	0.0655671	0.557853	0.194266	0.140074	0.164654	0.0415341	0.209343	0.358687	0.419689	0.08706	0.303847	0.206924	0.150285
19863257	Cullin-1;CUL1;ortholog	Protein processing in endoplasmic reticulum	20.968	9.69595	2.16255	4.84801	8.58816e-05	296	1	0.531924	0.155859	0.208945	0.92993	0.556716	0.0850662	0.653835	0.55901	0	0.166008	0.10682	0.573962	0.385042	0.585799	0.446229	0.27134	0.0532346	0.078961	0.522638	0.573965	0.314064	0.3461	0.246791	0.203491	0.158934	0.61533	0.617431	0	0.317542	0.100707	0.0597997	0	0.0602873	0.0490105	0.289244	0	0.118471	0.0882075	0	0.045446
239938717	Isoleucine--tRNA ligase, cytoplasmic;IARS;ortholog	Aminoacyl-tRNA biosynthesis	156.013	71.5317	2.18103	6.23695	3.46782e-06	3389	0.362274	0.483348	0.356451	0.298662	0.392121	0.345849	0.325259	1	0.279663	0.168603	0.122599	0.297739	0.287144	0.400985	0.570028	0.444356	0.252101	0.209255	0.110044	0.28548	0.304237	0.27897	0.179332	0.0352759	0.172096	0.269773	0.296845	0.117672	0.106886	0.459562	0.14035	0.115393	0.135871	0.124952	0.0980765	0.202586	0.225605	0.0790253	0.167059	0.0715531	0.0779515
52783099	U3 small nucleolar ribonucleoprotein protein IMP3;IMP3;ortholog	Ribosome biogenesis	48.581	22.2655	2.1819	3.73017	0.00123622	160	0.713091	1	0.219757	0.235686	0.815845	0.885591	0.479765	0.491675	0.105092	0.100796	0	0.502046	0.308294	0.620457	0.254142	0.615191	0.51011	0.300238	0.0742221	0.280727	0.449598	0.0843471	0.40666	0.23198	0.127519	0.373489	0.2169	0.0967291	0.255599	0.596968	0.094663	0.224843	0.102115	0.113338	0.0921381	0.217508	0.104113	0.222721	0.248741	0	0
20178332	Methionine--tRNA ligase, cytoplasmic;MARS;ortholog	Aminoacyl-tRNA biosynthesis	122.864	56.2639	2.18371	8.18526	5.69428e-08	1928	0.616802	0.697272	0.778438	0.553338	0.8713	0.905284	0.820084	0.95689	0.519437	0.361199	0.179965	0.508698	0.619044	0.702791	0.502458	0.649603	0.504263	0.56886	0.403542	0.494312	1	0.61493	0.221099	0.128993	0.212722	0.406129	0.491365	0.274908	0.394796	0.368828	0.327523	0.305615	0.189272	0.210073	0.182164	0.483783	0.270165	0.220168	0.481534	0.247111	0.19003
17380155	Nucleolar protein 58;NOP58;ortholog	Ribosome biogenesis	274.829	125.393	2.19173	7.08574	5.44148e-07	2480	0.758799	0.610752	0.297971	0.313047	0.348311	0.96909	0.716896	1	0.462382	0.460217	0.379984	0.758526	0.454275	0.575162	0.428984	0.547841	0.458755	0.382171	0.394338	0.530176	0.701678	0.665196	0.195801	0.0577732	0.264649	0.266644	0.360118	0.273018	0.392542	0.408847	0.275045	0.354641	0.288221	0.272853	0.206518	0.261817	0.216073	0.22187	0.316621	0.166014	0.127666
42559897	SUMO-activating enzyme subunit 1;SAE1;ortholog	Ubiquitin mediated proteolysis	95.0243	42.6584	2.22756	8.01602	7.97531e-08	577	0.695269	0.551576	0.471383	0.640364	1	0.967073	0.754676	0.949187	0.586103	0.345936	0.133887	0.344607	0.694361	0.754171	0.799537	0.935712	0.656516	0.68695	0.350257	0.602163	0.848668	0.506593	0.279134	0.19904	0.273531	0.576821	0.40322	0.124491	0.328959	0.512203	0.203054	0.385834	0	0	0.31622	0.419902	0.446649	0.286644	0.497983	0.0504663	0.219916
3122258	Eukaryotic translation initiation factor 6;EIF6;ortholog	Ribosome biogenesis	338.315	151.704	2.2301	5.92326	7.03453e-06	1396	0.366986	0.419337	0.191984	0.140012	0.604808	0.413561	0.486192	0.347925	0.650017	0.221905	0.31627	1	0.307038	0.433634	0.586141	0.299013	0.525857	0.335736	0.272335	0.220723	0.433626	0.221062	0.136422	0.0851179	0.147052	0.140956	0.128852	0.243372	0.133978	0.265976	0.218326	0.0707137	0.256924	0.297043	0.135229	0.273627	0.229207	0.124527	0.173844	0.123323	0.179134
308153660	Nuclear pore complex protein Nup98-Nup96;NUP98;ortholog	RNA Transporter	10.0564	4.50041	2.23456	3.50187	0.00212295	328	0.843558	0.802723	0.779893	0.418211	0.551492	1	0.236476	0.654336	0.18648	0.119238	0	0.23756	0.227937	0.856305	0.952027	0.926222	0.100573	0.414365	0.131703	0.41511	0.585042	0.498896	0.336744	0	0.263987	0.618552	0.384876	0.114427	0	0.529642	0.223965	0	0.181198	0	0.326987	0.257303	0.0615809	0.0878234	0.294251	0	0.0505342
13124514	Ribonuclease P protein subunit p30;RPP30;ortholog	Ribonuclease P protein subunit p30;RPP30;ortholog	37.2166	16.6336	2.23743	3.29724	0.00343191	176	0.567961	0.178801	0.595942	0.393315	0.291748	0.20153	0.10008	1	0	0.126158	0	0.439855	0.192932	0.388284	0.636172	0.804976	0.0532048	0.06263	0.139345	0.0878399	0.056272	0	0.407183	0	0.159604	0.420716	0.271474	0.0605334	0.0799774	0.840566	0.118481	0.0703538	0	0	0.115321	0	0	0.0929198	0.0518877	0	0
54036209	H/ACA ribonucleoprotein complex subunit 3;NOP10;ortholog	Ribosome biogenesis	340.792	152.249	2.23838	3.40296	0.00267935	391	0.680678	1	0.205107	0.16498	0.428318	0.0845337	0.0279863	0	0.257475	0.0352787	0.109231	0.843437	0.215806	0.615286	0.622648	0.587227	0.446346	0	0.181844	0.245636	0.472078	0.501865	0.22773	0.0811929	0.111579	0.235298	0.25305	0.0338552	0	0	0.33132	0.0786951	0.178702	0.47602	0.096745	0.0761277	0.109319	0.181889	0.116079	0.247036	0.119612
2501029	Probable leucine--tRNA ligase, mitochondrial;LARS2;ortholog	Aminoacyl-tRNA biosynthesis	16.5533	7.32036	2.26127	4.34067	0.000287706	262	0.589402	0.303067	0.799214	1	0.49451	0.731981	0.678537	0.968567	0.382199	0	0.252223	0.304307	0.513885	0.564119	0.410784	0.677977	0.154597	0.0606614	0.0449884	0.0850788	0	0.153377	0.0985961	0	0.0386468	0.769706	0.394411	0.0586307	0	0.814145	0.172135	0.0681424	0.123791	0.137396	0.223392	0.395516	0.0631065	0.224998	0.30154	0	0.0517862
46397025	Polyadenylate-binding protein-interacting protein 1;PAIP1;ortholog	RNA Transporter	15.9283	7.02366	2.26781	2.99378	0.00691948	136	1	0.9074	0	0.356436	0.0528784	0	0.217669	0	0.381442	0.365851	0.377586	0.182223	0.699365	0	0.230609	0.456729	0.231437	0.363248	0.202047	0.191048	0.407965	0.382683	0.0738007	0.105249	0.231422	0.203342	0.065605	0.087772	0	0	0.343589	0	0.370638	0	0.167212	0	0.283417	0.0673657	0.150472	0.213486	0.0775255
13638438	Tyrosine--tRNA ligase, cytoplasmic;YARS;ortholog	Aminoacyl-tRNA biosynthesis	156.236	68.5052	2.28065	6.18056	3.93463e-06	1405	0.527392	0.364065	0.481061	0.277216	0.50265	0.220954	0.470253	1	0.494441	0.306274	0.183541	0.216521	0.226637	0.222991	0.606152	0.356315	0.241665	0.323714	0.109126	0.35083	0.378989	0.322432	0.135523	0.0682142	0.249982	0.248937	0.23386	0.161179	0.0626329	0.292567	0.26908	0.0991735	0.0600545	0.0666547	0.0903114	0.149237	0.357172	0.0436611	0.186921	0.196017	0.0921174
117949609	Nucleolar protein 56;NOP56;ortholog	Ribosome biogenesis	212.263	92.3528	2.29839	4.9061	7.48393e-05	2262	0.696911	0.529219	0.441635	0.291036	0.347102	1	0.679558	0.0535714	0.137406	0.270901	0.105791	0.386556	0.330309	0.353038	0.596885	0.68248	0.38906	0.450712	0.204871	0.372143	0.594373	0.355354	0.271758	0.00842526	0.263987	0.233313	0.33611	0.217812	0.222794	0.0108406	0.254416	0.204152	0.148349	0.131722	0.240938	0.165893	0.166377	0.204921	0.33727	0.0427242	0.161355
32171585	Protein arginine N-methyltransferase 5;PRMT5;ortholog	RNA Transporter	56.7467	24.6504	2.30206	3.85691	0.000914217	615	0.364399	0.883324	0.473528	0.220804	0.245678	0.27153	0.764102	0.794587	0.413517	0.169978	0.204668	0.451532	0.346594	0.988176	1	0.801646	0.119475	0.168768	0.500656	0.433952	0.404361	0.26077	0.160013	0.195599	0.286722	0.230938	0.142243	0.135932	0.107757	0.67113	0.212846	0.126388	0.143501	0.063709	0.0776883	0.15283	0.0877854	0.125195	0.349553	0.13225	0.120063
25008854	Nuclear pore complex protein Nup88;NUP88;ortholog	RNA Transporter	16.3146	6.98225	2.33659	5.05705	5.23902e-05	217	1	0.583329	0.797632	0.570297	0.793176	0.803585	0.580452	0.780756	0.0953605	0.182925	0.188793	0.182223	0.909175	0.281501	0.538087	0.405981	0.308582	0	0.471444	0.827877	0.571151	0.22961	0.369003	0	0.462843	0.610027	0.39363	0.263316	0.231931	0.541689	0.171794	0.102011	0.185319	0.205686	0.0836061	0.197367	0	0.134731	0.150472	0	0.0775255
1706473	DnaJ homolog subfamily B member 1;DNAJB1;ortholog	Protein processing in endoplasmic reticulum	119.072	50.5454	2.35575	6.21247	3.66309e-06	715	0.837847	0.493792	0.5064	0.637559	0.998385	0.725948	0.745045	0.66502	0.284286	0.181777	0.15634	0.331978	0.555981	0.839205	0.483786	0.706009	0.281092	0.481292	0.267706	0.653927	1	0.48169	0.488917	0.0348629	0.402447	0.449037	0.369429	0.23259	0.3073	0.089715	0.227622	0.337904	0.122771	0.170329	0.110775	0.32688	0.0938796	0.334715	0.174449	0.106073	0.179758
1706474	DnaJ homolog subfamily A member 1;DNAJA1;ortholog	Protein processing in endoplasmic reticulum	105.867	44.6248	2.37239	7.08259	5.47807e-07	695	0.475687	0.227884	0.128536	0.112789	0.325356	0.282537	0.178573	1	0.184405	0.160789	0.215731	0.144154	0.393429	0.181453	0.324323	0.330088	0.393298	0.383148	0.189437	0.380639	0.315565	0.457468	0.181636	0.0555076	0.0813667	0.154904	0.103799	0.0925805	0.101932	0.523752	0.120804	0.0358667	0.0977358	0.0542386	0.102884	0.138786	0.16608	0.0947418	0.224847	0.0938258	0.0954015
55977881	Prolactin regulatory element-binding protein;PREB;ortholog	Protein processing in endoplasmic reticulum	36.3029	15.2392	2.3822	3.88194	0.000861249	273	0.662365	0.401402	0.486497	0.52176	0.297711	0.411297	0.1634	0.251185	0.0536889	0.308966	0	0.102593	0.23625	0.686781	0.649175	1	0.34747	0.25564	0.492937	0.322687	0.0459377	0.129273	0.124652	0	0.195439	0.30529	0.221618	0.14825	0.195869	0.228732	0.290166	0	0.0521682	0	0.141213	0.222239	0.106378	0.189638	0.254151	0.120195	0.174591
50400608	ERO1-like protein alpha;ERO1L;ortholog	Protein processing in endoplasmic reticulum	241.405	101.087	2.38808	4.76617	0.000104296	1912	0.387875	0.324806	0.127104	0.155119	0.289399	0.183047	0.325331	0.132382	0.421292	0.144742	0.286321	0.186241	0.599498	0.173244	0.278777	0.378124	0.3103	1	0.204282	0.268746	0.38199	0.282616	0.0924601	0.02082	0.0991877	0.0893875	0.134103	0.040513	0.160579	0.0357183	0.181246	0.107624	0.122197	0.128845	0.231541	0.17569	0.230487	0.102166	0.372071	0.197078	0.0511193
44887869	DAZ-associated protein 1;DAZAP1;ortholog	mRNA surveillance pathway	61.1109	25.5733	2.38964	6.81275	9.77181e-07	428	0.921898	0.690735	0.333352	0.446893	0.762427	0.228982	0.45485	0.629291	0.478245	0.40136	0.414234	0.856753	0.526111	1	0.771021	0.922584	0.77379	0.853938	0.675529	0.638755	0.818399	0.719701	0.18506	0.0659798	0.616574	0.552385	0.164509	0.16507	0.0726976	0.254685	0.323089	0.06395	0.23235	0.386828	0.157236	0.371182	0.296119	0.253386	0.330153	0.200749	0.2916
12644154	Eukaryotic translation initiation factor 2 subunit 2;EIF2S2;ortholog	RNA Transporter	107.368	44.6438	2.405	5.00191	5.96678e-05	615	0.512409	0.383118	0.268827	0.399201	0.625129	1	0.677182	0.728693	0.20767	0.142273	0.352407	0.53856	0.152304	0.350307	0.645693	0.757818	0.432008	0.53679	0.188574	0.37643	0.558449	0.380975	0.298478	0.0982309	0.41398	0.400653	0.204101	0.327676	0.0721549	0.210653	0.187062	0.0634726	0.547711	0.38394	0.0520206	0.184206	0.117564	0.0209579	0.0702189	0.0664167	0.0964745
21759409	Exosome complex component RRP43;EXOSC8;ortholog	Exosome complex component RRP43;EXOSC8;ortholog	16.8133	6.95837	2.41627	3.4543	0.00237475	78	0.226025	0	0.340538	0.182611	0.270909	0.467836	0.092931	1	0.244277	0.117146	0	0	0.179151	0.240366	0.590732	0.32499	0.197618	0.116313	0.517568	0.244697	0.104505	0	0.0945246	0	0.148204	0.260443	0.168055	0	0	0.3469	0.220036	0	0	0	0.214167	0	0.363003	0	0.192726	0.136718	0
14285410	Exosome complex component CSL4;EXOSC1;ortholog	RNA degradation	34.6135	14.2455	2.42978	3.20577	0.00424631	121	0.619481	0.877591	1	0.214497	0.715978	0.989147	0.109158	0.671207	0.286931	0	0	0.411218	0	0.847011	0.578233	0.91617	0	0.136622	0.303971	0.287424	0.245506	0.115146	0.777208	0	0.348163	0.407892	0.493499	0.132049	0	0.407473	0	0.153471	0	0	0	0.148464	0	0.101349	0	0.16059	0
47117724	Proteasome activator complex subunit 3;PSME3;ortholog	proteasome	183.896	75.5194	2.43508	6.62188	1.48007e-06	824	0.541578	0.193535	0.264636	0.301556	1	0.927081	0.631906	0	0.664408	0.318625	0.23489	0.408087	0.574283	0.560375	0.707724	0.833428	0.499106	0.316358	0.234622	0.538778	0.446667	0.476121	0.202005	0.052379	0.187152	0.252992	0.440767	0.174725	0.28856	0	0.384733	0.177687	0	0.0255907	0.228844	0.294668	0.188063	0.251442	0.374423	0.21249	0.154327
296452944	Probable asparagine--tRNA ligase, mitochondrial;NARS2;ortholog	Probable asparagine--tRNA ligase, mitochondrial;NARS2;ortholog	23.6944	9.58066	2.47315	4.84514	8.64678e-05	180	0.305332	0.305844	0.188192	0.134555	0.399234	0.379194	0.273902	1	0.0899969	0.129477	0	0.214967	0.132006	0.44278	0.36273	0.119733	0.10921	0.128556	0.0317805	0.150252	0	0	0.0696497	0	0	0.127937	0.216703	0.0414176	0.0547214	0.70293	0.0810659	0	0.0874478	0.0485293	0.0789036	0.232832	0.0445794	0.0635767	0	0	0
18203500	Translocation protein SEC63 homolog;SEC63;ortholog	Folding, sorting and degradation	68.4266	27.204	2.51531	5.54546	1.67348e-05	878	1	0.950906	0.495333	0.249017	0.788105	0.918669	0.625178	0.961048	0.599596	0.362092	0.417672	0.509225	0.423451	0.26222	0.751847	0.567261	0.413205	0.084592	0.15684	0.237284	0.152009	0.196059	0.274983	0.0245101	0.175151	0.299907	0.412503	0.18396	0.324067	0.693807	0.140024	0.166292	0.237361	0.383196	0.194699	0.22981	0.0880017	0.125503	0.26281	0.024858	0
74752395	Threonine--tRNA ligase, mitochondrial;TARS2;ortholog	Threonine--tRNA ligase, mitochondrial;TARS2;ortholog	21.7887	8.65094	2.51865	3.02895	0.00638454	255	0.118414	0.365326	0.374654	0.172204	0.404495	1	0.262906	0.898109	0.0383928	0.0368235	0	0.146728	0.225256	0.793341	0.185689	0.204314	0.0621188	0	0.108461	0.128196	0.1971	0.0616284	0.0594254	0	0.046586	0.163734	0.34337	0.0706753	0.140065	0.490698	0	0.082141	0.0373054	0.0414053	0.100981	0.198653	0	0.0271219	0.151452	0	0
23503048	Cleavage and polyadenylation specificity factor subunit 1;CPSF1;ortholog	mRNA surveillance pathway	44.894	17.4805	2.56823	4.2912	0.000323835	1111	0.76427	1	0.496575	0.301017	0.377865	0.605083	0.259241	0.760803	0.232309	0.133688	0.168637	0.651074	0.204448	0.716247	0.711598	0.980773	0.0501161	0.383462	0.142194	0.279249	0.132513	0.310753	0.335602	0	0.225507	0.319235	0.38357	0.242332	0	0.329904	0.083702	0.0497022	0.270874	0.250537	0.0678912	0.384645	0.076715	0.109407	0.244377	0.0693434	0
71153231	Cleavage stimulation factor subunit 3;CSTF3;ortholog	mRNA surveillance pathway	25.2672	9.8043	2.57715	6.15929	4.12696e-06	304	0.560149	0.385748	0.237359	0.29699	0.723834	1	0.561374	0.995729	0.510792	0.272174	0.0561809	0.488031	0.541103	0.335076	0.731993	0.543652	0.367311	0.21619	0.160334	0.492718	0.242804	0.182206	0.307462	0	0.0688663	0.201702	0.546636	0.208953	0.0690178	0.483586	0.306735	0.242852	0.0551471	0.183624	0.248794	0.0587322	0.0562261	0.12028	0.223886	0.127058	0.04614
42559898	SUMO-activating enzyme subunit 2;UBA2;ortholog	Ubiquitin mediated proteolysis	64.0381	24.8441	2.5776	5.40162	2.33678e-05	689	0.383436	0.39432	0.216637	0.21685	0.689365	1	0.315302	0.339286	0.352239	0.158984	0.266636	0.47512	0.410287	0.366988	0.818409	0.297714	0.318482	0.335438	0.117069	0.124533	0.2482	0.332598	0.144319	0.0228686	0.163421	0.250366	0.384876	0.247924	0.025197	0.264821	0.29862	0.13299	0.161065	0.089383	0.199825	0.128651	0.102635	0.0439117	0.114431	0.139159	0.0168448
311033441	Heat shock 70 kDa protein 4L;HSPA4L;ortholog	Protein processing in endoplasmic reticulum	45.9015	17.7771	2.58206	7.52412	2.16988e-07	652	0.50565	0.86915	0.525664	0.367673	1	0.979632	0.474011	0.728669	0.491834	0.283038	0.38949	0.689214	0.529037	0.387168	0.79293	0.663069	0.318311	0.218575	0.18526	0.394143	0.841654	0.52633	0.203006	0.108567	0.278504	0.349588	0.428598	0.663954	0.239243	0.186256	0.206746	0.210455	0.0955807	0.212171	0.143736	0.203589	0.0649672	0.0926527	0.206954	0.110108	0.0533131
13878748	Exosome complex component RRP4;EXOSC2;ortholog	RNA degradation	28.3799	10.9461	2.59268	5.00351	5.94433e-05	139	0.439494	0	0.496618	0.532614	0.79015	0.764133	0.325259	1	0.569981	0	0.141055	0.272291	0.627028	0.841282	0.574322	0.758311	0.461108	0.81419	0.201277	0.856439	0.487691	0.457468	0	0	0.259356	0.202567	0.490161	0.131156	0	0.607076	0.256709	0	0.138459	0	0.124931	0	0.423504	0.100663	0.224847	0.159504	0.579223
12230339	Nuclear pore complex protein Nup107;NUP107;ortholog	RNA Transporter	14.6307	5.61353	2.60633	3.52188	0.00202508	246	0.74516	0.866663	0.608122	0.351185	0.744276	0.771182	0	0.392476	0.134222	0	0	0.320604	0.147656	0.39622	0.919664	1	0.162877	0	0.142193	0.358541	0.631644	0.0538636	0.363567	0.222211	0.244299	0.429314	0.600215	0.185312	0	0.19061	0.241805	0	0.0652103	0.072377	0.235355	0.138899	0	0.0474095	0.264741	0	0.0545595
115502437	Polyribonucleotide nucleotidyltransferase 1, mitochondrial;PNPT1;ortholog	RNA degradation	44.5855	16.8855	2.64046	4.68509	0.000126476	594	0.530544	0.584576	0.290082	0.311108	1	0.998955	0.232208	0.713918	0.138723	0.133052	0.109856	0.397623	0.142433	0.546006	0.738035	0.767764	0.04489	0.290633	0.117569	0.240865	0.664691	0.334017	0.23619	0	0.0841632	0.197204	0.496271	0.102147	0.101218	0.472803	0.124956	0.178077	0.080876	0.059843	0.218922	0.430669	0.0549722	0.117598	0.0656681	0	0.0225555
218511774	Protein transport protein Sec24B;SEC24B;ortholog	Protein transport protein Sec24B;SEC24B;ortholog	10.0618	3.80663	2.64323	3.53602	0.00195857	208	0.0546599	0.0903399	0.247058	0.0662414	0.343949	0.135765	0.101131	0.518209	0.132916	0.0849888	0.219287	0.211656	0.0974794	0.741132	1	0.636601	0.14337	0.295345	0	0.0295876	0.151636	0.142238	0.0342885	0	0.0268802	0.125966	0.243845	0	0	0.125837	0.159634	0	0	0.0477818	0	0.320944	0.307249	0.0938962	0.139821	0	0
74749761	Ubiquitin-conjugating enzyme E2 R2;UBE2R2;ortholog	Ubiquitin mediated proteolysis	11.0415	4.14506	2.66377	3.31357	0.00330347	45	0	0.920981	0.236124	0.759718	0.751377	0.778539	0.515497	0	0.338757	0	0	0.323662	0.248441	1	0.54614	0.7211	0.548101	0.645198	0.23925	0	0	0	0.262168	0.373885	0	0.481567	0	0.3118	0	0	0.30514	0	0	0	0.297001	0	0.335602	0	0.534533	0	0
74734730	Hsp70-binding protein 1;HSPBP1;ortholog	Protein processing in endoplasmic reticulum	52.342	19.4538	2.69057	5.87674	7.82024e-06	313	0.393239	0.180536	0.185146	0.158853	0.589159	0.732548	0.363783	0	0.37187	0.0509528	0.631046	0.558327	0.545452	0.470463	0.68517	0.537147	0.472746	0.607084	0.0375194	0.141908	1	0.980666	0.205567	0	0.0644612	0.188799	0.292382	0.195587	0.129206	0	0.0478523	0	0.309717	0.171878	0.279456	0.219901	0.263147	0.187643	0.377217	0.0594653	0.0863771
166232397	Elongation factor Tu GTP-binding domain-containing protein 1;EFTUD1;ortholog	Ribosome biogenesis	9.30639	3.45462	2.69389	3.0048	0.0067474	176	0.118379	1	0.178354	0.382563	0.567544	0.882091	0.194687	0.224461	0.127938	0	0.379934	0.183356	0.3284	0.566504	0.567216	0.30638	0.0517503	0	0.0451787	0.213596	0	0.102683	0.198026	0	0	0.318278	0.308061	0.0588786	0.155582	0.363372	0.057621	0	0.186472	0.206965	0.168252	0.132396	0.0633733	0	0.100938	0	0
38257923	Nucleoporin p54;NUP54;ortholog	RNA Transporter	22.8742	8.39922	2.72337	3.52738	0.00199892	204	0.603993	0.968008	0.682499	0.332713	0.789744	0.61372	0.880456	0	0	0.256126	0.0881138	0.340189	0.326409	0.875886	0.717534	0.947402	0.144022	0.169536	0.0628666	0.475555	0.380813	0.285771	0.275555	0	0.324029	0.379618	0.306193	0.0819303	0.108247	0	0.240541	0.190444	0	0	0	0.368461	0	0.125764	0	0	0
108935868	Phospholipase A-2-activating protein;PLAA;ortholog	Protein processing in endoplasmic reticulum	53.1199	19.1206	2.77815	4.78148	0.00010057	697	0.695031	0.885943	0.431184	0.181672	0.649288	0.304646	0.268955	0.54265	0.419764	0.148329	0.109347	0.105542	0.340257	1	0.552076	0.470283	0.196602	0.925719	0.109223	0.354092	0.170129	0.124122	0.170979	0.146303	0.241268	0.235549	0.197589	0.203348	0.053733	0.250994	0.119403	0.0472674	0.0858683	0.0714791	0.0581088	0.297214	0.196984	0.0312142	0.209165	0.173109	0.0718435
46403176	Polyadenylate-binding protein 2;PABPN1;ortholog	mRNA surveillance pathway	29.8666	10.7227	2.78537	4.03281	0.000600723	153	0.557236	0.230245	0.236124	0	0.500918	0.692035	0.171832	0.132074	0	0	0.670665	0.539437	0.579696	1	0.364093	0.961467	0.913502	0.215066	0.558249	0.226226	0.483083	0.906291	0.0873894	0	0.137016	0.401305	0.233054	0	0	0	0.101713	0.120794	0.548603	0.487117	0.297001	0.116854	0	0.0797696	0.178178	0.126397	0
302393806	Treacle protein;TCOF1;ortholog	Ribosome biogenesis	3.94764	1.37973	2.86117	3.25709	0.00376865	101	0.165591	0.425729	0.0623715	0	0.446566	0.205648	0.0680833	0	0.178963	0.085824	0.265731	0.512966	0.0656249	0	0.216392	1	0.361948	0.25564	0.189591	0.119514	0.0765628	0.359091	0	0	0	0	0.0615605	0	0	0	0.0806017	0	0.347788	0.289508	0	0	0.177296	0.126425	0.0705975	0.200325	0.0727461
20177943	U6 snRNA-associated Sm-like protein LSm1;LSM1;ortholog	RNA degradation	41.4184	14.4541	2.86552	3.3422	0.00308952	87	0.0765238	0.168635	0.0864703	0.0927379	0.13758	0	0.0943891	0.290197	0.372165	0.118984	0.245602	0.237054	0.454904	0.488275	1	0.594161	0.702514	0.945103	0.0876148	0.0828453	0.106145	0.199134	0.0960077	0	0.150529	0.0881764	0.170692	0	0.15086	0	0.111744	0	0.120541	0.133789	0.108764	0.256755	0.245799	0	0.293624	0	0
74759932	Cleavage and polyadenylation specificity factor subunit 7;CPSF7;ortholog	mRNA surveillance pathway	30.8417	10.7429	2.87088	5.28187	3.09006e-05	254	0.983878	0.722719	0.55588	0.397448	0.933576	0.814589	0.471945	0.103642	0.443054	0.424944	0	0.423311	0.324931	0.784728	1	0.990268	0.716851	0.0843842	0.438074	0.473402	0.454907	0.85343	0.548615	0	0.591363	0.755798	0.304807	0.0815593	0.107757	0	0.0798172	0.0947908	0	0.191127	0.0776883	0.0916983	0	0.125195	0.419463	0	0.0720381
6226190	Syntaxin-6;STX6;ortholog	Syntaxin-6;STX6;ortholog	10.5641	3.65616	2.88941	3.51536	0.00205648	50	0.147495	0	1	0.357494	0.662942	0.366351	0.363859	0	0	0	0	0	0	0.235281	0.578233	0.890721	0	0.227704	0.337745	0.638719	0.204588	0.19191	0	0	0.580272	0.33991	0.1645	0	0	0	0	0	0	0	0	0	0.236882	0.168914	0.188648	0	0
461848	Cleavage stimulation factor subunit 1;CSTF1;ortholog	mRNA surveillance pathway	45.1319	15.6068	2.8918	6.85871	8.84849e-07	307	0.599309	0.369793	0.135441	0.17431	0.280144	0.535885	0.236552	1	0.272036	0.149095	0.230817	0.297045	0.313514	0.229441	0.313267	0.351581	0.408709	0.222052	0.439149	0.493101	0.166258	0.062382	0.15038	0	0.117889	0.0828682	0.0534721	0	0.141778	0.772642	0.105017	0.0415727	0.0755231	0.0419116	0.102216	0.120649	0.115501	0.109814	0.183965	0.0870021	0.063188
108862045	Exportin-T;XPOT;ortholog	RNA Transporter	22.2278	7.66738	2.899	5.04654	5.37043e-05	347	0.580526	0.377974	0.596347	0.22385	0.640457	0.262166	0.260384	0.400272	0.384998	0.0820581	0.508142	0.735686	0.313727	0.210463	1	0.796768	0.173033	0.122212	0.030212	0.114269	0.549025	0.446334	0.0993183	0.141641	0	0.121623	0.206007	0.11812	0.156062	0.364493	0.15413	0.137283	0.20783	0.276805	0.0750094	0.177073	0.211896	0	0.168749	0.0478836	0
142981524	DnaJ homolog subfamily C member 10;DNAJC10;ortholog	Protein processing in endoplasmic reticulum	23.691	8.13113	2.91362	6.0128	5.74171e-06	304	0.289785	0.496684	0.400217	0.195103	0.376273	0.559821	0.119146	0.97683	0.41758	0.200256	0.15501	0.199487	0.30625	0.513619	0.673218	1	0.717863	0.198831	0.331784	0.453156	0.401955	0.460833	0.161585	0	0.0633367	0.111304	0.251372	0.0480438	0.126952	0.59301	0.0940352	0.055838	0.101438	0.112587	0.183054	0	0.0517114	0.18437	0.288273	0.116856	0.0848704
52783799	Small ubiquitin-related modifier 1;SUMO1;ortholog	RNA Transporter	53.4938	18.2938	2.92414	4.33597	0.000290959	89	0.752269	0.690735	0.141675	0.303887	0.563533	0.467123	0.154649	0	0.813017	0	0.402399	0.970986	0.447194	1	0.491526	0.757155	0.493291	0.774237	0.2871	0.542942	0.52173	0	0.157301	0	0.123315	0.28894	0.55933	0	0	0	0.183084	0	0.197497	0.219203	0.1782	0	0.805445	0.143585	0.16036	0.227515	0.16524
1172922	Ran GTPase-activating protein 1;RANGAP1;ortholog	RNA Transporter	73.9549	25.1346	2.94236	6.93609	7.49152e-07	729	1	0.82201	0.591893	0.327016	0.841857	0.57167	0.352417	0.0902915	0.566108	0.370206	0.254721	0.811324	0.452922	0.278522	0.601535	0.39712	0.333073	0.147029	0.109041	0.601449	0.638498	0.598929	0.238974	0.113602	0.2654	0.292641	0.389465	0.142107	0.0312922	0.0365425	0.185429	0.110107	0.30004	0.333015	0.0902415	0.133144	0.178448	0.0545342	0.162414	0.0576073	0.0836783
27923819	Nucleoporin Nup43;NUP43;ortholog	RNA Transporter	26.375	8.95875	2.94405	6.29114	3.07267e-06	163	0.965425	0.709164	1	0.682489	0.433926	0.599483	0.496172	0.915282	0.260846	0.750553	0.645523	0.249223	0.478256	0.25667	0.210267	0.832882	0.844087	0.621011	0.552674	0.43549	0.334781	0.314034	0.302808	0.143948	0.158256	0.463514	0	0.120044	0.317208	0.37043	0.11748	0.279039	0	0	0.228694	0	0.258417	0.0921351	0.308697	0	0.10603
47606201	Ubiquitin-conjugating enzyme E2 E2;UBE2E2;ortholog	Ubiquitin-conjugating enzyme E2 E2;UBE2E2;ortholog	10.6321	3.59302	2.95909	3.16057	0.00471529	35	0.576426	0.63513	0.651348	0	0.345445	0	0	0.728649	0	0	0.308338	0	0.228441	0.612999	0.251088	0.331525	0	0	0	0.208014	0.533033	1	0.241063	0	0.377959	0	0	0	0	0.442345	0	0	0	0	0	0.32234	0	0	0.491502	0	0
20532172	Ribosomal RNA small subunit methyltransferase NEP1	Ribosome biogenesis	80.5955	27.2196	2.96094	6.51282	1.88028e-06	318	0.941772	0.78864	0.510807	0.182611	0.744999	0.467836	0.41819	1	0.366416	0.292866	0.181356	0.816874	0.223938	0.600916	0.787642	0.844975	0.395235	0.756034	0.129392	0.611742	0.20901	0.294086	0.378099	0.0674021	0.0741018	0.130221	0.168055	0.112419	0.222794	0.3469	0.165027	0.130657	0.118679	0.263445	0.107083	0.189592	0.363003	0.129424	0.33727	0.136718	0.0496477
74735378	mRNA cap guanine-N7 methyltransferase;RNMT;ortholog	mRNA surveillance pathway	15.2719	5.15673	2.96155	4.14765	0.000456491	120	0.204554	0.0751287	0.0770471	0.330527	0.55164	0.67743	0	0.775718	0	0.212036	0	0.211221	0.648529	0.435065	0.35641	1	0.35769	0.105264	0.390335	0.590538	0.472888	0.266149	0	0	0.0670624	0.0785673	0.228136	0	0	0.627892	0.2987	0.118245	0	0	0.290733	0.114388	0.109507	0.0780862	0.261626	0.12373	0
60390647	Regulator of nonsense transcripts 2;UPF2;ortholog	Regulator of nonsense transcripts 2;UPF2;ortholog	5.58462	1.86493	2.99454	3.14441	0.00489481	123	0.463655	0.510875	0.32745	0.140474	0.885689	0.575816	0.0714875	0.98904	0	0	0	0.269307	0	0.462257	0.605896	1	0	0	0	0.125489	0	0	0.0727134	0	0.114006	0.267129	0.646385	0.259437	0	0.400281	0	0	0	0.202656	0	0	0	0	0	0	0
6685982	Synaptosomal-associated protein 29;SNAP29;ortholog	SNARE interactions in vesicular transport	15.5662	5.15871	3.01747	3.82494	0.000986609	71	1	0	0.968553	0.173126	0.642095	0.35483	0.528626	0	0.23159	0	0	0	0.339692	0.227882	0.933416	0.86271	0.374707	0.66163	0.327124	0.773292	0	0.557624	0.35846	0	0.281012	0.329221	0	0	0	0	0.208608	0	0	0	0.203043	0	0.229433	0.163602	0.365431	0	0.376552
73915353	E3 ubiquitin-protein ligase HUWE1;HUWE1;ortholog	Ubiquitin mediated proteolysis	50.8882	16.6375	3.05864	4.9107	7.40276e-05	3609	0.457136	0.422528	0.359874	0.152283	0.634903	0.753371	0.269904	0.52993	0.165074	0.0774788	0.173835	1	0.211217	0.456189	0.467143	0.499044	0.173322	0.284298	0.0719352	0.0492553	0.0661131	0.253702	0.225606	0.0232585	0.138506	0.217189	0.265792	0.223057	0.0256266	0.179558	0.085419	0.0338145	0.133096	0.140148	0.0461892	0.170826	0.0626309	0.0471416	0.08313	0.0235886	0.0285533
3913488	H/ACA ribonucleoprotein complex subunit 4;DKC1;ortholog	Ribosome biogenesis	172.721	56.3829	3.06336	6.84403	9.13322e-07	1368	0.390051	0.308711	0.155193	0.0865498	0.187661	0.341131	0.182958	1	0.32952	0.0512515	0.229214	0.638183	0.306982	0.595908	0.452279	0.644564	0.381855	0.245953	0.333364	0.249795	0.274326	0.228734	0.0551394	0	0.0918553	0.0822927	0.0919051	0.0409862	0.0866422	0.543839	0.184509	0.0476354	0.0865369	0.0672333	0.163972	0.14746	0.105876	0.144703	0.168635	0.0697829	0.0868835
74730292	Nucleoporin NUP53;NUP35;ortholog	RNA Transporter	24.8482	8.08828	3.07212	3.98784	0.000668865	149	1	0.428494	0.502213	0.471288	0.549348	0.689947	0.411153	0	0.270188	0.259144	0	0	0	0.177242	0.362995	0.910638	0	0	0.25443	0.661594	0.0770601	0	0.278803	0.198804	0.382489	0.448106	0.309801	0.165792	0	0	0.16225	0	0	0	0.0789613	0	0	0.19087	0.0710561	0	0
48428276	Eukaryotic translation initiation factor 4 gamma 3;EIF4G3;ortholog	RNA Transporter	11.9322	3.85474	3.09547	4.55563	0.000172176	332	1	0.550921	0.219718	0.168317	0.898933	0.896931	0.445416	0.21068	0.270188	0.0431907	0	0.0430248	0.627486	0.177242	0.072599	0.527212	0.364299	0.171534	0.413449	0.24058	0.462361	0.397565	0.0697007	0	0.300527	0.320076	0.433722	0.373031	0.109523	0	0.0405626	0.096344	0	0	0.157923	0.0932009	0.044612	0.0318116	0.284224	0.0504064	0.109828
27805424	BET1 homolog;BET1;ortholog	SNARE interactions in vesicular transport	35.0131	11.1979	3.12675	3.12049	0.0051728	72	0.412532	1	0.0932304	0.099988	0.593341	0.307395	0.101768	0	0.267507	0	0	0.38338	0.490468	0	0.323454	0.213537	0.43282	0.127374	0.188929	0.178644	0	0.107351	0.103513	0	0.162297	0.28521	0.0920182	0	0	0	0	0	0	0	0.3518	0	0.265016	0.0944878	0.211053	0	0
269849752	Eukaryotic translation initiation factor 5B;EIF5B;ortholog	RNA Transporter	46.5635	14.8518	3.1352	5.61765	1.41642e-05	906	0.607648	0.631634	0.142508	0.138943	0.587459	0.996695	0.42425	1	0.35314	0.124786	0.165586	0.639292	0.463455	0.530374	0.764098	0.731935	0.405976	0.265497	0.105014	0.359953	0.461186	0.268514	0.186994	0	0.0676581	0.184952	0.294096	0.153965	0.0452046	0.263946	0.217644	0.198826	0.162539	0.120268	0.24443	0.211573	0.147306	0.0656499	0.205295	0.0832194	0.0755509
116242801	Signal recognition particle 14 kDa protein;SRP14;ortholog	Folding, sorting and degradation	268.97	85.635	3.14089	4.62736	0.000145115	637	0.651917	1	0.635543	0.263349	0.884789	0.539746	0.0946015	0	0.145057	0.0795014	0.0820515	0.475176	0.197569	0.265078	0.467717	0.408027	0.318519	0.217073	0.087812	0.193741	0.159576	0.133055	0.304709	0.114356	0.276591	0.382958	0.285127	0.209807	0	0	0.0186659	0.0221676	0.120813	0.156438	0	0.0428888	0	0.0146389	0.0817458	0.0695876	0.0168467
238054372	Nuclear pore complex protein Nup160;NUP160;ortholog	RNA Transporter	28.7694	9.15225	3.14343	4.68012	0.000127979	692	0.522913	0.758855	0.331469	0.355495	0.389809	0.522694	0.20451	0.362746	0.227434	0.118984	0.0409336	0.158036	0.166798	0.447586	1	0.891241	0.234171	0.295345	0.0438074	0.303766	0.583797	0.265512	0.240019	0.0456398	0.150529	0.308617	0.469403	0.038061	0.0502866	0.176172	0.0372481	0.0221178	0.0200902	0.0222982	0.0362545	0.17117	0.163866	0.0438182	0.195749	0.0694313	0.0168089
374095459	Vesicle transport through interaction with t-SNAREs homolog 1A;VTI1A;ortholog	SNARE interactions in vesicular transport	10.1226	3.18877	3.17446	3.14307	0.00491	38	0.90757	1	0.769151	0	0.203961	0.281779	0.279863	0	0.367822	0	0	0	0	0	0.592998	0.391485	0	0.700555	0.259777	0.491272	0.944156	0.59043	0.284662	0	0.669475	0.522885	0	0.338552	0	0	0	0	0	0	0	0	0	0.259841	0	0	0
116242684	Nuclear pore complex protein Nup93;NUP93;ortholog	RNA Transporter	118.495	37.1919	3.18604	6.88433	8.37323e-07	1589	1	0.826382	0.642033	0.422323	0.558428	0.51746	0.364431	0.47403	0.466689	0.247365	0.243142	0.387223	0.216167	0.785502	0.841489	0.901924	0.188773	0.339169	0.121432	0.606917	0.735574	0.591419	0.180588	0.0948838	0.283141	0.410279	0.29572	0.146952	0.0746746	0.209289	0.110625	0.0525513	0.0954674	0.145694	0.0753721	0.508368	0.109502	0.104111	0.125963	0.0824832	0.0599061
160359049	Translation initiation factor eIF-2B subunit epsilon;EIF2B5;ortholog	RNA Transporter	7.83106	2.45706	3.18717	3.486	0.00220391	89	0.286964	0.737776	0.540439	0.115922	0.601911	0.237588	0.235973	0.906866	0.310137	0	0	0.888954	0.341178	0.457758	1	0.660179	0.125449	0.295345	0.328556	0.103557	0.132681	0.124459	0.12001	0	0	0.330662	0.213365	0	0	0.660643	0	0	0.150677	0	0	0.160472	0	0	0.244687	0	0
147744559	Exosome complex component RRP45;EXOSC9;ortholog	RNA degradation	15.1359	4.74712	3.18845	5.58259	1.53584e-05	103	0.439494	0.581103	0.198647	0.213046	0.395075	0.436647	0.542098	1	0.854971	0	0.141055	0.272291	0.731532	0.560855	0.689187	0.379155	0.345831	0	0.503192	0.475799	0.243845	0.114367	0.110279	0	0.172904	0.202567	0.0980322	0.131156	0.346569	0.809434	0.128354	0	0.138459	0	0	0.14746	0	0.100663	0.224847	0	0.115845
50401709	Tyrosine--tRNA ligase, mitochondrial;YARS2;ortholog	Aminoacyl-tRNA biosynthesis	24.23	7.55711	3.20625	2.90013	0.00856215	191	0.136281	0.210224	0.215592	0.165156	0.245014	0.372345	0.134477	0.206724	0.0441857	0.0847592	0	0	0.129622	1	0.463032	0.728938	0.0714915	0	0	0.0885231	0.302452	0.319172	0.170979	0	0.0536151	0.0942196	0.18239	0	0.053733	0	0.0796017	0.0472674	0	0	0.154957	0.0914506	0	0.0936426	0.209165	0	0.0359218
48475013	Ubiquilin-1;UBQLN1;ortholog	Protein processing in endoplasmic reticulum	12.3293	3.84022	3.21058	5.3302	2.76011e-05	113	0.277284	0.122209	0.438654	0.067207	0.249259	0.34436	0	0.315458	0.179805	0	0.0889937	0.25769	0.197801	0.353853	0.652229	0.287059	0	0.342457	0.126989	0.120076	1	0.865872	0	0	0.218176	0.0639014	0	0.0827484	0	0	0	0	0.0873561	0.193914	0.0788209	0	0.356261	0	0	0.100634	0.0730883
215274219	Protein PML;PML;ortholog	Ubiquitin mediated proteolysis	62.4954	19.4578	3.21184	6.90076	8.08237e-07	884	0.62126	0.550309	0.468007	0.206677	0.251859	0.499235	0.510866	0.0461955	0.27647	0.738687	0.215031	1	0.463453	0.466361	0.429804	0.735641	0.511226	0.357313	0.543937	0.316509	0.861738	0.412092	0.152831	0.174366	0.203678	0.308803	0.176617	0.0545292	0.0960594	0	0.19567	0.190127	0.0575656	0.0638922	0.121196	0.245232	0.117384	0.111604	0.186964	0.110525	0.160545
74744409	Probable arginine--tRNA ligase, mitochondrial;RARS2;ortholog	Probable arginine--tRNA ligase, mitochondrial;RARS2;ortholog	7.68453	2.3371	3.28806	2.88456	0.00886928	72	0.208964	0.153497	0.157416	0.0844131	0.0626147	0.432522	0	0.132073	0.225838	0	0	0	0.331255	1	0	0.841283	0.365401	0	0.0797499	0	0.483083	0.271887	0.0873894	0	0	0.0802611	0	0	0	0	0	0	0	0	0.0990002	0.116854	0	0.159539	0.267266	0	0.0918001
108860974	Ribonuclease P protein subunit p20;POP7;ortholog	RNA Transporter	23.3797	7.00951	3.33543	4.59125	0.000158155	56	0.317837	0.52531	0.538724	0.192591	1	0.592086	0.19602	0	0.257628	0	0.255023	0.246148	0.188942	0.507006	0.623016	0.822604	0.208418	0.245339	0.363903	0.172047	0.6613	0.206773	0.398762	0	0.312606	0.183118	0.354479	0	0	0	0.232061	0	0	0	0.225872	0	0.255228	0	0	0	0.209444
74758241	Enhancer of mRNA-decapping protein 4;EDC4;ortholog	RNA degradation	14.8941	4.46223	3.33782	4.44055	0.000226611	350	0.816813	1	0.68369	0.32996	0.652676	0.939263	0.186575	0.114724	0.196172	0.141115	0	0.374861	0.179838	0.530835	0.988331	0.809069	0.198376	0.233518	0.103911	0.491272	0.293737	0.59043	0.30364	0	0.148772	0.488026	0.20244	0	0.0596398	0.0696463	0.0441761	0.0524634	0.0476538	0.105782	0	0.304511	0.0971724	0.103937	0.154772	0	0.0398706
294862538	Eukaryotic translation initiation factor 4 gamma 1;EIF4G1;ortholog	RNA Transporter	85.5263	25.5274	3.35037	6.10545	4.65816e-06	2242	0.941949	0.87048	0.452076	0.276177	0.969664	1	0.331067	0.816206	0.221664	0.102365	0.162536	0.45495	0.475658	0.436231	0.754436	0.620394	0.298873	0.289273	0.220333	0.334438	0.414447	0.368995	0.222378	0.0181223	0.204217	0.280099	0.350181	0.317372	0.129788	0.0233176	0.103531	0.0790414	0.095727	0.115102	0.0935717	0.152925	0.187067	0.0405976	0.23318	0.110277	0.0934407
28201851	Polyadenylate-binding protein 5;PABPC5;ortholog	RNA Transporter	27.0066	8.00701	3.37287	7.50987	2.23479e-07	168	0.623637	0.618435	0.140939	0.453465	0.840911	0.697048	1	0.354747	0.505498	0.581803	0.300232	0.289784	0.741455	0	0.244487	0.591819	0.654307	0.288832	0.714023	0.0675154	0.173007	0.162286	0.156484	0.33475	0.0613373	0.21558	0.41732	0.279163	0.245889	0.143572	0	0.216301	0	0	0.0886377	0	0.100158	0.21426	0.319055	0	0.0821912
41017788	Zinc phosphodiesterase ELAC protein 2;ELAC2;ortholog	Zinc phosphodiesterase ELAC protein 2;ELAC2;ortholog	7.79572	2.29541	3.39622	3.12146	0.00516121	115	0.185819	0.818972	0.489933	0.525444	0.723834	1	0	0.117445	0	0	0	0.191875	0.0736413	0.0988044	0.404708	0.90841	0.0812323	0	0	0.268225	0.257746	0.080591	0.23313	0	0.304601	0.285485	0.483562	0.0924215	0	0.142596	0	0	0	0	0	0.103911	0	0	0	0	0
6093462	Nuclear pore complex protein Nup155;NUP155;ortholog	RNA Transporter	45.284	13.156	3.44208	7.53035	2.14208e-07	1013	1	0.910857	0.557456	0.436278	0.982833	0.794819	0.328923	0.733167	0.734912	0.145121	0.235362	0.536949	0.713353	0.531725	0.888612	0.851207	0.209836	0.391097	0.198455	0.476348	0.79526	0.659235	0.167282	0.047713	0.170481	0.445546	0.550207	0.11937	0.131427	0.399044	0.11682	0.0693677	0.0840113	0.0932443	0.170556	0.178946	0.128482	0.0458087	0.187588	0.0725853	0.0351449
20141663	Ribonuclease P protein subunit p29;POP4;ortholog	Ribonuclease P protein subunit p29;POP4;ortholog	8.52994	2.47429	3.44743	2.92654	0.0080645	28	0.210957	0.232441	0.357565	0.127827	0.094818	0	0	1	0	0	0	0	0	0.336513	0.137837	0.454987	0	0	0	0	0	0.13724	0.132334	0	0.103742	0	0	0	0	0.48566	0	0	0	0	0	0	0	0	0	0	0
97180263	Nucleoporin NDC1;TMEM48;ortholog	RNA Transporter	20.6169	5.97581	3.45006	3.57083	0.00180388	233	0.477292	0.751287	0.847518	0.123948	0.490347	0.211697	0.084103	0.452502	0.110536	0	0.164128	0.158416	0.0405331	0.815747	0.712819	1	0	0.157895	0.0390335	0.110726	0.425599	0.221791	0.470499	0	0.26825	0.274986	0.266158	0.25435	0	0	0	0	0.107405	0.0596046	0	0.171581	0	0	0.0436044	0	0
1723133	Vesicle-associated membrane protein 7;VAMP7;ortholog	SNARE interactions in vesicular transport	19.0774	5.40058	3.53248	4.49222	0.000200308	69	0.705888	1	0.113948	0.366623	0.634546	0.375705	0	0.191207	0.326953	0	0.161824	0.937152	0.119892	0.160859	0.263555	0.434983	0.132251	0	0	0	0.419625	0.262413	0.379549	0.180429	0.0991815	0.232393	0.3374	0.150467	0	0	0	0	0	0.176304	0	0	0.161954	0	0	0	0
88909266	Cleavage and polyadenylation specificity factor subunit 6;CPSF6;ortholog	mRNA surveillance pathway	56.5201	15.8034	3.57646	8.02564	7.82312e-08	493	0.553585	0.831769	0.483371	0.457418	0.610735	1	0.589712	0.71568	0.815848	0.273875	0.36342	0.467696	0.508585	0.401393	0.690533	0.759792	0.297005	0.310773	0.345719	0.517591	0.45374	0.785762	0.0947092	0	0.470228	0.231957	0.308703	0.187731	0.14882	0.0579296	0.146977	0.261824	0.079274	0.13198	0.0715284	0.126641	0.202062	0.144085	0.225286	0.136984	0.0331631
461847	Cleavage stimulation factor subunit 2;CSTF2;ortholog	mRNA surveillance pathway	7.01754	1.89638	3.7005	3.23699	0.00394917	67	0.386379	0	0	0	0.694658	0.799744	0.476583	0	0.41758	0.801024	0	0	0.30625	0.205447	0.168305	1	0.337818	0.397663	0.442379	0.836595	0.53594	0.335151	0	0	0.253347	0	0	0	0	0	0	0	0	0	0.549162	0	0	0.147496	0.823638	0	0
296439283	Nuclear pore complex protein Nup205;NUP205;ortholog	RNA Transporter	24.0465	6.38938	3.76352	5.28467	3.06992e-05	787	1	0.708328	0.581132	0.242376	0.770514	0.532245	0.352417	0.325049	0.46318	0.111062	0.0916994	0.309778	0.373661	0.865951	0.970752	0.985954	0.299766	0.15438	0.114493	0.262919	0.772803	0.501861	0.232999	0.0255605	0.168607	0.427987	0.493912	0.127896	0	0.164441	0.166886	0.0495484	0.135018	0.0749285	0.060913	0.0718978	0.0229433	0.065441	0.23753	0.0259233	0.0564829
74733394	Nuclear pore complex protein Nup85;NUP85;ortholog	RNA Transporter	13.9412	3.68754	3.78061	5.63313	1.36677e-05	142	0.395544	0.871655	0.521449	0.399461	0.47409	0.818714	0.243944	1	0.106871	0	0	0.102109	0.156757	0.420641	0.947632	0.739353	0.259373	0.508869	0	0.28548	0.731536	0.428876	0	0	0.129678	0.227888	0.367621	0.491834	0	0.455307	0	0	0	0	0	0	0.105876	0	0.0843174	0	0
46577504	WD repeat-containing protein 36;WDR36;ortholog	Ribosome biogenesis	55.3934	14.5994	3.79422	5.51903	1.7791e-05	793	0.721682	1	0.308896	0.09276	0.461984	0.44813	0.296722	0.787865	0.283622	0.0680072	0.508868	0.779078	0.0910025	0.75003	0.628721	0.518835	0.0143404	0.438902	0.0250388	0.177568	0.348845	0.241863	0.150905	0	0.0752824	0.138596	0.0975614	0.375262	0.0215565	0.30208	0.0479018	0	0.258364	0.229407	0.0466241	0.18344	0.175613	0.0500899	0.111883	0	0
74754492	RNA-binding protein with serine-rich domain 1;RNPS1;ortholog	RNA Transporter	28.8595	7.58419	3.80522	3.58063	0.00176254	141	0.684945	0.232216	0.297682	0.0638518	0.189452	0.392602	0.0649887	0	0.0854142	0	0.507304	0.734474	0.062642	0.672373	0.619667	1	0.0690992	0.16268	0.0603244	0.513365	0.0730827	0.75409	0.0661031	0.188543	0.207284	0.121422	0.176287	0	0	0	0.0769379	0	0	0.0921162	0.0748858	0.353561	0.169237	0	0.0673886	0	0.0694394
20455516	Signal recognition particle receptor subunit alpha;SRPR;ortholog	Folding, sorting and degradation	44.0383	11.2162	3.92632	5.32313	2.80603e-05	455	0.41589	0.293277	0.601532	0.221765	0.777624	0.289238	0.246232	0.189259	0.188779	0.103465	0	0	0.395569	0.398051	1	0.4162	0.523613	0.256821	0.133327	0.324177	0.392274	0.12987	0.083485	0	0.114533	0.134181	0.296855	0.0248224	0.0983869	0	0.0485844	0	0	0.0581691	0.094577	0.0837245	0.0534346	0.114308	0.212771	0	0.0438493
189047132	Fragile X mental retardation syndrome-related protein 1;FXR1;ortholog	RNA Transporter	13.2211	3.34035	3.958	4.16199	0.000441104	124	0.131848	0.193701	0.148985	0.266307	0.237045	0.709552	0.271049	1	0.213743	0	0	0	0.365766	0.280427	0.229729	0.34124	0.288193	0.135698	0.0503191	0.19032	0.121923	0.457468	0.110279	0	0.0864521	0.30385	0.0980322	0.196734	0.0866422	0.101179	0.0641772	0	0	0	0.0624654	0.0737301	0	0.0503316	0.0562116	0	0
121688	Eukaryotic peptide chain release factor GTP-binding subunit ERF3A;GSPT1;ortholog	mRNA surveillance pathway	84.8658	21.3733	3.97064	6.93349	7.53338e-07	652	0.768486	0.680721	0.49378	0.0913053	0.690817	0.767252	0.223034	1	0.317561	0.0468585	0.580339	0.536803	0.627028	0.432659	0.275675	0.558983	0.355712	0.139575	0.414055	0.26101	0.229911	0.470538	0.0945246	0.0269608	0.222305	0.12154	0.218472	0.0899354	0.0297059	0.20814	0.0440072	0.0261314	0.189887	0.184411	0.1285	0.101116	0.121001	0.0345131	0.15418	0.0273435	0
254763423	Cell division cycle protein 23 homolog;CDC23;ortholog	Ubiquitin mediated proteolysis	9.90693	2.43491	4.0687	3.29306	0.00346549	89	0.263696	0.145276	0.148985	0.106523	0.355568	0.218324	0	1	0.213743	0	0	0	0.156757	0.210321	0.114864	0.492902	0.172916	0.0678492	0.100638	0	0.0609614	0.228734	0	0	0.043226	0.0506417	0.0980321	0	0	0.202359	0	0	0	0.076838	0	0	0	0	0.168635	0	0
20139282	Nuclear RNA export factor 1;NXF1;ortholog	RNA Transporter	10.5549	2.57427	4.10015	4.09473	0.000518069	103	0.70319	0.581103	0.198647	0.319569	0.15803	0.436647	0.433678	1	0	0	0	0	0.627028	0.841282	0.918916	0.985804	0.922216	0	0.100638	0.380639	0.243845	0.114367	0	0	0.172904	0.30385	0.196064	0.131156	0	0.202359	0	0	0	0	0	0	0	0.100663	0.786963	0.159504	0
8928564	Exosome component 10;EXOSC10;ortholog	Exosome component 10;EXOSC10;ortholog	3.90829	0.949979	4.11408	2.95299	0.00759383	58	0.226893	1	0.769151	0.412451	0.815845	0.986227	0	0.215108	0	0	0	0.175716	0	0.5429	0	0.587227	0.148782	0	0	0.245636	0	0	0	0	0	0.522885	0.25305	0.169276	0	0	0.16566	0	0	0	0	0.190319	0	0	0	0	0
67462009	Ubiquitin-protein ligase E3C;UBE3C;ortholog	Ubiquitin mediated proteolysis	4.85802	1.16665	4.16409	2.89864	0.00859117	85	0.501513	0.483515	0.637536	0.0759718	0.619886	0.233562	0.0773245	0.356598	0.101627	0	0	0	0.0745324	1	0.081921	0.64899	0.0822152	0	0	0	0.17391	0	0.157301	0	0.0616573	0.072235	0.209749	0.467699	0.123586	0.144322	0	0	0	0	0	0	0	0	0	0	0
74761587	Probable cysteine--tRNA ligase, mitochondrial;CARS2;ortholog	Aminoacyl-tRNA biosynthesis	32.1925	7.68797	4.18739	3.98292	0.000676778	287	0.211899	0.583697	0.52677	0.256796	0.266676	1	0.601147	0.120536	0.480921	0.0329474	0	0.131283	0.100772	0.338015	0.110762	0.420456	0.02779	0.261704	0.121305	0.412926	0	0	0.0531701	0	0.0833645	0.268582	0.094531	0.0948537	0.0417739	0	0.0928276	0	0.0333785	0.0370469	0.0301172	0.248839	0	0.145602	0.027102	0	0
18203503	Cleavage and polyadenylation specificity factor subunit 3;CPSF3;ortholog	mRNA surveillance pathway	15.5962	3.68088	4.2371	5.40936	2.29504e-05	160	0.765238	0.518875	0.399094	0.21401	0.370406	0.365521	0	0.558071	0	0	0.944622	0.638223	0.419911	0.657294	1	0.660179	0.154399	0.727002	0.471772	0.127454	0.734849	0.0765899	0.0738521	0	0.231583	0.135656	0.131301	0.0878331	0	0.135517	0	0	0.278172	0	0	0.197504	0.189076	0.0674127	0.225865	0	0
15213949	CCR4-NOT transcription complex subunit 8;CNOT8;ortholog	CCR4-NOT transcription complex subunit 8;CNOT8;ortholog	2.47485	0.583762	4.23948	3.06522	0.00587474	12	0.579569	0	0.6549	0	0.520994	0.71977	0	0	0	0	0	0	0	0.924513	0.75737	1	0	0	0	0.627446	0	0.75409	0	0	0.570031	0	0	0	0	0	0	0	0	0	0	0.972294	0	0	0	0	0
125527	Interferon-induced, double-stranded RNA-activated protein kinase;EIF2AK2;ortholog	Protein processing in endoplasmic reticulum	41.8552	9.82193	4.2614	5.44941	2.09096e-05	357	0.410194	0.387402	0.264863	0.094687	0.63212	0.242582	0.144559	1	0.158328	0.0303713	0	0.0605092	0.232232	0.249269	0.612611	0.657203	0.614811	0.331707	0.0447281	0.19032	0.216752	0.457468	0.196051	0.0349492	0.153693	0.225074	0.196064	0.0582915	0	0.269811	0	0	0	0	0	0	0.125483	0.0447392	0.124915	0.0354453	0
2495344	Heat shock protein 105 kDa;HSPH1;ortholog	Protein processing in endoplasmic reticulum	287.828	66.2733	4.34304	7.20842	4.19614e-07	3704	0.458728	0.360265	0.181975	0.138981	0.8686	1	0.322038	0.462662	0.407429	0.197285	0.234938	0.600919	0.565699	0.163476	0.554818	0.368384	0.297605	0.565043	0.148066	0.32756	0.747984	0.434947	0.0765327	0.0305607	0.0887958	0.112464	0.136067	0.211169	0.0962066	0.134818	0.0534462	0.0888616	0.0960896	0.115182	0.0693609	0.10643	0.125401	0.0307382	0.1498	0.137261	0.0546689
209572695	pre-mRNA 3' end processing protein WDR33;WDR33;ortholog	mRNA surveillance pathway	3.5484	0.794781	4.46463	2.83846	0.00984155	76	0.439208	0.725907	0.330864	0.0887114	0.394818	1	0	0.555195	0	0	0	0.453524	0.174061	0.116769	0.191316	0.947273	0	0	0	0	0	0	0.0918392	0	0	0.168696	0.163281	0	0.14431	0.337045	0.106892	0	0	0	0	0	0.117564	0.0838315	0	0	0
20137527	Aladin;AAAS;ortholog	RNA Transporter	16.9801	3.78728	4.48346	5.16044	4.10755e-05	144	0.75344	0.702454	0.52392	0.280948	0.260497	0.431862	0.357438	0.98904	0.469778	0.0901152	0.186012	0.089769	0.0689062	0.462257	0.302948	1	0.0760091	0	0.132714	0.501957	0.482346	0.226227	0.145427	0	0.171009	0.267129	0.193915	0	0.114257	0.266854	0.0846317	0	0.182589	0	0	0	0	0.132747	0.148255	0	0.0763833
116242740	Periodic tryptophan protein 2 homolog;PWP2;ortholog	Ribosome biogenesis	27.5062	6.04451	4.55062	4.28331	0.000330004	387	0.734358	0.868353	0.323828	0.0868249	0.305918	0.422635	0.24302	0.509426	0.116145	0.0835484	0.0862283	0.416137	0.0425899	1	0.444714	0.679894	0.0704702	0.138257	0	0.135735	0.17391	0.186437	0.202244	0	0.0352328	0.185747	0.139832	0.293983	0	0.0824694	0.0784645	0	0.0564278	0	0	0.180288	0.0287659	0.0205122	0.16036	0	0
23503065	Eukaryotic translation initiation factor 3 subunit J;EIF3J;ortholog	RNA Transporter	50.3677	10.8771	4.63062	5.14985	4.2111e-05	192	0.684687	0.399398	0.182043	0.244047	0.687898	0.500186	0.397428	0.992779	0.195876	0.0626233	0.129264	0.374296	0	0.706714	1	0.27797	0	0.373067	0.276678	0.30522	0.223463	0.157211	0.0505304	0.144126	0.118839	0.185635	0.224595	0.180289	0	0.185444	0.0588127	0	0.0634428	0.140831	0	0.0675672	0.064684	0	0.051513	0	0.106161
2499839	E3 ubiquitin-protein ligase TRIP12;TRIP12;ortholog	Ubiquitin mediated proteolysis	7.71054	1.65364	4.66276	3.84372	0.000943424	238	0.295245	0.236592	0.212304	0.13011	0.4343	1	0	0.101786	0.217559	0.0417334	0	0.124719	0.0957336	0.299707	0.701493	0.810444	0.387207	0.290055	0.0307306	0	0.781829	0.244459	0.0673488	0	0.105595	0.12371	0.0898044	0.0800987	0	0.123583	0	0	0	0.046926	0.076297	0.045028	0.215533	0	0.308963	0.0974112	0
223634675	Transducin beta-like protein 3;TBL3;ortholog	Ribosome biogenesis	51.4022	11.0213	4.66388	5.5661	1.5955e-05	611	0.830643	0.8426	0.20858	0.191741	0.320011	0.294737	0.195155	1	0.44886	0.0410012	0.23274	0.592233	0.235135	0.588898	0.585809	0.671105	0.0864578	0.264612	0.060383	0.199836	0.384057	0.274481	0.132334	0	0.103742	0.136733	0.0882289	0.216407	0.0259927	0.212476	0.0192531	0	0.124613	0.16136	0.0374792	0.0884762	0.0635256	0.0603979	0.101181	0.0717767	0
74731412	60S ribosomal export protein NMD3;NMD3;ortholog	RNA Transporter	5.66151	1.19642	4.73205	3.87368	0.000878377	44	0.579569	0.478946	0.163725	0.175592	0.520993	0.359885	0	0.8242	0	0	0	0.224422	0.172265	0.462257	0.757371	1	0	0	0	0.156862	0	0.565568	0	0	0	0.166956	0.161596	0.216197	0	0.333568	0	0	0	0	0	0.243074	0	0	0	0	0
51316513	RNA-binding protein Musashi homolog 2;MSI2;ortholog	mRNA surveillance pathway	16.5905	3.4113	4.86338	3.00707	0.00671252	86	0.313445	0.0690735	0.212512	0.0759718	0.845299	0.311416	0.0773245	0	0.203254	0	0.1006	0.194197	0	1	0.983052	0.64899	0	0	0	0.203603	0.0869549	0	0.0786505	0	0	0	0.349581	0.18708	0	0	0.0915419	0	0	0	0.0891002	0.105168	0	0	0.0801799	0.113758	0
90103518	RNA 3'-terminal phosphate cyclase-like protein;RCL1;ortholog	Ribosome biogenesis	23.1613	4.71133	4.91608	6.4176	2.32013e-06	136	0.850035	0.851459	0.4366	0.655545	0.486261	0.767754	0.381267	0.146524	0.375822	0.240307	0	0.239384	0.0918749	0.739611	0.605896	1	0.405382	0.835092	0.265428	0.418297	0.428752	0.201091	0.387805	0	0.228012	0.445215	0.344739	0	0	0	0.112842	0	0	0	0	0	0	0.176995	0.29651	0	0
73921750	Pinin;PNN;ortholog	RNA Transporter	36.489	7.37097	4.95036	5.54731	1.66634e-05	395	0.782573	0.776045	0.375823	0.071129	0.316566	0.510238	0.0965272	0	0.222014	0	0.502331	1	0.465209	0.374502	0.511326	0.371323	0.179607	0.211424	0.156799	0.444791	0.189961	0.432745	0.0736369	0	0.230908	0.135261	0.0654594	0.0875772	0	0	0.0285689	0.0339283	0.246544	0.13682	0	0.0984643	0.251367	0.0672162	0	0.035502	0.0257845
259515737	Polyadenylate-binding protein 4-like;PABPC4L;ortholog	RNA Transporter	8.3913	1.69129	4.96149	4.24509	0.000361593	46	0.726056	1	0	0.219974	0.489507	0.450846	0.22389	0.344173	0.294258	0.84669	0	0	0.647418	0	0.948797	0.313188	0.476102	0.280222	0.207822	0.589526	0.50355	0.236172	0	0	0.178527	0	0.20244	0	0	0.835756	0.265056	0	0	0	0	0	0.291517	0	0	0	0
30173484	5'-3' exoribonuclease 2;XRN2;ortholog	Ribosome biogenesis	52.1199	10.4848	4.97097	6.59434	1.57206e-06	731	0.639435	0.430563	0.401415	0.0861022	0.149025	1	0.160665	0.628676	0.172768	0.202529	0.114014	0.34848	0.718002	0.396671	0.680861	0.786608	0.279535	0.292493	0.28471	0.256392	0.492749	0.631691	0.0297127	0.0211871	0.0815255	0.136445	0.0660327	0.106013	0	0.327132	0.0691657	0.0205353	0.0186527	0.062108	0.0673208	0.0993265	0.171159	0.0406829	0.136307	0.0644633	0.0624247
182647413	Eukaryotic peptide chain release factor GTP-binding subunit ERF3B;GSPT2;ortholog	mRNA surveillance pathway	45.2102	9.05288	4.99401	6.74003	1.14401e-06	424	0.822732	0.650836	0.40524	0.0766965	0.587872	0.707369	0.260207	1	0.273591	0.0656019	0.54165	0.588149	0.601947	0.168256	0.248107	0.582383	0.304331	0.13027	0.434757	0.251222	0.292615	0.356825	0.0529338	0	0.248982	0.097232	0.188222	0.12591	0.0415883	0.194264	0	0.036584	0.132921	0.184411	0	0.0707809	0.0338803	0.0483183	0.107926	0	0
12643886	Probable ATP-dependent RNA helicase DDX20;DDX20;ortholog	RNA Transporter	3.36215	0.67243	4.99999	4.50203	0.000195671	41	1	0.550922	0.753319	0	0.599288	0	0.411153	0.31602	0.540376	0	0.267457	0.774446	0	0.531725	0.653391	0.143785	0.218579	0	0	0	0.23118	0.216854	0.209102	0.298206	0	0	0.185881	0	0	0	0	0	0	0	0	0	0.535343	0	0.213168	0	0
134047946	U3 small nucleolar RNA-associated protein 6 homolog;UTP6;ortholog	Ribosome biogenesis	9.26915	1.8355	5.04993	4.11874	0.000489162	79	0.527392	0.451969	0.0662158	0.0710153	0.210707	0.727746	0.216839	1	0.189993	0.273341	0	0.0907637	0.209009	0.0934758	0.306305	0.25277	0	0.0904656	0	0.12688	0.0812818	0.0762446	0	0	0.115269	0.0675222	0.13071	0	0.115523	0.404717	0	0.101622	0	0	0	0	0	0.0671088	0	0	0
51338827	Cleavage and polyadenylation specificity factor subunit 2;CPSF2;ortholog	mRNA surveillance pathway	10.0628	1.94663	5.16933	5.10354	4.69559e-05	117	0.535667	0.505904	0.605292	0.556427	0.275159	0.950353	0	0.870591	0.49622	0	0	0.355582	0.181962	0.244138	1	0.92425	0	0.118138	0.438074	0.414227	0.530724	0.398267	0	0	0.150529	0.352706	0	0.114183	0	0.352343	0	0.132707	0.120541	0	0	0.128378	0	0	0.0978747	0	0
85541638	Methionine--tRNA ligase, mitochondrial;MARS2;ortholog	Aminoacyl-tRNA biosynthesis	8.2439	1.59233	5.17725	4.22595	0.000378526	74	0.316129	0.348324	0.714437	0.255407	0.284178	0.654336	0.519909	0.199806	0.341657	0	0	0.163216	0	0.672373	0.688519	1	0	0.976081	0.241298	0.228162	0.438496	0	0.264412	0	0	0	0.352574	0	0.20774	0	0	0	0	0	0.149772	0	0	0.120679	0	0	0.138879
73622083	WD repeat-containing protein 75;WDR75;ortholog	Ribosome biogenesis	26.7044	5.14968	5.18563	4.02931	0.000605769	346	0.927311	0.936605	0.17464	0.0468246	0.24313	0.359885	0.0953167	0.366311	0.281867	0	0.186012	0.538614	0.114844	0.246537	0.454422	1	0.0760091	0.178948	0.0884758	0.188234	0.080391	0.100545	0.21814	0	0.038002	0.0667822	0.0646385	0.345916	0	0.0889514	0	0	0.0912944	0.101328	0.0274581	0	0	0.0663733	0.148255	0	0
71153180	Symplekin;SYMPK;ortholog	mRNA surveillance pathway	13.1697	2.52685	5.21191	3.18579	0.0044477	264	0.285034	0.125625	0.193249	0.0690855	0.29039	0.566376	0.0703156	0.0360306	0.0616102	0.029546	0	0.23546	0.158145	0.697174	0.695291	1	0.124605	0	0	0.041144	0.0263577	0.271967	0.0953618	0	0.0186895	0.131375	0.254315	0	0.0374613	0.0437466	0.0277481	0	0	0.0332222	0	0.159392	0.0305182	0	0	0	0
143811430	Nuclear pore complex protein Nup133;NUP133;ortholog	RNA Transporter	18.8961	3.61365	5.22908	3.82995	0.000974903	330	0.390122	0.41332	0.152595	0.145471	0.269764	0.29815	0.0740307	0.284507	0.097298	0	0	0.255647	0.107036	0.550506	1	0.491898	0.0393565	0	0.0171794	0.146198	0.208127	0.175706	0.11295	0	0	0.138316	0.100407	0.0671665	0	0.0345434	0.0438212	0	0.0236355	0	0.0639786	0.100688	0.024098	0.0515509	0.0767645	0	0
294862531	DnaJ homolog subfamily B member 12;DNAJB12;ortholog	Protein processing in endoplasmic reticulum	11.5304	2.19307	5.25766	3.66896	0.00142966	71	1	0.5933	0.347686	0.0932217	0.553189	0.382125	0.189763	0	0.374107	0	0	0	0.0914554	0.122706	0.402087	0.398174	0	0	0.0880719	0.249833	0.106699	0.200173	0.0965086	0	0.226971	0.0886364	0.0857912	0	0.151647	0	0.112327	0	0	0	0	0	0	0	0.0983853	0	0
62900709	Nucleolar protein 6;NOL6;ortholog	Ribosome biogenesis	14.7726	2.76297	5.34664	4.9987	6.01221e-05	247	0.357873	0.29574	0.303292	0.21685	0.884686	1	0.183926	0.622024	0.531812	0.0463704	0.191431	0.230961	0.141828	0.523297	0.857381	0.566025	0.117335	0.414365	0	0.0322864	0.2482	0.116409	0.037416	0	0.0586639	0.103092	0.166304	0	0	0.274629	0.0435488	0	0	0	0	0.100062	0.143689	0	0.114431	0.0541173	0
27151474	Ribosome biogenesis protein BMS1 homolog;BMS1;ortholog	Ribosome biogenesis protein BMS1 homolog;BMS1;ortholog	3.85614	0.696795	5.53411	3.3706	0.00289068	66	0.316435	0.522993	0	0	0.189636	0.196491	0	1	0	0	0	0.571812	0	0.504769	0.0689187	0.454987	0	0.244257	0	0	0	0	0.0661673	0	0	0	0	0	0	0.48566	0	0.09146	0	0.0922056	0	0	0	0	0	0	0
73620993	Exosome complex exonuclease RRP44;DIS3;ortholog	RNA degradation	47.7655	8.58303	5.56511	6.15492	4.16769e-06	677	0.298228	0.481947	0.348224	0.21685	0.545109	1	0.343328	0.320436	0.290079	0.077284	0.0159526	0.215564	0.153647	0.491582	0.62355	0.437383	0.312895	0.153468	0.0341451	0.193718	0.289566	0.258687	0.099776	0	0.0195546	0.194729	0.188478	0.148331	0	0.251744	0.0145163	0	0	0.03476	0.0282581	0.116739	0.0159654	0.0569226	0.0254291	0	0
83305554	E3 SUMO-protein ligase RanBP2;RANBP2;ortholog	RNA Transporter	24.5863	4.29243	5.72783	5.73315	1.08593e-05	1243	1	0.686656	0.990778	0.289798	0.612316	0.710946	0.1877	0.38472	0.140968	0.0225343	0.0581428	0.269373	0.215384	0.416132	0.615513	0.900219	0.114041	0.156618	0.0912629	0.345179	0.53272	0.226282	0.209102	0	0.242322	0.225445	0.258617	0.0864999	0.0142856	0.0500474	0.0211631	0.0125666	0.0228291	0.0380072	0.0102993	0.0972531	0	0.0414934	0.0926818	0	0
205371737	Anaphase-promoting complex subunit 4;ANAPC4;ortholog	Ubiquitin mediated proteolysis	7.80099	1.34523	5.79898	3.86327	0.000900457	96	0.302523	1	0.0854612	0.458278	0.611883	0.0939263	0.466438	0	0.122607	0	0	0.58572	0.0899191	0.965155	0.494165	0.978712	0.099188	0	0	0.163757	0.629437	0.295215	0.0948874	0	0	0	0.3374	0	0	0	0	0	0	0	0	0.126879	0	0	0.0967326	0.137242	0
74743623	Nucleoporin NUP188 homolog;NUP188;ortholog	RNA Transporter	11.0825	1.89378	5.85209	2.98462	0.00706574	287	0.0989828	0.32719	0.205055	0.0799703	0.177958	0.143415	0.101743	0.218964	0.0534879	0.0256508	0.0264736	0.178866	0.0392276	1	0.927001	0.839702	0.129814	0.229215	0	0.0535798	0.114414	0.0214648	0.124185	0	0.0324512	0.152074	0.202389	0.0492315	0.0325226	0.0379793	0.02409	0	0	0	0	0.0553517	0.0794847	0	0.0632999	0	0
544328	Fragile X mental retardation protein 1;FMR1;ortholog	RNA Transporter	11.5589	1.96875	5.87116	5.23881	3.41777e-05	107	0.585611	0.161313	0.248148	0.177423	0.85544	1	0.451454	0.832792	0.237338	0.227636	0	0.113381	0.0870306	0.700613	0.286975	0.442061	0.384007	0.226017	0.0838108	0.0792484	0.406145	0.761951	0	0	0.287986	0.253044	0.0816404	0.327676	0	0	0	0.126945	0	0	0	0.122804	0	0	0	0	0
83305833	Serine/arginine repetitive matrix protein 1;SRRM1;ortholog	RNA Transporter	11.2207	1.8895	5.93845	2.9941	0.00691435	157	0.797562	1	0.248614	0.0333293	0.0988902	0	0	0	0.178338	0.0427621	0.441338	0.212989	0.228885	0	0.323454	0.355895	0.180342	0.0424579	0.0629763	0	0	0.107351	0.069009	0	0.0811485	0.0950699	0	0	0	0	0.12048	0	0.0866433	0.0961656	0	0	0.0441693	0	0.140702	0	0
90177782	Fragile X mental retardation syndrome-related protein 2;FXR2;ortholog	RNA Transporter	7.60845	1.28072	5.94077	4.06235	0.000559767	73	0.301367	0.332059	0.170269	0.0913053	0.270909	0.748538	0.278793	1	0.122139	0	0	0	0.358302	0.36055	0.0984553	0.389988	0.395235	0.232626	0	0.0815656	0.104505	0.686202	0	0	0.148204	0.173629	0	0.337258	0	0	0	0	0	0	0	0.126395	0	0	0	0	0
12644198	Cell division cycle protein 27 homolog;CDC27;ortholog	Ubiquitin mediated proteolysis	1.57472	0.260682	6.04076	3.19071	0.00439726	22	0.869354	0.638594	0.32745	0.351185	0.78149	0	0	0	0	0	0	0.89769	0	0	0	1	0	0	0	0.627446	0	0.377045	0.363567	0	0.285015	0	0.323193	0	0	0	0	0	0	0	0	0	0	0	0	0	0
73621060	U3 small nucleolar ribonucleoprotein protein IMP4;IMP4;ortholog	Ribosome biogenesis	15.1953	2.4968	6.08591	4.01785	0.00062259	69	1	0.200335	0.205451	0.220342	0.408606	0.790303	0.336398	0.689499	0	0	0	0.140808	0.108084	0.145016	0.118798	0.784282	0.119225	0	0	0.393676	0.378295	0.236568	0.114056	0	0.0894129	0.314256	0.304169	0	0	0.209289	0	0	0	0	0	0	0	0	0	0	0
74752877	RNA polymerase II subunit A C-terminal domain phosphatase SSU72;SSU72;ortholog	mRNA surveillance pathway	20.7217	3.23827	6.39899	3.52635	0.00200378	61	0.983878	0.602266	0.741174	0.132483	0.0982711	0.678824	0.134842	0	0	0	0	0.338649	0.129973	0.348768	1	0.660179	0.14337	0.506305	0.125164	0.236701	0	0	0.137154	0	0	0.125966	0.121923	0	0	0	0.159634	0	0	0.191127	0.155377	0	0	0	0	0	0
313104140	N-acetyltransferase 10;NAT10;ortholog	Ribosome biogenesis	43.7367	6.73541	6.49355	6.50151	1.92768e-06	664	1	0.744102	0.322851	0.25182	0.852235	0.46773	0.352417	0.787999	0.315804	0.0403861	0.125045	0.40231	0.308811	0.53863	0.610963	0.638629	0.23845	0.100247	0.0594771	0.407736	0.270211	0.253465	0.0814683	0	0.102186	0.179575	0.144842	0.0387565	0	0.269086	0.056893	0	0.0409146	0.0681168	0.036917	0.0217872	0.0208575	0.0446189	0.116274	0	0.034232
12230773	WD repeat-containing protein 3;WDR3;ortholog	Ribosome biogenesis	12.112	1.83335	6.60647	5.46114	2.03478e-05	165	0.917651	0.478946	0.272875	0	0.738074	0.71977	0.238292	0.641045	0.391482	0	0.465029	0.374037	0.114844	0.770428	0.568028	1	0.0633409	0.223685	0	0.0522872	0.26797	0.314204	0.181784	0	0	0.111304	0.107731	0	0	0.444757	0	0	0	0	0	0.243074	0	0	0.0617728	0	0
134034993	Proteasome activator complex subunit 4;PSME4;ortholog	proteasome	2.97586	0.437256	6.80576	4.15059	0.000453287	86	0.247207	0.0680957	0.419007	0.0748964	1	0.767518	0.0762299	0.351551	0.300565	0	0	0.191448	0.440864	0.295753	0.161523	0.639803	0	0	0	0	0.257172	0	0.0775371	0	0.121569	0.0712125	0.413559	0	0	0	0	0	0	0	0	0	0	0	0	0	0
74733233	Ribonuclease P protein subunit p25;RPP25;ortholog	RNA Transporter	7.57452	1.07291	7.05978	3.06949	0.00581739	23	1	0	0.564989	0	0.898933	0.310476	0.308365	0	0	0	0	0.387223	0	0.398793	0.653391	0.647032	0.327869	0.385951	0	0	0	0	0	0	0	0	0	0	0	0	0	0	0	0	0	0.419404	0	0	0	0	0
68566500	HBS1-like protein;HBS1L;ortholog	mRNA surveillance pathway	12.2862	1.67949	7.31546	3.00261	0.00678118	130	0.663767	0.690735	0.125007	0.0446893	0.497235	0.0915928	0.09097	0.0699213	0	0.0573371	0	0.114234	0.0438426	1	0.337322	0.827144	0.0483619	0	0	0.0399222	0	0.0959602	0.046265	0	0	0.169965	0.123382	0.0550235	0	0.084895	0	0	0.0580874	0	0	0.123727	0	0	0	0	0
74733533	Nucleotide exchange factor SIL1;SIL1;ortholog	Protein processing in endoplasmic reticulum	3.37659	0.440586	7.66386	2.8441	0.00971738	23	0.162146	0.178659	0	0	0.291516	0.201369	1	0	0	0	0	0	0.192778	0.25865	0.423778	0.419654	0.4253	0	0	0.17554	0	0.210971	0	0	0	0	0	0	0	0	0	0	0	0	0	0	0	0	0	0	0
20137621	E3 ubiquitin-protein ligase UBR5;UBR5;ortholog	Ubiquitin mediated proteolysis	2.76039	0.3457	7.98492	3.39365	0.00273857	115	0.146403	0.483938	0.165432	0	0.559326	1	0.0451455	0.0693993	0	0	0	0.453524	0.0870306	0.467075	0.239146	0.410485	0.0960017	0	0	0.0396242	0.152304	0	0.0459196	0	0	0.084348	0.204101	0.0546127	0	0	0	0	0	0	0	0.0614019	0	0.0419157	0	0	0
205371761	Eukaryotic translation initiation factor 4B;EIF4B;ortholog	RNA Transporter	18.9652	2.31273	8.20034	4.60739	0.000152185	167	0.465797	0.403256	0.26317	0.120962	0.0897258	0.289238	0	0.0630863	0.161811	0	0.160175	0.360735	0.0791137	0.424587	1	0.91851	0.0872688	0.308186	0.0761868	0.0720394	0.415349	0.25974	0.16697	0.0595301	0	0.115013	0	0	0	0	0	0	0	0	0.0472885	0	0.160304	0.0381028	0.0425542	0.060375	0.0438493
206729891	Nuclear pore complex protein Nup153;NUP153;ortholog	RNA Transporter	5.08961	0.607632	8.37615	2.98362	0.00708192	118	0.585611	0.403282	0.454937	0.133067	0.658031	1	0	0.208198	0	0	0	0.170071	0	0.116769	0	0.410485	0	0	0	0	0.101536	0.0476219	0.0918392	0	0.107995	0.21087	0.0408202	0	0	0	0	0	0	0	0	0	0	0	0	0	0
44888845	Nucleoporin p58/p45;NUPL1;ortholog	RNA Transporter	6.42729	0.759026	8.4678	5.34757	2.65045e-05	56	0.57675	0.476616	0.325858	0.174738	0.907304	0.537202	0.17785	0	0.233747	0	0.694151	0.223331	0.857138	0	0.565265	0.497568	0	0.222597	0.165085	0.468296	1	0.562817	0.180899	0	0	0.166144	0	0	0	0	0.21055	0	0.227126	0	0	0	0	0	0	0	0
322510030	Gem-associated protein 4;GEMIN4;ortholog	RNA Transporter	1.93601	0.227622	8.50539	2.88635	0.00883349	31	0.306095	0.674538	0	0.185476	0.687898	0	0	0.580394	0.24811	0	0	0	0	0.244138	1	0.792215	0	0	0.17523	0	0	0	0	0	0	0.176353	0.170692	0.228366	0	0	0	0	0	0	0	0	0	0	0	0	0
17368711	Nucleolar GTP-binding protein 1;GTPBP4;ortholog	Ribosome biogenesis	40.076	4.64531	8.62719	4.93298	7.02259e-05	344	0.307646	0.516536	0.148985	0.0177538	0.342398	0.454841	0.289119	1	0.356238	0.0227784	0.0705273	0.431128	0.121922	0.23369	0.287161	0.480264	0.115277	0.0904656	0.0670922	0.0634399	0.203205	0.190612	0.0183798	0	0.043226	0.0506417	0.0490161	0.109296	0	0.0337264	0.0213924	0.0254055	0	0.0512253	0	0.0245767	0.094112	0	0.0374744	0	0
205831380	Nuclear pore complex protein Nup214;NUP214;ortholog	RNA Transporter	7.8802	0.882818	8.92619	3.94624	0.000738738	256	0.941287	0.974293	0.709089	0.103703	1	0.779326	0.070366	0.432678	0.0924817	0	0	0.176722	0.0339126	0.455005	0.33547	0.935097	0	0	0.0326579	0.185281	0.0395649	0.037113	0.143145	0.0510359	0.140272	0.0657346	0.0954367	0.127683	0	0	0.041652	0	0	0	0	0	0	0	0.109447	0	0
296439335	Gem-associated protein 5;GEMIN5;ortholog	RNA Transporter	9.54204	1.0649	8.96051	5.12936	4.41888e-05	216	0.244029	0.806645	0.379153	0.1109	0.658097	0.378826	0.301	0.173516	0.296702	0	0.0979008	0.283481	0.398931	0.145976	0.478339	1	0.120014	0.0470916	0.0698494	0.198141	0.465422	0.198445	0.153081	0	0.0600032	0.070297	0.136081	0.136546	0	0.0702248	0	0	0	0	0	0	0.0489898	0	0.0390144	0	0
83305638	Ribonuclease P protein subunit p38;RPP38;ortholog	RNA Transporter	7.9082	0.882502	8.96111	3.62472	0.0015878	34	0.772759	0	0.873201	0.234123	0.520994	0.71977	0	0	0	0	0	0.29923	0.229687	0.924513	0.757371	1	0	0	0	0.418297	0	0	0.242378	0	0	0.222607	0	0.288263	0	0	0	0	0	0	0	0	0	0	0	0	0
46396017	CCR4-NOT transcription complex subunit 2;CNOT2;ortholog	RNA degradation	2.35095	0.252511	9.31029	3.91058	0.000804371	19	0	0.29574	0.606583	0.325275	0.482556	1	0	0	0	0	0	0	0	0.428152	0.350747	0.694667	0	0.414365	0	0	0.3723	0.349228	0	0	0.263987	0	0	0	0	0	0	0	0	0	0	0	0	0.307382	0	0	0
60390262	Poly(A)-specific ribonuclease PARN;PARN;ortholog	RNA degradation	5.6158	0.598543	9.38245	3.17477	0.00456272	51	0.268405	0.19716	0.505486	0	0.562982	1	0	0.848214	0	0	0.143573	0.41573	0	0.142717	0.116916	0.694667	0	0	0	0	0	0.116409	0	0	0.0879958	0	0	0.133498	0	0	0	0	0	0	0	0	0	0	0	0	0
20455193	Nuclear pore complex protein Nup50;NUP50;ortholog	RNA Transporter	20.083	1.95161	10.2905	4.23844	0.000367387	138	1	0.508543	0.564989	0.139833	0.484041	0.525421	0	0.437567	0.0623511	0	0	0.238291	0	0.184059	0.251304	0.364993	0	0	0	0.124916	0.106699	0.650561	0.0482543	0	0.151314	0.132955	0	0	0	0.0885453	0	0	0	0	0	0	0	0	0	0	0
6831735	Adenylate kinase isoenzyme 6	Ribosome biogenesis	10.8051	0.984796	10.9719	3.51615	0.00205264	28	0.19131	0.421586	0.432351	0.463689	0.687898	0.475177	0.235973	0	0	0	0	0	0	0.610344	1	0.825224	0	0	0	0.207113	0	0	0	0	0	0.220441	0	0.285458	0	0	0	0	0	0	0	0	0	0	0	0	0
74732911	Partner of Y14 and mago;WIBG;ortholog	RNA Transporter	18.6256	1.59877	11.65	3.25238	0.00381024	57	0.289785	0.319297	0.409313	0	0.260497	0.71977	0	0.137367	0	0	0.232514	0.112211	0	0.231128	0.378685	1	0.0950113	0.111843	0	0	0	0	0	0	0	0.0834778	0	0	0	0	0	0	0	0	0	0	0	0.0829666	0.0926593	0	0
172045910	Large subunit GTPase 1 homolog;LSG1;ortholog	Ribosome biogenesis	4.63213	0.365993	12.6563	2.97871	0.00716158	46	1	0.734562	0.18833	0.302971	0.149822	0.206984	0	0.31602	0	0	0.133728	0	0.29723	0	0.108899	0.431355	0	0	0.0954112	0	0	0	0	0	0	0.0960228	0.0929404	0.124344	0	0	0	0	0	0	0	0	0	0	0	0	0
73920973	U3 small nucleolar RNA-associated protein 18 homolog;UTP18;ortholog	Ribosome biogenesis	11.1818	0.82772	13.5092	4.39593	0.00025211	88	0.90757	1	0.236662	0.16921	0.188272	0.953714	0.344447	0.397122	0.226352	0	0	0.324399	0.166005	0.334092	0.547383	0.662513	0.0915582	0	0	0.226741	0	0	0.0875883	0	0.0686641	0.0804438	0	0.10417	0	0.160722	0	0	0	0	0	0	0	0	0	0	0
158518532	WD repeat-containing protein 43;WDR43;ortholog	Ribosome biogenesis	17.0117	1.24419	13.6729	6.49893	1.93866e-06	152	0.340106	0.468429	0.0960781	0.0515211	0.229299	0.422379	0.262192	0.483662	0.344597	0.0661024	0.204668	0.592636	0.454904	0.203448	1	0.770209	0.22302	0.525057	0.0486749	0.230126	0.294847	0.33189	0.0533376	0	0	0.0489869	0.0948288	0	0	0.293619	0	0	0	0	0	0	0.0682776	0	0	0	0
71153494	HEAT repeat-containing protein 1;HEATR1;ortholog	Ribosome biogenesis	19.1366	1.33591	14.3247	5.00581	5.91204e-05	571	0.298392	0.670208	0.168588	0.0417249	0.474568	0.712643	0.113248	0.19585	0.297681	0.0178446	0.0736679	0.302193	0.259251	0.567523	0.989831	1	0.105359	0.354353	0.01314	0.0621234	0.334299	0.29865	0	0	0	0.0264484	0.217595	0.0171245	0	0.0264212	0	0	0	0	0	0.05776	0.0184318	0	0.0733935	0	0
41016916	Cirhin;CIRH1A;ortholog	Ribosome biogenesis	21.8757	1.33084	16.4375	5.52732	1.74526e-05	197	0.526881	0.812756	0.158764	0.0425678	0.221028	0.567091	0.216629	0.99903	0.341657	0	0.0563671	0.544054	0.250568	0.560311	0.780321	1	0.0921322	0.271134	0.0402163	0.038027	0.389774	0.319917	0.0440687	0	0	0.0404741	0.0391748	0.0524114	0	0.16173	0	0	0	0	0	0.117854	0	0	0.0449257	0	0
34921901	Gem-associated protein 6;GEMIN6;ortholog	RNA Transporter	7.63574	0.441964	17.2768	4.42638	0.000234414	18	0.302523	1	0.341845	0.366623	0.543896	0.375705	0	0	0	0	0	0.468576	0.359676	0.482577	0.395332	0.52198	0.396752	0.467037	0	0	0	0	0	0	0	0.34859	0	0	0	0	0	0	0	0	0	0	0	0	0	0	0
68566226	U3 small nucleolar RNA-associated protein 14 homolog A;UTP14A;ortholog	Ribosome biogenesis	5.31304	0.2751	19.3131	3.41646	0.00259573	59	0.704563	0.554513	0.227469	0	0.814313	1	0	0	0	0	0	0.623595	0	0.481671	0.78918	0.955167	0	0.155387	0	0	0	0.13096	0	0	0	0	0	0	0	0	0	0	0	0	0	0	0	0	0	0	0
24212017	Midasin;MDN1;ortholog	Ribosome biogenesis	0.780038	0.0382981	20.3675	3.03223	0.00633673	68	0.474193	0.348324	0.238146	0.0638518	0.378904	0.392602	0	0	0.0854142	0	0	0	0	0.25214	0.137704	1	0	0	0	0	0.219248	0	0	0	0	0	0.176287	0	0	0	0	0	0	0	0	0	0	0	0	0	0
13124451	Ribonucleases P/MRP protein subunit POP1;POP1;ortholog	RNA Transporter	8.38701	0.39583	21.1884	3.20874	0.00421709	115	0.131848	0.399509	0.148985	0	0.94818	0.327486	0.487888	1	0.160307	0	0	0.306328	0.0783785	0	0.0430742	0.199057	0	0	0	0.14274	0.045721	0	0.0413545	0	0	0	0	0.0491834	0	0.0758845	0	0	0	0	0	0	0	0	0.0421587	0	0
66774227	Ribosomal RNA-processing protein 7 homolog A;RRP7A;ortholog	Ribosome biogenesis	14.3259	0.5272	27.1735	2.93319	0.00794362	57	1	0	0.470824	0.10099	0.524377	0.827937	0	0.948061	0	0	0	0	0	0.265862	0.217797	0.86271	0	0	0	0	0	0	0	0	0	0.192046	0	0	0	0	0	0	0	0	0	0	0	0	0	0	0
296452998	U3 small nucleolar RNA-associated protein 15 homolog;UTP15;ortholog	Ribosome biogenesis	10.2336	0.27978	36.5772	3.88157	0.000862007	70	0.301367	0.830148	0.425673	0.0913053	0.338636	0.374269	0.185862	1	0	0	0	0.700177	0	0.120183	0.492276	0.909973	0	0.465252	0	0	0	0	0	0	0.0741018	0	0	0	0	0	0	0	0	0	0	0	0	0	0.0963628	0	0
74734245	Exportin-5;XPO5;ortholog	RNA Transporter	15.1373	0.326716	46.3315	4.36417	0.000271992	243	0.327959	0.100378	0.0205882	0.0220805	0.32757	0.475177	0.202262	0	0.206758	0	0.0292383	0.0564415	0.303269	0.348768	1	0.613023	0.19116	0.196896	0.0208607	0.0197251	0.555997	0.165945	0	0	0	0.0419888	0.0406409	0	0	0	0	0	0	0	0	0	0.0292618	0	0	0	0
229462872	Guanine nucleotide-binding protein-like 3;GNL3;ortholog	Ribosome biogenesis	21.6385	0.399007	54.2308	4.76384	0.000104874	158	0.644172	0.221805	0.318456	0	0.65145	1	0.44694	0.381696	0.522143	0	0	0.311798	0.191467	0.89912	0.631344	0.8336	0.316806	0	0	0.0435866	0	0.0523841	0	0	0	0.0927827	0.0449022	0	0	0	0	0	0	0	0	0	0	0	0	0	0
34921508	Eukaryotic translation initiation factor 4E-binding protein 1;EIF4EBP1;ortholog	RNA Transporter	22.4737	0	1000	3.01472	0.00659601	33	0.0956548	0.105397	0	0	0	0	0.235973	0	0.155069	0	0	0.740795	0	0.457758	1	0.660179	0.125449	0.147672	0	0.103557	0.132681	0	0	0	0	0	0	0	0	0	0	0	0	0	0	0	0	0	0	0	0
37999487	Cleavage and polyadenylation specificity factor subunit 4;CPSF4;ortholog	mRNA surveillance pathway	3.94224	0	1000	3.36226	0.00294772	15	0.74162	0.817149	0.838015	0	1	0	0.914759	0.703101	0	0	0	0	0	0	0.484568	0.639803	0	0	0	0	0	0	0	0	0	0	0	0	0	0	0	0	0	0	0	0	0	0	0	0	0
68566167	U3 small nucleolar RNA-associated protein 14 homolog C;UTP14C;ortholog	Ribosome biogenesis	2.21204	0	1000	3.32601	0.00320876	22	0.306095	0	0.172941	0	0.13758	0.380141	0	0	0	0.237968	0	0.474109	0	0.244138	1	0.660179	0	0.236276	0	0	0	0.199134	0	0	0	0	0	0	0	0	0	0	0	0	0	0	0	0	0	0	0
3915178	Ubiquitin-conjugating enzyme E2 C;UBE2C;ortholog	Ubiquitin mediated proteolysis	12.3107	0	1000	3.20456	0.00425823	29	0.382619	0.421586	0	0	0.573248	0	0	0	0.620275	0	0	0.197545	0.303269	0	1	0.22006	0.669061	0	0	0	0	0	0	0	0	0	0	0	0	0	0	0	0	0	0	0	0	0	0	0	0
23829978	Ubiquitin-conjugating enzyme E2 S;UBE2S;ortholog	Ubiquitin mediated proteolysis	4.4646	0	1000	3.47155	0.00228022	13	0.720938	0	0.407322	0.436846	0.972112	0	0	0	0.584367	0	0	0	0.428569	0	0.471054	0	0	0.556493	0	0	1	0	0	0	0	0	0	0	0	0	0	0	0	0	0	0	0	0	0	0	0
294862527	Anaphase-promoting complex subunit 7;ANAPC7;ortholog	Ubiquitin mediated proteolysis	1.81193	0	1000	3.08888	0.00556369	15	0.302523	1	0	0	0.815845	0	0	0	0	0	0	0.937152	0.359677	0	0.395332	0.52198	0.793504	0	0	0	0	0	0	0	0	0	0	0	0	0	0	0	0	0	0	0	0	0	0	0	0
74725312	cell division	cell division	32.8513	15.5012	2.11928	3.58805	0.00173184	887	0.368743	0.315088	0.238098	0.109438	0.473536	1	0.111387	0.128421	0.207393	0.0468037	0	0.17484	0.384724	0.216077	0.540871	0.447963	0.167779	0.0697062	0.0172321	0.122205	0.219204	0.225203	0.122738	0.0269293	0.155432	0.216782	0.394468	0.359321	0	0.121273	0.0989005	0.0261009	0.0237081	0.0526274	0.106958	0.151496	0.0966878	0.0948	0.144375	0.0409673	0.0198359
68067660	Cyclin-dependent kinase 9	CDKs	28.2405	12.7667	2.21204	4.89419	7.69791e-05	196	0.607168	0.547366	0.623715	0.401354	0.694658	0.342747	0.748917	0.627962	0.626371	0.343296	0.0885769	0	0.196875	0.264147	0.360653	1	0.434338	0	0.379182	0.239027	0.382814	0.143636	0.415505	0.0987606	0.38002	0.508817	0.369363	0.329443	0.326448	0	0.241805	0.191445	0	0	0.156904	0	0	0.252851	0.28239	0	0.36373
4033704	Cyclin-dependent kinase 5	CDKs	44.3747	19.8282	2.23796	4.46647	0.000213007	239	0.623282	0.316966	0.812648	0.34862	0.94818	0.357257	0.650517	1	0.621797	0.29819	0.0769389	0	0.171008	0.382401	0.313267	0.992698	0.503027	0	0.384255	0.311432	0.39902	0.187146	0.360912	0.0857845	0.377245	0.6077	0.427777	0.286158	0.283556	0.110377	0.210034	0.166291	0	0	0.136288	0.0804329	0	0.274536	0.306609	0	0.31594
34978359	Cyclin-dependent kinase 11B	CDKs	17.311	7.66218	2.25927	3.99855	0.000651975	256	1	0.805193	0.564989	0.605941	0.691487	0.716484	0.0948815	0.218783	0.124702	0.0598025	0.123442	0.6553	0.182911	0.42947	0.351826	0.56408	0	0.0593771	0.176144	0.124916	0.213397	0.500432	0.289526	0	0.189143	0.531819	0.729225	0.286947	0	0	0	0	0.48468	0.403461	0.0546655	0.193571	0	0.176187	0	0	0
317373559	Cyclin-dependent kinase 11A	CDKs	17.2571	7.59411	2.27243	4.07119	0.000548068	251	1	0.837401	0.587589	0.630179	0.719146	0.745143	0.0986768	0.227535	0.12969	0.0621946	0.128379	0.681512	0.190227	0.382842	0.313628	0.586643	0	0.0617522	0.18319	0.129913	0.221933	0.520449	0.301107	0	0.196708	0.507	0.713783	0.298425	0	0	0	0	0.504068	0.419599	0.0568521	0.201314	0	0.183235	0	0	0
2493531	Caspase-8	MT	14.6575	6.05524	2.42063	5.52709	1.74618e-05	122	0.348273	0.153497	0.550957	0.168826	0.626147	0.519026	0.171832	0.528294	0.112919	0.108303	0	0.107887	0.248441	1	0.54614	0.7211	0.548101	0.215066	0	0.301634	0.386466	0.271887	0.0873894	0	0.274033	0.160522	0.233054	0	0.137318	0.320714	0.101713	0	0	0	0	0.467414	0.111867	0.319078	0.267266	0.126397	0
6094511	Tumor necrosis factor receptor type 1-associated DEATH domain protein	Tumor necrosis factor receptor type 1-associated DEATH domain protein	6.97506	2.87258	2.42815	2.90399	0.00848763	39	0.470168	0	0.177093	0	0.42265	0.583904	0.386622	0	0	0	0	0	0.372662	1	0.409605	0.405619	0	0	0.179437	0.509008	0	0.407831	0	0	0.154143	0	0.524372	0.23385	0	0	0.228855	0	0	0	0	0.525841	0	0	0	0	0
116051	Cyclin-dependent kinase 2	CDKs	49.4469	20.1514	2.45377	7.31132	3.37956e-07	265	0.856754	0.27765	0.740322	0.427529	0.951379	0.751064	0.683794	0.668916	0.653604	0.391805	0.0808746	0.07806	0.599184	0.32157	0.461008	1	0.859233	0.0778036	0.461613	0.491045	0.629147	0.131146	0.505832	0.0901727	0.396543	0.4065	0.393452	0.300796	0.298061	0.116024	0.294371	0.174797	0	0	0.14326	0.0845473	0	0.288579	0.580128	0	0.332101
126302556	Calpastatin	Calpain	42.0805	16.0687	2.61878	4.42224	0.000236749	502	0.192515	1	0.466152	0.116653	0.222503	0.239085	0.0169614	0.182516	0.133753	0	0.0882675	0.404679	0.245234	0.570319	0.449241	0.474527	0.162308	0.424579	0.267649	0.29774	0.190739	0.250485	0.069009	0.295247	0.0405743	0.19014	0.0153364	0.143628	0	0	0.02008	0	0.216608	0.192331	0.195444	0.184552	0.220846	0.15748	0.0879387	0.0249531	0.054369
52783153	Mitotic spindle assembly checkpoint protein MAD1	Mitosis factors	12.1321	4.16151	2.91532	4.00486	0.00064221	146	1	0.777772	0.265877	0.427723	0.31727	0.803585	0.217669	0.111537	0.286082	0.365851	0.0943965	0.455556	0.629429	0.75067	0.153739	0.202991	0.0771456	0.090812	0.336746	0.318414	0.163186	0.153073	0.221402	0	0.115711	0.203342	0.590445	0.087772	0	0	0	0.102011	0.185319	0.102843	0.0836061	0.29605	0.0944724	0	0.0752358	0.213486	0.0775255
2493285	BH3-interacting domain death agonist	MT	76.1765	22.8228	3.33774	4.96727	6.47558e-05	237	0.399255	0.293277	0.375958	0.0806416	0.508446	0.330558	0.369349	0	0.323622	0.103465	0.266958	0.669936	0.237341	0.689954	1	0.688882	0.305441	0.35955	0.0380934	0.144079	0.1846	0.34632	0.125227	0.11906	0.163618	0.115013	0.148428	0.0992896	0.0655913	0	0.0485844	0.115397	0.262046	0.174507	0.094577	0	0.213738	0.0381028	0.0851084	0.12075	0
12230256	Mitotic spindle assembly checkpoint protein MAD2A	Mitosis factors	26.3577	7.74262	3.40424	3.40791	0.00264841	89	0.317837	0.175103	0.359149	0.0962953	1	0.690766	0	0.602658	0.257628	0.123549	0	0.246148	0.188942	0.126751	0.934524	0.616953	0.104209	0.12267	0.181951	0.344093	0.110217	0.103386	0.299072	0	0.234455	0.0915589	0.0886198	0	0	0.548789	0	0.137798	0	0	0.112936	0	0	0.0909982	0.101629	0	0
313104079	Baculoviral IAP repeat-containing protein 6	Baculoviral IAP repeat-containing protein 6	2.15965	0.632522	3.41434	2.90136	0.00853833	187	0.142619	0.188573	0.193388	0.0691351	1	0.673054	0.105549	0.216339	0	0	0	0.132541	0.0678252	0.455005	0.298196	0.861274	0	0	0.0326579	0.123521	0	0.111339	0.107359	0	0.0280545	0.230071	0.540808	0.0425612	0	0.131334	0	0	0	0.0498692	0	0.0478521	0	0	0	0	0
45593726	cell division	cell division	8.92318	2.08546	4.27875	2.85301	0.00952406	55	0.526881	0.696648	0.238146	0.127704	0.189452	0.130867	0.129977	0.999031	0	0	0.169101	0	0	0.50428	0.963926	1	0	0	0	0	0	0.137107	0.132206	0	0.103642	0.242844	0.235049	0	0	0.48519	0	0	0	0	0	0	0	0	0	0	0
132164	Retinoblastoma-associated protein	Proliferating regulator	5.87115	1.1379	5.15962	3.72924	0.00123895	88	0.872316	0.73935	0.151646	0	0.241278	1	0.0827666	0	0.326339	0	0	0	0.159556	0.214076	0.350747	0.810444	0	0	0	0.217933	0.279225	0.261921	0.252558	0	0	0.154638	0	0.500617	0	0	0	0	0	0	0	0.11257	0	0	0.0858231	0	0
334302921	Cyclin-dependent kinase 1	CDKs	102.612	18.9126	5.42558	5.76641	1.0062e-05	468	0.823929	0.151307	0.232755	0.249626	0.833239	0.490303	0.508142	0.455662	0.27827	0.186827	0.0275457	0.0797611	0.367345	0.219052	0.560779	0.503492	0.337676	0.0529994	0.157224	0.315914	1	0.33501	0.172285	0.0307126	0.118179	0.19779	0.153153	0.10245	0.101519	0	0.0751965	0.0595355	0	0	0.0487939	0	0	0.117947	0.131727	0	0.113113
728955	Bcl-X	MT	7.42189	1.23369	6.01602	3.29448	0.00345405	24	0.240313	0	0	0	0.648074	0	0	0.911324	0.779155	0	0	0	0	0	0.314036	0.41464	0.315164	0.741991	0.550285	0.260164	1	0.312676	0	0	0	0	0	0	0	0	0.350917	0	0	0	0.341557	0	0.385949	0	0	0	0
218511966	Cyclin-K	cyclin	6.66039	0.888708	7.49446	3.464	0.00232114	59	1	0.734562	0.0941648	0.20198	0.449466	0.310476	0.205577	0	0.270188	0	0	0.129074	0.495384	0.265862	0.435594	0.215677	0.10929	0	0	0	0	0.108427	0	0	0	0.288068	0	0.248687	0	0	0	0	0	0	0	0	0.133836	0	0	0	0
74753368	Cyclin-L1	cyclin	1.8994	0	1000	3.00472	0.00674867	12	0	0	0	0	0.237045	0.654971	0.325259	1	0	0	0	0.408437	0	0	0.689187	0.454987	0	0	0	0	0	0.343101	0	0	0	0	0	0	0	0	0	0	0	0	0	0	0	0	0	0	0
6685271	CLDN5 claudin 5 [KO:K06087]	Tight junction	0	4.99051	0.001	2.88265	0.00890767	13	0	0	0	0	0	0	0	0	0	0	0	0	0	0	0	0	0	0	0	0	0	0	1	0.950752	0.261314	0.306143	0.888949	0	0	0	0.387969	0	0	0	0.377621	0	0	0	0.339815	0	0
25091514	XPNPEP2; X-prolyl aminopeptidase (aminopeptidase P) 2, membrane-bound [KO:K14208] [EC:3.4.11.9]	Protein digestion and absorption	0	2.34034	0.001	3.14556	0.00488184	17	0	0	0	0	0	0	0	0	0	0	0	0	0	0	0	0	0	0	0	0	0	0	0.429587	0	0	0	0.19094	0	0	0	1	0	0	0	0	0	0.274958	0.196065	0.218971	0.310671	0.225635
51701611	JAM-C	Epithelial Cell Surface and Extracellular Molecules	0	4.02695	0.001	3.14869	0.00484661	14	0	0	0	0	0	0	0	0	0	0	0	0	0	0	0	0	0	0	0	0	0	0	0.634636	0	0.248759	0.582869	0	0	0	0	0	0	0	0	0	0	0.812398	0	0	0	1
2497301	Contactin-1	OtherRegulators(CNTN1/2/4/6/DLK1/2)	0	3.56893	0.001	4.43335	0.000230545	40	0	0	0	0	0	0	0	0	0	0	0	0	0	0	0	0	0	0	0	0	0	0	0.429587	0	0.252578	0.197273	0.0954702	0.127728	0	0.19707	1	0	0.134841	0.14966	0.486664	0	0.274958	0.196065	0.218971	0.155335	0.112817
74759761	Cell adhesion molecule 3	Cell adhesion molecules(8)	0.390081	26.2699	0.014849	4.41069	0.000243369	105	0	0	0	0.0619302	0	0	0	0	0	0	0	0	0	0	0	0	0	0	0	0	0	0	0.320569	0.182869	0.0502614	0.176652	0.113988	0.114377	0.050372	1	0.149245	0.132932	0.0402486	0.22336	0.145264	0	0.20518	0.263356	0.163401	0.0927322	0.101025
3334328	RGN; regucalcin [KO:K01053] [EC:3.1.1.17]	Pentose phosphate pathway	0.245277	7.53295	0.0325606	3.1766	0.00454344	25	0	0	0	0	0	0	0	0	0	0	0	0	0	0	0	0	0	0	0.151121	0	0	0	0.331194	0.236163	0.259637	0.304179	0	0.59084	0	0	0.38548	0	0	0	0	0	0	0	0	0	0.173955
26454626	Lysophosphatidic acid receptor 1;LPAR1;ortholog	Receptor/GPCR	1.00485	29.8185	0.0336988	5.08836	4.86639e-05	121	0	0	0	0.184844	0	0	0	0	0	0	0	0	0	0	0	0.0328965	0	0	0	0	0	0	0.574084	0	0.337536	0.483318	0.17011	0.0568971	0	0.526715	0.0556818	0	0.360392	1	0.16259	0.383821	0.796127	0.349352	0.341395	0.13839	0.0502549
308153684	ADH4; alcohol dehydrogenase 4 (class II), pi polypeptide [KO:K13980] [EC:1.1.1.1]	Glycolysis / Gluconeogenesis	0.627881	18.0287	0.0348268	3.62603	0.0015829	73	0	0	0	0.121995	0	0	0	0	0	0	0	0	0	0	0	0	0	0	0	0	0	0.0654891	0	0.0900573	0	0	0.280677	0	0	0.115875	0.293994	0	0	0	0.572305	0.337756	0.40418	0.172926	0.193128	0.639348	0.199006
1168340	ASPA; aspartoacylase [KO:K01437] [EC:3.5.1.15]	Alanine, aspartate and glutamate metabolism	0.72726	15.5246	0.0468455	5.01669	5.76214e-05	55	0	0	0.081805	0.175469	0	0	0	0	0	0	0	0	0	0	0	0	0	0	0	0	0	0	0.272484	0.259064	0.356019	0.667353	0.242224	0.216045	0.142721	1	0.317146	0.125547	0	0	0.308687	0.121451	0	0.165816	0.185188	0	0.190824
116241366	FOLR2; folate receptor 2 (fetal) [KO:K13649]	Endocytosis	1.21767	13.854	0.0878928	3.6789	0.00139634	45	0	0	0	0.399893	0	0	0	0	0	0	0	0	0	0	0	0	0	0	0	0	0	0	0.517491	0.147602	0.324546	0.760447	0.184009	0	0.32526	0	0.361387	0	0	0	0.117249	0	0	0.283421	0.105511	0.149697	0
205830664	Neural cell adhesion molecule 2	Cell adhesion molecules(8)	0.217203	2.24882	0.0965853	3.31079	0.00332496	21	0	0	0	0	0	0	0.256006	0	0	0	0.333065	0	0	0	0	0	0	0	0	0	0	0	0.781188	0	0	0	0	0	0	0	0.606154	0	0.326937	0.362868	0	0	1	0.237691	0.26546	0.753257	0
1705571	Neural cell adhesion molecule L1	Cell adhesion molecules(8)	3.22415	32.1934	0.100149	7.54973	2.05806e-07	481	0	0	0.0213207	0.548787	0	0	0	0	0	0.0293376	0.0605574	0	0.0448658	0	0	0	0.0989812	0	0.151221	0.0817078	0.157031	0	0.946894	0.0337598	0.204135	0.782691	0.231479	0.703845	0.0743942	0.347505	0.909231	0.163606	0.297215	0.923664	0.536351	0.443152	1	0.605032	0.603318	0.719018	0.447608
2493373	PTGIS; prostaglandin I2 (prostacyclin) synthase [KO:K01831] [EC:5.3.99.4]	Arachidonic acid metabolism	5.70899	51.1974	0.111509	3.69868	0.00133227	282	0	0.0167333	0	0.0184044	0	0	0.0187321	0.0575915	0	0	0	0	0	0.0242254	0.0992283	0	0.298754	0.0937809	0	0.0493236	0	0	0.0190534	0.760831	0.0746836	0.0174992	0.0508124	0.861095	0.0598783	0.839098	0.221764	0.105346	0.0239222	0.0265513	0.0431697	0.0509548	1	0.0695681	0.271934	0.30314	0.580435
2506326	XDH; xanthine dehydrogenase [KO:K00106] [EC:1.17.3.2 1.17.1.4]	Peroxisome	0.621744	5.52511	0.112531	3.53067	0.00198346	89	0.108379	0	0	0.131342	0	0	0	0.10275	0	0	0	0	0	0	0	0.0467498	0	0	0.124087	0.117332	0	0.0705071	0	0	0.266488	0.437088	0.966987	0	0	0.748523	0.158261	0	0.597519	0.378965	0.385098	1	0.34812	0	0.0693089	0	0
74721543	SLC4A4; solute carrier family 4 (sodium bicarbonate cotransporter), member 4 [KO:K13575]	Pancreatic secretion	6.0954	50.7491	0.120108	5.77201	9.9338e-06	683	0	0	0	0.705279	0.0550686	0	0	0	0	0.0158752	0.0491531	0	0.0242777	0.0325734	0	0	0.0133902	0	0	0.0331603	0	0.11956	0.691717	0.0365362	0.471972	1	0.797094	0	0.261665	0.752167	0.223638	0.194767	0.788062	0.696167	0.536925	0.856422	0.0983854	0.163697	0.378702	0.185274	0.0134561
115465	CA4; carbonic anhydrase IV [KO:K18246] [EC:4.2.1.1]	Nitrogen metabolis	4.96229	41.1997	0.120445	3.01988	0.00651862	156	0	0	0	0.389971	0	0	0	0	0	0	0	0	0	0	0	0	0	0	0.0193909	0	0	0	0.106242	1	0.13326	0.40982	0.15111	0	0.267107	0	0.0494625	0	0.0533565	0.0888307	0.168501	0.227301	0	0.0969787	0.238278	0.122932	0.0892836
117385	Alpha-crystallin B chain;CRYAB;ortholog	len structure	71.2397	536.613	0.132758	6.27558	3.18113e-06	1137	0.0095538	0	0.0323868	0.208406	0.0128823	0.0118649	0.0176763	0.0271728	0.0154879	0.0594195	0.0383284	0.0739891	0.0113587	0.03048	0.0624237	0.0123632	0.0375887	0.073746	0.0546924	0.0827442	0.0198779	0.037292	0.353596	1	0.347673	0.264206	0.165156	0.527452	0.160093	0.175957	0.251117	0.231954	0.180591	0.2589	0.142578	0.120207	0.398936	0.328235	0.19551	0.251381	0.547721
134907	primary spermatocyte growth	primary spermatocyte growth	0.646909	4.5915	0.140893	2.91541	0.00827083	20	0	0	0	0	0	0	0	0.205905	0	0	0	0	0	0	0	0.0936841	0	0	0	0	0	0.141292	0	0.388596	0	0	0	0	0	1	0.158573	0	0	0	0.308687	0	0	0.248725	0.138891	0.197056	0
317373504	SORBS1 sorbin and SH3 domain containing 1 [KO:K06086]	Adherens junction	43.7977	273.538	0.160116	3.34669	0.00305719	4369	0.0175152	0.00507867	0.069792	0.0938427	0.0149163	0.030911	0.0227413	0.0174794	0	0.120402	0.031066	0.018562	0.00767205	0.0279397	0.0433677	0.00874819	0.0120898	0.0498105	0.0728267	0.0728542	0	0.0767642	0.139944	0.122056	0.152322	0.109409	0.0637439	1	0.0745112	0.0700348	0.049807	0.0991174	0.164088	0.120878	0.123162	0.0804186	0.433793	0.195308	0.0542366	0.0585487	0.629338
1730201	GATM; glycine amidinotransferase (L-arginine:glycine amidinotransferase) [KO:K00613] [EC:2.1.4.1]	Glycine, serine and threonine metabolism	1.76228	10.6217	0.165914	4.2245	0.000379848	55	0	0.121194	0	0.533191	0	0	0	0.625676	0	0	0	0	0	0	0	0	0	0	0	0	0	0	0.137998	0	0.216364	0.633706	0.736037	0	0.65052	0.759666	0	0.572243	0	0	0.468997	0.738099	0	0.25193	0.422043	0.399191	0
317373331	CPA3; carboxypeptidase A3 (mast cell) [KO:K08780] [EC:3.4.17.1]	Pancreatic secretion	64.789	389.313	0.166419	7.10879	5.18137e-07	2002	0	0.00414008	0.0594412	0.264106	0.00337766	0.00466635	0.0880578	0.0213736	0.024365	0.105161	0.0844154	0.0407388	0.0804109	0.0179812	0.0441911	0.00648312	0.00985552	0.16242	0.30114	0.13017	0.00521184	0.12711	0.325273	0.20841	0.347384	0.320388	0.0754306	0.0112131	1	0.72662	0.543191	0.325804	0.27818	0.289045	0.502	0.201712	0.645694	0.757338	0.470965	0.695469	0.579387
300669714	Myosin light chain kinase, smooth muscle	MLCK	43.9633	254.439	0.172785	3.34627	0.00306019	6202	0.0322029	0.0147286	0.0288363	0.100143	0.0229401	0.0324471	0.0284792	0.0172813	0.0256101	0.0642423	0.0243761	0.0263511	0.0404539	0.0193846	0.0317602	0.0277818	0.0382491	0.0375208	0.0779145	0.051308	0.0134847	0.0426905	0.196675	0.0858844	0.150596	0.11202	0.0975816	1	0.050309	0.0755357	0.115343	0.166485	0.0918818	0.0605506	0.107085	0.0489275	0.218586	0.216405	0.090147	0.059539	0.484472
74762572	Cell adhesion molecule 4	Cell adhesion molecules(8)	1.05254	5.81035	0.181149	3.93013	0.000767688	29	0	0.242388	0	0.533191	0	0	0	0	0	0	0	0.340732	0	0	0	0	0	0	0	0	0	0.286227	0.275995	0	0	0.760447	0.490691	0.328244	0.86736	0	0.642466	0.381496	0	0	0	0	0.353302	0.50386	0.281362	0.798382	0.289925
113394	ADH1B; alcohol dehydrogenase 1B (class I), beta polypeptide [KO:K13951] [EC:1.1.1.1]	Glycolysis / Gluconeogenesis	333.114	1786.96	0.186414	9.05123	1.07729e-08	8627	0.0516055	0.0150199	0.13203	0.375239	0.0533921	0.0544153	0.10689	0.0424634	0.00157848	0.149882	0.0937511	0.0286546	0.12734	0.0885326	0.0101792	0.00588008	0.083003	0	0.172796	0.152848	0.00135059	0.152027	0.505743	1	0.633016	0.444295	0.458267	0.201948	0.531713	0.443838	0.445033	0.486307	0.461664	0.631565	0.411021	0.406736	0.536375	0.311109	0.459537	0.372813	0.297716
38257367	actin cytoskeleton reorganization	actin cytoskeleton reorganization	1.8486	9.26911	0.199436	2.95338	0.00758706	41	0	0	0	0	0	0	0	0	0	0	0.764891	0	0	0	0	0.0822413	0	0	0	0	0	0.124035	0.717605	0	0.28128	0	0.318957	0	0	0.658393	0.139204	0	0.750817	1	0.135491	0.159925	0.306203	0	0.243853	0	0
729367	SLC26A3; solute carrier family 26 (anion exchanger), member 3 [KO:K14078]	SLC26A3; solute carrier family 26 (anion exchanger), member 3 [KO:K14078]	19.067	93.6641	0.203567	4.05843	0.000565036	999	0	0	0	0.91882	0.0214324	0	0.064698	0	0.0077302	0	0	0	0	0	0.00623127	0	0	0.0220844	0	0	0	0.0434299	0.197422	0.0255954	0.272016	1	0.39886	0	0.329017	0.0658663	0.188003	0.0165387	0.255382	0.38349	0.833614	0.623965	0.0153164	0.0491477	0.372029	0.0173058	0
296452855	UGT2A3; UDP glucuronosyltransferase 2 family, polypeptide A3 [KO:K00699] [EC:2.4.1.17]	Pentose and glucuronate interconversions	13.3181	64.3327	0.207019	3.63538	0.00154819	461	0.0781855	0.0369206	0.0126211	0.541438	0.020081	0.0277426	0.220431	0.0211785	0	0	0.0179239	0	0	0.0890853	0.0145959	0.0289078	0	0	0.0639409	0.0362761	0	0.0145327	0.168159	0.0599539	0.230696	0.656378	0.323883	0	0.594524	0.154283	0.0489303	0.0968491	0.0703764	0.156222	0.444501	0.97437	0.0179383	0.153496	1	0.243219	0.0588819
85700403	AOC2; amine oxidase, copper containing 2 (retina-specific) [KO:K00276] [EC:1.4.3.21]	Glycine, serine and threonine metabolism	25.6534	120.977	0.212051	8.07444	7.09666e-08	1193	0.0535929	0.0674868	0.0778613	0.417525	0.0137647	0.0190164	0.0283306	0.0290339	0	0.226181	0.245722	0.0355756	0.0455127	0.0977029	0.150073	0.01321	0.110449	0.189113	0.192847	0.265235	0	0.0398462	0.710805	1	0.368976	0.511674	0.162237	0.594043	0.256587	0.45827	0.626074	0.33193	0.313561	0.508647	0.457031	0.321101	0.750055	0.403325	0.616913	0.444578	0.787041
6686280	Desmin	upregulated	889.44	4104.88	0.216679	3.65287	0.00148531	24829	0.0241658	0.0133135	0.0366585	0.0710089	0.0147303	0.0300117	0.0308284	0.00941535	0.0332727	0.117871	0.0525919	0.0315337	0.0499846	0.0322119	0.0490996	0.0242752	0.0679444	0.081514	0.0962706	0.084579	0.0443107	0.0846369	0.0932405	0.079073	0.0861187	0.0507325	0.0435659	0.580393	0.189911	0.0506804	0.0966801	0.228486	0.15409	0.110544	0.159267	0.0755284	0.343451	0.310492	0.0808698	0.157087	0.650068
117949389	CD109 antigen	binding	1.89611	8.56421	0.2214	2.88208	0.00891913	170	0.0496434	0	0	0.120324	0	0	0.0306166	0	0	0	0.0398324	0	0	0	0.129746	0.10707	0.260424	0.0383198	0.113677	0.107489	0	0.0645921	0.716256	0.355295	0.122066	0.314615	0.138416	1	0	0	0.253722	0	0.0390994	0	0.141117	0.0416413	0.119593	0.170557	0.0952415	0.0450422	0
261260095	Fibroblast growth factor 2;FGF2	Ligand	3.47725	15.5729	0.223288	4.79965	9.63236e-05	62	0.113866	0	0	0.137992	0	0	0	0	0	0	0	0	0.135377	0	0.148798	0.196466	0.149332	0	0.651844	0.246544	0	0	1	0.611198	0.111992	0.524817	0	0.849508	0.448952	0	0.332545	0.197465	0.358725	0.39815	0.323675	0	0.365743	0.260802	0.29127	0	0.600269
206729887	1-phosphatidylinositol 4,5-bisphosphate phosphodiesterase delta-1	PLC	3.46637	15.4976	0.223672	3.95381	0.000725494	158	0	0.0316908	0.2275	0.453124	0	0	0	0.109071	0	0	0	0	0	0.0917595	0.0375851	0.0496258	0	0	0.0329301	0.0311375	0	0.112267	0.180423	0.205845	0.141441	0.463977	0.320774	0.300411	0	0.331072	0.209996	0.0997563	0.181222	0.10057	0.613184	0.337756	0.092384	0.131753	0.0735727	0.0521917	0.0758117
113390	ADH1A; alcohol dehydrogenase 1A (class I), alpha polypeptide [KO:K13951] [EC:1.1.1.1]	Glycolysis / Gluconeogenesis	299.623	1311.34	0.228486	9.39752	5.68633e-09	6671	0.080115	0.0189159	0.17459	0.714305	0.104598	0.0876506	0.202343	0.0651033	0	0.225409	0.131625	0.0354541	0.195037	0.127797	0.00747806	0.00658248	0.185121	0	0.353802	0.334542	0.00264586	0.292863	0.796926	1	0.919292	0.83083	0.704172	0.264699	0.902512	0.570883	0.701929	0.803837	0.664042	0.8304	0.637117	0.684811	0.673971	0.471853	0.768509	0.51575	0.399719
57015322	EHD2; EH-domain containing 2 [KO:K12469]	Endocytosis	192.604	830.185	0.232001	5.78853	9.56518e-06	6011	0.0818704	0.0709836	0.0727962	0.204941	0.0965193	0.0716727	0.112572	0.0279934	0.078328	0.11269	0.0710748	0.0436554	0.0797848	0.0984834	0.103479	0.0810513	0.177778	0.0621599	0.161349	0.151113	0.0372331	0.193838	0.291308	0.80447	0.250809	0.207232	0.239499	0.925218	0.325446	0.231738	0.378253	0.288613	0.183931	0.145483	0.265154	0.186882	0.743653	0.453427	0.350188	0.289823	0.916264
2501336	AOC3; amine oxidase, copper containing 3 [KO:K00276] [EC:1.4.3.21]	Glycine, serine and threonine metabolism	224.878	961.626	0.233851	9.14143	9.10808e-09	9654	0.0882005	0.0890845	0.135259	0.344843	0.0330359	0.0352082	0.0815938	0.0338459	0.0340439	0.246525	0.251063	0.0699328	0.121092	0.120596	0.126236	0.0208346	0.174886	0.21073	0.204372	0.212571	0.0174773	0.16121	0.486102	0.867963	0.371781	0.410154	0.309159	0.775535	0.347759	0.478625	0.456915	0.386033	0.46973	0.534205	0.480545	0.450945	1	0.442514	0.482125	0.611625	0.751424
262527579	Voltage-dependent calcium channel subunit alpha-2/delta-1;CACNA2D1;ortholog	Receptor/CACN	7.53411	31.9587	0.235745	3.55544	0.00187074	473	0.103105	0.0681636	0.0582535	0.187428	0	0.0384142	0.0127176	0	0.0334295	0.064126	0.0330915	0.143729	0.0245169	0.0164471	0.0943155	0.0533701	0.121698	0	0.106244	0.178597	0	0	0.310458	0.4612	0.070986	0.190089	0.114992	1	0	0.0949469	0.271008	0.035761	0.12993	0.14421	0.117235	0.0691885	0.447094	0.236156	0.0659364	0.0187098	0.48919
6225588	PRKG1 protein kinase, cGMP-dependent, type I [KO:K07376] [EC:2.7.11.12]	Gap junction	5.11085	19.0943	0.267664	3.42891	0.00252089	176	0	0.123073	0.0252432	0.135364	0.0602452	0.194205	0.165329	0.0847169	0	0	0	0.0346015	0	0.0356354	0.0583858	0.0770901	0.0292977	0.0344878	0.0511546	0	0	0.0871993	0.0560548	0.0399707	0.109859	0.257412	0.19932	1	0.0440404	0.514296	0.163107	0.116223	0.0703789	0.117171	0.0952537	0.112431	0.287024	0.0255836	0.142862	0	0.14721
29839636	UGT1A10; UDP glucuronosyltransferase 1 family, polypeptide A10 [KO:K00699] [EC:2.4.1.17]	UGT1A10; UDP glucuronosyltransferase 1 family, polypeptide A10 [KO:K00699] [EC:2.4.1.17]	9.74537	35.81	0.272141	3.58034	0.00176376	259	0	0.0532533	0.0182044	0.468573	0.0144821	0	0.039743	0.0916417	0	0	0	0	0	0.359784	0	0	0	0	0.0368907	0.0697649	0	0.146731	0.0808491	0.0288253	0.110917	0.408398	0.251547	0	0.381122	0.296712	0.141151	0.055877	0.0253773	0.112665	0.297671	1	0	0.0737996	0.61816	0.204641	0.0212324
113398	ADH1C; alcohol dehydrogenase 1C (class I), gamma polypeptide [KO:K13951] [EC:1.1.1.1]	Glycolysis / Gluconeogenesis	412.751	1506.85	0.273917	8.52232	2.94405e-08	7940	0.0936736	0.0292114	0.185735	0.880326	0.115982	0.116334	0.261606	0.113943	0.00573045	0.280307	0.207047	0.0438008	0.214336	0.1748	0.0230964	0.00762388	0.227158	0.0163714	0.435071	0.392253	0.00490313	0.44153	0.81158	0.819047	0.886552	0.973475	0.760877	0.266359	1	0.642891	0.709744	0.956297	0.771187	0.874483	0.673229	0.856902	0.678411	0.461492	0.843186	0.76332	0.370366
269849612	KLK1; kallikrein 1 [KO:K01325] [EC:3.4.21.35]	Endocrine and other factor-regulated calcium reabsorption	11.0899	40.3392	0.274917	3.73595	0.00121934	153	0.0502557	0	0.0567878	0.91356	0	0	0	0	0	0.0781408	0	0	0.05975	0.0801666	0	0	0.0659091	0	0.517855	0.326443	0	0.130778	0.315257	0	0.247143	0.984441	0.224198	0	0.396298	0	0.587088	0.610071	0.554143	0.702909	1	0.421549	0	0.345322	0.51422	0.182391	0.132467
5915890	CAV2; caveolin 2 [KO:K12958]	Endocytosis	48.6483	172.365	0.282239	4.16949	0.000433262	382	0.0755267	0.149793	0	0.201365	0.0678934	0	0.0558955	0	0.146926	0.0939471	0.266642	0.187172	0.0179591	0.0963826	0.0986969	0.0260631	0.0990514	0.0932787	0.0345893	0.0490595	0	0.0982695	0.549589	1	0.0445702	0.34811	0.269548	0.721249	0.0893365	0.208651	0.198519	0.0523911	0.4045	0.581001	0.0858771	0.25341	0.67927	0.103793	0.231838	0.0274106	0.258802
114150036	MOGAT2; monoacylglycerol O-acyltransferase 2 [KO:K14457] [EC:2.3.1.22]	Fat digestion and absorption	6.25649	22.0503	0.283737	3.69127	0.00135591	100	0	0.0729768	0.374201	0.240795	0	0	0.163388	0.502332	0	0	0	0	0	0.633905	0.1731	0	0	0	0	0	0	0	0.0830949	0	0.195425	0.610535	0.590937	0	0.391709	0.914861	0.0967148	0	0.83463	0.578974	0.658946	1	0	0.151699	0.762397	0	0.0872888
113980	MAOB; monoamine oxidase B [KO:K00274] [EC:1.4.3.4]	Glycine, serine and threonine metabolism	53.0469	180.96	0.293142	8.84212	1.59621e-08	1321	0.116697	0.0642907	0.241752	0.361414	0.0990746	0.0966175	0.151937	0.295028	0.0420401	0.141126	0.145653	0.0502085	0.0308318	0.124101	0.0508324	0.0335585	0.0425125	0.120105	0.230106	0.168449	0	0.185578	0.439227	0.510395	0.695033	0.343637	0.325375	0.628788	0.396209	1	0.41655	0.427235	0.245096	0.226694	0.239578	0.282782	0.385249	0.311834	0.422893	0.235291	0.504117
46577683	GPT; glutamic-pyruvate transaminase (alanine aminotransferase) [KO:K00814] [EC:2.6.1.2]	Alanine, aspartate and glutamate metabolism	9.88232	33.5146	0.294867	3.21438	0.00416225	243	0	0.0679439	0.116131	0.597835	0.110863	0.0510538	0	0.233844	0	0	0	0	0	0.0327882	0	0	0.0539138	0	0.0235337	0.178021	0	0.106976	0.12894	0.25744	0.242596	0.52106	0.458485	0	0.121565	0.236602	0.24012	0.0356457	0.0323779	0.0359363	0.292144	1	0	0.0706185	0.499502	0.186495	0
3123283	Transgelin	Invadopodia Molecules	2118.25	7110.81	0.297891	3.32755	0.00319724	20561	0.0530158	0.0238375	0.063399	0.0936362	0.0767223	0.0655453	0.0853332	0.0162281	0.0508735	0.109417	0.0858395	0.0736463	0.0749029	0.0462666	0.0671053	0.0635809	0.097278	0.107537	0.110784	0.106812	0.0484752	0.0600095	0.277689	0.191842	0.173499	0.113685	0.140528	1	0.0815504	0.0333863	0.132615	0.224283	0.160656	0.11264	0.11421	0.0689983	0.23978	0.300306	0.0890925	0.106126	0.637927
6685604	CHKB; choline kinase beta [KO:K14156] [EC:2.7.1.82 2.7.1.32]	Glycerophospholipid metabolism	2.31001	7.61405	0.303387	3.23629	0.00395557	44	0	0.155047	0.477018	0	0.252988	0	0	0.266815	0	0	0	0	0	0.224466	0	0.121397	0.184545	0	0.322221	0	0	0	0.353088	0	0.4152	0	0.470815	0.209966	0	0.647906	0.410962	0.244028	0	0	1	0.944269	0	0.16115	0.179977	0	0.185454
118495	Retinal dehydrogenase 1	Markers	243.718	799.547	0.30482	6.21033	3.68068e-06	5704	0.11634	0.0523588	0.366612	0.339569	0.0338787	0.0386646	0.113184	0.180205	0.085004	0.163059	0.10781	0.0406081	0.118838	0.376394	0.0770864	0.173877	0.0644693	0.0531231	0.180104	0.285607	0.0181829	0.138581	0.3721	0.715368	0.302986	0.375734	0.319813	1	0.426405	0.407413	0.457018	0.448979	0.121313	0.229185	0.437841	0.3876	0.452641	0.457878	0.507179	0.386548	0.814154
133486	Ras-related protein R-Ras;RRAS	Classical MAPK	140.667	461.281	0.30495	3.80176	0.00104262	1442	0.106249	0.0720429	0.124677	0.198094	0.0918371	0.0507504	0.0352837	0.077485	0.0662474	0.0698935	0.124598	0.069625	0.0485852	0.0912614	0.0747623	0.0599329	0.128624	0.0946313	0.0842179	0.115026	0.124703	0.0478533	0.481935	0.541067	0.241155	0.211894	0.132171	1	0.096674	0.188157	0.184987	0.113388	0.109431	0.135746	0.168436	0.116545	0.328152	0.210597	0.1568	0.111232	0.613973
254763419	Filamin-C;FLNC;ortholog	Activator/Scaffold JNK	163.739	534.534	0.306322	3.43399	0.002491	20665	0.0506309	0.0371038	0.0582913	0.129953	0.03435	0.0468625	0.0477221	0.0403029	0.0592364	0.0794669	0.0919805	0.082121	0.0857511	0.0495258	0.0961245	0.0595446	0.105866	0.160753	0.110469	0.106783	0.0543283	0.0764422	0.184873	0.110674	0.164896	0.110902	0.118263	0.630395	0.0772149	0.084672	0.146473	0.159041	0.157628	0.106892	0.147997	0.112985	0.547341	0.274054	0.106605	0.150816	0.628567
160332325	DPYD; dihydropyrimidine dehydrogenase [KO:K00207] [EC:1.3.1.2]	Pyrimidine metabolism	4.24014	13.8274	0.306648	3.81265	0.00101591	208	0.0388208	0.171098	0	0.705694	0.0348973	0.0964235	0	0	0	0.0603611	0.0622973	0	0.0461549	0	0	0.0669822	0.101825	0	0.311131	0.672444	0.215391	0.0505106	0.535755	0.625136	0.267273	0.670983	0.562852	0.405478	0	0.804352	0.793635	0.336614	0.244604	0.339358	0.331057	0.455885	0.374084	0.177833	0.0993043	0.0704455	0.102326
232204	GSTM2; glutathione S-transferase mu 2 (muscle) [KO:K00799] [EC:2.5.1.18]	Glutathione metabolism	75.7833	240.056	0.31569	6.02809	5.54646e-06	760	0.111698	0.164098	0.042072	0.526417	0.0780956	0.154131	0.244932	0.0470649	0.120717	0.231566	0.0597485	0.0768922	0.147555	0.0791898	0.113528	0.0749487	0.244148	0.0957996	0.0994673	0.228413	0.0344297	0.226072	0.825252	0.843826	0.170892	0.586328	0.373724	1	0.39147	0.0857159	0.869903	0.408933	0.136848	0.238681	0.511548	0.249848	0.418576	0.184771	0.349219	0.427901	0.39256
29839637	UGT1A8; UDP glucuronosyltransferase 1 family, polypeptide A8 [KO:K00699] [EC:2.4.1.17]	UGT1A8; UDP glucuronosyltransferase 1 family, polypeptide A8 [KO:K00699] [EC:2.4.1.17]	6.77019	21.1468	0.320152	3.16492	0.00466799	162	0	0.0597083	0.0306165	0.656712	0	0	0.0334203	0.0513749	0	0	0	0	0	0.388987	0	0	0	0	0.0620434	0.058666	0	0.176268	0.0679867	0.0484789	0.106595	0.59319	0.241747	0	0.480734	0.187131	0.0791303	0.093975	0	0.0947411	0.154039	1	0	0.0930881	0.693088	0.0983339	0.035709
136731	UGT1A4; UDP glucuronosyltransferase 1 family, polypeptide A4 [KO:K00699] [EC:2.4.1.17]	UGT1A4; UDP glucuronosyltransferase 1 family, polypeptide A4 [KO:K00699] [EC:2.4.1.17]	6.28337	18.8406	0.333502	3.25604	0.00377792	146	0	0.0691359	0.0354506	0.646343	0	0	0.0386971	0.0594867	0	0	0	0	0	0.450406	0	0	0	0	0.0718397	0.067929	0	0.2041	0.0787215	0.0561334	0.123426	0.542252	0.244928	0	0.556639	0.216678	0.0916246	0.108813	0	0.1097	0.178361	1	0	0.107786	0.682145	0.11386	0.0413473
14286105	Plasma membrane calcium-transporting ATPase 4	PMCA	60.5172	179.702	0.336764	3.61375	0.00162961	3328	0.111059	0.272168	0.194733	0.232053	0.0516387	0.0499384	0.0354277	0.0835067	0.0279375	0.110159	0.0522373	0.100839	0.0227656	0.177159	0.135121	0.135458	0.0301348	0.0945952	0.0635779	0.167913	0.0318721	0.0647767	0.458849	0.284363	0.282495	0.24491	0.158032	1	0.0150996	0.295353	0.145398	0.106261	0.165893	0.194168	0.152406	0.173466	0.430535	0.315775	0.15674	0.11119	0.663707
311033467	CLCA1; chloride channel accessory 1 [KO:K05027]	Pancreatic secretion	390.52	1151.38	0.339176	4.43513	0.000229568	15433	0.0839782	0.0801106	0.185329	0.828518	0.00455985	0.00559962	0.145991	0.109005	0.00274106	0.077118	0.13205	0.035792	0.106544	0.731835	0.0103113	0.0029174	0.0184791	0.0287135	0.0961496	0.303865	0.0117266	0.139332	0.248904	0.110928	0.473403	0.565009	0.333152	0.00840979	1	0.25821	0.544014	0.467203	0.506051	0.467071	0.822693	0.879338	0.0371123	0.458921	0.648779	0.489897	0.037883
115456	CA2; carbonic anhydrase II [KO:K18245] [EC:4.2.1.1]	Nitrogen metabolis	532.442	1522.47	0.349724	7.48049	2.37503e-07	6002	0.108697	0.044619	0.161358	0.844606	0.237572	0.190575	0.302321	0.16569	0.158936	0.39104	0.0923452	0.115541	0.124164	0.156391	0.0612734	0.132386	0.128577	0.0625161	0.375792	0.426864	0.0975578	0.227393	0.673839	0.686414	0.716911	0.857091	0.829578	0.155829	1	0.559358	0.516633	0.831622	0.376013	0.443421	0.845156	0.750858	0.314911	0.69319	0.678764	0.661349	0.382013
125294	CKB; creatine kinase, brain [KO:K00933] [EC:2.7.3.2]	Arginine and proline metabolism	654.859	1862.49	0.351604	5.40983	2.29253e-05	10618	0.0418933	0.147712	0.0792921	0.686661	0.0950897	0.0364193	0.621377	0.101279	0.0135829	0.109107	0.102523	0.0373107	0.199231	0.638199	0.0506395	0.166252	0.256854	0.111565	0.211047	0.0997789	0.0188856	0.254826	0.373175	0.254854	0.388346	0.685471	0.387801	0.859513	0.85686	0.0626899	0.591867	0.644779	0.354701	0.260014	0.913987	0.31275	0.539938	0.530146	0.277287	0.340194	0.866838
308153402	HAAO; 3-hydroxyanthranilate 3,4-dioxygenase [KO:K00452] [EC:1.13.11.6]	Tryptophan metabolism	30.7168	87.1872	0.352309	4.04366	0.000585344	361	0.0372318	0.0136745	0.140237	0.210563	0.0892504	0.0154128	0.0612319	0.305916	0	0.0385936	0.0199158	0.0384454	0	0.296956	0	0.192722	0.0325524	0	0.042628	0.0537433	0	0.113034	0.171275	0.044411	0.13427	0.400412	0.249145	0	0.318063	1	0.271839	0.150657	0.0781973	0.0867914	0.105835	0.270663	0.099659	0.19898	0.301592	0.225207	0.0981381
13432177	MYH11 myosin, heavy chain 11, smooth muscle [KO:K10352]	Tight junction	1148.01	3207.39	0.357926	3.60215	0.00167502	91068	0.0576463	0.0344969	0.10069	0.0729654	0.0156612	0.0351274	0.0621294	0.0605303	0.0645442	0.145244	0.101799	0.0896847	0.0874226	0.0572987	0.0786792	0.050793	0.102549	0.159874	0.145261	0.127424	0.0493265	0.111874	0.071938	0.122121	0.123979	0.102323	0.0272027	0.0708002	0.239613	0.161142	0.149276	0.241971	0.206471	0.194223	0.163137	0.130148	0.379626	0.347575	0.123146	0.235621	0.475766
152125829	HYI; hydroxypyruvate isomerase (putative) [KO:K01816] [EC:5.3.1.22]	Glyoxylate and dicarboxylate metabolism	7.36041	20.5166	0.358754	3.89864	0.000827612	89	0	0	0.857386	0.919532	0	0	0.155984	0	0	0	0	0	0	0.201727	0.330513	0.109099	0	0	0.289578	0.821444	0.175411	0.164541	0.158659	0.678804	0.373138	0.874303	0.564159	0.943475	0	0.291135	0.369329	0.438614	0	0	0.718956	0.848609	0.2031	0.724125	0.485233	0.688438	1
67476963	GSTM5; glutathione S-transferase mu 5 [KO:K00799] [EC:2.5.1.18]	Glutathione metabolism	33.5224	91.6998	0.365567	3.89091	0.000843014	297	0.0957408	0.0791185	0.0270463	0.290066	0.0645484	0.0891757	0.413324	0.0907681	0.0776041	0.111648	0.115229	0.111219	0.0853712	0.114542	0.0625562	0.0619474	0.345295	0.110854	0.0548085	0.10365	0.1328	0.0934279	0.660646	0.59956	0.117706	0.441278	0.160167	1	0.519047	0.165309	0.73398	0.498099	0.188515	0.209233	0.204115	0.120462	0.115322	0.137055	0.122453	0.217168	0.25236
115394	CALB1; calbindin 1, 28kDa [KO:K14757]	CALB1; calbindin 1, 28kDa [KO:K14757]	2.89304	7.91079	0.365708	3.05002	0.0060835	31	0	0	0	0.568437	0	0	0	0	0	0	0	0.363256	0.278833	0	0	0	0.307576	0.724126	0.268518	0.2539	0	0	0.588479	0.839247	0	0.540477	0.261564	0	0	0	0.684936	0.406714	0.369429	0	1	0	0.753313	0	0.599923	0.851158	0.30909
18202142	ENTPD5; ectonucleoside triphosphate diphosphohydrolase 5 [KO:K01511] [EC:3.6.1.6]	Purine metabolism	32.2986	88.1389	0.366451	3.66787	0.00143338	581	0.0737599	0	0.28338	0.822373	0.119349	0.128244	0.218352	0.195801	0	0.0229373	0	0	0.0350779	0.376512	0.134943	0.0254534	0.0580406	0	0.219571	0.239559	0	0.23033	0.499716	0.0263948	0.348221	0.696931	0.477127	0	0.78522	0.475464	0.236958	0.434907	0.046475	0.0515827	0.754814	0.890934	0.0710764	0.388567	1	0.401541	0.0194421
156631012	FUCA1; fucosidase, alpha-L- 1, tissue [KO:K01206] [EC:3.2.1.51]	Lysosome	91.8933	250.742	0.366485	4.00337	0.000644497	1728	0.0580601	0.0554434	0.0218689	0.220468	0.107864	0.0817192	0.167101	0.161464	0.0564738	0.102312	0.118017	0.11391	0.197883	0.216104	0.0708138	0.0434105	0.172594	0.0717068	0.18613	0.19276	0.00536895	0.166195	0.131117	0.0277022	0.133244	0.236384	0.392839	0.0231021	0.396796	0.320796	0.367391	0.208087	0.182914	0.548145	0.687676	1	0.130545	0.20834	0.603977	0.590003	0.0510129
121735	GSTM1; glutathione S-transferase mu 1 [KO:K00799] [EC:2.5.1.18]	GSTM1; glutathione S-transferase mu 1 [KO:K00799] [EC:2.5.1.18]	54.0934	147.17	0.367557	3.35715	0.00298326	501	0.153818	0.184891	0.0316021	0.6948	0.0377107	0.243126	0.103488	0	0.158683	0.130455	0	0.0216589	0.0332505	0	0.0548202	0.0361911	0.275085	0	0.0640408	0.257357	0.0387925	0.0545827	1	0.825653	0.0687668	0.789528	0.187147	0.751144	0.220538	0	0.959714	0.12125	0.0440539	0.0733434	0.158998	0.117295	0.11229	0.0800707	0.10731	0.177624	0.221152
29840832	UGT1A6; UDP glucuronosyltransferase 1 family, polypeptide A6 [KO:K00699] [EC:2.4.1.17]	UGT1A6; UDP glucuronosyltransferase 1 family, polypeptide A6 [KO:K00699] [EC:2.4.1.17]	6.99293	18.7771	0.372418	3.09428	0.00549489	149	0	0.0691359	0.0354506	0.646343	0.0282021	0	0.0386971	0.118973	0	0	0	0	0	0.500451	0.0409975	0	0	0	0.0718397	0.067929	0	0.2041	0.0787215	0.0561335	0.123426	0.542252	0.209938	0	0.556639	0.216678	0.0916246	0.108813	0	0.1097	0.178361	1	0	0.107786	0.682145	0.11386	0.0413473
9973397	ILK	Invadopodia Molecules	154.683	410.555	0.376765	3.37801	0.0028409	2923	0.100215	0.0667126	0.0589794	0.159401	0.176419	0.1089	0.131336	0.0475048	0.067692	0.0584326	0.0737085	0.0517406	0.0446802	0.0699387	0.0763926	0.172912	0.175239	0.0676864	0.148205	0.187603	0.112942	0.122242	0.361475	0.261491	0.186863	0.187646	0.223536	1	0.0905503	0.0720975	0.277434	0.126723	0.118394	0.0912544	0.0741851	0.112081	0.177713	0.339521	0.170901	0.0871378	0.784203
205831469	CLCA4; chloride channel accessory 4 [KO:K05030]	Pancreatic secretion	13.4204	35.2586	0.380627	4.04045	0.00058986	499	0.0950783	0.0419046	0.107436	0.990924	0.0170938	0.0236156	0.18764	0.108168	0	0	0.152576	0	0.158257	0.394333	0.0248493	0.016405	0	0.675199	0.13063	0.288211	0.0263763	0.222675	0.167001	0.102071	0.48627	0.898361	0.593821	0.0283737	0.862217	0.262665	0.416515	0.494652	0.509213	0.465439	1	0.606119	0.0916192	0.37021	0.8026	0.448584	0.0501228
1170096	GSTM4; glutathione S-transferase mu 4 [KO:K00799] [EC:2.5.1.18]	Glutathione metabolism	46.736	122.327	0.382058	3.82182	0.000993971	420	0.201416	0.221928	0.045519	0.732276	0.0543177	0.300167	0.124219	0	0.228564	0.187904	0	0.0311971	0.0478934	0	0.0789619	0.052129	0.343397	0	0.0922431	0.327081	0.055876	0.0786199	0.985524	0.90095	0.0990503	0.881926	0.269563	0.991772	0.238244	0	1	0.174647	0.0634544	0.105642	0.229018	0.168949	0.16174	0.115332	0.154567	0.255847	0.318543
17380550	viral process	viral process	14.9757	38.9093	0.384887	3.41556	0.00260127	156	0.510929	0.281482	0.433004	0.46439	0.0382742	0.0528771	0	0	0	0	0.204977	0	0	0.339592	0.0556394	0	0	0	0.0974968	0	0	0	0.747854	0	0.586274	0.686852	0.427374	0	0	0.686146	0.124348	0	0.469479	0.595516	0.363093	1	0.136761	0	0.326742	0.154525	0
32699499	Guanine nucleotide-binding protein G(I)/G(S)/G(O) subunit gamma-2;GNG2	Guanine nucleotide-binding protein G(I)/G(S)/G(O) subunit gamma-2;GNG2	34.2631	88.7547	0.386043	3.15271	0.00480175	97	0.54785	0.301823	0	0.165983	0	0	0	0	0.111017	0.106479	0.219789	0.21214	0.0814189	0	0	0	0.359246	0	0.156813	0.148277	0.189978	0	0.945092	0.857705	0	0.236728	0	0	0	0	1	0	0.755108	0.838096	0.0973327	0	0	0.078426	0.613118	0.497073	0.270761
296439480	positive regulation of organelle assembly	positive regulation of organelle assembly	0.346539	0.89593	0.386793	3.0459	0.00614119	36	0.167546	0	0	0.406093	0	0.208077	0.206662	0	0	0.260512	0	0	0	0	0	0	0.219733	0	0.19183	0	0.697202	0	0.420411	0.29978	0	0.579178	0.186862	1	0	0.385722	0.24466	0.290558	0	0	0.238134	0.562157	0	0.383754	0	0	0.44163
6093503	NADH dehydrogenase [ubiquinone] 1 beta subcomplex subunit 2, mitochondrial	NADH dehydrogenase [ubiquinone] 1 beta subcomplex subunit 2, mitochondrial	11.5323	29.6909	0.388413	2.9404	0.00781457	48	0.120799	0	0.1365	0	0.10859	0	0	0	0.19583	0.187826	0	0.374208	0	0	0.157858	0.104214	0	0	0.138307	0.130778	0	0.628695	0.151555	0	0.712863	0.139193	0	0	0.476287	0	0.52919	0	0.57085	0.422392	0.171692	0.607961	0	0.138341	0.154503	0.43841	0
45504417	PPAP2B; phosphatidic acid phosphatase type 2B [KO:K01080] [EC:3.1.3.4]	Glycerolipid metabolism	12.4783	31.885	0.391355	3.18012	0.00450656	152	0.183966	0.101351	0.0519694	0.222945	0.0413432	0	0.226915	0.174411	0.0745581	0.143021	0.0738044	0.356179	0	0.220093	0.300504	0.198387	0	0	0.157972	0.199163	0	0.0598405	0.634716	0.246869	0.316642	0.317969	0.205174	0	0	0.741164	0.201478	0	0.362232	0.804083	0.261471	0.462936	0.369319	0.10534	1	0.500746	0
20139236	PARVA parvin, alpha [KO:K06275]	Focal adhesion	107.419	267.3	0.401866	3.06464	0.00588264	1560	0.136445	0.0442179	0.0589511	0.194536	0.147907	0.0747581	0.11385	0.0684837	0.097586	0.205914	0.0901595	0.0435109	0.0811111	0.108827	0.125862	0.131561	0.194733	0.179667	0.0918945	0.143372	0.0500983	0.120095	0.297057	0.330297	0.228928	0.184967	0.205884	1	0.150317	0.0923884	0.187524	0.187906	0.0758575	0.0491134	0.171114	0.080789	0.399599	0.238985	0.179647	0.131081	0.72988
232133	Guanine nucleotide-binding protein G(o) subunit alpha	Goalpha	96.6482	239.846	0.402959	5.41391	2.2709e-05	1320	0.148214	0.134907	0.138352	0.288951	0.0984777	0.128047	0.119228	0.0855315	0.0522335	0.290571	0.175799	0.149718	0.15323	0.0822356	0.126315	0.0945095	0.245087	0.179071	0.213964	0.244175	0.134077	0.159306	0.404242	0.19601	0.348592	0.31929	0.237171	1	0.279487	0.341215	0.31053	0.402311	0.213167	0.28166	0.228975	0.194593	0.413976	0.368994	0.354408	0.420972	0.755867
74757585	Degrades bioactive fatty acid amides like oleamide	Degrades bioactive fatty acid amides like oleamide	2.51353	6.01782	0.417681	3.34858	0.00304369	55	0.531373	0	0.30022	0.321981	0.238834	0.164979	0.163857	0.251887	0	0	0	0	0	0	0	0.343816	0	0	0.456291	0	0	0	1	0.475376	0	0.765359	0.296316	0	0	0.611658	0.193985	0	0	0	0.188811	0.22286	0.21335	0.608538	0.679631	0.482123	0.700314
93138710	PCK1; phosphoenolpyruvate carboxykinase 1 (soluble) [KO:K01596] [EC:4.1.1.32]	PCK1; phosphoenolpyruvate carboxykinase 1 (soluble) [KO:K01596] [EC:4.1.1.32]	21.537	51.441	0.418673	2.9764	0.00719948	521	0.161065	0.14789	0.197166	0.699437	0.156852	0.0833447	0.115889	0.127249	0.0217589	0.125217	0	0.145525	0	0.171284	0.122778	0.150532	0.0704109	0.0207211	0.0922044	0.145308	0	0.0523913	0.353629	0.0480305	0.237621	0.665034	0.868228	0	0.502748	0.4944	0.215596	0.349147	0.147998	0.117331	0.247999	0.675512	0.0215563	0.199826	0.257504	0	0.0176894
322510010	AKR1B10; aldo-keto reductase family 1, member B10 (aldose reductase) [KO:K00011] [EC:1.1.1.21]	AKR1B10; aldo-keto reductase family 1, member B10 (aldose reductase) [KO:K00011] [EC:1.1.1.21]	74.3283	176.685	0.420682	3.10947	0.0053059	894	0	0.0583937	0.11977	0.678954	0.265424	0.0846212	0.140076	0.0717769	0	0.0235435	0.0121493	0	0.0630085	0.169077	0.0791483	0	0.0595744	0.011688	0.303387	0.286872	0.0630089	0.28567	0.170974	0.0541846	0.111695	0.776415	0.36308	0.124264	1	0.331162	0.165832	0.262588	0.0357774	0.0397094	0.37662	0.495342	0.0851138	0.130055	0.755295	0.590752	0.169625
115449	CA1; carbonic anhydrase I [KO:K01672] [EC:4.2.1.1]	Nitrogen metabolis	1513.41	3562.33	0.424837	5.65075	1.31238e-05	14974	0.230046	0.0928215	0.277337	0.537943	0.208252	0.275635	0.264769	0.17202	0.413641	0.532756	0.170283	0.194468	0.143494	0.14601	0.0825645	0.250175	0.11898	0.0600246	0.338508	0.177141	0.143816	0.164414	1	0.947853	0.724986	0.584286	0.678456	0.174046	0.667496	0.352449	0.62217	0.686913	0.405753	0.50841	0.664291	0.577533	0.189934	0.854364	0.253826	0.241062	0.240199
300680960	GSTT2; glutathione S-transferase theta 2 [KO:K00799] [EC:2.5.1.18]	GSTT2; glutathione S-transferase theta 2 [KO:K00799] [EC:2.5.1.18]	14.1281	33.078	0.427114	3.88803	0.000848829	139	0.306561	0.202669	0.277126	0.520123	0.220462	0.152288	0.226879	0	0	0.190665	0	0	0	0.0978037	0.0801218	0.423158	0	0	0.0701985	0.132754	0	0.398874	1	0.767915	0.663335	0.777133	0.205142	0.731884	0.241743	0	0.0895314	0.212655	0	0	0.174287	0.102858	0	0.491511	0.156838	0	0.323222
116241258	lipid metabolic process	lipid metabolic process	12.0789	28.1311	0.42938	2.97863	0.00716287	161	0.164601	0.0906823	0.0464989	0.0498693	0.0739826	0.153314	0	0	0.0667099	0.0639831	0.0660355	0.191212	0	0.525135	0.376421	0.0710015	0.161903	0.381168	0	0.0890992	0	0.214166	0.20651	0.0736276	0.323784	0.0948327	0.32126	0.0614013	0	0	0.240359	0.0713625	0.129641	0.359721	0.643357	0.552275	0.660886	0.094252	1	0.224018	0.108467
20138530	Beta-1,3-N-acetylglucosaminyltransferase manic fringe	Beta-1,3-N-acetylglucosaminyltransferase manic fringe	11.1097	25.8539	0.429709	3.30629	0.0033601	127	0.186159	0.136745	0.49083	0.300804	0.0557815	0	0.15308	0.5883	0.301788	0.385936	0	0.0961134	0.147552	0	0.16218	0	0.081381	0.287393	0	0	0	0.0807386	0.700672	0	0.122064	0.500514	0.622861	0	0.733992	1	0.362452	0.538059	0.390987	0.650935	0.881962	0.104101	0.597954	0.0710642	0.555565	0.112603	0
126730	MRC1; mannose receptor, C type 1 [KO:K06560]	Phagosome	16.184	37.0647	0.43664	3.27219	0.00363842	852	0.151086	0.0416182	0.170723	0.480632	0.016977	0.0586356	0.128121	0.0716192	0.0306162	0.234918	0.40914	0.0292519	0.404165	0	0.259135	0.171075	0.260065	0.0291558	0.0432458	0.265796	0.144078	0.0737178	0.473884	0.506865	0.36221	0.424349	0.252755	0.0281798	0.13031	1	0.455035	0.0982543	0.178494	0.462258	0.442898	0.285147	0.955427	0.194654	0.53141	0.514059	0.0871153
17433099	EPB41L3 erythrocyte membrane protein band 4.1-like 3 [KO:K06107]	Tight junction	11.4944	26.0349	0.441499	4.54676	0.000175858	458	0.23693	0.319073	0.252852	0.287131	0.153822	0.114428	0	0.349415	0	0.0204663	0.0211228	0.0611631	0.125196	0.104984	0.172009	0.18169	0.0345253	0.0406415	0.0150705	0.0427503	0	0.0342527	0.412854	0.353269	0.271869	0.500514	0.293605	0.41245	0.129746	1	0.249872	0.114134	0.124405	0.0920515	0.187083	0.397477	0.232538	0.0904454	0.303035	0.191085	0.121434
5915866	CA12; carbonic anhydrase XII [KO:K01672] [EC:4.2.1.1]	CA12; carbonic anhydrase XII [KO:K01672] [EC:4.2.1.1]	33.4956	75.2904	0.444886	3.15373	0.00479048	441	0.132463	0.0364884	0.336781	0.541788	0.148844	0.06169	0.040847	0.0313958	0	0	0.0265711	0	0.19686	0.343365	0.0432751	0.0714233	0.152007	0.127811	0.170619	0.215109	0	0.387789	0.16619	0.029626	0.260566	0.534218	0.203135	0	0.163212	0.114358	0.386859	0.0861437	0.156493	0.173692	0.894284	1	0.265925	0.170661	0.868286	0.480744	0.0218222
206729918	cAMP-dependent protein kinase type II-beta regulatory subunit	PKA-r	43.7253	98.0061	0.446149	3.91306	0.000799617	639	0.171968	0.0947411	0.0850153	0.260507	0.202897	0.120132	0.132573	0.346453	0.0696958	0.167117	0.103487	0.0665901	0.140564	0.0514349	0.0983173	0.0927243	0.169149	0.11615	0.196893	0.267626	0.0149084	0.0978915	0.3506	1	0.179709	0.284847	0.287691	0.192449	0.33902	0.841292	0.313897	0.205031	0.270887	0.244284	0.183315	0.126217	0.276187	0.246177	0.192456	0.292556	0.155817
257051079	ECI2; enoyl-CoA delta isomerase 2 [KO:K13239] [EC:5.3.3.8]	ECI2; enoyl-CoA delta isomerase 2 [KO:K13239] [EC:5.3.3.8]	14.0155	31.3053	0.447702	3.70503	0.00131234	220	0.0611232	0.0336741	0.103602	1	0.164837	0	0	0	0	0	0	0	0	0.48751	0	0.369121	0.0801615	0	0.069982	0.26469	0	0	0.421772	0.164046	0.390762	0.950813	0.545358	0	0.240998	0	0.178511	0.211999	0.048141	0	0.217186	0.563976	0	0.384996	0.469063	0.055458	0.161113
113978	MAOA; monoamine oxidase A [KO:K00274] [EC:1.4.3.4]	Glycine, serine and threonine metabolism	316.933	706.638	0.448508	5.45338	2.07175e-05	5954	0.321316	0.0961589	0.410146	0.43747	0.315586	0.317757	0.455045	0.515233	0.11897	0.117191	0.238717	0.125957	0.066028	0.287916	0.0829412	0.0650227	0.0988464	0.192908	0.322468	0.317797	0	0.268391	0.418057	0.291004	0.661317	0.45252	0.553023	0.195329	0.922796	1	0.570573	0.663852	0.684226	0.679668	0.783697	0.851823	0.172014	0.433849	0.522586	0.183559	0.271859
74736317	multicellular organismal development	multicellular organismal development	8.65703	19.2745	0.449145	3.66088	0.00145735	99	0.0571974	0.0630226	0.129264	0.20795	0.0514166	0	0	0.32536	0	0	0.367148	0.442963	0	0.0912398	0.149489	0	0	0.441508	0	0	0.158675	0.297683	0.0717605	0.716378	0.0562561	0.0659071	0.127583	0.170691	0.11276	0.790072	0.250568	0.0991913	0.45049	1	0.325179	0.191911	0.367443	0	0.146312	0.622753	0
257051061	axon guidance	axon guidance	2.80152	6.2004	0.451829	2.9505	0.00763699	461	0.141414	0.184146	0.276009	0.327174	0.23113	0.0798284	0.0792856	0.146257	0	0.0599671	0	0.0199122	0.030569	0.389637	0.0503992	0.13309	0.0168601	0.0793873	0.0294381	0.153096	0	0.0334539	1	0.322029	0.0758653	0.592536	0.487488	0.441196	0.101376	0.236771	0.131409	0.222944	0.0405012	0.134857	0.127904	0.172537	0.144528	0.147227	0.164427	0.186628	0.135545
172046796	GPX3; glutathione peroxidase 3 (plasma) [KO:K00432] [EC:1.11.1.9]	Arachidonic acid metabolism	98.4117	217.464	0.452543	4.74142	0.000110614	795	0.0644882	0.0710558	0.182176	0.299583	0.16425	0.0934362	0.159087	0.163037	0.174239	0.183829	0.15523	0.13318	0.102228	0.0857249	0.21068	0.231811	0.253724	0.215707	0.295339	0.290898	0.104359	0.0978915	0.552869	1	0.359419	0.309617	0.371601	0.272636	0.381398	0.519622	0.502235	0.260948	0.186235	0.150329	0.244419	0.0721242	0.362495	0.480044	0.357418	0.487593	0.339964
30316367	HSD11B2; hydroxysteroid (11-beta) dehydrogenase 2 [KO:K00071] [EC:1.1.1.-]	Steroid hormone biosynthesis	116.061	254.481	0.45607	3.82291	0.000991378	1653	0.229684	0.0602561	0.556152	0.457289	0.103235	0.169789	0.485667	0.331816	0.248231	0.0340121	0.0263273	0.093174	0.0910253	0.418726	0.0857562	0.00943574	0.014344	0.109753	0.137748	0.100647	0.015171	0.234808	0.439107	0.0489237	0.295826	0.548221	0.469632	0	0.66842	0.604312	0.359353	0.284511	0.430715	0.535418	0.862762	1	0.140525	0.219198	0.587535	0.188549	0.100903
21264423	GSTM3; glutathione S-transferase mu 3 (brain) [KO:K00799] [EC:2.5.1.18]	Glutathione metabolism	115.629	252.47	0.457991	3.79264	0.00106549	919	0.137474	0.0852045	0.203887	0.15619	0.131304	0.053353	0.423922	0.293251	0.0557158	0.133596	0.0965169	0.146391	0.0919382	0.328942	0.0673682	0.170488	0.169025	0.265291	0.137724	0.139529	0.023836	0.17887	0.657566	0.445827	0.338029	0.237611	0.335393	1	0.321833	0.31649	0.45168	0.417211	0.135344	0.135197	0.256452	0.230628	0.220787	0.245996	0.252756	0.327422	0.260448
462567	MPI; mannose phosphate isomerase [KO:K01809] [EC:5.3.1.8]	Fructose and mannose metabolism	10.2375	22.2483	0.460147	2.90376	0.00849209	160	0.108593	0.299131	0.184061	0.197403	0.146426	0.134862	0.200917	0.205905	0	0	0	0	0.193662	0.173224	0.354768	0.327894	0	0	0.497327	0.646599	0	0	0.272484	0.291447	0.267014	0.500514	0.60556	0.324068	0.321121	1	0.158573	0.188321	0	0	0.617373	0.455442	0	0.559631	0.555565	0	0.357795
62512173	Calcium/calmodulin-dependent protein kinase type II subunit gamma	CAMK	28.1074	60.6034	0.463792	3.18457	0.00446034	573	0.143611	0.131864	0.189324	0.362583	0.182887	0.133764	0.206662	0.0453841	0.0582031	0.111648	0	0.0185365	0.213428	0.095452	0.0312781	0.165193	0.204038	0.0369513	0.164425	0.246168	0.0332001	0.155713	0.240235	0.107064	0.282495	0.275799	0.226904	1	0.165151	0.468376	0.24466	0.166033	0.037703	0.104617	0.187105	0.20077	0.0961017	0.438576	0.2296	0.0651504	0.678218
123850	complement activation	complement activation	45.9913	98.5282	0.466783	2.98616	0.00704084	189	0.11178	0.184745	0.0631542	0.203195	0.0251206	0	0.103407	0.105974	0	0.347604	0	0.0432836	0.465139	0	0	0.0964333	0	0	0.12798	0.0605067	0.271333	0.218158	0.03506	1	0.247365	0.128801	0.0934995	0.0833944	0.165272	0.450339	0.12242	0.436156	0.0440191	0.0977138	0.397181	0.281285	0.0448803	0.160015	0.321676	0.152129	0
67476665	EPHX2; epoxide hydrolase 2, cytoplasmic [KO:K08726] [EC:3.3.2.10]	Peroxisome	26.8605	57.0436	0.470876	3.20654	0.00423867	529	0.17257	0.418318	0.721499	0.104567	0.0310257	0.171452	0.149	0.0981639	0.167854	0.107329	0.166158	0.133646	0.0820686	0.412918	0.360817	0.104214	0.0905283	0.0532827	0.177823	0.22419	0.0239368	0.0449068	0.346412	0.123507	0.492215	0.178963	0.404175	0.231746	0.64639	0.119186	0.755985	0.269342	0.271833	0.211196	0.711294	0.636912	0.221722	0.513837	0.507651	0.25052	0.227435
123851	complement activation	complement activation	25.7463	53.2926	0.483112	2.87259	0.00911241	111	0.167669	0.123163	0	0.203195	0	0	0.0689378	0.105974	0	0.086901	0.0896885	0	0.398691	0.0891539	0.0730357	0.241083	0	0	0.0639901	0.36304	0.465142	0.290878	0.0701199	1	0.21988	0.0644003	0.124666	0	0.220363	0.128668	0.0816132	0.193847	0	0.0977138	0.714927	0.468808	0	0.448041	0.285934	0.101419	0
74726934	CYBRD1; cytochrome b reductase 1 [KO:K08370]	Mineral absorption	72.6518	150.004	0.484331	4.21131	0.000392017	714	0.302333	0.211988	0.279515	0.699475	0.024707	0.0853338	0.152556	0.0781718	0.200504	0.277779	0.44106	0.23414	0.11437	0.219215	0.179583	0.130413	0.216274	0.106078	0.298949	0.133899	0	0.0715222	1	0.836006	0.446036	0.88676	0.352514	0.225559	0	0.601112	0.38128	0.23832	0.411297	0.720788	0.253918	0.368872	0.61798	0.173118	0.47457	0.448873	0.0362231
12643424	ALDH6A1; aldehyde dehydrogenase 6 family, member A1 [KO:K00140] [EC:1.2.1.27 1.2.1.18]	Propanoate metabolism	80.6134	166.235	0.484937	4.51595	0.000189276	1496	0.279863	0.221637	0.296474	0.508741	0.133651	0.282395	0.485437	0.116081	0.0425338	0.299165	0.0701729	0.0541846	0.145571	0.697546	0.114287	0.0980851	0.217926	0.08101	0.700929	0.643836	0.012131	0.386894	0.570568	0.532037	0.593522	0.524027	0.56573	0.365391	1	0.342281	0.766257	0.864504	0.385738	0.412841	0.932273	0.616221	0.393284	0.460724	0.693522	0.253924	0.495629
113019	ACADS; acyl-CoA dehydrogenase, C-2 to C-3 short chain [KO:K00248] [EC:1.3.8.1]	Butanoate metabolism	164.21	337.285	0.486858	4.22239	0.000381762	2323	0.269866	0.191154	0.451969	0.496409	0.142956	0.0957566	0.309093	0.338087	0.0390614	0.25476	0.108266	0.0298567	0.200531	0.52273	0.113354	0.149668	0.221202	0.0446379	0.358637	0.323462	0.033422	0.39502	0.411129	0.18107	0.469233	0.510862	0.424594	0.0647154	0.978531	0.377206	0.68259	0.685285	0.349186	0.30331	1	0.824618	0.255404	0.48014	0.795104	0.411005	0.190535
313104286	3'-phosphoadenosine 5'-phosphosulfate metabolic process	3'-phosphoadenosine 5'-phosphosulfate metabolic process	125.09	255.483	0.489621	4.10965	0.000499911	1349	0.330475	0.035525	0.455402	0.703311	0.362286	0.270276	0.248553	0.0458503	0.0784013	0.0626639	0.0388044	0.0499385	0.162913	0.218581	0.105331	0.604977	0.560261	0.0124436	0.0184572	0.130893	0.0223608	0.12585	0.707884	0.274016	0.356747	0.919487	0.566345	0.0240541	0.715063	0.111338	0.400186	0.39139	0.177755	0.140922	0.996691	0.770765	0.0906163	0.692315	1	0.482677	0.0849842
73921753	MAPK cascade	MAPK cascade	8.8015	17.9311	0.490852	3.14692	0.00486646	139	0.0651546	0.0717901	0.147247	0.710637	0.0585696	0.0809158	0.0803656	0	0.105624	0.202613	0	0	0.309855	0.311799	0.170286	0.224838	0.170897	0	0.596782	0.141074	0	0.508645	0.0817437	0.116577	0.448576	0.900911	0.435996	0	0.256893	0	0.570853	0.112991	0.307897	0.341735	0.370418	0.437217	0.627842	0.373081	1	0.236463	0.0858694
85681058	negative regulation of ryanodine-sensitive calcium-release channel activity	negative regulation of ryanodine-sensitive calcium-release channel activity	21.5228	43.188	0.498351	3.20254	0.00427821	194	0.239231	0	0.87856	0.43488	0.215053	0.0742757	0.0737706	0.113403	0	0.185986	0	0	0.426641	0.47702	0.234467	0.361178	0.23531	0.184663	0	0.517988	0	0.311269	0.900427	0.642062	1	0.620235	0.867137	0.178481	0	0	0.698676	0.103718	0	0	0.255015	0.802677	0.960532	0.616437	0.688453	0	0.0788227
125768	complement activation	complement activation	18.3056	36.6144	0.499955	3.30231	0.00339147	63	0	0	0	0	0	0	0	0.125135	0	0.102614	0.105905	0	0.23539	0.210548	0.0862416	0.170805	0	0.101884	0	0	0.640787	0.257604	0.0827986	0.236163	0.0649092	0	0.220811	0	0	0.455799	0.0963699	0	0.31187	0.115382	0.187599	0.110715	0.211981	0.226737	0	0.119757	0.0869775
74761529	methylation	methylation	259.789	517.234	0.502267	4.76811	0.000103815	2100	0.289581	0.255258	0.224379	0.411099	0.115282	0.190091	0.193901	0.31376	0.033532	0.28302	0.0066386	0.198634	0.201655	0.224367	0.178398	0.203428	0.13021	0.0638651	0.161039	0.210495	0.0114764	0.193773	0.363311	0.214653	0.337709	0.471914	0.392172	0.320981	0.293597	1	0.296003	0.308487	0.0521315	0.723261	0.335145	0.430285	0.617886	0.255831	0.354503	0.315289	0.20718
116117	cellular iron ion homeostasis	cellular iron ion homeostasis	163.418	324.824	0.503097	3.38214	0.00281353	5660	0.131158	0.147119	0.0961332	0.170403	0.0669174	0.118862	0.115139	0.14787	0.157073	0.113908	0.102393	0.120791	0.157341	0.067855	0.163674	0.0764535	0.170461	0.248086	0.188047	0.156064	0.342547	0.152203	0.286113	1	0.132486	0.171553	0.334727	0.172783	0.16073	0.386277	0.327833	0.102456	0.0949249	0.225176	0.309012	0.235891	0.292244	0.242221	0.553128	0.561773	0.06852
281185515	female pregnancy	female pregnancy	56.2847	111.702	0.503883	3.53667	0.00195554	2743	0.0935711	0.169977	0.148598	0.180822	0.115941	0.103644	0.0779839	0.23976	0.16809	0.251659	0.133924	0.285946	0.114255	0.0685799	0.218116	0.150541	0.0895497	0.14836	0.136088	0.104039	0.175393	0.118457	0.298248	1	0.216397	0.215639	0.439998	0.13962	0.104697	0.372614	0.276968	0.144728	0.147394	0.384665	0.373818	0.169704	0.247756	0.463391	0.394615	0.367129	0.0433288
269849686	FASN; fatty acid synthase [KO:K00665] [EC:2.3.1.85]	Fatty acid biosynthesis	320.478	159.821	2.00523	5.04705	5.36398e-05	14270	0.342363	0.51237	0.334148	0.286329	0.485654	0.35136	0.531809	0.525037	0.423275	0.154434	0.355	0.44404	0.450878	0.46691	1	0.632915	0.307886	0.390308	0.23519	0.440701	0.430007	0.352449	0.196358	0.829324	0.153193	0.21849	0.3533	0.135852	0.172072	0.249446	0.149432	0.146147	0.174234	0.131553	0.186085	0.237316	0.233231	0.143906	0.230973	0.162484	0.0932174
74734761	39S ribosomal protein L15, mitochondrial	39S (MT)	99.4542	49.5494	2.00717	4.65536	0.00013575	542	0.527392	0.172179	0.662158	0.591794	0.649679	0.654971	0.530051	1	0.189994	0.151856	0.156727	0.302546	0.116116	0.623172	0.357356	0.674054	0.333022	0.0603104	0.469645	0.444079	0.0812818	0.228734	0.367596	0.0349492	0.211327	0.585193	0.457483	0.116583	0.231046	0.449686	0.0285232	0.101622	0.246149	0.102451	0.277624	0.360458	0	0.223696	0.274812	0	0.128716
549044	TAP2; transporter 2, ATP-binding cassette, sub-family B (MDR/TAP) [KO:K05654]	Phagosome	139.455	69.3922	2.00967	4.66346	0.000133157	1698	0.843497	0.754642	0.529519	0.349477	0.317557	0.501388	0.284559	0.423766	0.186997	0.269031	0.42806	0.513661	0.608568	0.55201	0.659476	0.422933	0.680754	0.578753	0.148577	0.226343	1	0.487775	0.316574	0	0.241085	0.332287	0.345742	0.311961	0.0710632	0.464724	0.136858	0.0500098	0.363401	0.491571	0.163947	0.628917	0.416825	0.15687	0.32273	0.0523295	0.152024
401329	V-type proton ATPase subunit C 1	V1-C1	27.7424	13.7707	2.0146	4.19008	0.000412441	195	0.471522	0.4546	0.199803	1	0.582816	0.146396	0.218101	0.558789	0.0955496	0	0.283751	0.091292	0.490527	0.940199	0.847242	0.661028	0.463792	0.272976	0.0674827	0.638091	0.654039	0.613507	0.221841	0.105458	0.405791	0.543322	0.394411	0.0879461	0.116195	0.135691	0	0.204427	0	0	0.167544	0.494395	0.378639	0	0.678465	0	0.0776792
68052326	carbohydrate metabolic process	carbohydrate metabolic process	11.0042	5.4514	2.0186	3.44907	0.00240415	66	0.316435	0.232441	0	0	0.189636	0.261988	0.260207	1	0.854971	0.164005	0	0	0.250811	0.168256	0.413512	0.545984	0.55333	0.162838	0.120766	0.114192	0.292615	0.548961	0	0	0	0.24308	0.117639	0	0.207941	0.728491	0.30805	0.18292	0	0	0.149917	0.353905	0	0.120796	0.134908	0	0.139014
31077184	28S ribosomal protein S23, mitochondrial	28S (MT)	82.4834	40.8562	2.01887	3.69	0.00136003	301	0.495038	1	0.745843	0.599928	0.890012	0.768488	0.559726	0	0.334384	0.192429	0.264803	0.319484	0.0490468	0.592254	0.700816	0.925328	0.108205	0.127374	0.377858	0.491272	0.228886	0.322053	0.362297	0.147623	0.486891	0.47535	0.5061	0.184665	0.162654	0	0	0.214623	0.324913	0.0721242	0.3518	0.346035	0.0662539	0.236219	0.15829	0.0748593	0.163107
20455518	cytoplasmic microtubule organization	cytoplasmic microtubule organization	22.2057	10.9982	2.01904	2.91729	0.00823549	189	0.243485	0.38326	0.314437	0.295075	0.562825	0.345583	0.171617	0	0.169166	0.0540837	0	0	0.0413549	0.610344	1	0.48013	0.273707	0.107398	0	0.150628	0.144743	0.0905153	0.349119	0.31118	0.136844	0.200401	0.310349	0.103803	0.0685727	0	0.101586	0	0	0	0.049438	0.233414	0.223454	0.0796695	0.0444885	0	0.137527
143811432	Serine/threonine-protein kinase PAK 2;PAK2	TIAMa/RAC/PAK-Rho	86.9288	43.0207	2.02062	4.34462	0.000285004	863	0.877109	0.998123	0.617415	0.435636	0.891866	1	0.336979	0.436224	0.18648	0.111786	0.115371	0.133628	0.564145	0.481671	0.52612	0.607833	0.339435	0.110991	0.345719	0.420299	0.239335	0.449007	0.288638	0.0771814	0.45255	0.39764	0.481095	0.4291	0.141733	0.297924	0.0839869	0.199485	0.113249	0.100556	0.143057	0.458321	0.115464	0.164669	0.27586	0.0521846	0.170553
62906901	Transcription factor p65;RELA	RAS/RGL/Ral	42.4544	20.8893	2.03235	5.19195	3.81464e-05	399	0.477164	0.608775	0.425673	0.273916	0.519242	0.187135	0.867356	1	0.732832	0.507634	0.201507	0.272291	0.537452	0.440672	0.229729	0.173328	0.230554	0.426481	0.316292	0.244697	0.13934	0.359439	0.220557	0	0.222305	0.260443	0.140046	0.0749462	0.297059	0.809434	0.293381	0.174209	0.0791195	0.17563	0.178472	0.210658	0.403337	0.0575218	0.256967	0.18229	0.0330985
56405325	DTYMK; deoxythymidylate kinase (thymidylate kinase) [KO:K00943] [EC:2.7.4.9]	Pyrimidine metabolism	160.025	78.6994	2.03337	4.99651	6.04332e-05	649	0.655539	0.744189	0.830532	0.553698	1	0.641426	0.514552	0.301329	0.386441	0.123549	0	0.184611	0.283413	0.602069	0.882606	0.616953	0.390784	0.184004	0.272927	0.494634	0.495975	0.361852	0.672911	0.177714	0.586137	0.640912	0.642494	0.148204	0.195809	0.0457324	0.145038	0.0688989	0.0312913	0.0347303	0.14117	0.29993	0.0319035	0.227495	0.228666	0.0360473	0.0785416
116242771	28S ribosomal protein S30, mitochondrial	28S ribosomal protein S30, mitochondrial	19.6316	9.63628	2.03726	3.38729	0.00277977	144	0.369175	0.174331	0.178783	0.159784	0.142227	0.0982457	0.130103	1	0.0427485	0	0	0.0408437	0.0313514	0.252385	0.344593	0.181995	0.0691662	0.0407095	0	0.0856439	0	0.205861	0.0661672	0	0.0259356	0.212695	0.0588193	0.0393467	0	0.728491	0	0	0	0	0.0374792	0.265428	0.0423504	0.0603979	0.134908	0	0.0695068
158962337	Golgi apparatus	Golgi apparatus	66.2291	32.4426	2.04142	4.0109	0.00063301	614	1	0.461237	0.420457	0.648216	0.480824	0.505426	0.129083	0	0.0754013	0.108479	0.261237	0.378218	0.0967726	0.0927427	0.258317	0.120378	0.0152497	0.14361	0.239638	0.151062	0.0483866	0.136164	0.423067	0.0208051	0.274477	0.616332	0.350148	0.0694011	0	0.0803086	0.0339594	0.0403301	0.183164	0.284612	0	0.0390143	0.130723	0.0399494	0.0148722	0.0422007	0.0306496
182670295	cellular response to lipopolysaccharide	cellular response to lipopolysaccharide	10.4291	5.09748	2.04594	5.20543	3.69589e-05	93	0.480355	0.42342	0.325674	0.232853	0.172723	0.357933	0.236999	0.910811	0.46723	0	0.770844	0.892821	0.342662	0.3065	0.251088	0.414407	0.125995	0.148315	0	0.312021	0.133258	1	0.241063	0	0.283469	0.3321	0.107146	0	0	0.88469	0.140288	0	0.453996	0.671855	0	0.32234	0	0	0	0	0
13637727	formation of translation preinitiation complex	formation of translation preinitiation complex	51.4234	25.128	2.04646	3.40726	0.00265247	193	0.821702	0.323352	0.862183	0.71129	0.211044	0.291564	0.144791	0	0.0951489	0.0912597	0.188374	1	0.348907	0.468128	0.690291	0.658255	0.923693	0.181221	0.403198	0.762498	0	0.152733	0.589095	0.420063	0.57727	0.676304	0.196378	0.61304	0	0	0.0857066	0	0.0924539	0.20523	0	0.0984643	0	0.0672162	0.450413	0	0.309414
131628	PAICS; phosphoribosylaminoimidazole carboxylase, phosphoribosylaminoimidazole succinocarboxamide synthetase [KO:K01587] [EC:6.3.2.6 4.1.1.21]	Purine metabolism	308.768	150.537	2.05112	6.24354	3.41709e-06	2366	0.651319	0.482668	0.377758	0.286391	1	0.322119	0.774938	0.863394	0.626048	0.143393	0.166492	0.267829	0.6099	0.478109	0.52725	0.656378	0.506466	0.453814	0.620332	0.786244	0.727544	0.479969	0.303721	0.113443	0.255106	0.318796	0.308562	0.0860044	0.181808	0.557319	0.311419	0.109953	0.0726347	0.0705403	0.344074	0.386784	0.203654	0.283839	0.442324	0.271943	0.220296
134811	SRM; spermidine synthase [KO:K00797] [EC:2.5.1.16]	Cysteine and methionine metabolism	130.087	62.9146	2.06767	4.04323	0.000585942	693	0.420955	0	0.140939	0.13226	0.939017	0.387249	1	0.26606	0.556047	0.242418	0.450349	0.386378	0.593164	0.373053	0.733462	0.416964	0.511178	0.673941	0.410563	0.405092	0.259511	0.263714	0.117363	0.111583	0.168678	0.197615	0.295601	0.186109	0.122944	0.538396	0.159367	0.216301	0.24559	0.109032	0.0664783	0.0784667	0.50079	0.10713	0.319055	0.254626	0.328765
12585314	PCYT2; phosphate cytidylyltransferase 2, ethanolamine [KO:K00967] [EC:2.7.7.14]	PCYT2; phosphate cytidylyltransferase 2, ethanolamine [KO:K00967] [EC:2.7.7.14]	32.3499	15.636	2.06893	4.17041	0.000432302	217	0.296658	0.217914	0.40971	0.319569	0.622243	0.163743	0.203287	1	0.427485	0.102503	0	0.102109	0.0783785	0.525801	0.430742	0.25593	0.172916	0.356208	0.226436	0.392534	0	0.17155	0.248127	0.117954	0.194517	0.151925	0.18381	0.0491834	0.0649817	0.758845	0.0481329	0.171487	0	0	0.046849	0.22119	0.052938	0.0754974	0.168635	0.0598139	0.0434417
23396927	autophagosome fusion	autophagosome fusion	7.18544	3.46516	2.07363	3.36883	0.00290274	109	0.347497	0.478609	0.588996	0.631688	0.312376	0.323669	0.214312	0.658897	0.422503	0.135078	0.139411	0	0.30986	0.831477	0.681154	0.82442	0.3418	0	0.298396	0.282152	0.241003	0.113034	0.108993	0.155439	0.427222	0.200206	0.581337	0.129627	0	1	0.126858	0	0	0	0.123475	0	0	0.29847	0.111113	0	0.228989
115502350	ACSL3; acyl-CoA synthetase long-chain family member 3 [KO:K01897] [EC:6.2.1.3]	Peroxisome	78.8528	38.0051	2.0748	4.38815	0.000256839	1028	0.391951	0.164521	0.36908	0.282737	0.780177	0.695381	0.40288	0.353899	0.196673	0.159613	0.239611	0.173454	0.244095	0.521025	1	0.49916	0.195823	0.432212	0.117532	0.303093	0.323612	0.424981	0.257582	0.233765	0.174393	0.33335	0.364281	0.362044	0.0367951	0.214843	0.122646	0.145654	0.0882009	0.0652629	0.119375	0.328772	0.104914	0.181685	0.179039	0.0677378	0.0860943
74753569	early endosome	early endosome	9.21978	4.43928	2.07686	3.01099	0.00665262	141	0.402607	0.253491	0.844884	0.278807	0.310214	1	0	0	0.279719	0	0.0922971	0.35634	0.205144	0.825723	0.45096	0.297714	0.07543	0	0.329257	0.435866	0	0.523841	0.0721594	0	0.169706	0.331367	0.32073	0.17164	0	0	0	0	0.0905988	0.201112	0.24524	0.868398	0.369485	0	0.147125	0	0
218511769	28S ribosomal protein S9, mitochondrial	28S (MT)	45.0334	21.6611	2.079	4.17316	0.000429468	319	0.354181	0.532162	0.400217	0.546287	0.463105	0.559821	0.357438	0.732622	0.313185	0.050064	0.258349	0.349102	0.229687	0.975875	0.673218	1	0.337818	0.0497078	0.0737299	0.104574	0.26797	0.335151	0.121189	0	0.19001	0.371012	0.287282	0.0480438	0.190428	0.370631	0.0470176	0.111676	0.253596	0.112587	0.228818	0.486147	0.155134	0.221244	0.494183	0.116856	0
1174527	Tyrosine-protein kinase SYK	Tyrosine-protein kinase SYK	23.5823	11.3196	2.08331	3.61752	0.00161511	287	1	0.151978	0.974119	0.459679	0.464965	0.385419	0.68053	0.588452	0.223604	0.160848	0	0.0534101	0.409973	0.330036	0.0901229	0.386732	0.452233	0	0.473766	0.261319	0.334813	0.179465	0.259575	0	0.746135	0.55627	0.346123	0	0	0	0.201414	0	0.0543176	0	0.0980209	0.173546	0.110761	0.118471	0.35283	0.0625735	0.090892
68566020	39S ribosomal protein L23, mitochondrial	39S (MT)	72.3743	34.7081	2.08523	4.81685	9.24702e-05	197	0.512911	0.376765	0.193193	0.207196	0.409842	0.495434	0.28118	0.10806	0.369553	0.177224	0.182909	0.529629	0.677567	1	0.893684	0.540825	0.747411	0.791834	0.19575	0.246792	0.39525	0.519057	0.286002	0	0.112104	0.197005	0.317801	0.255109	0.112351	0	0.0832199	0	0.269314	0.199275	0.567001	0.38243	0.183056	0.32633	0.583127	0	0.300437
137479	V-type proton ATPase 16 kDa proteolipid subunit	V-type proton ATPase 16 kDa proteolipid subunit	83.8786	40.2088	2.08607	3.17143	0.00459821	240	1	0.661106	0.150664	0.20198	0.299644	0.12419	0.0822307	0.0632041	0.432301	0	0.80237	0.361408	0.356676	0.159517	0.0871188	0.460112	0.437159	0.205841	0.228987	0.46913	0.138708	0.0433707	0.250922	0.238565	0	0.4225	0.260233	0	0.0657137	0	0.146025	0.0578064	0.262535	0.466222	0.189507	0.0559205	0	0.0381739	0.596871	0.0604877	0.131793
205371776	PRKCD protein kinase C, delta [KO:K06068] [EC:2.7.11.13]	PRKCD protein kinase C, delta [KO:K06068] [EC:2.7.11.13]	15.6782	7.50821	2.08815	3.10734	0.00533207	208	1	0.18364	0.715653	0.646337	0.449466	0.289778	0	0.379224	0	0.0518288	0	0.0516297	0.198153	0.159517	0.0871188	0.431355	0.218579	0	0.190822	0.144348	0.23118	0.0867415	0.292743	0.357847	0.360632	0.537728	0.446114	0.0497375	0	0.0767393	0.0973502	0	0	0.116555	0	0.111841	0.0535343	0	0.0852673	0	0
51338637	60S ribosomal protein L23a	60S	643.905	307.904	2.09125	5.82422	8.81552e-06	1856	0.822243	1	0.972943	0.47943	0.976224	0.510574	0.61235	0.661871	0.440129	0.398017	0.360992	0.540665	0.479569	0.433082	0.415606	0.836506	0.590042	0.0359259	0.506233	0.562653	0.236711	0.292692	0.506066	0.360857	0.320433	0.473725	0.570985	0.381956	0.13763	0.107148	0.351143	0.309399	0.34213	0.29836	0.209476	0.182186	0.049832	0.168786	0.22819	0.168913	0.214688
12230369	cellular protein metabolic process	cellular protein metabolic process	161.231	76.9545	2.09515	3.28306	0.00354736	993	0.313741	0.161814	0.105602	0.161795	0.240028	0.149223	0.0988053	0.291117	0.248897	0.0415171	0.0749854	0.051697	0.301586	0.404637	0.462331	0.270668	0.236373	0.824435	0.0534999	0.173443	1	0.399531	0.142375	0.0238876	0.105048	0.161528	0.0372246	0.0199209	0.0394796	0.276621	0.136468	0.0810344	0.0420604	0.0233414	0.151803	0.235172	0.2573	0.12996	0.213446	0.14536	0.0615837
118573685	39S ribosomal protein L50, mitochondrial	39S ribosomal protein L50, mitochondrial	54.4941	25.9598	2.09917	2.96133	0.00745108	152	0.153048	0.281058	0.230587	0.0618253	0.275159	0.126714	0.0629261	0	0.165407	0.0793228	0.245602	0.395091	0.303269	0.569655	1	0.748203	0.468343	0.708827	0.0584099	0.441842	0.283053	0.199134	0	0	0.100353	0.235137	0.0568973	0	0	0.117448	0.148992	0.0884714	0.401804	0.0891927	0.145018	0.34234	0.327732	0	0.260999	0.18515	0.134471
14285685	ACOT8; acyl-CoA thioesterase 8 [KO:K11992] [EC:3.1.2.27]	ACOT8; acyl-CoA thioesterase 8 [KO:K11992] [EC:3.1.2.27]	21.889	10.4027	2.10416	3.38492	0.00279522	121	0.527392	0	0.0851345	0.365221	0.94818	0.654971	0.371724	1	0.244277	0.117146	0	0.93357	0.358302	0.36055	0.590732	0.389988	0.395235	0.232626	0.0862614	0.244697	0.20901	0.0980288	0.189049	0	0.148204	0.260443	0.252083	0	0.14853	0.867251	0	0.130657	0.356038	0.263445	0.214167	0.252789	0	0.172565	0.0963628	0	0.198591
61252289	cellular protein metabolic process	cellular protein metabolic process	19.8036	9.39708	2.10742	2.89373	0.00868713	395	0.442511	0.81263	0.666704	0.33517	0.397788	0.366371	0.09097	0.52441	0.089671	0	0	0.171351	0.0876851	1	0.265039	0.524918	0.0241809	0.0569292	0.0422205	0.139728	0.025575	0.14394	0.300722	0	0.145076	0.403666	0.267327	0.192582	0	0.16979	0	0	0.203306	0.22565	0.0786178	0.556773	0	0.0844619	0.165076	0	0
20139075	lipid transport	lipid transport	8.20615	3.89362	2.10759	3.93853	0.000752458	96	0	0	0.264863	0	0	0	0	1	0.189994	0	0.188073	0.272291	0.348349	0.560855	0.459458	0.303324	0.384257	0.361862	0.201277	0.12688	0.406409	0.457468	0	0	0	0.0675222	0.0653548	0	0	0.674528	0	0	0	0	0.166574	0	0.282336	0.0671088	0.374744	0.106336	0.15446
131467	PTPN1 protein tyrosine phosphatase, non-receptor type 1 [KO:K05696] [EC:3.1.3.48]	Adherens junction	79.0102	37.4441	2.11008	5.09747	4.76318e-05	602	1	0.416252	0.276217	0.296238	0.85898	0.662349	0.575615	0.674177	0.900627	0.932919	0.142644	0.413038	0.686932	0.354483	0.377515	0.498455	0.932605	0.514601	0.076329	0.553333	0.462361	0.318052	0.278803	0.0795216	0.393417	0.460909	0.247841	0.0994749	0.306664	0.818552	0.356951	0.346838	0.0700094	0.0777036	0.221092	0.298243	0.178448	0.178145	0.426336	0.362926	0.0292874
20137671	SLC25A10; solute carrier family 25 (mitochondrial carrier [KO:K13577]	Proximal tubule bicarbonate reclamation	142.107	67.1434	2.11648	3.52165	0.00202615	744	0.792322	0.759846	0.762669	0.444538	0.44845	0.200442	0.144785	0.723349	0.309221	0.0912559	0	0.181811	0.157001	0.983027	0.805305	1	0.269399	0.317123	0.151193	0.206501	0.345987	0.248182	0.386578	0.131264	0.230898	0.473393	0.278191	0.0437868	0.173555	0.202674	0.171406	0	0.115563	0.10261	0.312814	0.443071	0.0471294	0.184837	0.412862	0.0266254	0.0193376
61212960	ER-associated ubiquitin-dependent protein catabolic process	ER-associated ubiquitin-dependent protein catabolic process	21.0515	9.90513	2.12531	3.06118	0.0059296	736	0.25443	0.609438	1	0.214497	0.785587	0.274763	0.109158	0.167802	0.0537996	0	0.0887595	0.171341	0.118368	0.670551	0.592689	0.572606	0.145078	0.0170778	0.0253309	0.0958079	0.337571	0.40301	0.333089	0.0197928	0.174082	0.344159	0.715573	0.0660245	0	0.0764012	0.0646142	0.0191839	0.121977	0.116042	0.0314454	0.259813	0.0888308	0.0506743	0.0565944	0.0200737	0.0145792
74717048	dephosphorylation of RNA polymerase II C-terminal domain	dephosphorylation of RNA polymerase II C-terminal domain	33.7418	15.8344	2.13092	3.30206	0.00339346	187	0.0900281	0	0.152595	0.218207	0.202323	0.614935	0.055523	0	0.364868	0	0.0722358	0.278887	0.909808	0.502636	1	0.815515	0.767452	0.625436	0	0.243663	0.249753	0.234275	0	0	0.0442732	0.155605	0.0502035	0.134333	0	0	0.394391	0.078063	0.0709066	0.0786994	0.319893	0.0755162	0.289176	0.257754	0.633307	0.163368	0
51315906	COX15; cytochrome c oxidase assembly homolog 15 (yeast) [KO:K02259]	Oxidative phosphorylation	54.3871	25.4822	2.13431	3.23243	0.00399124	387	1	0.904076	0.898188	0.186443	0.0460991	0.191062	0.189763	0.583422	0.831348	0.0398683	0.534913	0.675158	0.396307	0.818038	0.268058	0.530898	0.13451	0.395847	0	0.166555	0.0355662	0.100086	0.418204	0	0.151314	0.295455	0.114388	0.306077	0	0.354181	0.187212	0	0.32312	0.627606	0.255106	0.30111	0.0823605	0.146823	0.491927	0	0
74749065	SLC27A4; solute carrier family 27 (fatty acid transporter), member 4 [KO:K08745] [EC:6.2.1.-]	SLC27A4; solute carrier family 27 (fatty acid transporter), member 4 [KO:K08745] [EC:6.2.1.-]	36.5852	17.1367	2.13491	3.35415	0.00300431	412	0.222445	0.802144	0.754075	0.612676	0.399926	0.276256	0.22449	0.651847	0.0655659	0.0943288	0.162258	0.281899	0.0961708	1	0.422818	0.401257	0	0.43707	0	0.109464	0.2805	0.131558	0.22834	0	0.0397789	0.629143	0.338304	0.241393	0	0.325887	0.0295296	0	0.127418	0.141421	0.114968	0.576729	0.0974328	0.0231589	0.284509	0.146784	0
232085	antigen processing and presentation of exogenous peptide antigen via MHC class I	antigen processing and presentation of exogenous peptide antigen via MHC class I	97.5425	45.6876	2.13499	3.14735	0.00486159	158	0.977383	1	0.315549	0.338421	0.815845	0.606909	0.344447	0	0.113176	0.10855	0	0.973197	0.166005	0.334092	0.821075	0.78297	0.274675	0	0.159863	0.15116	0.677856	0.181671	0.262765	0.374736	0.549313	0.482663	0.233585	0	0.275261	0	0	0.121069	0.219941	0.610282	0	0.11712	0.112122	0.159902	0	0	0.552054
48428799	protein K69-linked ufmylation	protein K69-linked ufmylation	56.1427	26.2841	2.13599	3.00984	0.00667002	87	0.435714	0.840155	0.861608	0.264017	0.293758	0.270558	0.134359	0	0.882936	0.169369	0.174802	0.168719	0.647537	0.17376	0	0.375895	1	0	0.374148	0.471708	0.151093	0.425188	0.409989	0	0	0.251031	0.121486	0	0	0	0.318126	0	0.514757	0.380886	0.309641	0	0	0.249494	0.557283	0.197665	0.143561
30316323	antibacterial humoral response	antibacterial humoral response	1661.01	773.309	2.14792	2.91321	0.00831205	2525	0.120156	0.12798	0.101831	0.0291231	0.221425	0.290984	0.227252	0.429082	0.301923	0.28024	0.366357	0.319487	0.164285	0.0734736	0.0235527	0.0587407	0.199604	0.117482	0.121521	0.0672091	1	0.239718	0.105525	0.0573302	0.0649983	0.0138453	0.0804051	0.0986085	0.102647	0.285842	0.0906536	0.152808	0.100945	0.325613	0.0996208	0.0201576	0.0321624	0.0481618	0.153681	0.174432	0.0448681
74708095	28S ribosomal protein S35, mitochondrial	28S (MT)	37.144	17.288	2.14854	4.04339	0.000585719	228	0.598265	0.329597	0.338013	0.407827	0.638637	0.417931	0.184484	0.496293	0.18185	0.0581388	0.0600037	0.173746	0.222278	0.536814	0.537489	1	0.147114	0.11545	0.128433	0.0809608	0.155595	0.194604	0.281471	0	0.294209	0.430853	0.417023	0.0557928	0.0737141	0.086082	0	0.129688	0	0	0.159434	0.125457	0.180156	0.29975	0.191297	0.0678519	0.0492796
6685579	SPTLC1; serine palmitoyltransferase, long chain base subunit 1 [KO:K00654] [EC:2.3.1.50]	Sphingolipid metabolism	36.266	16.8793	2.14855	5.04809	5.35087e-05	297	0.527392	0.581103	0.248309	0.639137	0.750643	0.709552	0.379468	1	0.28499	0.205006	0.0705273	0	0.313514	0.771175	0.746619	0.492902	0.461108	0.81419	0.402553	0.713699	0.914421	0.743385	0.275697	0.0786358	0.129678	0.405133	0.392129	0.131156	0.173284	0.910613	0.320886	0.0762166	0.0692295	0	0.187396	0.884761	0.070584	0.251658	0.224847	0.0797519	0.173767
74731375	ER-associated ubiquitin-dependent protein catabolic process	ER-associated ubiquitin-dependent protein catabolic process	46.8939	21.8095	2.15016	5.41641	2.25772e-05	342	0.16481	0.254233	0.148985	0.159784	0.311122	0.245614	0.142301	1	0.160307	0.0768772	0.105791	0.306328	0.0783785	0.473221	0.409205	0.312803	0.0648433	0.127217	0.056609	0.196267	0.274326	0.300213	0.103386	0.0294884	0.113468	0.132934	0.0919051	0.196734	0.0649817	0.758845	0.0481329	0	0.207689	0.0288143	0.046849	0.276488	0.079407	0.0188743	0.0421587	0.029907	0
215273957	TAP1; transporter 1, ATP-binding cassette, sub-family B (MDR/TAP) [KO:K05653]	Phagosome	156.892	72.7995	2.15513	4.69859	0.000122475	2225	0.686607	0.548487	0.41702	0.332835	0.285461	0.575573	0.275243	0.130189	0.236529	0.260223	0.316775	0.299104	0.316325	0.479175	0.510309	0.25915	0.427723	0.40412	0.0884386	0.269456	1	0.374095	0.263812	0.00767814	0.244799	0.370856	0.258445	0.179288	0.109979	0.197587	0.125328	0.111629	0.182512	0.240083	0.0731908	0.50394	0.261894	0.0491447	0.27443	0.0778712	0.0622121
74734311	Fructose-2,6-bisphosphatase TIGAR	Glycolysis-regulator	42.3976	19.6587	2.15668	6.41332	2.34219e-06	206	0.501513	0.345368	0.637536	0.379859	0.450826	0.778539	0.231973	0.118866	0.101627	0.389892	0.603598	0.388395	0.670791	1	0.573447	0.919403	0.739937	0.290339	0.358875	0.542942	0.608684	0.570963	0.157301	0.112166	0.308287	0.28894	0.489414	0.28062	0.123586	0	0.183084	0.108715	0.0987486	0.219203	0.1782	0.315505	0.201361	0.287171	0.641439	0.113758	0.16524
12643392	endocytosis	endocytosis	18.756	8.65172	2.1679	3.12493	0.00512005	338	0.600136	0.300571	0.595942	0.110196	0.310611	0.338778	0.0897265	1	0	0	0.0875511	0.281681	0.12973	0.870292	0.0950603	0.360851	0.0238504	0.0280755	0	0.137818	0.0252254	0.189297	0.387877	0.0650779	0.143093	0.125731	0.0608475	0.162814	0	0.293071	0	0	0.229174	0.31795	0.180934	0.396617	0	0.0416537	0.04652	0	0
132799	60S ribosomal protein L17	60S	653.677	301.417	2.16868	5.43137	2.18048e-05	2214	0.778654	1	0.576863	0.368706	0.718499	0.717256	0.464318	0.391105	0.284226	0.296662	0.306178	0.415329	0.404636	0.27145	0.276283	0.538292	0.344904	0.127374	0.312913	0.502437	0.26465	0.322053	0.446402	0.147623	0.248517	0.44564	0.494598	0.215442	0.0914928	0.0949722	0.2259	0.20568	0.333035	0.360621	0.1759	0.129763	0.0496904	0.171259	0.257221	0.0280723	0.054369
116242760	Ras and Rab interactor 1;RIN1	Ras and Rab interactor 1;RIN1	7.76521	3.58053	2.16873	3.51194	0.00207314	113	1	0.826382	0.376659	0.605941	0.74911	0.620952	0.719518	0.948061	0.135094	0.129572	0	0.258149	0.396307	0.132931	0.326696	0.215677	0.10929	0.12865	0	0	0.23118	0	0.627306	0.298206	0	0.768182	0.836464	0.248687	0	0.191848	0.121688	0	0.131268	0	0	0	0	0.19087	0.106584	0	0
51316514	CERS2; ceramide synthase 2 [KO:K04710] [EC:2.3.1.24]	Sphingolipid metabolism	82.6867	38.1106	2.16965	3.93785	0.000753677	538	1	0.816884	0.389648	0.125367	0.294478	0.235534	0.170132	0.784602	0.279505	0.053616	0.747034	0.614216	0.225485	0.302533	0.450615	0.461104	0	0.585581	0.0394805	0.298651	0.358728	0.224331	0.3461	0.0308489	0.0678305	0.0198668	0.173062	0.128631	0	0.396927	0.100707	0	0.353065	0.452155	0.196042	0.289244	0.470733	0.0987256	0.35283	0.18772	0.090892
399033	AMPD3; adenosine monophosphate deaminase 3 [KO:K01490] [EC:3.5.4.6]	AMPD3; adenosine monophosphate deaminase 3 [KO:K01490] [EC:3.5.4.6]	6.04016	2.77857	2.17384	3.87197	0.000881964	84	0.265492	0.0975101	1	0.536241	0.0795531	0.439621	0.218316	0.503405	0.143466	0.412804	0	0	0.315649	0.564674	0.462587	0.229042	0.812434	0	0.101324	0.0958079	0.122753	0	0.333089	0	0.609286	0.509865	0.296099	0	0	0.203737	0	0	0	0	0	0	0.426388	0	0.565944	0	0
68067956	Intercellular adhesion molecule 1	adhesion	37.5816	17.2813	2.1747	3.10775	0.00532708	349	0.881146	0.323628	0.120688	0.258872	0.0240028	0.198964	0.0988053	0	0.303005	0.539722	0.34279	0.16543	0.666663	0.0851867	0.488501	0.138213	0.700365	0.535883	0.519713	0.664865	1	0.277934	0.1005	0.0955503	0.210096	0.369208	0.148898	0	0	0	0.233945	0.0463054	0.0841207	0.0933658	0.151803	0.268768	0.814782	0.0611578	0.170757	0.387626	0.175953
34395524	Rho guanine nucleotide exchange factor 1	RhoGEF	30.1587	13.8381	2.17939	5.09902	4.74586e-05	494	0.681403	0.660703	0.739172	0.363343	0.784045	0.880087	0.571529	0.775214	0.132557	0.423796	0	0.337734	0.42127	1	0.747974	0.517311	0.285966	0.168312	0.187239	0.560646	0.75613	0.709271	0.376154	0	0.670189	0.376878	0.577569	0.081339	0.107466	0.376491	0.0796017	0.0945347	0.214671	0.142958	0.0774784	0.365802	0.262645	0.124857	0.453191	0.0989197	0.107765
118177	keratinocyte differentiation	keratinocyte differentiation	37.5754	17.2345	2.18024	2.95568	0.00754754	67	0.308427	0.226559	0.348516	0	0.184837	0.127679	0.126811	0.389877	1	0.159854	0.164982	0	0.366695	0	0.268698	0.354777	0.674158	0	0.353129	0.445208	0.142605	0.267534	0.257971	0	0.404468	0	0.343984	0	0	0	0.150127	0.178291	0.161946	0	0.146123	0	0	0	0.525975	0	0.541982
24212389	28S ribosomal protein S2, mitochondrial	28S ribosomal protein S2, mitochondrial	64.5307	29.5873	2.18103	2.98215	0.00710569	323	0.128285	0.439754	0.209385	0.414576	0.179385	0.212423	0.105489	1	0.069322	0.0443256	0.0686211	0.176621	0.0338934	0.295586	0.242147	0.344314	0.0373871	0	0	0.0154313	0.177941	0.055638	0.160947	0	0.0981348	0.295638	0.143074	0.085074	0.0843005	0.426594	0	0.0494378	0.0449056	0.0249204	0.0607771	0.0956499	0	0.0489713	0.0364616	0	0.0187856
110282993	RUFY1; RUN and FYVE domain containing 1 [KO:K12482]	Endocytosis	16.3038	7.46641	2.18362	4.27921	0.00033326	210	0	0.423957	1	0.373038	0.691766	0.430064	0.379679	0.583658	0	0	0.185237	0.357581	0.457462	0.368266	0.402249	0.298751	0.201847	0.0594011	0.132161	0.124967	0.213483	0.250317	0.0482738	0	0.454126	0.354689	0.514955	0.22965	0	0.0885811	0.0561863	0	0.0606095	0.201812	0.0546876	0.387298	0.123591	0	0.0492125	0	0
90110720	protein transport	protein transport	12.3442	5.63516	2.19057	3.40372	0.0026746	260	0.402607	0.697102	0.194973	0.243956	0.801387	1	0.106414	0.054528	0.279719	0	0.0922971	0.311798	0.341906	0.0458735	0.22548	0.54581	0.414865	0.0443962	0.0329257	0.0933999	0.119668	0.0748345	0.216478	0.102909	0.0565687	0.364504	0.416949	0.38619	0.113386	0	0	0.0498713	0.226497	0.0502779	0	0.0964886	0.0461857	0.26347	0.183907	0	0
74737782	NCEH1; neutral cholesterol ester hydrolase 1 [KO:K14349] [EC:3.1.1.-]	Bile secretion	171.186	77.7048	2.20302	3.82119	0.000995463	1169	0.247669	0.398843	0.308565	0.215489	0.188386	0.283922	0.211493	0.541859	0.16472	0.177735	0.2242	0.245906	0.30201	0.445726	0.448131	0.27941	0.183227	1	0.174502	0.226878	0.449242	0.206569	0.191218	0.0113625	0.143658	0.20489	0.148735	0.0947573	0.087636	0.394739	0.08346	0.0881039	0.160054	0.266466	0.288831	0.223728	0.132588	0.072727	0.24367	0.0576191	0.0334781
461466	ACY1; aminoacylase 1 [KO:K14677] [EC:3.5.1.14]	Arginine and proline metabolism	78.8631	35.7327	2.20703	3.5783	0.00177228	550	0.731373	0.326181	0.688696	0.12662	0.485264	0.389269	0.0644371	0.891496	0.395216	0.135379	0.391221	0.107887	0.434772	1	0.591652	0.676031	0.662289	0.134416	0.319	0.150817	0	0.0453145	0.131084	0.186943	0.102762	0.160522	0.135948	0	0.171647	0.440982	0.15257	0.0603972	0.109721	0.152224	0.17325	0.467414	0.139834	0.139597	0.178178	0.379192	0.06885
78099183	Serine/threonine-protein kinase TAO3;TAOK3;ortholog	Serine/threonine-protein kinase TAO3;TAOK3;ortholog	6.40651	2.87603	2.22755	3.1605	0.00471603	100	0.204225	0.375039	1	0.329995	0.367168	0.507255	0.167935	0.903547	0.110358	0	0	0.527203	0	0.325774	0.266877	0.352373	0.0892785	0.105094	0.0779413	0.221095	0.0944254	0.0885737	0.256222	0	0.133909	0.235322	0.379614	0.101576	0	0.626882	0.198813	0	0	0	0.096755	0.228407	0.218661	0.155921	0	0	0
24638219	Exocyst complex component 2;EXOC2	Exocyst complex component 2;EXOC2	7.61776	3.40822	2.23511	2.91744	0.0082328	129	0.255079	0.0702644	0.864703	0.0772816	0.458598	0.237588	0	0.120915	0.103379	0	0.102334	0	0.379087	0.813792	1	0.605164	0.836326	0.196896	0.292049	0.345189	0	0.248917	0.0800064	0	0	0.220441	0.355608	0.285458	0	0	0.27936	0	0	0	0.271909	0	0.307249	0.219091	0.73406	0	0.168089
74750734	39S ribosomal protein L41, mitochondrial	39S (MT)	89.5526	39.7543	2.25265	4.69659	0.00012306	221	0.596647	0.836705	0.91936	0.854532	0.828897	0.673617	0.200711	0	0.263793	0.25301	0.261126	0.756115	0.386927	0.519139	0.708806	0.280763	0.640217	0.334947	0.248408	0.176164	0.225708	0.423442	0.272204	0	0.26674	1	0.181481	0.323735	0.10693	0	0.15841	0.282191	0.256321	0.0948305	0.308369	0.18199	0.261336	0.0621173	0.277497	0.0984267	0.142971
20137255	AP3D1; adaptor-related protein complex 3, delta 1 subunit [KO:K12396]	Lysosome	28.7777	12.7646	2.25449	4.99498	6.06528e-05	579	0.604136	0.643474	0.204798	0.341666	0.706	0.70026	0.0745177	0.381838	0.457045	0	0.355476	0.655019	0.383077	0.481851	1	0.851283	0.396155	0.5596	0.138339	0.370624	0.418993	0.707449	0.126326	0.0360314	0.0792257	0.139226	0.336892	0.570915	0.0793999	0.231805	0.0882191	0.104769	0.253771	0.281661	0.42933	0.236485	0.355762	0	0.437861	0.0730856	0
146329988	ARFGEF2; ADP-ribosylation factor guanine nucleotide-exchange factor 2 (brefeldin A-inhibited) [KO:K18442]	ARFGEF2; ADP-ribosylation factor guanine nucleotide-exchange factor 2 (brefeldin A-inhibited) [KO:K18442]	17.2944	7.66091	2.25748	3.69775	0.00133523	584	0.498803	0.531873	1	0.584991	0.853388	0.439621	0.218316	0.366113	0.156508	0.0500368	0.0258209	0.423679	0.267823	0.564674	0.357453	0.819	0.0422044	0	0.0736899	0.0522589	0.156231	0.272163	0.383557	0	0.269035	0.64892	0.735762	0.0480178	0	0.074086	0.0704882	0.0279039	0.152075	0.0562627	0.137216	0.296929	0	0.036854	0.102899	0	0
21542389	Neutral amino acid transporter B(0)	Glutamine	95.8356	42.4313	2.2586	6.36351	2.61569e-06	851	0.392688	0.199699	0.250309	0.0732141	0.190077	0.250093	0.0745177	0.305471	0.53866	0.0626233	0.72711	0.842167	0.442933	0.578221	1	0.373522	0.198077	0.357522	0.103754	0.228915	0.488825	0.471633	0.101061	0.0180157	0.0693225	0.104419	0.101068	0.0751204	0.0397	0.162263	0.191141	0.0349229	0.301353	0.404888	0.243287	0.0675672	0.873234	0.0922489	0.193174	0.164443	0.079621
6014944	cellular protein metabolic process	cellular protein metabolic process	44.8114	19.7629	2.26745	3.05268	0.00604647	76	0.0922318	0.60975	0.20844	0.335322	0.0829102	0	0.227529	0	0.448559	0	0.296016	1	0.219313	0.147126	0.241054	0.556985	0.483839	0	0.422398	0.399404	0.127933	0.360015	0	0	0.0907139	0.212553	0	0	0	0	0.538727	0	0.290569	0.161252	0.131089	0.15473	0	0.105626	0.353896	0.167367	0.121555
6226882	ALDH18A1; aldehyde dehydrogenase 18 family, member A1 [KO:K12657] [EC:1.2.1.41 2.7.2.11]	Arginine and proline metabolism	235.833	103.831	2.27132	6.16038	4.11691e-06	3254	0.89918	0.709024	0.765652	0.500952	0.766163	0.571579	0.583462	0.840357	0.580311	0.377687	0.307738	0.382837	0.455995	0.645797	0.540181	0.650732	0.480643	1	0.341541	0.452128	0.366487	0.255059	0.245941	0.0381243	0.234717	0.45176	0.403989	0.101739	0.336048	0.470917	0.404488	0.206928	0.161107	0.0894065	0.351301	0.428951	0.0479089	0.224497	0.430591	0.10053	0.129177
232126	GNS; glucosamine (N-acetyl)-6-sulfatase [KO:K01137] [EC:3.1.6.14]	Lysosome	21.4724	9.42994	2.27705	3.45544	0.00236839	206	0.700916	0.30892	0.211205	0.509656	0.25203	0.116063	0.576368	0	0.378758	0.290621	0.824844	0.144752	1	0.372694	0.183189	0.362812	0.490258	0.216415	0.642002	0.505878	0.194446	0.364791	0.0586251	0.167214	0.0919173	0.107686	0.156344	0.0697235	0.0921195	0	0.204703	0.16207	0.073606	0.326782	0.132829	0.313565	0.375231	0.0535134	0.537887	0.0847936	0.123168
126302521	ADRBK1; adrenergic, beta, receptor kinase 1 [KO:K00910] [EC:2.7.11.15]	ADRBK1; adrenergic, beta, receptor kinase 1 [KO:K00910] [EC:2.7.11.15]	23.2321	10.1858	2.28083	3.9181	0.000790065	262	0.191779	0.088046	0.198647	0.135575	0.344793	0.218324	0.0985632	1	0.0518164	0.0745476	0.0512926	0.099015	0.133006	0.101974	0.334151	0.1103	0.209595	0.0246724	0.164681	0.103811	0.155174	0.10397	0.0802027	0.0571897	0.0628742	0.110491	0.124768	0.095386	0.0630125	0.515094	0.0233372	0	0.0251744	0	0.0454294	0.026811	0.0256669	0.109814	0.0408812	0.0870021	0
8247940	PPA1; pyrophosphatase (inorganic) 1 [KO:K01507] [EC:3.6.1.1]	Oxidative phosphorylation	651.753	284.98	2.28701	8.98564	1.21797e-08	3244	0.629758	0.153648	0.543875	0.283471	0.885557	0.731821	0.632521	0.341171	0.619843	0.279768	0.332053	0.411073	0.871738	0.746254	0.893495	0.597628	0.873107	1	0.715881	0.516205	0.630186	0.538457	0.203169	0.0885331	0.203515	0.264345	0.316062	0.174511	0.274906	0.217472	0.275882	0.241827	0.205486	0.165154	0.358031	0.309401	0.339545	0.231817	0.385473	0.473437	0.284564
317373416	IGF2R; insulin-like growth factor 2 receptor [KO:K06564]	Lysosome	21.2845	9.24624	2.30196	4.04654	0.000581333	948	0.314159	0.561008	0.783432	0.40698	0.350575	0.376702	0.18707	0.431357	0.245865	0.0842198	0.0521528	0.570495	0.37351	0.570261	0.792762	1	0.326768	0.301034	0.0992253	0.57467	0.240422	0.324188	0.394147	0.0387658	0.191786	0.287101	0.338295	0.0323286	0	0.149638	0.300561	0.0187866	0.290094	0.170458	0.246353	0.49069	0.0521947	0.248124	0.193978	0.0589741	0.0285545
74751733	39S ribosomal protein L24, mitochondrial	39S ribosomal protein L24, mitochondrial	85.6678	37.1768	2.30434	3.76276	0.00114404	314	0.155115	0.239278	0.280443	0.319569	0.460146	0.154111	0.114797	1	0	0	0	0.312334	0.073768	0.445385	0.162162	0.294403	0.061029	0.0718403	0.0355194	0.134343	0.0860631	0.0807296	0.136227	0	0.106794	0.30385	0.242197	0.0231451	0.0305796	0.499945	0	0	0.0733019	0	0.110233	0.130112	0	0.0532923	0.0595182	0	0
34922183	chemotaxis	chemotaxis	19.4548	8.42578	2.30896	3.0739	0.00575872	63	0.388959	1	0.146505	0.314248	0.116549	0	0	0	0	0	0.416118	0.200818	0.616588	0.620457	0.847141	0.447411	0.51011	0.800635	0	0.42109	0.359678	0	0.325328	0.463959	0.255038	0.149396	0.2892	0	0	0	0	0	0	0	0.184276	0	0.62468	0	0.829136	0	0
730163	Nicotinamide N-methyltransferase	Markers	73.4823	31.7829	2.31201	4.28895	0.000325587	337	0.490179	0.420078	0.215402	0.165011	0.465117	0.338197	0.369487	0	0.353174	0.465765	0.262203	0.126539	0.259015	0.17376	0.462624	0.422882	1	0.546534	0.218253	0.324299	0.566598	0.60235	0.170829	0.389798	0.160704	0.125515	0.18223	0.162535	0.107371	0	0.0795316	0.141677	0	0	0	0.0913701	0.787242	0.124747	0.208981	0.0494163	0.394792
6226219	PDCD5	PDCDs/PD-L1/2(11)	105.857	45.7073	2.31598	3.15571	0.0047686	233	0.279792	0.44041	0.180662	0.145318	0.143722	0.148918	0.29581	0	0.129594	0.124297	0.0641419	0.681006	0.332651	0.573836	0.992417	1	0.47178	0.802182	0.366107	0.432722	0.443537	0.208025	0.100294	0	0.353812	0.13817	0	0	0.0787978	0	0.1751	0	0.37777	0.0698813	0.284049	0.201164	0.128387	0.137324	0.255612	0.217594	0.474104
1350706	60S ribosomal protein L29	60S	207.412	89.2244	2.32461	4.70507	0.000120601	578	0.342307	0.555828	0.549663	0.196501	0.550641	0.648857	1	0.40993	0.292065	0.784356	0.346935	0.586007	0.214198	0.344867	0.423778	0.885936	0.165394	0.0556269	0.247528	0.331576	0.249899	0.093765	0.113016	0.290117	0.124038	0.332153	0.542516	0.403235	0.142069	0.0414764	0.210465	0.374922	0.39731	0.283484	0.179245	0.120897	0	0.144427	0.0691285	0.0653854	0.0237441
2498106	AGPS; alkylglycerone phosphate synthase [KO:K00803] [EC:2.5.1.26]	Peroxisome	56.5871	24.3391	2.32494	4.00675	0.000639327	661	0.528688	0.564878	0.181032	0.407723	0.705681	0.477513	0.434743	0.577172	0.389578	0.0249102	0.102837	0.124073	0.342855	0.485564	0.586201	0.92603	0.294153	0.0741991	0.165085	0.502984	1	0.416901	0.0803997	0.0286651	0.189086	0.295366	0.357356	0.0717152	0.126335	0.405711	0.163761	0.0555664	0.151417	0	0.273246	0.537536	0.02573	0.146779	0.471288	0.0290719	0
62298562	SUMF1; sulfatase modifying factor 1 [KO:K13444]	Lysosome	8.16408	3.47631	2.34849	3.32631	0.0032065	55	0.781855	0.430741	0.22087	0.473758	0.702835	0.728242	0.482193	0	0.633744	0.30392	0.313669	0	0.697173	0.623597	0.255429	0.337257	0.512692	0	0.447587	0.846443	0.271124	0.254322	0.245231	0	0.192247	0.450456	0.217998	0	0.385339	0	0	0	0	0	0.277813	0	0	0.223849	1	0.354695	0
296452861	endosomal transport	endosomal transport	10.8019	4.5878	2.35449	3.07296	0.00577126	226	0.491756	0.270919	0.277837	0.212839	0.694658	0.479846	0.129977	0.532816	0.227771	0.109231	0.112734	0.163216	0.0835226	0.952529	0.688519	1	0.184264	0.0542267	0	0.190135	0	0.0914049	0.220344	0.125695	0.138189	0.121422	0.509273	0	0	0.32346	0.051292	0.0609142	0.0553299	0.245643	0.0499239	0.294635	0.0564125	0.0402262	0.224629	0	0.0462929
74734684	39S ribosomal protein L16, mitochondrial	39S ribosomal protein L16, mitochondrial	54.1983	22.9917	2.3573	3.35587	0.00299219	238	0.316435	0.464883	0.50655	0.319569	0.450386	0.294737	0.162629	1	0.0854971	0.0410012	0	0.449281	0.0627028	0.336513	0.103378	0.545984	0.103749	0.0407095	0.060383	0.114192	0.0731536	0.0686202	0.297753	0.0471815	0.233421	0.273465	0.264687	0.0393467	0.103971	0.303538	0	0.04573	0.207689	0.0461028	0.0749584	0.132714	0	0.0905968	0	0	0
399518	GALK2; galactokinase 2 [KO:K00849] [EC:2.7.1.6]	Amino sugar and nucleotide sugar metabolism	23.1621	9.81044	2.36096	3.57842	0.00177179	185	0.442215	0.56846	0.291488	0.178638	0.563156	0.32036	1	0.419247	0.298703	0.229195	0.0591367	0.0570786	0.219066	0.470273	0.0481566	0.127168	0.0483295	0	0.253154	0.359059	0.102231	0.047948	0.138702	0.0659356	0.108734	0.169851	0.205498	0.0549866	0.508543	0.0848382	0.161436	0.127814	0	0	0.314261	0	0	0	0.282799	0.0668714	0
74761192	calcium ion import	calcium ion import	7.84113	3.31095	2.36824	3.25373	0.00379823	60	0.263696	0	0.595942	0.319569	0.15803	0.327486	0.433678	1	0	0	0	0	0	0.560855	0.114864	0.227493	0.230554	0.135698	0.201277	0.0951599	0	0.457468	0.110279	0	0	0.101283	0.196064	0	0.173284	0.809434	0	0	0	0.153676	0.124931	0.14746	0	0.100663	0.112423	0	0
20141613	cell differentiation	cell differentiation	19.7093	8.31132	2.37138	2.89401	0.00868162	138	0.435299	0.319754	0.109306	0.351687	1	0.3604	0.238633	0	0.705676	0.0752034	0	0.224744	0.115008	0	0.0632045	0.375537	0.190295	0.298674	0.16613	0.157086	0.268353	0.125862	0.303406	0	0.332994	0.278657	0.107885	0.0721689	0.190701	0	0.141255	0.0838769	0	0	0.0687435	0.0811405	0	0.166171	0.309306	0	0.0637439
51338655	40S ribosomal protein S30	40S	301.209	126.759	2.37623	3.93883	0.000751919	302	0.440197	0.614369	0.696379	0.071129	0.633132	0.32801	0.615361	0.0556445	0.42817	0.0456298	0.329654	1	0.488469	0.84263	0.230097	0.253175	0.346385	0	0.235199	0.254166	0.081412	0.152733	0.110455	0.735109	0.057727	0.202891	0.360027	0.218943	0	0.135122	0.12856	0	0.647177	0.410459	0.0417103	0.344625	0	0.0336081	0	0	0
34222702	establishment of protein localization to organelle	establishment of protein localization to organelle	10.8654	4.55487	2.38544	3.02883	0.00638639	63	0.575153	0.380237	0	0.139404	0.20681	1	0.567543	0.436224	0.18648	0.178857	0.369189	0.35634	0.136762	0.183494	0.7516	0.297714	0	0.532754	0	0	0.478671	0.149669	0.144319	0	0	0	0.513168	0.34328	0	0.794463	0	0.199485	0.181198	0.201112	0	0	0.184743	0	0	0	0.151603
10719979	ATP-dependent RNA helicase DDX19B	hNPC -mRNA export	42.5716	17.8376	2.38662	3.79299	0.0010646	370	0.534822	0.447861	0.676858	0.233331	1	0.664198	0.211098	0.608453	0.138723	0.0665261	0	0.0994058	0.101738	0.238878	0.307514	0.590588	0.0561125	0.0330264	0.0734804	0.208441	0.296737	0.222678	0.161039	0.153108	0.231449	0.369757	0.238592	0.159604	0	0.492503	0	0	0.0336983	0	0.0304058	0.287112	0	0.0979981	0.0547234	0	0
62512187	positive regulation of stress fiber assembly	positive regulation of stress fiber assembly	2.88409	1.20771	2.38807	3.46493	0.00231608	54	0.139134	0.076652	0.0786093	0.0843072	0.125072	0.0863958	0	0	0	0	0.111637	0.215504	0	0	1	0.120033	0.182471	0.859184	0	0	0.385981	0.181031	0.174559	0	0	0	0	0	0	0	0	0	0	0	0	0	0.893815	0.0796695	0	0.378716	0
73919226	ATP-dependent RNA helicase DDX19A	hNPC -mRNA export	54.5602	22.8463	2.38814	5.35614	2.59801e-05	457	0.545309	0.456642	0.566892	0.237906	1	0.812666	0.215237	0.868537	0.282885	0.0678306	0.10501	0.33785	0.233399	0.417534	0.370552	0.75271	0.143032	0.033674	0.174816	0.259757	0.5446	0.454089	0.164196	0.15611	0.235987	0.377007	0.267597	0.227827	0	0.803455	0	0	0.0343591	0	0.031002	0.292742	0	0.199839	0.0836946	0	0.0862417
62510922	activation of protein kinase activity	activation of protein kinase activity	5.16106	2.15892	2.39057	3.35296	0.00301267	74	0.366739	0.505111	0.518009	1	0.741766	0.113864	0.339268	0.869227	0	0	0	0	0	0.292506	0.119812	0.474584	0.120242	0.141543	0	0.0992587	0	0.119293	0.230057	0	0.0901758	0.739521	0.409019	0.136805	0	0.211075	0	0.158999	0	0	0	0.307624	0	0	0	0	0
74750446	AACS; acetoacetyl-CoA synthetase [KO:K01907] [EC:6.2.1.16]	AACS; acetoacetyl-CoA synthetase [KO:K01907] [EC:6.2.1.16]	8.28936	3.46343	2.39339	3.76894	0.00112732	106	1	0.18364	0.564989	0.504951	0.74911	0.310476	0.513942	0.31602	0	0	0.133728	0	0.198154	0.531725	0.544493	0.57514	0.437159	0	0.286234	0.180435	0	0.216854	0.731857	0	0.163924	0.864205	0.650583	0	0	0	0	0	0	0	0.118442	0.139801	0	0	0.106584	0	0
28212210	cellular triglyceride homeostasis	cellular triglyceride homeostasis	21.0145	8.76528	2.39747	3.53903	0.00194469	92	1	0.701173	0.513626	0.220342	0.0817211	0.225801	0.560664	0.861874	0.589501	0.141351	0.291771	0.84485	0.108084	0.290032	0.475194	0.627425	0	0.280692	0	0	0	0	0.456222	0.325316	0.268239	0.104752	0.10139	0	0	0.209289	0	0	0.429603	0.794696	0	0.15251	0	0	0.116274	0	0
97048747	Ephrin type-A receptor 6	Ephrin type-A receptor 6	2.47406	1.03182	2.39777	3.45366	0.00237834	46	0.313445	0.518052	0.885466	0.379859	0.42265	0	0.579934	0.297165	0	0	0	0	0	1	0.204803	0.676031	0	0	0.179437	0.169669	0.434775	0.203915	0	0	0.46243	0	0.349581	0	0.308965	0.360804	0	0.271787	0	0	0	0.262921	0	0.358963	0	0	0
172048116	NUDT19; nudix (nucleoside diphosphate linked moiety X)-type motif 19 [KO:K13355] [EC:3.6.1.-]	Peroxisome	47.7193	19.8884	2.39936	4.50599	0.000193827	306	1	0.22685	0.265877	0.605941	0.502345	0.474846	0.362782	0.892293	0.810564	0.228657	0	0.410001	0.0699365	0.234584	0.115304	0.279112	0.192864	0.363248	0.404095	0.382097	0.203983	0.191341	0.258302	0	0.144639	0.508356	0.328025	0.043886	0.0579827	0.406267	0.214743	0.204023	0.0926595	0.154264	0.125409	0	0	0.134731	0.150472	0	0.0775255
62510482	ATG16L1; autophagy related 16-like 1 (S. cerevisiae) [KO:K17890]	ATG16L1; autophagy related 16-like 1 (S. cerevisiae) [KO:K17890]	5.05158	2.09277	2.41383	4.53803	0.00017956	51	0.395544	0.145276	0.595942	0.479353	0.237045	0.491228	0	1	0.213743	0	0	0	0	0.420641	0.344593	0.34124	0.172916	0.203548	0.150957	0.570959	0.548652	0	0.165418	0.235907	0.389034	0.151925	0	0.393467	0	0.910613	0	0	0	0	0	0	0	0	0.168635	0	0
166987826	PGP; phosphoglycolate phosphatase [KO:K01091] [EC:3.1.3.18]	Glyoxylate and dicarboxylate metabolism	30.2767	12.5259	2.41713	4.73042	0.000113545	172	0.537484	0	0.531427	0.569947	0.603953	0.834381	0.414353	0	0.108916	0.208929	0	0.416253	0.559148	0.750208	0.702375	0.637578	0.352449	0.726049	1	0.436414	0.279576	0.5245	0.421459	0	0.13216	0.387081	0.374655	0.100249	0	0	0	0	0.105831	0.117463	0.190982	0.225423	0	0.153884	0.343724	0.365751	0.354184
133116	39S ribosomal protein L3, mitochondrial	39S ribosomal protein L3, mitochondrial	17.6432	7.29482	2.41859	3.30712	0.00335359	107	0.362231	0.319297	0.163725	0.438981	0.651242	0.269914	0.0893594	0.686833	0.117445	0	0.116257	0.561056	0.0861327	0.693385	0.568028	1	0.0950113	0.111843	0.0829461	0.235292	0.200977	0.0942613	0.363567	0	0	0.250433	0.403991	0	0	0.500352	0	0	0	0	0.205936	0.36461	0	0.0829666	0	0	0
29427585	Mitogen-activated protein kinase kinase kinase kinase 4;MAP4K4;ortholog	MAPKKKK	12.3628	5.09355	2.42716	3.54181	0.00193197	260	0.527392	0.813545	0.278106	0.340873	0.31606	0.305653	0.477046	1	0.113996	0.546683	0.338531	0	0.125406	0.504769	0.321621	0.970638	0.0922216	0	0.322043	0.342576	0.487691	0.182987	0.264669	0	0.138323	0.283593	0.156851	0.314774	0.693138	0.404717	0.102683	0.304867	0	0.184411	0	0.0589841	0	0.0805305	0.179877	0.0638015	0
124419	IMPDH2; IMP (inosine 5'-monophosphate) dehydrogenase 2 [KO:K00088] [EC:1.1.1.205]	Purine metabolism	201.618	82.6922	2.43817	5.6089	1.44531e-05	1804	0.64982	0.450057	0.251754	0.277502	0.606397	0.40735	1	0.375509	0.351147	0.269435	0.208558	0.364257	0.581278	0.286292	0.954309	0.71544	0.373355	0.429941	0.375544	0.6231	0.171686	0.289884	0.178583	0.0885853	0.194781	0.213934	0.276089	0.14775	0.195209	0.170972	0.207855	0.17172	0.146229	0.1082	0.175922	0.259559	0.278301	0.170099	0.24538	0.168455	0.236535
3122666	mRNA export factor	hNPC-cyto filaments	64.4159	26.1893	2.45962	6.92561	7.66204e-07	411	1	0.333892	0.445143	0.440684	0.817211	0.639769	0.523286	0.632041	0.540376	0.32982	0.243142	0.657106	0.396307	0.241693	0.554392	0.810424	0.317933	0.280692	0.41634	0.656126	0.504393	0.433707	0.342167	0.108439	0.268239	0.488843	0.236576	0.180863	0.179219	0.627867	0.13275	0.262756	0.143201	0.211919	0.0430698	0.101674	0	0.277628	0.116274	0	0.159749
257051063	SLC3A2; solute carrier family 3 (amino acid transporter heavy chain), member 2 [KO:K06519]	Protein digestion and absorption	127.687	51.747	2.46753	5.52929	1.73732e-05	1331	0.588025	0.336258	0.218681	0.135307	0.24757	0.323538	0.247889	0.0423405	0.917064	0.347202	0.441952	0.426571	1	0.320583	0.76842	0.269701	0.351424	0.436661	0.272709	0.225631	0.887911	0.542344	0.0840466	0.106543	0.212305	0.145805	0.107919	0.0888512	0.117391	0	0.228253	0.116174	0.152423	0.156161	0.201006	0.149845	0.585758	0.11934	0.361764	0.148576	0.0784787
45504419	PPAP2C; phosphatidic acid phosphatase type 2C [KO:K01080] [EC:3.1.3.4]	Glycerolipid metabolism	59.8746	24.2009	2.47407	3.55004	0.00189476	276	0.644082	1	0.297736	0.283837	0.157905	0.145434	0.180557	0.888188	0.569531	0.045521	0.704717	0.362769	0.208844	0.840619	0.267806	0.1768	0.0383954	0.451971	0	0.19017	0.121827	0.304738	0.367306	0	0.143973	0.168672	0.19591	0.131052	0	0.471798	0.042751	0	0.2767	0.614219	0.208054	0.147344	0.0470189	0.0335279	0.187224	0.053126	0
292495088	SORD; sorbitol dehydrogenase [KO:K00008] [EC:1.1.1.14]	Pentose and glucuronate interconversions	318.83	128.648	2.47831	5.88527	7.66973e-06	1916	0.951433	0.871147	0.234704	0.316676	0.596282	0.898673	1	0.863903	0.597406	0.239613	0.322564	0.477385	0.238981	0.908482	0.437787	0.687862	0.289977	0.506848	0.414252	0.536775	0.297401	0.217945	0.302623	0.131871	0.125209	0.216174	0.313852	0.239942	0.277387	0.277652	0.156544	0.23239	0.306074	0.257713	0.190461	0.292251	0.172172	0.222523	0.179963	0.182377	0.229592
50403626	40S ribosomal protein S29	40S ribosomal protein S29	132.615	53.3658	2.48501	3.09169	0.00552785	136	0.747411	1	0.361953	0.258793	0.815845	0	0	0	0.346185	0	0.0856714	0.578829	0.190417	0.255482	0.0697645	0.414513	0.210045	0	0.0611241	0.288983	0.296206	0.208387	0.133959	0	0.0525079	0.184548	0.535871	0	0	0	0.389789	0	0.252285	0.466686	0	0	0	0	0.136564	0	0
115143	in utero embryonic development	in utero embryonic development	86.2728	34.5451	2.4974	3.02852	0.00639085	314	0.248703	0.337269	0.0864703	0.0231845	0.154777	0.0712765	0	0	0.217096	0.0297461	0.0614004	0.0296318	0.386668	0.244138	1	0.792215	0.627245	0.0590689	0.0876148	0.31067	0.291898	0.248917	0.0720058	0	0.0940805	0.0220441	0.0640094	0	0	0	0.195552	0	0.0602706	0.0668945	0.244718	0.28885	0.307249	0.0438182	0.220218	0.0694313	0.07564
18202962	extracellular exosome	extracellular exosome	42.3651	16.8602	2.51273	3.85048	0.000928347	77	0.630821	0.79436	0.305492	0	0.243028	0	0	0	0.438275	0	0.289229	0.558327	0.428569	0	0.117764	0.15549	0.709119	0.139123	0.412713	0.0975616	1	0.117254	0.226124	0.322482	0.0886341	0	0.100506	0	0	0	0.263188	0	0	0.630219	0	0	0.144731	0	0.230522	0.16353	0.118769
296439235	regulation of small GTPase mediated signal transduction	regulation of small GTPase mediated signal transduction	0.654211	0.260346	2.51286	4.30842	0.000310775	27	0.205618	0.226559	0.232344	0.249185	0.55451	0.255358	0.253622	0.389877	1	0.319708	0	0.31848	0.488927	0	0	0	0.539326	0.317434	0	0	0	0	0	0	0	0	0.229323	0	0	0.47337	0.900763	0	0	0	0	0	0	0	0.525975	0	0
51316528	Ran-binding protein 3	RAN-hNPC	33.9411	13.4988	2.51438	5.20859	3.66865e-05	330	0.373782	0.411849	0.307175	0.2059	0.794192	0.844002	0.293392	0.386583	0.661034	0.0528345	0.381705	1	0.363597	0.433634	0.444047	0.5863	0.490205	0.41967	0.350146	0.772531	0.2828	0.353699	0.127896	0	0.434472	0.391544	0.30318	0.152108	0.0669888	0.234685	0.297718	0	0.160578	0.237634	0.0965922	0.0570056	0.163719	0.155659	0.260766	0.246646	0.134351
158939140	cellular response to DNA damage stimulus	cellular response to DNA damage stimulus	14.2455	5.65419	2.51947	3.86542	0.000895852	145	0.843828	0.522993	0.297971	0.383482	0.379272	0.982457	0.195155	1	0	0.164005	0	0.163375	0	0.588898	0.482431	0.409488	0.0691662	0.244257	0.120766	0.0570959	0.146307	0.0686202	0.0661673	0	0.259356	0.36462	0.294096	0.472161	0	0.971321	0	0	0.249226	0	0	0.0884761	0	0.0603979	0	0	0
205829460	Putative 60S ribosomal protein L39-like 5	60S	284.658	112.677	2.52632	4.64657	0.000138623	232	0.3418	0.878757	0.600797	0.368197	0.204837	0	0.234221	0.576084	0.246268	0.354302	0.975112	1	0.225763	0.545231	0.79406	0.491458	0.049807	0	0.0869642	0.123345	0.263392	0.247069	0	0.203854	0.0373528	0.437608	0.0847122	0	0	0.52459	0.221829	0.131722	0.598231	0.663978	0.053978	0.191137	0	0.0434929	0.145722	0.0689157	0
172046829	PYCRL; pyrroline-5-carboxylate reductase-like [KO:K00286] [EC:1.5.1.2]	Arginine and proline metabolism	43.2586	17.0893	2.53133	4.25904	0.000349728	214	0.369478	0.254442	0.730629	0.335823	0.664272	0.344142	0.797539	0	0.224614	0.359055	0	0.429211	0.32946	0.221018	0.362121	0.597661	0.363421	0.213901	0.528785	1	0	0.420644	0.579439	0.0826355	0.272548	0.372522	0.463583	0.20674	0.455246	0	0.202324	0.0800933	0	0.0807463	0	0	0	0.0528916	0.236283	0.0838083	0.0608684
34922062	ER-associated ubiquitin-dependent protein catabolic process	ER-associated ubiquitin-dependent protein catabolic process	17.061	6.7346	2.53334	4.4048	0.000246817	79	1	0.330553	0.790985	0.484753	0.629253	0.496762	0.370038	0	0.162113	0	0.320948	0.154889	0.118892	0	0.392035	0.431355	0.131148	0	0.114493	0.216522	0.277416	0.130112	0.250922	0	0.590125	0.460909	0.334586	0.298425	0	0	0	0	0.157521	0	0	0.167762	0.160603	0	0	0	0
131708	UMPS; uridine monophosphate synthetase [KO:K13421] [EC:4.1.1.23 2.4.2.10]	Pyrimidine metabolism	51.3362	20.1591	2.54655	4.81481	9.29189e-05	435	0.492076	0.616125	0.303292	0.189744	0.80426	1	0.331067	0.551339	0.290079	0.104333	0	0.103933	0.452076	0.499511	0.701493	0.617481	0.234671	0.172652	0.281697	0.435866	0.2482	0.174614	0.308682	0.04002	0.241989	0.231957	0.324294	0.200247	0.132284	0.154479	0.228631	0.0775776	0	0.039105	0.222533	0.300187	0.0718444	0.204921	0.228862	0.040588	0.117913
74723323	axon guidance	axon guidance	1.9306	0.750701	2.57173	2.89546	0.00865316	50	0.0956548	0.210793	0	0	0.171974	0	0	0	0.155069	0	0	0	0.227452	0	1	0.412612	0.627245	0.443017	0	0.31067	0.530724	0.248917	0	0	0	0	0	0.142729	0	0	0	0	0	0	0.271909	0	0.307249	0	0.36703	0.173578	0
206729871	Hexokinase-3	Glycolysis	32.1743	12.501	2.57374	3.30611	0.00336153	475	0.147885	0.122209	0.0731091	0.134414	0.108012	0.183659	0.148208	0.175255	0.194789	0.0862278	0.0741614	0.143161	0.230768	0.19167	0.181175	0.119608	0.254556	0.185498	0.0740768	0.180114	1	0.276598	0.0347883	0.0330751	0.0363627	0.0426009	0.0515418	0.0827483	0.0364427	0.127671	0.0674841	0	0.145594	0.0969568	0.0262736	0.232588	0.118754	0.052925	0.118216	0.0167723	0.0243628
73621420	cardiolipin biosynthetic process	cardiolipin biosynthetic process	27.7655	10.7826	2.57502	3.4	0.00269807	88	0.139309	0.306994	0.0787081	0.0844131	0.500918	0.0865043	0	0.792441	0.112919	0	0.111777	0.323662	0.0828138	1	0.637163	0.480733	0.274051	0.430132	0.0797499	0.0754086	0.28985	0.181258	0.262168	0	0	0.0802611	0.0776847	0	0	0.481072	0	0	0	0	0.0990002	0.116854	0.223735	0.0797696	0	0.379192	0
548638	PPAT; phosphoribosyl pyrophosphate amidotransferase [KO:K00764] [EC:2.4.2.14]	Purine metabolism	26.185	10.0626	2.60222	4.10264	0.000508366	235	0.725498	0.90597	0.87445	0.175844	1	0.480533	0.596582	0.458544	0.705676	0.22561	0.0776157	0.524402	0.402528	0.154306	0.379227	0.584168	0.317158	0.373342	0.332259	0.471258	0.268353	0.188792	0.182044	0	0.332994	0.167194	0.269712	0.0721689	0.0953503	0.222697	0.282509	0.251631	0	0	0.0687435	0.567983	0.0776781	0.11078	0.309306	0	0.0637439
12643958	retrograde protein transport, ER to cytosol	retrograde protein transport, ER to cytosol	12.5402	4.81368	2.60512	2.90909	0.00839005	102	0.204554	0.525901	0	0.826317	0.0612934	0.254036	0.252309	0.517145	0.110536	0	0	0.105611	0	0.761364	0.801922	1	0	0.210527	0.0780669	0	0.378311	0.266149	0.256636	0.121998	0.134125	0.471404	0.228136	0	0.26884	0	0.0995667	0	0	0	0	0.228775	0.109507	0.0780862	0	0	0
12644375	AMPD2; adenosine monophosphate deaminase 2 [KO:K01490] [EC:3.5.4.6]	Purine metabolism	13.7125	5.2621	2.6059	4.32371	0.000299617	206	1	0.777772	0.864101	0.213862	0.740297	0.730532	0.725565	0.780756	0.953605	0.548776	0	0.364445	0.279746	0.281501	0.614956	0.304486	0.154291	0	0.538793	0.573145	0.163186	0.45922	0.295203	0	0.347132	0.406685	0.39363	0.087772	0	0.541689	0.257692	0.204023	0	0.102843	0	0	0.0944724	0.202097	0.300943	0	0
74729129	ARFGAP2; ADP-ribosylation factor GTPase activating protein 2 [KO:K12493]	Endocytosis	20.2359	7.76039	2.60759	4.51748	0.000188587	182	0.821761	0.34825	1	0.689453	0.852355	0.863541	0	0.839008	0.512377	0	0.202879	0	0.526081	0.605008	0.908652	0.654407	0.497409	0.292762	0.072374	0.136868	0.0876807	0.493482	0.396535	0.113102	0.124344	0.291352	0.422999	0	0	0.145526	0.369224	0	0.199146	0.221032	0.179688	0.424184	0.101521	0.289568	0.323397	0	0.0833097
2507413	Signal transducer and activator of transcription 1-alpha/beta;STAT1;	STAT/activating transcription	309.231	116.99	2.64323	4.17889	0.000423626	3850	0.384199	0.239055	0.148117	0.131465	0.327085	0.376097	0.273186	0.171409	0.194178	0.172185	0.195842	0.395555	0.674425	0.151413	0.66745	0.405541	0.743945	0.387278	0.134552	0.459977	1	0.549879	0.0765562	0.0606549	0.22228	0.124998	0.259615	0.0876769	0.0935628	0.228928	0.0561027	0.074466	0.227838	0.110634	0.0642427	0.386723	0.264962	0.0647046	0.147418	0.102526	0.154883
6919957	GTP-binding protein Rheb;RHEB;ortholog	Rheb activating mTorC	94.487	35.5286	2.65946	4.31017	0.000309476	310	1	0.688652	0.367243	0.242376	0.786566	0.434667	0.154182	0.379224	0.202641	0.0388716	0.280829	0.271056	0	0.279155	0.424704	0.560761	0.0983607	0.115785	0	0.189456	0.173385	0.0975842	0.282288	0.178924	0.196708	0.374489	0.278821	0.186515	0.0492853	0.230218	0.109519	0	0.0393803	0.0874165	0.0355326	0.0419404	0.0803015	0.0858913	0.127901	0	0.0329483
57013007	60S ribosomal protein L36a-like	60S	160.086	59.973	2.66929	4.04365	0.00058536	279	0.421914	0.891025	0.794589	0	0.884968	0.305653	0.39031	1	0.0569981	0.109337	0.451375	0.92579	0.376217	0.280427	0.551349	0.515651	0.184443	0.325676	0.0805106	0.152256	0.341384	0.274481	0.0441115	0	0.0345808	0	0.509767	0.314774	0	0.404717	0.30805	0.121947	0.830754	0.553234	0	0.235936	0	0.0402653	0.0449693	0	0.0463379
166202480	SLC12A7; solute carrier family 12 (potassium/chloride transporter), member 7 [KO:K13627]	Collecting duct acid secretion	27.4957	10.282	2.67416	4.51211	0.000191019	494	1	0.667784	0.376659	0.312151	0.149822	0.075267	0.0934439	0.402208	0.221063	0.0706757	0.63217	0.328553	0.018014	0.580063	0.593992	0.326784	0.0397417	0.49121	0.0520425	0.164032	0.23118	0.216854	0.456222	0	0.193728	0.279339	0.135186	0.0678238	0	0.069763	0.0663751	0	0.167068	0.264899	0.0861396	0.355858	0.121669	0.0173518	0.0968946	0.0549888	0
150421676	Ras GTPase-activating protein SynGAP;SYNGAP1	Ras GTPase-activating protein SynGAP;SYNGAP1	2.19759	0.819868	2.68042	3.3226	0.00323447	53	0.505699	0.2786	1	0.153212	0.227295	0.785037	0.15594	0.239717	0.204951	0	0	0.195818	0.450927	0	0.16521	0.654407	0.331606	0	0	0.136868	0.175361	0.164494	0.317228	0	0.373032	0	0	0.188641	0	0	0	0.43849	0	0	0.179688	0	0.203042	0.144784	0.161698	0	0.166619
85700443	TJP1 tight junction protein 1 [KO:K05701]	TJP1 tight junction protein 1 [KO:K05701]	12.3025	4.5896	2.68052	3.89752	0.000829817	371	0.33424	0.36828	0.446354	0.0368236	0.218516	1	0.0749585	0.230458	0.0738881	0.0472453	0.0487607	0.0470638	0.0903148	0.266585	0.635315	0.498063	0.119549	0.117273	0.0347894	0.164478	0.168588	0.0790704	0.0762439	0.0271834	0.0298854	0.105037	0.0338885	0.634744	0	0	0.133111	0.0263471	0.0239318	0.0531238	0.0647804	0.0764627	0.0975999	0.121793	0.174885	0.0827076	0.060069
1705694	organ morphogenesis	organ morphogenesis	25.4473	9.42209	2.70081	2.83311	0.00996072	120	0.738113	0	0.834052	0.162638	0.663514	1	0.0827667	0.381696	0	0	0.32304	0.41573	0.079778	0.214076	0.613807	0.926222	0	0.621547	0	0	0	0.0873069	0.084186	0	0.263987	0.309276	0.449022	0.100123	0.132284	0.154479	0.0979847	0	0.211397	0.117315	0	0.33771	0	0.0768455	0	0	0.0884349
12643302	PGM3; phosphoglucomutase 3 [KO:K01836] [EC:5.4.2.3]	Amino sugar and nucleotide sugar metabolism	34.8515	12.8769	2.70652	4.2323	0.000372826	310	0.613658	0.338078	0.924561	0.165263	0.398405	0.719766	0.252308	0.517143	0.165803	0.424069	0.273545	0.21122	0.243197	0.489446	0.712816	0.617644	0.536532	1	0.351299	0.590535	0.33102	0.177432	0.128317	0.0609989	0.033531	0.157134	0.342202	0.0508697	0.201629	0.392431	0.0995663	0.236489	0.107405	0.178813	0.0969105	0.228774	0.109506	0.156172	0.174417	0	0.0898623
146345416	Ephrin type-A receptor 7	Ephrin type-A receptor 7	2.74953	1.00284	2.74175	3.37373	0.00286954	49	0.252849	0.696501	1	0.306424	0.340942	0	0.467819	0.239717	0	0	0	0	0	0.605008	0	0.545339	0	0	0.144748	0.136868	0.350723	0.328988	0.158614	0	0.373032	0	0.281999	0	0.249235	0	0	0.219245	0	0	0	0.212092	0	0.289568	0	0	0
74752919	CTPS2; CTP synthase 2 [KO:K01937] [EC:6.3.4.2]	Pyrimidine metabolism	28.1112	10.2237	2.7496	4.13706	0.000468197	289	0.414808	0.268855	0.468723	0.147852	0.767702	1	0.180582	0.277597	0.0791125	0.0379394	0	0.151175	0.290102	0.389229	0.350747	0.568364	0.224004	0.150678	0.139685	0.105664	0.135382	0.126992	0.153065	0	0.0719966	0.112464	0.272135	0.291268	0.0481033	0.112348	0.106892	0.0846301	0.0384359	0	0.208083	0.122804	0.0391879	0.0558876	0.218459	0	0
6226865	SHMT2; serine hydroxymethyltransferase 2 (mitochondrial) [KO:K00600] [EC:2.1.2.1]	Glyoxylate and dicarboxylate metabolism	260.458	94.6518	2.75175	7.58491	1.91402e-07	2202	0.987155	0.59046	0.836598	0.36744	0.760617	0.831897	0.991488	0.655118	0.651553	0.493359	0.520499	0.502385	0.720956	0.539892	0.644998	0.97329	0.45312	0.206825	0.573187	1	0.63573	0.513764	0.194621	0.126161	0.194182	0.300618	0.416792	0.0526056	0.430919	0.324658	0.288299	0.158964	0.155498	0.0862937	0.290631	0.473162	0.15854	0.201876	0.369756	0.153542	0.204444
93186129	28S ribosomal protein S31, mitochondrial	28S (MT)	29.1508	10.5472	2.76384	3.91212	0.000801423	207	0.907152	0.666359	0.455583	0.488605	0.679557	0.813653	0.248652	0	0.0817005	0.078361	0	0	0.0599184	0.96471	0.7903	1	0	0.155607	0.173105	0.491045	0.349526	0.655731	0.505832	0	0.297407	0.696858	0.281037	0.150398	0	0	0	0.0873986	0	0	0	0.253642	0.0809396	0.0577159	0.128917	0.0914526	0
1346881	PTDSS1; phosphatidylserine synthase 1 [KO:K08729] [EC:2.7.8.-]	Glycerophospholipid metabolism	59.3118	21.4326	2.76737	5.58796	1.51691e-05	442	0.562317	0.75727	0.211802	0.100957	0.149773	0.155188	0.282576	0.592345	0.371388	0.161912	0.935793	1	0.321894	0.431885	0.517099	0.718691	0.218508	0.514434	0.0715351	0.293111	0.346657	0.406468	0.182905	0	0.0819351	0.0239979	0.0929101	0.155379	0.0410577	0.383571	0.121648	0.0361172	0.196837	0.473352	0.118403	0.279511	0.267584	0.119255	0.133187	0.113377	0.13724
74746777	endocytic recycling	endocytic recycling	6.06553	2.17181	2.79285	2.87017	0.00916251	79	0.402607	0.998123	0.796141	0.731869	0.361917	1	0.37245	0	0	0	0	0.155899	0	0.160557	0.39459	0.868333	0	0.310773	0	0.108967	0	0	0.631395	0	0.395981	0.579892	0.336767	0.150185	0	0	0	0	0	0.175973	0	0	0	0.115268	0	0	0
129825	MPO; myeloperoxidase [KO:K10789] [EC:1.11.2.2]	Phagosome	513.488	183.708	2.79514	3.56392	0.00183357	5924	0.451414	0.166664	0.0681008	0.058716	0.207145	0.256826	0.265282	0.16581	1	0.413416	0.72061	0.21232	0.462233	0.0282756	0.118907	0.0917528	0.342503	0.364867	0.423484	0.30576	0.696632	0.236783	0.0696818	0.135319	0.0430038	0.0163399	0.0382205	0.0440816	0.0722189	0.0924975	0.0621216	0.0553316	0.0744579	0.223131	0.0571055	0.0852458	0.415633	0.0365396	0.321933	0.270191	0.224268
20138066	DHCR7; 7-dehydrocholesterol reductase [KO:K00213] [EC:1.3.1.21]	Steroid biosynthesis	65.8766	23.5624	2.79584	4.89581	7.66839e-05	512	0.604136	0.732229	0.568883	0.317261	0.524975	0.525195	0.521624	0.954596	0.16323	0.18787	0.16158	0.405488	0.287308	0.674591	1	0.729671	0.0528206	0.777223	0.0230565	0.109007	0.307261	0.209614	0.353713	0	0.178258	0.208839	0.449189	0.360578	0.0397	0.602692	0.117625	0.0349229	0.126886	0.105623	0.057244	0.270269	0.097026	0.0691867	0.128783	0	0.0265403
6225705	Monocarboxylate transporter 4	Recepter Escape immunosurveillance	61.8225	22.071	2.80108	5.10246	4.70751e-05	449	0.93564	0.819456	0.27109	0.203518	0.258793	0.148971	0.17755	0.955278	0.777842	0.298419	0.923974	0.594546	0.370801	0.459233	0.940521	0.413941	0.440486	1	0.0824036	0.207781	0.299494	0.187289	0.210694	0	0.141576	0.165864	0.321079	0.0357972	0.0472956	0.497079	0.0700652	0.0416046	0.453486	0.545269	0.238687	0.160989	0.308239	0.0824239	0.337528	0.0435344	0.0632365
74743951	zinc ion binding	zinc ion binding	17.1966	6.13605	2.80255	2.90154	0.00853498	127	0.835855	0.782833	0.188899	0.0506479	0.150275	0.155708	0.154649	0.396221	0.203254	0	0	0.0647324	0.248441	1	0.382298	0.21633	0	0.0645198	0	0.0904903	0	0.108755	0.209735	0	0	0.0481567	0.0932216	0.0623599	0	0.288643	0.122056	0	0.131665	0.0730675	0.0594001	0.420673	0	0	0.106907	0	0
28381347	ACOT7; acyl-CoA thioesterase 7 [KO:K17360] [EC:3.1.2.2]	Fatty acid elongation	227.137	81.0296	2.80314	5.19859	3.75569e-05	1369	0.385402	0.551303	0.160446	0.163881	0.595652	0.109162	0.233519	1	0.328835	0.0630788	0.368912	0.806401	0.27332	0.485355	0.715694	0.501652	0.328096	0.647177	0.100638	0.33672	0.515827	0.439873	0.152694	0	0.0864521	0.22594	0.0980321	0.131156	0.0266591	0.342453	0.0987341	0.0117256	0.213014	0.177319	0.192201	0.521782	0.0760135	0.154866	0.25079	0.0736171	0.106934
161784306	cellular ion homeostasis	cellular ion homeostasis	7.79584	2.77518	2.80913	3.21407	0.0041652	130	0.0425133	0.0468429	0.0960781	0.0515211	0.0382165	0.0527974	0	0.403051	0.275678	0	0.955118	0.263394	0	0.610344	1	0.330089	0.0557551	0.721953	0.0486749	0.0460252	0.412786	0.442519	0.0533376	0	0.0418136	0	0	0	0	0.195746	0.0620801	0	0.200902	0.222982	0.120848	0.356604	0.27311	0.0486869	0.163125	0.0771459	0
51338652	40S ribosomal protein S28	40S	629.45	223.906	2.81122	5.45127	2.08193e-05	736	0.563835	0.822746	0.67156	0.258546	1	0.283877	0.639078	0.0577891	0.444672	0.426496	0.317905	0.448461	0.489178	0.753563	0.15931	0.460132	0.659514	0	0.488527	0.544421	0.486161	0.356895	0.076475	0.109063	0	0.333625	0.441885	0.181905	0.0300419	0	0.467302	0.105708	0.360064	0.293067	0.238248	0.434602	0	0.157065	0.116943	0.193569	0.0602511
131616	GART; phosphoribosylglycinamide formyltransferase, phosphoribosylglycinamide synthetase, phosphoribosylaminoimidazole synthetase [KO:K11787] [EC:6.3.3.1 2.1.2.2 6.3.4.13]	Purine metabolism	152.38	53.5949	2.84318	7.23813	3.94134e-07	2530	0.463084	0.921922	0.416241	0.484676	0.534543	0.535895	0.759431	0.279384	0.597163	0.14728	0.396899	0.888433	0.750778	0.520448	0.866465	0.513004	0.565915	0.373704	0.385601	0.592491	1	0.650457	0.171656	0.122402	0.269137	0.418391	0.311056	0.0942244	0.186735	0.0848036	0.245898	0.136888	0.149207	0.156405	0.261777	0.300157	0.152126	0.192848	0.390372	0.152787	0.110966
206729879	anatomical structure morphogenesis	anatomical structure morphogenesis	10.8589	3.80022	2.85743	3.66624	0.00143892	17	0.571974	0.630226	0	0.693165	0	0.710337	0	0	0	0	0.91787	0.885926	0.680032	0.912398	0.747446	0.493448	0.75013	0	0	0.619224	0.793375	0	0	0	0	0.659071	0	0	0	0	0	0	0.90098	1	0	0	0	0	0.73156	0	0
110815902	LPCAT1; lysophosphatidylcholine acyltransferase 1 [KO:K13510] [EC:2.3.1.67 2.3.1.23]	LPCAT1; lysophosphatidylcholine acyltransferase 1 [KO:K13510] [EC:2.3.1.67 2.3.1.23]	11.302	3.93941	2.86896	3.00661	0.00671946	97	0.669584	0.210793	0.0540439	0	0.601911	0.178191	0	0.816179	0	0.0743652	0.0767505	0	0.056863	0.152586	1	0.247567	0.0627245	0	0	0.0517783	0.0663405	0.186688	0	0.0855745	0	0	0.213365	0	0	0.660643	0	0	0.0753383	0.0836181	0	0	0.307249	0	0	0	0
12643299	AP1G2; adaptor-related protein complex 1, gamma 2 subunit [KO:K12391]	Lysosome	16.3359	5.67582	2.87815	2.98655	0.00703463	211	0.306095	0.53963	0.415057	0.148381	0.13758	0.304113	0	0.638434	0.148866	0.0475937	0.147361	0.0474109	0.109177	0.732413	1	0.660179	0.200718	0.236276	0.0700918	0.198829	0	0.0398267	0	0	0.0602115	0.246894	0.20483	0	0	0.211406	0.134093	0	0.096433	0	0.130516	0.102702	0.0983197	0.105164	0.391499	0	0.0403413
148841515	adipose tissue development	adipose tissue development	5.1164	1.7764	2.8802	3.09005	0.00554874	39	0	0.116221	0.238377	0	0.094818	0.261988	0	1	0	0	0	0.490124	0	0.168256	0.827024	0.545984	0	0	0	0.228384	0.146307	0.13724	0	0	0	0	0	0.157387	0	0.485661	0	0	0.166151	0	0	0	0.508205	0	0	0	0
1170328	HMOX2; heme oxygenase (decycling) 2 [KO:K00510] [EC:1.14.99.3]	Mineral absorption	72.7613	25.0904	2.89997	5.41319	2.27469e-05	394	0.546599	0	0.401469	0.298086	0.66333	0.577	0.640497	0	0.57597	0.0849888	0.17543	0.0846623	0.584877	0.523152	1	0.825224	0.609323	0.506305	0.406783	0.384639	0.530724	0.391156	0.308596	0	0.215041	0.535357	0.304807	0.244678	0.0538785	0	0.119726	0.0473954	0	0	0.0776883	0.229246	0.0438927	0.219091	0.349553	0.0495938	0.0720381
311033469	anterior/posterior pattern specification	anterior/posterior pattern specification	16.0127	5.51879	2.90149	2.90886	0.00839453	83	0.439494	0.193701	0.198647	0.426092	0.553105	0.982457	0.216839	1	0.28499	0	0	0.408437	0.209009	0.420641	0.229729	0.758311	0.461108	0	0	0.0951599	0	0	0.110279	0	0	0.506417	0.196064	0.131156	0.173284	0	0	0	0	0	0	0.737301	0	0	0.224847	0	0
223634720	V-type proton ATPase 116 kDa subunit a isoform 3	V0 motor--a3	19.9007	6.84782	2.90614	4.22528	0.000379134	266	0.200605	0.580218	0.396689	0.334276	0.0450826	0.0934247	0.0618596	0.285279	0.121953	0.0389892	0.12072	0.388395	0.238504	1	0.655368	0.605724	0.16443	0.232271	0.02871	0.217177	0.591293	0.0652529	0.157301	0	0.172641	0.231152	0.111866	0	0	0.288643	0.0732335	0	0	0	0	0.420673	0.281906	0.0861512	0.16036	0.045503	0.033048
6647852	endoplasmic reticulum	endoplasmic reticulum	14.2191	4.86714	2.92146	3.35332	0.00301014	35	0.156723	0.172684	0.53128	0.189929	0.140883	0	0.386622	0.297165	0.508135	0	0.502998	0	0	1	0.409605	0.540825	0	0	0	0	0.217387	0.407831	0.393252	0	0.154143	0	0	0	0	0	0	0	0	0.274003	0	0.788762	0	0	0	0	0
212276499	gene expression	gene expression	8.81279	2.98221	2.95512	3.16531	0.00466374	83	1	0.826382	0.564989	0.403961	0.674199	0.51746	0.102788	0.632041	0.135094	0.129572	0	0	0.198153	0	0.217797	0.143785	0.218579	0	0	0.180435	0	0.108427	0.418204	0	0.163924	0.67216	0.278821	0	0.164284	0	0	0	0	0	0	0	0	0	0.213168	0	0
20981706	CTPS1; CTP synthase 1 [KO:K01937] [EC:6.3.4.2]	Pyrimidine metabolism	36.3221	12.2608	2.96245	3.57487	0.00178673	350	0.349823	0.457722	0.494116	0.158979	0.530664	0.27153	0.242715	0.746221	0.425331	0	0.0701719	0.0338649	0.103978	0.348768	1	0.452694	0.172044	0.168768	0.0250328	0.11835	0.758178	0.398267	0.164585	0.0391198	0.193537	0.100773	0.195076	0.815593	0	0.151004	0	0.0379163	0.0344404	0	0	0.0366793	0.105343	0.075117	0.111857	0	0.0576305
23503055	DCTD; dCMP deaminase [KO:K01493] [EC:3.5.4.12]	Pyrimidine metabolism	55.0181	18.4318	2.98496	5.42517	2.21219e-05	164	0.412987	0.520054	1	0.214497	0.583389	0.586161	0.0727719	0.223736	0.765149	0	0.0946768	0.182764	0.280577	0.847011	0.69388	0.508983	0.0773747	0.0910816	0.405295	0.574847	0.654683	0.230292	0.222059	0.211123	0.348163	0.271928	0.197399	0.0880326	0	0	0.516914	0	0	0	0	0.197953	0	0.135132	0	0.21412	0.155511
129018	OAT; ornithine aminotransferase [KO:K00819] [EC:2.6.1.13]	Arginine and proline metabolism	163.089	53.7587	3.03372	4.66686	0.000132084	1135	0.45624	0.11382	0.223726	0.250374	0.673231	0.384865	0.488428	0.718185	0.879176	0.307849	0.0276282	1	0.286569	0.23344	0.708698	0.690662	0.598348	0.916978	0.0985595	0.32618	0.0597021	0.179207	0.151201	0.0154023	0.118533	0.22814	0.230417	0.0513786	0.067882	0.138725	0.263976	0.119428	0.203398	0.0752508	0.207995	0.158856	0.0829512	0.147876	0.220202	0.203072	0.0453807
417215	MVK; mevalonate kinase [KO:K00869] [EC:2.7.1.36]	MVK; mevalonate kinase [KO:K00869] [EC:2.7.1.36]	7.31803	2.40873	3.03813	3.16805	0.00463432	53	0.111243	0.122572	0.754213	0.269627	1	0.276307	0	0.21093	0	0	0	0.172303	0.132259	0.532356	0.290741	0.767764	0	0	0.127366	0.120433	0	0.144741	0.139567	0	0.109412	0.256365	0.620339	0	0.219306	0	0	0	0	0	0	0	0	0.127397	0	0	0
187608866	Ceroid-lipofuscinosis neuronal protein 5	Ceroid-lipofuscinosis neuronal protein 5	8.3522	2.73325	3.05578	2.8634	0.00930363	53	0.518612	1	0.146505	0.157124	0.582746	0.805083	0.639687	0	0.210184	0	0	0	0.616588	0	0.169428	0.111853	0.340073	0	0.445332	0.140363	0	0.168694	0.162664	0	0.127519	0.149396	0.2892	0	0	0	0.189326	0	0	0	0.368552	0	0	0	0.497482	0	0
50400865	brain development	brain development	1.65953	0.538701	3.08061	3.1372	0.00497705	83	0.445822	0.884207	0.403016	0.216114	0.641223	0.996604	0	0.169067	0	0	0	0	0	0.142233	0.699111	1	0.116937	0.55061	0	0.0965301	0	0.116014	0	0	0.263091	0.205484	0.397775	0.665222	0	0	0	0	0	0	0	0.149584	0.286402	0	0	0	0
215273970	DIAPH1 diaphanous-related formin 1 [KO:K05740]	Focal adhesion	61.2605	19.5508	3.13339	6.05544	5.21414e-06	1302	0.765238	0.950812	0.62553	0.305838	0.90744	0.566168	0.2912	0.710057	0.184763	0.0379737	0.130639	0.214358	0.377474	0.272707	1	0.491623	0.21353	0.490146	0.121169	0.23796	0.383928	0.624941	0.296194	0	0.30426	0.253273	0.526603	0.0364414	0.0320978	0.11245	0.0475507	0.0282356	0.128235	0.170794	0.057853	0.068286	0.392233	0.0279691	0.166595	0.162499	0
124015179	SMPD4; sphingomyelin phosphodiesterase 4, neutral membrane (neutral sphingomyelinase-3) [KO:K12353] [EC:3.1.4.12]	SMPD4; sphingomyelin phosphodiesterase 4, neutral membrane (neutral sphingomyelinase-3) [KO:K12353] [EC:3.1.4.12]	3.44904	1.10017	3.135	3.2822	0.00355449	53	0.901552	0.425729	0.291067	0.312164	0.926211	0.479846	0	0	0.20879	0	0	0	0.153125	0.410895	0.168305	1	0	0	0	0.278865	0.178647	0	0.161585	0.460883	0	0.29681	0.574564	0	0	0	0.188071	0	0	0	0	0	0	0.147496	0	0	0
97536050	YBX3 Y box binding protein 3 [KO:K06099]	Tight junction	110.233	35.0719	3.14306	9.2161	7.93237e-09	657	0.785606	0.865614	0.678843	0.644042	0.830832	0.918257	0.342005	0.876238	0.749158	0.10778	0.741584	0.823142	0.549426	0.884596	0.996421	0.817287	1	0.392383	0.264549	0.350207	0.5128	0.661404	0.434837	0.330738	0.522693	0.425992	0.283468	0.275817	0.091103	0.106389	0.0337407	0	0.47316	0.525161	0.0656814	0.310105	0.148436	0.0264615	0.177317	0.125787	0.0913567
118607	CATALYTIC ACTIVITY	CATALYTIC ACTIVITY	125.87	39.9875	3.14773	3.06096	0.00593255	524	0.273463	0.0107612	0.595942	0.224882	0.386296	0.424518	0	1	0.649144	0.0151856	0.0313455	0.0605092	0.0232232	0.763386	0.0382882	0.294899	0.166511	0.226164	0	0.0740132	0	0	0.0367596	0.209695	0.0768463	0.225074	0.0871397	0.0291457	0	0.292296	0.185401	0.016937	0	0.0170751	0.0832872	0.0655379	0	0.100663	0.137406	0.0354453	0
62906870	PSPH; phosphoserine phosphatase [KO:K01079] [EC:3.1.3.3]	Glycine, serine and threonine metabolism	28.1613	8.89735	3.16514	3.64732	0.00150498	108	0.331182	0.547366	0.374229	0.200677	0.744276	0.925418	0.510625	0	0.671111	0.128736	0.132865	0	0	0.132073	0.649175	1	0.217169	0.766921	0.284387	0.358541	0	0.215454	0.207753	0	0.244299	0.286209	0.0923407	0	0.326448	0	0.241805	0	0	0	0.117678	0	0.132972	0.189638	0.211793	0	0
172046607	V-type proton ATPase 116 kDa subunit a isoform 2	V0 motor--a2	9.71221	3.06624	3.16747	4.05787	0.000565791	129	0.884973	0.900093	1	0.329995	0.122389	0.0845425	0.251903	0.903547	0.331074	0	0.655454	0.527203	0.161871	0.760138	0.533754	0.293644	0.267835	0.315283	0.0779413	0.0736984	0.0944254	0.265721	0	0	0.133909	0.470645	0.151846	0	0	0.313441	0	0	0.428929	0.357052	0.096755	0	0.437321	0	0.174137	0	0
1708072	GMPS; guanine monphosphate synthase [KO:K01951] [EC:6.3.5.2]	Purine metabolism	68.2485	21.3105	3.20258	5.0543	5.27309e-05	754	0.167396	0.500634	0.202665	0.260825	0.591162	0.683066	0.353959	0.453433	0.096918	0.130139	0.0959382	0.277798	0.383825	0.534051	1	0.412612	0.376347	0.978329	0.150588	0.323615	0.497554	0.357818	0.0900072	0	0.141121	0.261774	0.333383	0.124888	0.0235719	0.137634	0.0698401	0.0622064	0.0753383	0.0627136	0.0679772	0.240708	0.0768123	0.068466	0.336444	0.108486	0.09455
21263795	39S ribosomal protein L40, mitochondrial	39S (MT)	53.0436	16.424	3.22964	3.63422	0.00155246	170	0.0585991	0.258268	0.331079	0.142031	0.47409	0.509422	0.180699	1	0.0474984	0	0	0.0453819	0.0348349	0.607593	0.536034	0.202216	0.0768513	0.135698	0.0670922	0.0951599	0.0812818	0.114367	0.147038	0	0.0864521	0.168806	0.261419	0.0874372	0	0.337264	0	0	0.046153	0	0.0416436	0.14746	0	0.0671088	0.112423	0	0
302393833	cellular protein modification process	cellular protein modification process	0.863954	0.265565	3.25326	2.89934	0.00857757	16	0.412581	0.4546	0.932416	1	0.370883	0	0	0.782305	0.668848	0	0	0	0	0	0	0.355938	0	0	0	0.893328	0	0	0.517629	0	0.811582	0.475406	0	0	0	0	0	0	0	0	0	0	0	0	0	0	0
22001923	39S ribosomal protein L32, mitochondrial	39S ribosomal protein L32, mitochondrial	13.057	3.99451	3.26873	2.97555	0.0072135	42	0.353989	0.585061	1	0.64349	0.477319	0.659431	0	0	0	0	0	0.548291	0	0.282337	0.925173	0.61078	0.232124	0.273245	0	0.191616	0	0	0.222059	0	0	0.815785	0.197399	0.264098	0	0	0	0	0.278804	0	0	0.296929	0	0	0	0	0
1709292	SLC12A2; solute carrier family 12 (sodium/potassium/chloride transporter), member 2 [KO:K10951]	Salivary secretion	288.548	88.1266	3.27425	4.26448	0.000345207	5576	0.452475	0.668241	0.791149	0.252047	0.305415	0.297725	0.213452	0.803762	0.187884	0.0271541	0.224201	0.595095	0.12458	0.891457	1	0.956027	0.110353	0.286766	0.0472611	0.266411	0.0220218	0.144599	0.260934	0.00852195	0.134289	0.210379	0.16113	0.118447	0.0312987	0.255851	0.081142	0.011013	0.185063	0.272019	0.0880037	0.194431	0.0892425	0.101818	0.129958	0.141167	0.0272011
7531045	ATOX1; antioxidant 1 copper chaperone [KO:K07213]	ATOX1; antioxidant 1 copper chaperone [KO:K07213]	24.646	7.4875	3.29162	3.16839	0.00463061	29	0.7625	0.840155	0	0	0.228479	0	0	0	0.824074	0	0	0	0.302184	0	0	0.877088	1	0	0.582008	0.550326	0.35255	0.330702	0	0	0	0.292869	0	0	0	0	0.742295	0	0	0	0	0	0	0	0.650163	0	0.334975
13124559	Serine/threonine-protein kinase 4;STK4	Ras	11.7914	3.5291	3.3412	4.29622	0.000319969	102	0.327185	0.0721014	0.147885	0.317208	1	0.812666	0.564998	0	0.212164	0	0	0.20271	0.233399	0.104384	0	0.395173	0.600734	0	0.149842	0.283371	0.2723	0.170283	0.0820981	0	0.321801	0.150803	0.510867	0.0976402	0	0	0	0	0	0	0	0	0	0.0749397	0.418473	0	0
13633907	28S ribosomal protein S15, mitochondrial	28S (MT)	32.248	9.61489	3.35397	3.79161	0.00106812	136	0.287669	0.581103	0.704295	0.406724	0.517189	0.595428	0.0591379	1	0.0777246	0	0	0.148522	0	0.611842	0.125307	0.454987	0	0.0740173	0.164681	0.207622	0	0.187146	0.30076	0	0.235778	0.386718	0.26736	0.0715395	0	0.220755	0	0.0831454	0.0755231	0	0	0.0804329	0	0.0549072	0	0	0
50403731	CAD; carbamoyl-phosphate synthetase 2, aspartate transcarbamylase, and dihydroorotase [KO:K11540] [EC:3.5.2.32.1.3.2 6.3.5.5]	Pyrimidine metabolism	79.8858	23.7646	3.36154	4.11345	0.000495395	2881	0.202563	0.597936	0.336273	0.157594	0.258524	0.642886	0.262192	0.284507	0.0689194	0.0738791	0.0361179	0.286634	0.172447	0.526571	1	0.798255	0.150867	0.335882	0.117392	0.270736	0.232409	0.126899	0.0815752	0.0313214	0.071329	0.16425	0.200814	0.104481	0.0345104	0.138174	0.109553	0.0477052	0.0590888	0.0568385	0.0959679	0.218158	0.0763102	0.114557	0.134338	0.0589939	0.0197752
51316251	CERS6; ceramide synthase 6 [KO:K04710] [EC:2.3.1.24]	Sphingolipid metabolism	32.6935	9.6997	3.37057	4.97871	6.30295e-05	195	0.577545	1	0.652613	0.199976	0.185419	0.358628	0.407073	0.469327	0.468137	0.0641432	0.463405	0.19169	0	0.723866	0.377363	0.498254	0	0.509495	0.0944644	0.178644	0.343329	0.322053	0.465811	0	0.121723	0.047535	0	0.0615549	0	0.284917	0	0	0.25993	0.0721242	0.0586333	0.553656	0	0.0472439	0.15829	0	0
27923980	Casein kinase I isoform delta	Casein kinase I isoform delta	7.81773	2.31312	3.37973	2.8654	0.0092617	50	0.301367	0.332059	0.0851345	0.0913053	0.270909	0.187135	0	1	0	0	0.241808	0.116696	0.0895754	0.120183	0.196911	0.32499	0.0988089	0	0	0.163131	0	0.196058	0	0	0	0.173629	0.0840276	0.224838	0	0.17345	0	0	0.118679	0.131722	0	0.126395	0	0	0.0963628	0	0
74762148	MAP kinase-activated protein kinase 3;MAPKAPK3;ortholog	p38target	6.13642	1.80776	3.39448	3.47324	0.00227117	42	1	0.220369	0.225996	0.727129	0.359573	0.745143	0.493384	0	0	0	0	0	0.951137	0.319035	0.261356	0.86271	0.262295	0	0.457974	0.433043	0	0	0	0	0.196708	0.691364	0	0.298425	0	0	0	0	0	0	0	0	0	0.458087	0.511604	0	0
9910736	GDA; guanine deaminase [KO:K01487] [EC:3.5.4.3]	Purine metabolism	18.7168	5.49117	3.40854	3.23446	0.00397247	137	0.738349	0.871655	0.357565	0.319569	0.853362	0.720468	0.0650517	1	0	0	0.0846327	0	0	0.673026	0	0.272992	0.0691662	0.244257	0.120766	0.399671	0	0.205861	0	0	0.0518713	0.12154	0.235277	0	0.103971	0.364245	0.231038	0	0	0	0.149917	0.176952	0.0847008	0.0603979	0.202362	0.0957023	0
317373455	extracellular region	extracellular region	7.26556	2.13094	3.40955	3.46749	0.00230213	104	1	0.777771	0.93057	0.570297	0.105757	0.292213	0	0	0.286082	0	0.0943965	0.0911113	0.279746	0.187667	0	0.0507477	0	0.090812	0	0.254731	0.489558	0.0765366	0.442804	0	0.231422	0.406685	0.065605	0	0	0	0.171794	0	0	0	0.167212	0	0	0	0.150472	0	0
317373456	CEACAM-5	CEAMs(6)	192.581	56.4377	3.41227	5.43553	2.15954e-05	2084	0.750027	0.279644	0.214019	0.459063	0.228146	0.620975	0.570028	0.237024	0.251775	0.223814	0.279624	0.340299	0.603489	0.114808	0.643514	0.218953	0.129165	1	0.125774	0.184542	0.44136	0.0788587	0.0807923	0.0677766	0.0931418	0.170228	0.109843	0.0678263	0.156822	0.113369	0.0497831	0.0591223	0.202875	0.211927	0.113062	0.120742	0.146008	0.0173524	0.179262	0.261206	0.0349465
37999483	Ribosomal protein S6 kinase alpha-4;RPS6KA4;ortholog	p38target	3.70979	1.08366	3.42339	4.19467	0.000407937	47	0.470168	0.172684	0.354187	0.379859	0.845299	0.583904	0	0.594331	0.508135	0	0	0	0.186331	1	0.204802	0.540825	0.411076	0	0.538312	0	0.217387	0	0	0	0.308287	0.180587	0.349581	0.467699	0	0.360804	0	0	0	0	0	0	0	0.179482	0.20045	0	0
1703012	NT5C2; 5'-nucleotidase, cytosolic II [KO:K01081] [EC:3.1.3.5]	Purine metabolism	42.1821	12.0094	3.51242	5.20687	3.68347e-05	356	0.292996	0.145276	0.165539	0.177538	0.276553	0.145549	0.415608	1	0.166244	0.0227784	0	0.136146	0.156757	0.280427	0.51689	0.366517	0.172916	0.339246	0.0670922	0.26962	0.203205	0.0953058	0.0551394	0.0524239	0.0576347	0.0675222	0.114371	0.0437186	0	0.404717	0.0855695	0	0	0	0.0624654	0.0983068	0.070584	0.0167772	0.13116	0.0531679	0.0193074
8488997	NSDHL; NAD(P) dependent steroid dehydrogenase-like [KO:K07748] [EC:1.1.1.170]	Steroid biosynthesis	90.2431	25.6666	3.51598	4.87082	8.13609e-05	495	0.171104	0.0538656	0.0966719	0.0740564	0.43946	0.288386	0.0753749	0.486651	0.376446	0.0190031	0.235352	0.473253	0.188898	0.389915	0.351364	0.379576	0.288513	1	0.0279861	0.0793879	0.593338	0.333941	0.030667	0.0218675	0.0240411	0.056331	0.0817842	0.0182363	0.048188	0.140683	0.124927	0	0.134762	0.106838	0.0868538	0.18453	0.0981422	0.027993	0.140685	0.110889	0
3914303	PEX3; peroxisomal biogenesis factor 3 [KO:K13336]	Peroxisome	8.07182	2.29012	3.52462	3.75112	0.00117615	43	0	0.168635	0.172941	0	0.275159	0.570212	0.188778	0.290197	0.74433	0	0.736805	0.948217	0	0	1	0.528143	0.200718	0.945103	0	0	0.424579	0	0	0	0	0	0.170692	0.228366	0	0.352343	0	0	0.241082	0.802734	0	0	0.245799	0	0	0	0
108935939	TfR	Epithelial Cell Surface and Extracellular Molecules	280.931	79.4726	3.53494	6.32769	2.83248e-06	3349	0.723345	0.321276	0.193253	0.220851	0.50154	0.337743	0.746972	0.191379	0.586318	0.148217	0.436417	0.273582	1	0.295174	0.787712	0.40635	0.264739	0.761782	0.199021	0.355126	0.291668	0.302776	0.0949727	0.0401313	0.0716955	0.155068	0.215755	0.071118	0.187924	0.0709999	0.13101	0.0583451	0.158989	0.0931329	0.191273	0.0987728	0.0900554	0.0963241	0.311974	0.172979	0.0628157
118574371	transferase activity	transferase activity	6.54294	1.81138	3.61213	2.85095	0.00956844	32	0.175797	0	0.0993236	0	0.395075	0.109162	0.10842	1	0	0	0	0.136146	0	0.140214	0	0.379155	0	0	0	0	0.365768	0	0	0	0	0.101283	0.0980321	0	0	0.404717	0	0	0	0	0	0	0	0.201326	0	0	0
74733289	ADI1; acireductone dioxygenase 1 [KO:K08967] [EC:1.13.11.541.13.11.53]	Cysteine and methionine metabolism	54.3446	15.0052	3.62172	3.90319	0.000818672	165	0.329609	0.226986	0.558677	0.0998618	1	0.869854	0.15246	0	0.133585	0	0.0661171	0.31908	0	0.460061	0.161523	0.568714	0.432274	0.0636065	0.141518	0.223023	0.342896	0.107215	0.155074	0.0737186	0.121569	0.237375	0.321657	0.0614772	0	0	0.240656	0.0714507	0	0	0	0.138239	0.0661703	0.0471843	0	0	0
1730573	1-phosphatidylinositol 4,5-bisphosphate phosphodiesterase beta-3	Phospholipase C-beta	34.3268	9.41127	3.64742	4.00828	0.000636989	676	0.449201	1	0.321127	0.255525	0.38732	0.216315	0.169614	0.625769	0.208061	0.0427621	0.0735563	0.127793	0.0653957	0.424083	0.598988	0.221446	0.0480912	0.0707632	0.115457	0.337439	0.0890113	0.214702	0.103513	0.0164026	0.126231	0.306336	0.194261	0	0.0361453	0.16884	0.12048	0	0.0577622	0.0160276	0.0521185	0.123035	0.0441693	0.0524932	0.0820761	0.0166354	0.024164
325511390	NCF1; neutrophil cytosolic factor 1 [KO:K08011]	Phagosome	30.2533	8.24844	3.66777	3.23192	0.00399596	183	0.684891	0.158872	0.122197	0.131054	0.129615	0.179067	0.0889248	0.273397	0.87655	0.224192	0.115692	0	0.814281	0.115002	0.141316	0.124392	0.756394	0.0556493	0.288899	0.0780493	1	0.281408	0	0	0.248175	0.207679	0.120608	0	0	0	0	0	0	0.0630219	0	0.0604728	0.173677	0	0.691565	0.130824	0
190352222	calcium ion transport	calcium ion transport	11.5757	3.14271	3.68336	3.15992	0.00472228	18	0.430415	0.47425	0.24318	0	0.773829	0.267267	0	0	0	0	0	1	0	0	0.281229	0.185662	0	0	0	0	0	0	0	0	0	0	0.240018	0	0	0	0	0	0	0.752508	0	0	0	0	0	0	0
130225	1-phosphatidylinositol 4,5-bisphosphate phosphodiesterase gamma-1;PLCG1	TCR/Zap70/LAT/PLC/RasGRPs	3.7349	1.00687	3.70943	3.36645	0.00291898	79	0.469709	0.073935	0.303292	0.243956	0.180958	1	0.165533	0.381696	0.217559	0	0	0.41573	0	0.214076	0.350747	0.636778	0.0880016	0	0	0.217933	0	0.0873069	0.084186	0	0.131994	0.0773189	0.523859	0.30037	0	0.154479	0	0	0	0	0	0	0	0	0	0	0.088435
209572633	Inositol 1,4,5-trisphosphate receptor type 3	IP3 channel	18.9917	5.10549	3.71986	4.11214	0.000496942	839	0.637033	0.356193	0.698346	0.207405	1	0.838366	0.211098	0.901412	0.0770681	0	0.122062	0.103088	0.0791294	0.637007	0.372745	0.877679	0	0.117427	0.043544	0.0926405	0.145071	0.012371	0.131217	0	0.0841632	0.273894	0.625641	0.156057	0	0.284557	0.041652	0	0.104839	0.0997383	0.0405411	0.0319014	0	0.0108887	0.0364823	0.0172534	0.0250617
118992	folic acid metabolic process	folic acid metabolic process	24.0854	6.46811	3.72371	2.86627	0.00924356	81	0.327185	0.937318	0.29577	0.39651	1	0.162533	0.080714	0	0	0	0	0	0.0777995	0.313151	0.171024	0.451626	0.0858191	0	0.0749212	0.141685	0	0.0851416	0.246294	0	0.0643601	0.150803	0.291924	0.0976402	0	0	0	0	0	0	0.0930059	0	0	0.0749397	0	0	0
74734700	small GTPase mediated signal transduction	small GTPase mediated signal transduction	8.69728	2.32692	3.73769	3.85329	0.000922152	31	0.353989	0.585061	1	0.428993	0.318212	0.21981	0	0	0	0.275203	0	0	0	0.282337	0.231293	0.61078	0	0	0.405295	0.191616	0	0	0.444119	0.316685	0.348163	0	0	0	0	0	0	0	0	0	0	0	0	0.202697	0	0	0
108884815	NCF4; neutrophil cytosolic factor 4, 40kDa [KO:K08012]	Phagosome	20.1132	5.38036	3.73827	3.18727	0.00443249	105	0.600782	0.19859	0.067887	0.145615	0.162019	0.223834	0	0.797408	0.584367	0.0934134	0	0	0.285713	0	0.392545	0.36281	0.630328	0	0.550285	0.0650411	1	0.234507	0.150749	0.107494	0.236358	0.138453	0	0	0.118439	0	0	0	0	0.105036	0	0.302364	0.0964873	0.0688026	0.307362	0	0.079179
47606455	60S ribosomal protein L37a	60S	397.865	106.036	3.75218	3.48928	0.00218694	603	0.465225	1	0.301628	0.0739407	0.363359	0.0852441	0.0940716	0.0578442	0.148365	0.059292	0.19582	0.212631	0.136012	0.0729949	0.169428	0.236865	0.170037	0.0353221	0.052392	0.132107	0.126945	0.168694	0.172233	0.0682293	0.0225034	0.0615158	0.153106	0.113799	0	0.0175579	0.0556841	0.0264521	0.084095	0.200008	0.0325193	0	0	0.0174683	0.0195091	0	0.0201028
23503074	TK1; thymidine kinase 1, soluble [KO:K00857] [EC:2.7.1.21]	TK1; thymidine kinase 1, soluble [KO:K00857] [EC:2.7.1.21]	10.6401	2.83065	3.75889	3.2538	0.00379766	37	0.0956548	0	0	0	0.171974	0.237588	0	0.181373	0	0	0	0.296318	0	0.152586	1	0.412612	0.250898	0.147672	0	0	0.398043	0.373376	0	0	0	0	0	0	0	0.220214	0	0	0	0	0	0	0.307249	0	0	0	0
85700404	phospholipid translocation	phospholipid translocation	2.01885	0.532526	3.79109	2.8445	0.00970863	38	0	0.19716	0.303292	0	0.241278	1	0.220711	0	0	0	0	0	0	0.57087	0	0.540296	0	0	0	0	0.1241	0	0	0	0.175992	0	0	0.667489	0	0	0	0	0	0	0	0	0	0	0	0	0
20141815	PSAT1; phosphoserine aminotransferase 1 [KO:K00831] [EC:2.6.1.52]	Glycine, serine and threonine metabolism	90.5948	23.8363	3.80071	5.27972	3.10566e-05	521	0.573053	0.34626	0.334213	0.179219	0.631457	0.505061	0.273615	0.525764	0.928993	0.229941	0.118658	0.200425	0.593403	0.294877	0.652229	0.717646	0.0727302	0.114152	0.296307	0.460291	1	0.625352	0.0463845	0.0330751	0.0727254	0.191704	0.0824668	0.0551656	0.255099	0.0851142	0.107974	0.0961727	0.0291187	0	0.0262736	0.0620234	0.475015	0.06351	0.0472865	0.100634	0.511618
68565944	dGTP catabolic process	dGTP catabolic process	11.867	3.08073	3.85202	3.28189	0.00355698	32	0.956548	0.632379	0.648527	0.231845	0	0.237588	0	0	0.620275	0	0	0	0.227452	0	1	0.330089	0.501796	0	0.219037	0.207113	0	0	0.480039	0	0.188161	0	0	0	0	0	0.27936	0	0	0	0	0	0	0	0.244687	0	0
74745508	peroxisome degradation	peroxisome degradation	10.33	2.68102	3.85303	2.93123	0.00797905	96	0.412987	0.585061	1	0.214497	0.901602	0.21981	0	0	0	0	0	0	0.0701442	0.282337	0.462587	0.254492	0.0773747	0.182163	0.0675491	0.191616	0.0818353	0.0767639	0.14804	0	0	0.407892	0.328999	0	0	0	0	0	0	0	0.0838543	0.0989763	0	0	0.0754592	0	0.0777557
229462861	Ephrin type-A receptor 2	Receptor	6.51704	1.68248	3.87347	5.07689	4.99967e-05	102	0.504656	0.39718	0.651715	0.262108	0.712882	0.0895336	0.622473	0.136699	0.467493	0.224192	0	0	0.0857138	0.345006	0.0942109	0.373176	0.0945492	0.111299	0.330171	0.468296	1	0.187606	0	0	0.212722	0.0830717	0.16081	0	0.568506	0	0.21055	0.125024	0	0	0	0.120946	0	0.165126	0.0922086	0	0
30923147	B cell differentiation	B cell differentiation	1.43202	0.367127	3.90061	3.02136	0.00649649	19	0.442486	0	1	0	0.198883	0.549526	0	0	0	0	0	0.342682	0	0.352921	0	0.381738	0	0	0	0	0.306883	0.287864	0.555149	0	0.435204	0	0	0	0	0	0	0	0	0	0	0	0	0	0	0	0
13432172	ACSL4; acyl-CoA synthetase long-chain family member 4 [KO:K01897] [EC:6.2.1.3]	Peroxisome	47.1299	11.9996	3.92763	4.02764	0.000608187	536	0.147567	0.150089	0.153921	0.110052	1	0.747156	0.112011	0.451994	0.202422	0.0529494	0.109296	0.492296	0.107967	0.27161	0.459845	0.665918	0.193531	0.105145	0.0389896	0.110601	0.0629809	0.192003	0.0427245	0.101551	0.0781516	0.104639	0.13926	0.203251	0	0.104531	0.0331516	0.0196854	0	0	0.0484011	0.114259	0.0911529	0.051999	0.0871107	0.0617955	0.0299206
1346669	NCF2; neutrophil cytosolic factor 2 [KO:K08010]	Phagosome	7.71958	1.94026	3.97863	4.07511	0.000542953	65	1	0.440737	0	0.363565	0.26968	0.248381	0	0.568837	0.162113	0.155487	0	0.309778	0.475568	0.159517	0	0.086271	0.655738	0	0.572467	0.324782	0.416125	0.130112	0.125461	0	0.196708	0.345682	0.111529	0.298425	0	0	0	0	0	0	0	0	0	0	0.383703	0	0.131793
131775	CD82 antigen	CD82 antigen	21.6861	5.44056	3.98601	3.18867	0.00441808	78	0.389471	0.0429136	0.0440094	0	0.0350108	0	0	0	0.441968	0	1	0.301624	0.046305	0.372765	0.0508954	0.0336001	0.102156	0.240507	0.0445919	0	0.324137	0.050675	0.0488635	0	0	0	0	0	0	0	0.0568726	0	0.30675	0.136185	0	0.130677	0.0625503	0	0	0.141349	0
13432102	ASNS; asparagine synthetase (glutamine-hydrolyzing) [KO:K01953] [EC:6.3.5.4]	ASNS; asparagine synthetase (glutamine-hydrolyzing) [KO:K01953] [EC:6.3.5.4]	36.2005	9.05041	3.99988	2.90766	0.00841734	273	0.0696556	0.0657853	0.0224884	0.0482368	0.0983961	0.0494318	0.0859174	1	0.161315	0	0.0159684	0.107889	0.141969	0.0158733	0.312085	0.120185	0.0391507	0.168983	0	0.0430913	0.303657	0.284838	0.0124844	0	0	0.011466	0.0443919	0.0148478	0.0196171	0.206177	0.0145307	0.0517698	0	0	0	0	0.207757	0	0.0127272	0.0361141	0.0786869
313104070	AMACR; alpha-methylacyl-CoA racemase [KO:K01796] [EC:5.1.99.4]	Peroxisome	48.8948	12.1961	4.00905	2.97213	0.00726997	291	1	0	0.0991209	0.3827	0.20502	0.217878	0.476072	0.266122	0.0284409	0.736515	0	0.0271735	0.0625748	0.615681	0.275112	0.408652	0.069025	0.162506	0.0602597	0	0	0.0228267	0.0440215	0	0.0345102	0.363876	0.0391328	0	0.0345861	0.0807782	0.0512369	0	0.0276353	0	0.0997406	0.176591	0	0.0200915	0.0448775	0	0
74733203	Transmembrane protein 70, mitochondrial	TMEM70	36.8413	9.18557	4.01078	4.1939	0.00040869	147	0.352158	0.711375	0.530574	0.284516	0.791416	0.291564	0.434373	0.779023	0	0	0.094187	1	0.139563	0.84263	0.766989	0.658255	0	0.906105	0.0671996	0.127083	0	0	0.441821	0.210031	0.057727	0.405782	0.196378	0.0875772	0	0	0	0	0	0.20523	0	0.196929	0.0942627	0	0	0.106506	0
288558835	Afadin;MLLT4	Ras/MLLT4(AF6)	22.7247	5.59273	4.06325	3.31712	0.00327615	628	0.0832981	0.458907	0.502	0.0672983	0.332797	1	0.114161	0.94766	0.135037	0.0863448	0	0.0716776	0.0440155	0.398625	0.459599	0.407218	0.109243	0.0571537	0.0211935	0.0701394	0.333786	0.289016	0.0580593	0	0.127442	0.138641	0.144513	0.0828607	0.0364921	0	0.094606	0.0642022	0.0874747	0.0485442	0.131546	0.0621076	0	0.0423975	0.0473507	0	0.0243958
57012635	positive regulation of delayed rectifier potassium channel activity	positive regulation of delayed rectifier potassium channel activity	8.53396	2.0802	4.10247	3.02749	0.00640598	75	0.628318	1	0.236662	0.169211	0.502058	0.606909	0.258335	0.132374	0.113176	0	0	0	0.0830023	0.111364	0.0912305	0.602285	0.0915582	0	0.0799315	0	0	0	0.175177	0	0	0.321775	0.233585	0.416679	0	0	0	0	0	0	0	0	0	0	0	0	0
261260101	Protein scribble homolog	YAP inhibitor	16.7558	4.03291	4.15477	3.96423	0.000707664	430	0.0653036	0.575634	0.553437	0.11871	0.469628	0.263578	0.201373	0.495294	0.105865	0	0.0785964	0.126435	0.0776408	0.963577	0.640031	1	0.342576	0.0756119	0.0373842	0.335816	0.158517	0.276146	0.061448	0	0.0321144	0.150495	0.109248	0.0730808	0.032185	0	0.214559	0	0.0257167	0.0570861	0.11602	0.219109	0.0262199	0.11218	0.104405	0.0296255	0.0215164
1706745	CAMP; cathelicidin antimicrobial peptide [KO:K13916]	Salivary secretion	95.302	22.3859	4.25724	3.6908	0.00135745	237	0.724133	0.295511	0.0606115	0.0650047	0.28931	0.299768	0	0	1	0	0.860774	0.166164	0.510185	0	0.105143	0.0231377	0.633122	0.331235	0.368482	0.0580706	0.818426	0.174479	0.134593	0.239934	0.0263783	0	0.0598233	0	0	0	0.0783272	0	0	0.140669	0.076238	0	0.25844	0	0.343027	0.048668	0.10604
158563848	pseudouridine synthesis	pseudouridine synthesis	3.09731	0.72222	4.2886	2.94478	0.00773697	25	0.402607	0.44361	0.454938	0.243956	0.361917	1	0.2483	0.763393	0	0	0	0	0	0.642229	0.52612	0	0	0	0	0.217933	0	0	0	0	0	0.231957	0.224511	0	0	0.463437	0	0	0.317096	0	0	0	0	0	0	0	0
74750237	39S ribosomal protein L55, mitochondrial	39S (MT)	42.6497	9.85192	4.32907	3.20958	0.00420889	89	0.0643966	0.709549	0.2183	0.078041	0.405217	0.319898	0.158861	0.244207	0	0	0	0.29923	0.0765624	0.308171	0.757371	1	0.253364	0.198831	0	0.139432	0.0893233	0.167576	0	0	0.0633367	0.148405	0.502744	0	0	0.148252	0	0	0	0	0	0.216065	0	0	0.0823638	0	0
134973	Stathmin;STMN1;ortholog	ERK kinase target	133.787	29.8098	4.48803	6.40772	2.37145e-06	294	0.243791	0.46049	0.747727	0.295446	0.438303	0.216261	0.21479	0.462257	0.564595	0.0541517	0.44711	0.539437	0.703917	1	0.81921	0.811238	0.822152	0.698964	0.23925	0.452451	0.28985	0.317202	0.131084	0.124628	0.102762	0.240783	0.0776847	0.0519666	0.0686588	0	0.0508566	0.0603972	0.438883	0.304448	0	0.0584268	0.0559337	0.0398848	0.0890888	0.189596	0.1377
296434442	UGT8; UDP glycosyltransferase 8 [KO:K04628] [EC:2.4.1.45]	Sphingolipid metabolism	6.80635	1.5138	4.4962	3.6988	0.00133191	57	0	0.264787	0.271548	0.194154	0.43205	0	0	0.455662	0	0	0	0	0.38095	0.12778	0.418715	0.552854	0.105055	0.123665	0	0.173443	1	0.104225	0.1005	0	0	0	0.178678	0	0	0	0	0	0	0	0.113852	0.134384	0	0	0	0	0
296439301	ABCC1; ATP-binding cassette, sub-family C (CFTR/MRP), member 1 [KO:K05665]	Vitamin digestion and absorption	30.9587	6.82885	4.53351	3.89605	0.000832739	715	0.647137	1	0.383461	0.114769	0.113509	0.0980101	0.0681405	0.433957	0.10235	0.0613543	0.455921	0.574515	0.0281486	0.579093	0.113443	0.47659	0.0207001	0.158386	0.0361429	0.205052	0.0766272	0.0924151	0.178223	0.0141205	0.0853823	0.0818428	0.0704139	0.105981	0	0.145349	0.0345726	0	0.0994515	0.0965838	0.0224336	0.0397188	0.0253493	0.0903796	0.0908445	0.0143209	0.010401
67461056	methyltransferase activity	methyltransferase activity	3.94909	0.860741	4.58801	3.0109	0.0066539	38	0.301367	0.415074	0	0.0913053	0	0.0935673	0	1	0	0	0	0.350089	0.0895754	0.120183	0.196911	0.129996	0.197618	0	0	0.163131	0	0.0980288	0	0	0	0	0.168055	0	0	0.3469	0	0	0	0	0	0	0	0	0.192726	0	0
12231019	DNMT1; DNA (cytosine-5-)-methyltransferase 1 [KO:K00558] [EC:2.1.1.37]	Cysteine and methionine metabolism	15.2068	3.2764	4.64131	4.62228	0.00014688	350	0.161043	0.256308	0.0404389	0.021685	0.482556	1	0.0441422	0.644643	0.203055	0	0.229717	0.748314	0.0850966	0.114174	0.818409	0.478548	0.0469342	0.497237	0.0204871	0.0581155	0.47158	0.442355	0.0448992	0	0.0703967	0.0618552	0.0598696	0.186897	0	0.411944	0	0	0.0845589	0.15642	0	0.0600374	0.0862133	0.0204921	0	0.0974112	0
2495720	activation of mitophagy in response to mitochondrial depolarization	activation of mitophagy in response to mitochondrial depolarization	4.53153	0.975365	4.64599	3.11555	0.00523202	60	0.40226	0.620519	1	0	0.506247	0.299741	0	0	0.260846	0	0	0	0.0956512	0.25667	0.525667	0.347034	0.105511	0	0	0	0	0.104678	0.100936	0	0.316512	0.185406	0	0	0	0	0	0	0	0	0	0.134968	0	0	0.102899	0	0
74749064	39S ribosomal protein L14, mitochondrial	39S (MT)	49.5895	10.6164	4.67101	3.87554	0.000874499	114	0.417161	0.612862	0.628511	0.421292	1	0.431729	0.0857586	0	0.225424	0	0.223145	0.538448	0.082662	0.88726	0.545139	0.959705	0.0911828	0.214672	0	0.150541	0.289319	0	0	0	0.0683826	0.480684	0.0775423	0	0	0.160063	0	0	0.10952	0.121556	0	0.116639	0	0	0	0	0
332278135	PEX16; peroxisomal biogenesis factor 16 [KO:K13335]	Peroxisome	10.7676	2.28937	4.70329	3.63141	0.00156285	52	0.690184	0	0	0.139404	0.413619	1	0.141886	0.872449	0.18648	0	0	0.71268	0	0.183494	0.7516	0.297714	0.30172	0.177585	0	0	0.478671	0.149669	0	0	0	0.265094	0	0.17164	0	0.264821	0.167974	0	0	0	0	0	0	0	0.147125	0	0
162416224	mitochondrial tRNA methylation	mitochondrial tRNA methylation	2.21093	0.463883	4.76613	2.93673	0.00787991	16	0	0	0.297971	0.319569	0.47409	0.654971	0	1	0	0	0	0	0.627028	0	0	0.68248	0	0	0	0.28548	0	0	0	0	0	0.30385	0	0	0	0.607076	0	0	0	0	0	0	0	0	0	0	0
597439632	TJP3 tight junction protein 3 [KO:K06097]	Tight junction	7.41111	1.55179	4.77584	2.84037	0.00979916	112	0	0.303523	0.407049	0.256796	0.285724	1	0	0	0	0	0	0	0	0	0	0	0	0	0	0	0	0	0	0	0.0416822	0.317415	0.0708982	0	0.0417739	0	0	0	0	0	0	0	0	0	0	0	0
74757248	B7-H3	B7-H2/H3	6.26576	1.30366	4.80628	3.45087	0.002394	48	0.415436	0.343309	0	0	0	0.257966	0	0	0.168369	0.161487	1	0.482599	0.493921	0	0.135721	0.268801	0.136209	0.481014	0	0.224877	0.720305	0.135133	0	0	0	0.119674	0.231665	0	0	0	0.15166	0	0.1636	0	0	0	0	0	0.132837	0	0
45645212	GIT1; G protein-coupled receptor kinase interacting ArfGAP 1 [KO:K05737]	Endocytosis	5.48125	1.12435	4.87502	4.19596	0.00040668	70	0.884973	0.609438	1	0.402181	0.596648	0.274763	0.136447	0	0.179332	0	0	0.171341	0.13152	0.352921	0.289117	0.858909	0.145078	0	0.379964	0.35928	0	0.431797	0.277574	0	0.217602	0.382399	0.123375	0	0	0	0	0	0	0	0	0	0	0	0.141486	0	0
74748004	peptidyl-L-cysteine S-palmitoylation	peptidyl-L-cysteine S-palmitoylation	24.271	4.97824	4.8754	3.33792	0.0031206	141	1	0.905085	0.161425	0.086563	0.224733	0.798367	0.132156	0	0.173692	0	0.0573121	0.0553176	0.0849229	0.455764	0.140012	0.184866	0	0.165408	0.0817811	0.231987	0	0	0.224038	0	0	0.123458	0.0398316	0.426321	0	0	0	0	0	0	0.0507608	0	0.0573582	0	0.0913578	0	0
308153596	GTP binding	GTP binding	2.14972	0.435666	4.93432	3.12633	0.00510353	18	0.268405	0.29574	0.303292	0	0.965112	1	0	0.508928	0	0	0	0.41573	0	0	0	0.231556	0.352006	0	0.307306	0	0	0	0	0	0	0	0.598696	0	0	0	0	0	0	0	0	0	0	0	0.343292	0	0
317373570	mitochondrial translation	mitochondrial translation	4.22309	0.843649	5.00575	2.92257	0.00813754	19	0.940336	0	0.354187	0.759718	0.281766	0.778539	0	0	0	0	0	0	0	1	0.81921	0.811238	0	0	0	0	0	0	0.786505	0	0	0.361175	0	0	0	0	0	0	0	0	0	0	0	0	0	0	0
60390642	PYCR2; pyrroline-5-carboxylate reductase family, member 2 [KO:K00286] [EC:1.5.1.2]	Arginine and proline metabolism	77.0567	15.3141	5.03176	5.39035	2.39887e-05	381	0.393321	0.19502	1	0.262162	0.830888	0.561738	0.412374	0	0.318812	0.183468	0.126236	0.274145	0.0701442	0.658787	0.513985	0.475051	0.0773747	0.333966	0.112582	0.212906	0.327341	0.230292	0.0986931	0	0.116054	0.294589	0.1316	0.0293442	0.0387699	0	0.0574348	0.0341047	0.0619564	0	0.0559029	0.16496	0	0.0675658	0.0503062	0.0356867	0.0777557
116242678	Nuclear factor NF-kappa-B p100 subunit;NFKB2;ortholog	Transcriptional factor	10.3711	2.04732	5.06568	5.53448	1.71656e-05	139	0.710535	0.939477	0.7226	0.172217	0.383234	0.52945	0.350566	0.943082	0.34556	0.110479	0	0.220108	0.506862	0.340028	0.835663	0.367791	0.0931849	0.438771	0.0813516	1	0.98557	0.277348	0	0	0.209652	0.163746	0.396225	0.212041	0	0.163578	0	0	0	0.124225	0	0	0.456456	0	0	0	0.187287
20455356	UCK2; uridine-cytidine kinase 2 [KO:K00876] [EC:2.7.1.48]	Pyrimidine metabolism	9.78806	1.91665	5.10686	3.37498	0.00286117	40	0.360469	0.19859	0.407322	0.218423	0.648075	0.223834	0.222312	0	0	0	0	0	0.428569	0.862516	0.942109	0.77745	0	0	0	0.195123	1	0.703521	0	0	0.177268	0.207679	0	0	0	0	0	0	0	0	0.256168	0	0	0	0.230522	0	0.237537
585126	FDFT1; farnesyl-diphosphate farnesyltransferase 1 [KO:K00801] [EC:2.5.1.21]	Steroid biosynthesis	46.663	9.00155	5.18389	4.25664	0.00035174	300	0.84896	0.580606	0.0661591	0.177386	1	0.0727123	0.0361089	0	0.996612	0	0.845603	0.090686	0.417661	0.700468	0.573831	0.934449	0.0767855	0.0903881	0.0335174	0.475392	0.609092	0.266628	0.183641	0	0	0.134929	0.326494	0	0.057712	0	0	0.0507676	0.0461135	0.0511815	0	0.196445	0	0.0335257	0.299539	0	0
60416434	PYCR1; pyrroline-5-carboxylate reductase 1 [KO:K00286] [EC:1.5.1.2]	Arginine and proline metabolism	149.949	28.1349	5.32965	5.76554	1.00821e-05	718	0.326043	0.205284	1	0.270943	0.561059	0.381776	0.425141	0.05299	0.317134	0.202781	0.119592	0.245288	0.0886032	0.505235	0.486933	0.393792	0.109954	0.589634	0.106656	0.141191	0.232585	0.19393	0.070124	0.0166676	0.0824597	0.203946	0.155842	0.0138999	0.055094	0	0.040809	0.0161549	0.0440217	0.0162866	0.0397205	0.093767	0.029922	0.0746779	0.0714877	0.0676168	0.0368316
119876	FCGR3A; Fc fragment of IgG, low affinity IIIa, receptor (CD16a) [KO:K06463]	Phagosome	22.8857	4.28862	5.33637	3.99852	0.000652019	82	0.616854	0.169919	0.087129	0	0.0693138	0.0957593	0.285324	0	1	0.119891	0.742418	0.71658	0.641717	0.122999	0.201524	0.266083	0.505618	0.238075	0.176564	0.834764	0.106953	0	0	0	0.0758378	0	0	0	0	0	0.112595	0	0.121459	0.404424	0	0	0.495343	0	0	0	0.101622
74751545	endodermal cell fate commitment	endodermal cell fate commitment	2.89774	0.541343	5.35288	2.88134	0.00893399	33	1	0.612135	0.251106	0.134654	0.0998814	0	0.137051	0	0	0	0	0	0.264205	0	0	0.191713	0	0	0.127215	0.24058	0	0.289138	0.278803	0	0.218565	0.12803	0	0	0	0	0	0	0	0	0	0	0	0	0	0	0
6919940	PEX14; peroxisomal biogenesis factor 14 [KO:K13343]	Peroxisome	7.49822	1.39478	5.37592	3.13894	0.00495706	47	1	0.550921	0.564989	0	0.786566	0.155238	0.308365	0	0	0	0	0.580834	0.148615	0	0.653391	0.323516	0	0	0	0.270652	0.173385	0	0	0	0.122943	0.288068	0.418232	0	0	0	0	0	0.196901	0	0	0	0	0	0	0	0
67477390	OCRL; oculocerebrorenal syndrome of Lowe [KO:K01099] [EC:3.1.3.36]	Inositol phosphate metabolism	4.05053	0.740843	5.46746	3.66842	0.00143151	55	0.210752	0.116108	0.119073	0.383111	0.757809	0.261734	0.129977	0.799224	0.512485	0	0	0.489649	0	0.672373	0.137704	1	0	0.16268	0	0.114081	0	0.137107	0	0	0	0.485689	0.235049	0	0	0.242595	0	0	0	0	0	0	0	0	0.134777	0	0
41019474	CD46	CD46/CD74	8.08266	1.46882	5.50282	3.29841	0.00342252	47	0.331865	0.731326	1	0	0.0994414	0.137382	0.545789	0.209752	0.358664	0	0	0.171341	0.263041	0	0.578233	0.286303	0	0.341556	0	0.11976	0.153441	0.143932	0	0	0	0	0.246749	0	0	0	0	0	0	0.386806	0	0	0.177662	0	0	0	0
1711552	Signal transducer and activator of transcription 2;STAT2;	STAT/activating transcription	11.2429	2.0035	5.61164	4.27797	0.000334248	139	0.120395	0.0884374	0.181391	0.0486347	0.252529	0.0996792	0.544508	0	0.195175	0.124798	0.257603	0.435116	0.333993	0.384101	0.471989	0.657816	1	0.185866	0.22974	0.173787	0	0.208864	0	0.0718049	0.0394711	0.0462425	0.0447582	0.0598813	0.0791158	0.18478	0.0586022	0	0	0	0.0570391	0.201976	0	0.0459594	0.0513286	0	0
46577700	Serine/threonine-protein kinase 3;STK3;ortholog	MAPKKKK	6.27545	1.07431	5.8414	3.28075	0.00356646	48	0	0	0.130872	0.140358	0.72879	0.863011	1	0	0	0	0	0.17939	0.137699	0.18475	0	0.299753	0.455678	0.178801	0.132604	0.376157	0.160649	0.602775	0	0	0.227824	0.133454	0.258341	0	0	0	0	0	0	0	0	0	0.186008	0	0.148133	0	0
37999904	SCARB1; scavenger receptor class B, member 1 [KO:K13885]	Phagosome	5.1132	0.82544	6.19452	4.10061	0.000510843	43	0.525687	0.463379	0.237606	0	0.283534	0.261141	0.129683	0	0.511324	0	0.168718	0.162846	1	0	0.137392	0.272109	0.137885	0	0	0.341468	0	0	0	0	0	0	0.117258	0	0	0	0	0.182328	0	0	0.448296	0	0	0	0	0	0
731046	USP8; ubiquitin specific peptidase 8 [KO:K11839] [EC:3.1.2.15]	Endocytosis	6.1807	0.994101	6.21738	4.50291	0.000195258	100	0.805215	0.532332	0.36395	0.13011	0.193022	1	0.19864	0.814285	0.0870238	0.166933	0	0	0.0638224	0.342522	0	0.185244	0	0	0.184384	0.290577	0.22338	0.209537	0.269395	0	0	0.12371	0	0.240296	0	0.123583	0	0.0930931	0	0	0	0	0	0	0	0	0
425906049	NPC1L1; NPC1-like 1 [KO:K14461]	Fat digestion and absorption	1.71723	0.274392	6.2583	2.88409	0.00887873	29	0.124631	0.274647	0	0	0	0	0.153727	0.708946	0.202043	0	1	0.772158	0.296352	0	0.162865	0	0.16345	0.384811	0	0.134926	0	0.16216	0	0	0	0	0	0	0	0	0	0	0	0.217896	0	0	0	0	0.318808	0	0
317373313	TJP2 tight junction protein 2 [KO:K06098]	Tight junction	44.9365	7.08982	6.33816	4.22036	0.000383622	809	0.456565	0.621969	0.60033	0.171021	0.686523	1	0.12287	0.755522	0.0672864	0.0129072	0.0266425	0.0128576	0.0296083	0.423738	0.726805	0.580082	0.0217736	0.153785	0.0475216	0.179739	0.0921154	0.140411	0.145807	0.0445583	0.0898102	0.258261	0.222196	0.061932	0	0.0382216	0	0.0143958	0.0261522	0.0290264	0.023597	0.0278524	0.0266639	0.00950666	0.0212346	0	0
37077418	E3 ubiquitin-protein ligase DTX3L	Deltex(5)	13.3544	2.09353	6.37887	4.45365	0.00021963	145	0.170053	0.562115	0.288234	0	0.573248	0.739164	0.157315	0.241831	0	0	0	0.0658484	0.20218	0.406896	1	0.293413	0.557551	0	0	0.276151	0.471755	0.553149	0	0	0.0418136	0.0489869	0.0948288	0	0	0	0	0	0	0	0.181273	0.142642	0.0682776	0	0.0543748	0	0.0560296
52783289	60S ribosomal protein L7-like 1	60S	46.9961	7.32526	6.41563	5.58255	1.53597e-05	167	0.373916	0.370797	0.25351	0.0906283	0.2689	0.557241	0.092242	0.921686	0.303083	0	0.240015	0.347493	0.355645	0.29823	0.390901	1	0.0980762	0.11545	0	0.161922	0.363056	0.145953	0.0938238	0	0.0367762	0.129256	0.125107	0.0557928	0	0.258246	0.0546011	0	0	0.0653728	0	0	0	0.128464	0.0478241	0	0
215273892	Cortactin	Matrix Remodeling Molecules	105.131	16.2283	6.47822	4.58376	0.000161005	792	0.279208	0.280297	0.406643	0.0676734	0.340229	0.231166	0.0612251	1	0.0603509	0.0482367	0.0597408	0.163375	0.0442608	0.46518	0.470269	0.337225	0.162744	0.526829	0.0710388	0.141061	0.206551	0.177605	0.0233531	0.0888122	0.0427175	0.0786436	0.0207597	0.0462903	0.0122318	0.0142841	0.0271809	0.01076	0.0195472	0	0	0.0728627	0.109613	0.0284225	0.0238073	0.0675545	0.0408863
20455169	P4HA2; prolyl 4-hydroxylase, alpha polypeptide II [KO:K00472] [EC:1.14.11.2]	Arginine and proline metabolism	33.5745	5.07211	6.61945	3.93408	0.000760494	244	0.0359861	0.0594766	0.0609953	0.109027	0.372015	0.0893827	0.3551	0.272936	0.0583382	0.195838	0.606358	0.167216	0.064177	0.0574042	0.23513	0.263888	0.165182	1	0.0412018	0.233753	0.274537	0.327757	0	0	0.0176969	0.0414659	0.0602022	0	0.0354717	0.0414233	0	0	0.0283429	0	0	0.0301855	0.11559	0.0618179	0	0	0.213423
1171955	Phosphatidylinositol 4,5-bisphosphate 3-kinase catalytic subunit beta isoform;PIK3CB;	JAK target	1.41358	0.21085	6.70416	2.98722	0.00702393	22	0	0	0.236124	0.506479	0.751377	0.259513	0.515497	0.792441	0	0	0	0	0	1	0.27307	0.36055	0	0	0.23925	0	0	0	0.262168	0	0	0.240783	0.233054	0	0	0	0	0	0	0	0	0	0	0	0	0	0
73917782	CHMP7; charged multivesicular body protein 7 [KO:K15053]	Endocytosis	2.35524	0.350059	6.72811	3.3955	0.00272669	16	0.884973	0.487551	1	0	0.795531	0	0	0.839008	0	0	0	0	0.526081	0	0.578233	0.381737	0.58031	0.683112	0	0	0.613765	0	0	0	0.435204	0	0	0.660245	0	0	0	0	0	0	0	0	0	0	0	0	0
269849650	INPPL1; inositol polyphosphate phosphatase-like 1 [KO:K15909] [EC:3.1.3.86]	Inositol phosphate metabolism	5.00688	0.717175	6.9814	2.86612	0.00924659	92	0.114786	0.168635	0.432351	0.0463689	0.103185	0.142553	0	0	0.24811	0	0	0	0.0909808	0.305172	1	0.396107	0.100359	0.118138	0	0.289959	0.106145	0.0995669	0	0	0	0.132265	0	0.0570915	0	0	0	0	0	0	0	0	0	0	0.0489374	0	0
2498340	MSMO1; methylsterol monooxygenase 1 [KO:K07750] [EC:1.14.13.72]	Steroid biosynthesis	28.0639	3.96299	7.08149	4.20967	0.00039356	123	0.641787	0.471432	0.290082	0.207405	1	0.106272	0.211098	0.811271	0.0693613	0	0.27464	0.265082	0.0508689	0.273003	0.223647	0.369117	0	0.0660529	0	0.0463202	0.0593474	0.0556695	0.161039	0.0765539	0.0420816	0.0986019	0.190873	0.0638417	0	0	0	0	0	0	0	0.0717781	0	0	0	0	0
25014074	IMPDH1; IMP (inosine 5'-monophosphate) dehydrogenase 1 [KO:K00088] [EC:1.1.1.205]	Purine metabolism	13.8691	1.95311	7.10105	4.6687	0.000131507	107	0.618207	0.596021	0	0.187299	0.83359	0.479846	0.85785	0.439573	0.125274	0.120154	0.372023	0.119692	0.643124	0.123268	0.504914	1	0	0.238598	0.0884758	0.501957	0.750316	0	0.0969512	0	0.0760041	0	0	0	0	0	0.225685	0	0.243452	0	0	0.129639	0.124107	0.0884977	0.0988366	0	0
30580350	CA13; carbonic anhydrase XIII [KO:K01672] [EC:4.2.1.1]	Nitrogen metabolis	10.9962	1.54451	7.11954	3.92928	0.000769259	43	0.720938	0.99295	0.610983	0.218423	0.972112	0.223834	0.444624	0.341746	0	0	0	0	0	0.287505	0.706582	0.15549	0	0.83474	0.206357	0.390247	1	0	0	0	0	0.207679	0.402026	0	0	0	0	0	0	0	0	0	0	0	0.230522	0	0
2507090	P4HA1; prolyl 4-hydroxylase, alpha polypeptide I [KO:K00472] [EC:1.14.11.2]	Arginine and proline metabolism	48.1109	6.69015	7.19131	7.28896	3.54187e-07	367	0.591424	0.744751	0.0636473	0.273043	0.708868	0.384734	0.660022	0.213602	0.22828	0.569267	0.677916	0.0872431	0.334837	0.314475	0.73606	0.631711	0.406287	1	0.322449	0.884198	0.546903	0.91609	0.0706674	0	0.0830987	0.227161	0.0942296	0.0840456	0.055521	0.0648364	0.0411252	0.0976804	0.0443628	0	0	0.0472468	0.226154	0	0.0720417	0	0.222702
400979	RRM2; ribonucleotide reductase M2 [KO:K10808] [EC:1.17.4.1]	Purine metabolism	28.1432	3.86123	7.28867	5.28668	3.0555e-05	161	0.386379	0.14191	0.0485111	0.104055	0.73325	0.639795	0.476583	0.65122	0.0695967	0.066752	0	0.265982	0.408333	0.136965	0.448812	1	0.56303	0.265108	0.0491532	0.18591	0.416842	0.279293	0.0538618	0	0	0.0989366	0.0478804	0	0	0.19767	0	0	0	0	0.061018	0.144044	0	0.0491654	0.219637	0.077904	0.0565803
17380162	3-phosphoinositide-dependent protein kinase 1;PDPK1;ortholog	activating AKT	4.19862	0.555307	7.56091	3.83383	0.000965921	37	0.333729	0.245145	0.251404	0	1	0.276307	0	0	0.360679	0	0	0	0	0.177452	0.436111	0.287911	0.437678	0	0.127366	0.120433	0	0	0	0	0.109412	0	0.248135	0	0	0	0	0	0	0	0	0	0.17866	0	0	0	0
6166005	KCNQ1; potassium voltage-gated channel, KQT-like subfamily, member 1 [KO:K04926]	Gastric acid secretion	10.172	1.34272	7.57571	3.52558	0.00200744	100	1	0.330553	0.225996	0.0605941	0.26968	0.248381	0.246692	0.47403	0	0.23323	0.080237	0	0.059446	0.558311	0.849408	0.388219	0.131148	0.15438	0.0572468	0	0	0	0.0627306	0	0	0.0576137	0.111529	0	0	0	0.0730126	0	0.0787606	0	0	0	0	0.0572609	0.191851	0	0
3182958	PDE7A; phosphodiesterase 7A [KO:K18436] [EC:3.1.4.53]	Purine metabolism	4.39696	0.567668	7.74566	2.99161	0.00695386	31	0.113446	1	0.128192	0.412451	0	0.14089	0.419794	0	0.183911	0.352787	0.182052	0	0.269757	0	0	0	0.297564	0	0.129889	0.122818	0	0	0	0	0.223158	0.261442	0	0	0	0	0	0	0	0	0	0	0	0	0	0	0
13124442	Prominin-1	Markers	6.47424	0.816705	7.92726	3.17086	0.00460425	90	1	0.262344	0.0538085	0.346252	0.556482	0.35483	0.411153	0	0.0771966	0	0	0	0	0.0759607	0.186683	0.492977	0	0.294058	0	0.0515528	0	0	0.0597434	0	0	0.219481	0.106218	0	0	0	0	0	0	0	0	0	0	0	0.0609052	0	0
132608	RRM1; ribonucleotide reductase M1 [KO:K10807] [EC:1.17.4.1]	Purine metabolism	19.5473	2.34357	8.34082	4.74796	0.00010891	236	0.74162	0.510718	0.139669	0.0748964	1	0.19188	0.533609	0.644509	0.100189	0	0.0495878	0	0.55108	0.295753	0.888375	0.746437	0.243154	0.0477049	0.0707589	0.434896	0.042862	0.160823	0.116306	0	0.0607846	0.142425	0.275706	0	0	0	0	0	0	0	0.0439195	0	0	0.0353882	0.118567	0	0
20141421	DHCR24; 24-dehydrocholesterol reductase [KO:K09828] [EC:1.3.1.72]	Steroid biosynthesis	9.3173	1.09589	8.50206	3.89902	0.000826856	64	0.197772	0.145276	0.223478	0.239676	0.177784	0.163743	0.406573	1	0	0	0.211582	0.408437	0	0.210321	0.51689	0.398113	0	0.305321	0	0	0	0.343101	0	0	0	0.151925	0.147048	0.0983668	0	0	0	0	0	0	0	0	0	0.0754974	0	0	0
158564077	INPP5D; inositol polyphosphate-5-phosphatase, 145kDa [KO:K03084] [EC:3.1.3.86]	Inositol phosphate metabolism	13.2406	1.54172	8.58821	4.12988	0.000476303	230	0.45676	0.629098	1	0.138385	0.128311	0.673613	0.352122	0.324777	0.647909	0.0887751	0	0.088434	0.101822	0.364306	0.858024	0.911244	0.0374394	0.0440718	0.032685	0.0618115	0.0395977	0.0371438	0.0716321	0	0.196544	0.0986836	0.0955159	0	0	0	0.0416866	0.0495069	0	0	0	0	0.0458482	0	0.0365125	0	0
6136501	LPGAT1; lysophosphatidylglycerol acyltransferase 1 [KO:K13514] [EC:2.3.1.-]	Glycerophospholipid metabolism	8.43606	0.904645	9.32527	2.92463	0.0080996	45	0.268668	0.394706	0	0	0.322019	0.11122	0	0	0.145182	0	0	0	0	1	0.70218	0.618086	0.469801	0.138257	0	0.193908	0	0	0	0	0	0.103193	0	0	0	0	0	0	0	0	0	0	0	0	0.229086	0	0
67473227	cellular response to insulin stimulus	cellular response to insulin stimulus	8.59619	0.914959	9.39516	2.93957	0.00782918	161	0.255312	0.129837	0.0887683	0	0.406053	1	0.436039	0.148955	0.0955139	0	0	0	0	0.0626564	0.538952	0.169431	0.0257566	0	0	0.0637853	0	0	0	0	0	0	0.0219035	0.175826	0	0.0452134	0	0	0	0	0.0279135	0	0	0	0.025119	0.0356382	0
12643354	SLC25A17; solute carrier family 25 (mitochondrial carrier [KO:K13354]	Peroxisome	7.03666	0.742109	9.48197	3.66247	0.00145188	26	0.395544	0.581103	0	0	0.118523	0.163743	0	1	0.213743	0	0	0.408437	0	0.630962	0.344593	0	0	0.407095	0	0	0.182884	0	0.165418	0	0	0	0	0	0	0.303538	0	0	0	0	0	0	0	0	0	0	0
68052729	AGPAT6; 1-acylglycerol-3-phosphate O-acyltransferase 6 [KO:K13506] [EC:2.3.1.15]	Glycerolipid metabolism	11.1865	1.0402	10.7541	3.23387	0.00397787	77	0.386379	0.79064	0.187114	0	0.297711	0	0.0680834	0.10466	0	0	0.0885769	0.0854943	0.0656249	0.616342	0.216392	1	0.0723896	0	0	0.119514	0.153126	0.143636	0	0	0	0	0.0615605	0	0	0	0	0	0	0	0	0.185199	0	0	0.0705975	0	0
76803655	Ephrin type-B receptor 3	Receptor/RTK	21.0159	1.91552	10.9714	3.2713	0.00364598	269	0.131977	0.127241	0.838863	0.0999629	0.177958	0.122927	0.264531	0.844575	0.40116	0	0	0	0.0588413	1	0.905443	0.298877	0	0.0254683	0.0188881	0.0178599	0.0457657	0.0214648	0.041395	0	0.0649025	0.0380184	0.055197	0	0.0325226	0.113938	0	0.0286092	0	0	0	0.0276758	0	0.0377856	0	0	0
205830913	GK; glycerol kinase [KO:K00864] [EC:2.7.1.30]	Glycerolipid metabolism	13.1347	1.14298	11.4916	3.57285	0.00179529	103	0.287577	0	0.649911	0	0.620429	1	0.0709428	0	0.186479	0	0.0922971	0.53451	0	0.183494	0.82676	0.893143	0.22629	0.799132	0	0.0622666	0.159557	0	0	0.102909	0	0	0.064146	0	0	0.132411	0	0	0.0905988	0	0	0.0964886	0	0	0	0	0
71658783	ACE2; angiotensin I converting enzyme 2 [KO:K09708] [EC:3.4.17.23]	Protein digestion and absorption	2.41881	0.210416	11.4954	2.97565	0.00721175	27	0.483129	0	0	0.195165	0.144767	1	0.19864	0	0	0	0	0.997752	0.574402	0	0	0.555733	0	0.745856	0	0	0	0	0	0	0	0.185565	0	0.240296	0	0	0	0	0	0	0	0	0	0	0	0	0
85687559	SLC4A2; solute carrier family 4 (anion exchanger), member 2 [KO:K13855]	Salivary secretion	2.65324	0.224668	11.8096	3.66766	0.00143409	49	1	0.489708	0	0	0.898933	0.827937	0	0	0.360251	0	0	0	0.264205	0	0.145198	0.191713	0.291439	0	0	0.481159	0.616481	0.144569	0.139401	0	0	0	0	0.165792	0	0	0	0	0	0	0	0	0.178448	0	0	0	0
218512158	INPP4B; inositol polyphosphate-4-phosphatase, type II, 105kDa [KO:K01109] [EC:3.1.3.66]	Inositol phosphate metabolism	2.14157	0.180753	11.8481	3.02502	0.00644231	30	0	0.798243	0.32745	0	0.390745	0.539827	0	0	0	0	0	0	0	0.462257	0.568028	1	0	0.223685	0.165892	0	0	0	0	0	0	0	0.161596	0.216197	0	0	0	0	0	0	0	0	0	0	0	0	0
27923731	ARFGAP1; ADP-ribosylation factor GTPase activating protein 1 [KO:K12492]	Endocytosis	13.7216	1.12477	12.1995	4.76017	0.000105794	79	0.484217	0.266766	0.638347	0.195605	0.943103	0.501126	0	0.153022	0.13083	0.125482	0	1	0	0.51494	0.738227	0.487362	0.21168	0.249179	0.0923995	0.174739	0.111941	0	0.101251	0	0.238124	0	0	0	0	0	0	0	0	0	0	0	0.129611	0	0	0	0.106361
229462745	SLC5A6; solute carrier family 5 (sodium/multivitamin and iodide cotransporter), member 6 [KO:K14386]	Vitamin digestion and absorption	15.6389	1.23029	12.7115	3.53799	0.00194947	143	1	0.734562	0.282495	0	0.149822	0.25873	0.359759	0.0790051	0.270188	0	0	0.968057	0.198153	0.132931	0.653391	0.970549	0.0546448	0.257301	0	0.0902173	0	0	0	0	0	0.144034	0	0.310859	0	0	0	0	0	0	0	0	0	0	0.053292	0	0
12643412	Large neutral amino acids transporter small subunit 1	Recepter essential Aas	38.6592	2.60343	14.8493	5.98509	6.11357e-06	256	1	0.644981	0.137802	0.0591162	0.175401	0.363484	0.150422	0.508716	0.514016	0.265465	0.23484	0.453334	0.318979	0.389067	0.892437	0.294584	0.127949	0.225923	0.0279252	0.0528102	0.372144	0.253877	0	0	0.0479777	0.0281042	0.0272021	0.145573	0	0	0	0	0	0	0.0346659	0	0.156686	0	0.0623907	0	0
296439410	CEACAM-6	CEAMs(6)	79.6451	2.87664	27.6868	4.40859	0.000244595	344	0.674189	0.174788	0.0448129	0.0320407	0.1426	0.0985034	0.114139	0.0501312	0.064291	0.452196	0.190923	0.163803	0.534372	0.0210872	0.621896	0.0798316	0.260054	1	0.332978	0	0.550092	0.0516002	0	0.0236526	0	0.0152324	0	0	0	0	0	0	0.0416467	0.0231119	0.0187888	0	0	0	0.0338155	0.0479767	0
308153585	LMO7 LIM domain 7 [KO:K06084]	Adherens junction	42.3585	1.1208	37.793	3.98045	0.000680784	979	0.455121	0.865177	0.28257	0.0303051	0.692363	1	0.0370137	0.398292	0.040539	0	0.00802584	0.108451	0.0178386	0.11967	0.424817	0.345176	0.0327956	0.262517	0.0057262	0.0487304	0.326051	0.0650735	0	0	0.0147571	0.0691549	0.0167337	0.0223878	0	0	0	0	0	0	0	0.00839031	0	0	0	0	0
21431730	SCD; stearoyl-CoA desaturase (delta-9-desaturase) [KO:K00507] [EC:1.14.19.1]	Biosynthesis of unsaturated fatty acids	12.5701	0.266231	47.2151	3.26257	0.0037209	54	0.410194	0.322835	0	0	0.210707	0.0727746	0.216839	1	0	0	0.188073	0.453819	0	0.280427	0.689187	0.202216	0	0	0	0	0.0812818	0	0	0	0	0	0	0.0874372	0	0	0	0	0	0	0	0	0	0	0	0	0
334302792	Protocadherin Fat 1		2.05321	0.0369191	55.6136	3.13191	0.00503823	139	0.37081	0.245145	0.0279338	0	1	0.337708	0.0914759	0.0468734	0.0400754	0	0	0.0382897	0	0.118301	0.516873	0.255921	0	0	0	0.374679	0.171448	0	0	0	0	0.028485	0	0.0368863	0	0	0	0	0	0	0	0	0	0	0	0	0
6685283	Claudin-1	Epithelial Cell Intracellular Molecules	27.4536	0.452971	60.6079	5.06256	5.17132e-05	73	0.420549	0.463379	0.237606	0	0.25203	0.435235	0.0864551	0	0.113627	0.108983	0.224957	0.75995	1	0.223616	0.457972	0.241875	0.0919234	0.649246	0	0	0.388891	0.182395	0	0	0	0	0	0.104585	0	0	0	0	0	0	0	0	0	0	0	0	0
74735511	39S ribosomal protein L33, mitochondrial	39S (MT)	57.7378	0	1000	3.48777	0.00219472	53	0.742558	1	0.652613	0	0.445006	0.102465	0.101768	0	0	0.128286	0	0.38338	0.0980936	0.394836	0.215636	0.569433	0	0	0	0	0	0	0	0	0	0	0	0	0	0	0	0	0	0	0	0	0	0	0	0	0
12229749	CLDN2 claudin 2 [KO:K06087]	Tight junction	18.9759	0	1000	2.94996	0.00764637	53	0.713091	1	0	0	0	0	0.159922	0.368757	0	0	0.312089	0	0.308294	0.930685	0.0847141	0	0	0	0	0	0.539518	0	0	0	0	0	0	0	0	0	0	0	0	0	0	0	0	0	0	0	0
296452950	STEAP2; STEAP family member 2, metalloreductase [KO:K14738] [EC:1.16.1.-]	Mineral absorption	1.91628	0	1000	3.16227	0.00469667	12	0.647751	0	0.365972	0.392499	0	0	0	0	0	0	0	0	0	0.516637	0.423234	0.558821	0	1	0	0	0	0.842803	0	0	0	0	0	0	0	0	0	0	0	0	0	0	0	0	0	0	0
239938658	Protein kinase C iota type	PKC	4.95483	0	1000	3.49651	0.00214997	38	0.37081	0.136192	0.139669	0	1	0.460511	0	0.468734	0	0	0	0.957241	0	0.197169	0.969136	0.426535	0	0.572458	0	0	0	0	0	0	0	0	0	0	0	0	0	0	0	0	0	0	0	0	0	0	0
57013028	SULT2B1; sulfotransferase family, cytosolic, 2B, member 1 [KO:K01015] [EC:2.8.2.2]	Steroid hormone biosynthesis	25.2578	0	1000	3.78654	0.00108108	116	0.796826	0.125425	0.21438	0	0.375201	0.565476	0.093605	0.791413	0.0615123	0	0	0	0	0.121055	0.297508	0.392817	0	0.527204	0	0	1	0.0987398	0	0	0	0	0	0	0	0	0	0	0	0	0	0	0	0	0	0	0
33516901	GPX7; glutathione peroxidase 7 [KO:K00432] [EC:1.11.1.9]	Arachidonic acid metabolism	4.30904	0	1000	2.89052	0.00875056	12	0	0	0.419007	0	1	0	0	0	0	0	0	0	0	0	0	0.959705	0.486308	0	0	0.802884	0.514344	0.482469	0	0	0	0	0	0	0	0	0	0	0	0	0	0	0	0	0	0	0
116353			0	7.94562	0.001	4.99703	6.0359e-05	50	0	0	0	0	0	0	0	0	0	0	0	0	0	0	0	0	0	0	0	0	0	0	0.315308	0.74945	0.0823945	0.386119	0.186862	1	0.165151	0	0.48932	0.145279	0.131961	0.146463	0.119067	0.140539	0	0.191877	0.107147	0.152017	0.110408
128100			0	7.84098	0.001	3.60987	0.00164467	21	0	0	0	0	0	0	0	0	0	0	0	0	0	0	0	0	0	0	0	0	0	0	0.362938	0	0.142261	1	0	0.431646	0	0	0	0	0.227841	0.505763	0	0	0.232299	0.165646	0.184998	0.262471	0
137119			0	1.40665	0.001	2.89633	0.00863611	9	0	0	0	0	0	0	0	0	0	0	0	0	0	0	0	0	0	0	0	0	0	0	0.429587	0.612646	0	0.394546	0	0	0	0	1	0	0	0	0	0	0	0.78426	0.437941	0	0
2498958			0	9.5022	0.001	2.9986	0.00684369	43	0	0	0	0	0	0	0	0	0	0	0	0	0	0	0	0	0	0	0	0	0	0	0.141423	0	0	0.0649436	0	0	1	0.259507	0	0	0	0	0	0	0.271554	0.451821	0.21626	0.102275	0.371402
52783098			0	4.32821	0.001	3.33742	0.00312428	21	0	0	0	0	0	0	0	0	0	0	0	0	0	0	0	0	0	0	0	0	0	0	1	0	0.783941	0.459215	0.222237	0.891984	0.392833	0	0	0.345564	0	0	0	0	0.640051	0	0	0	0
92090985			0	3.98195	0.001	3.0029	0.00677683	11	0	0	0	0	0	0	0	0	0	0	0	0	0	0	0	0	0	0	0	0	0	0	0	0.453796	0	0.292246	0	0	1	0	0	0	0	0	0	0	0.814661	0.290456	0.324389	0.460237	0.668523
121957117			0	23.9029	0.001	2.85429	0.00949665	45	0	0	0	0	0	0	0	0	0	0	0	0	0	0	0	0	0	0	0	0	0	0	0.49048	0	0.219719	0.0643531	0.0622874	1	0	0.128574	0.0815534	0	0.263921	0	0	0	0.0896949	0.063959	0	0	0.73605
229462840			0.201892	15.8041	0.0127747	3.32294	0.00323187	125	0	0	0.0204674	0.021951	0	0	0	0	0	0	0	0	0	0	0	0	0	0	0	0	0	0	0.249974	0	0.0712601	0.0834851	0.0202013	1	0.0357084	0.125099	0.0793492	0.0628233	0.085596	0.0950032	0.128721	0.0303869	0.232722	0.0414869	0.0463337	0.0328686	0.262591
13626370			0.110599	7.22339	0.0153113	6.27267	3.20186e-06	47	0	0	0	0	0	0	0	0	0	0	0	0	0	0	0	0	0	0	0	0.14511	0	0	0.840823	0	0.395493	0.308895	0	1	0.264242	0.925732	0.391456	0.464892	0.63341	0.703024	0.76203	0.224863	0.645803	0	0	0	0.529956
90110074			0.61123	22.5051	0.0271596	3.84825	0.000933281	33	0	0	0	0.15402	0	0	0	0	0	0	0	0	0	0	0	0	0	0	0	0	0	0	0.159451	0.682191	1	0.146444	0	0.379273	0	0	0	0	0	0	0.180636	0	0.612339	0.145548	0.162551	0	0.502495
127721			0.626018	22.9409	0.0272883	5.13215	4.39001e-05	62	0	0	0	0.210563	0	0	0	0	0	0	0	0	0	0	0	0	0	0	0	0	0	0	0.871947	0	0.170889	0.70072	0	0.518508	0.171265	1	0.253717	0.45197	0.136845	0.911309	0.123475	0	0.279045	0.795919	0.333339	0	0.114494
88984537			0.621508	21.6336	0.0287289	3.73347	0.00122655	86	0	0	0	0	0	0	0	0	0	0	0	0	0	0	0	0	0	0	0.155587	0	0	0	0.227321	0	0.178207	0.156584	0	0.946246	0.178599	0	0.264581	0.235662	0	0	0.064381	0	0.145497	0.415001	0.347613	0.0821977	0.955178
14917042			0.338979	11.6752	0.0290341	5.1269	4.4445e-05	30	0	0	0	0.266595	0	0	0	0	0	0	0	0	0	0	0	0	0	0	0	0	0	0	0.827986	0	0.432728	0.253482	0	0.984733	0	0	0.321233	0	0.346522	0.769212	0	0.738099	0.353302	0.75579	0.281362	0	0.57985
22096351			10.405	327.972	0.0317253	5.22182	3.55661e-05	560	0.0167251	0	0.018899	0.070941	0	0	0	0	0	0.0390079	0	0	0.00994241	0	0	0	0	0.0129101	0	0.0271601	0	0.0217614	0.24131	0.448878	0.131599	0.0674516	0.0373065	0.536553	0.197832	0.0962605	0.158749	0.145023	0.197592	0.175446	0.297143	0.0420874	0.684956	0.306462	0.171133	0.273149	0.914767
115503766			0.99919	29.9352	0.0333785	5.0683	5.10191e-05	554	0	0	0.0655025	0.0702503	0	0.00899884	0	0	0	0	0	0	0	0.0115586	0	0.00625119	0	0	0.00829619	0.00784458	0	0	1	0.375979	0.342084	0.333975	0.452556	0	0.0142848	0.400358	0.148134	0.100528	0.205452	0.342047	0.195676	0.133716	0.186197	0.33193	0.194622	0.0394464	0.0381989
308153468			1.83262	50.8835	0.036016	4.83599	8.8366e-05	223	0	0	0	0.0205248	0	0	0	0	0	0	0	0	0	0	0.022132	0	0.0666346	0	0.0193909	0	0	0.0661085	0.446218	1	0.349809	0.0585457	0.15111	0.151626	0.600991	0.155961	0.370969	0.0881124	0	0.0888307	0.0962864	0	0.217602	0.27154	0.281602	0.122932	0.156246
74710237			0.0694331	1.79105	0.0387666	3.47871	0.00224212	25	0	0	0	0.217322	0	0	0	0	0	0	0	0	0	0	0	0	0	0	0	0	0	0	0.44997	0	0.881875	0.413266	1	0	0	0.412841	0	0	0.282477	0	0.764631	0.601681	0	0.205368	0	0	0
21264511			3.70419	92.5076	0.040042	7.2469	3.86923e-07	296	0	0	0	0.215163	0	0	0	0	0	0.0394367	0	0	0	0	0	0	0.0332635	0	0.0290395	0.0549173	0	0.0330009	0.477319	0	0.823218	0.496836	0.56575	0.264918	0.300011	0.233565	1	0.351881	0.0399528	0.177375	0.82913	0.468051	0.36661	0.34856	0.616362	0.644354	0.233991
585388			1.55149	32.3496	0.0479602	2.95303	0.00759322	52	0	0	0	0	0	0	0	0.114524	0	0	0	0	0	0	0	0	0	0	0	0	0	0.0785869	0.757777	0	0.475242	0.139193	0.26945	0	0	0	0.617388	0	0	0.105598	0.171692	0	0	0.138341	0.0772513	0	0
296452902			0.949146	17.9941	0.0527475	4.44554	0.000223927	351	0	0	0	0.234959	0	0	0	0	0	0.0334951	0	0	0	0	0	0	0	0	0	0	0	0	1	0	0.211876	0.397159	0.120128	0.241077	0.0424684	0.396751	0.0786424	0.0373582	0.220567	0.546111	0.107163	0.0722789	0.51896	0.234369	0.275526	0.117273	0.0141956
189037075			5.25705	96.8245	0.0542946	4.23601	0.00036953	245	0.0178366	0	0.0403099	0.0648475	0	0	0.0220007	0	0	0.0277335	0	0	0	0	0.0233085	0.0153878	0	0.0826086	0.0204217	0.01931	0	0	0.089512	0	0.228059	0.0411053	0.159143	0.825046	0.0351632	0.328504	0.208367	0.123728	0.140482	0.0935528	0.101405	0.239383	0.945321	0.224694	0.114066	0.0971005	0.470149
37537904			0.385817	6.573	0.0586973	3.53855	0.00194688	47	0	0	0.11375	0.24399	0	0	0	0	0	0	0	0	0	0	0	0	0	0	0	0	0	0	0	0	0.594053	0.579971	0.449083	0	0	0	0	0	0	0	0.286153	0.506634	0.80836	0	0.772513	0.182671	0
74735594			5.90878	94.4933	0.0625312	3.85947	0.00090866	445	0.00957408	0	0.0108185	0.034808	0	0	0	0	0.0310416	0	0	0.0148292	0	0.0152723	0.0750674	0.0412983	0.0125562	0.0147805	0.0219234	0.0310949	0	0.0622852	0.228223	0.856515	0.169497	0.0661918	0.0533892	1	0.0188744	0.0220412	0.097864	0.0166033	0.150812	0.0836933	0.0680384	0.0321233	0.768813	0.241217	0.134699	0.156361	0.529956
41393531			4.08197	63.2528	0.0645343	5.34271	2.68065e-05	194	0	0	0	0.361651	0	0	0	0	0	0.0773341	0	0	0	0	0	0	0	0	0	0	0	0	0.655205	0	0.220132	0.401173	0.0832062	0.333961	0.147078	0.515264	0.181571	0.215633	0.50925	1	0.176728	0.250318	0.71891	0.170879	0.190842	0.451271	0.0655499
74752929			0.383575	5.89973	0.0650157	3.1934	0.00436988	13	0	0.332753	0	0	0	0	0	0	0	0	0	0	0	0	0	0	0	0	0	0	0	0	0.757777	0.540344	0.297026	0	0.336812	0.901233	0	0	0.440991	0	0	0	0	0	0	0	0.386257	0	0
37999795			1.36985	20.4951	0.066838	4.73446	0.000112459	97	0	0	0	0.112886	0	0	0	0	0	0	0	0	0	0	0	0.241083	0	0	0	0.0504223	0	0	0.467466	1	0.412274	0.214668	0	0.625458	0.550908	0.107223	0.272044	0.0807697	0	0	0.0661969	0	0.0748005	0.373368	0.178709	0.169032	0.429677
22256936			3.96545	58.8895	0.0673371	3.35283	0.00301357	644	0.0174074	0.0143852	0.03934	0.0369175	0.0117361	0	0	0	0	0.0135331	0	0	0.00517401	0.00694196	0.0113739	0.00750878	0.0114147	0.00671841	0.0149478	0.0235568	0.0120728	0.0169869	0.240235	0.093438	0.145528	0.0902615	0.131046	1	0	0	0.114387	0.0830165	0.0342755	0.0304339	0.0309265	0.0803081	0.181719	0.249191	0.0779249	0.0394851	0.303979
13123995			1.8097	26.1442	0.0692199	3.78505	0.00108492	92	0	0	0.0467664	0	0.0372042	0.0513988	0	0	0	0	0.0664154	0.064104	0.0492059	0	0	0	0	0	0.0473855	0	0	0	0.155774	0	0.325647	0.0476892	0.27695	0	0.163182	0.762243	0.181307	0.143546	0.39116	0.578866	1	0	0	0.473972	0	0	0
166220781			1.00289	13.0307	0.0769636	5.37562	2.48266e-05	44	0	0	0	0.263495	0.0977258	0	0.134093	0	0	0	0	0	0	0	0	0	0	0	0	0	0	0	0.409178	0.583541	0	0.626337	0.242492	0.324427	0.214318	0	0.158749	0.18853	0.171246	0.190067	0.154514	0.182379	0.174597	0.249	0.139045	0	0.573107
215274270			6.97008	84.1875	0.0827923	4.47705	0.000207696	463	0.0384749	0	0.0108689	0.244792	0	0.0119455	0	0	0	0.0299116	0.0154355	0	0.0228718	0	0	0	0.0126147	0	0.0330384	0.0208266	0	0.0375454	0.59132	0	0.416258	0.443336	0.0321828	0	0.0568873	0	0.210686	0.200169	1	0.470868	0.49216	0.177502	0.247167	0.198279	0.0984194	0.174544	0.0126768
152031655			65.5774	664.783	0.0986448	4.70039	0.000121952	4456	0.021922	0.00460087	0.0412856	0.105002	0.00844558	0.0129643	0.0412036	0.00197937	0	0.0957646	0.00837596	0.00485068	0.0124112	0.0133217	0.0150057	0.00450293	0.0232739	0.049959	0.0585648	0.057637	0.00723989	0.0176572	0.21348	0.0392236	0.270028	0.102243	0.137381	1	0.160521	0.132179	0.181399	0.302325	0.10524	0.0748286	0.167658	0.0928172	0.410752	0.297678	0.170901	0.130707	0.672763
136681			12.5132	123.827	0.101054	6.74122	1.14106e-06	334	0	0	0.0990674	0.318744	0	0	0	0	0	0	0	0.0543177	0.083388	0	0	0.0151271	0.0229959	0.0541393	0.0401515	0.0759315	0	0	0.659965	0.250985	0.293179	0.484906	0.176003	0.60176	0.103702	0.201836	0.33286	0.30408	0.0276204	0.0919677	0.423669	0.117664	0.309768	0.341372	0.426106	0.159092	0.415965
317373388			1.1185	10.0543	0.111246	3.03052	0.00636166	301	0.0169667	0	0.028758	0.0925275	0	0	0	0	0	0.0131905	0.0136136	0.0262796	0	0	0	0.0292747	0.0222514	0.0261933	0.0388516	0.0459208	0.0117671	0	0.15965	0.166966	0.108469	0.224829	0.0378455	1	0.0836209	0.0195302	0.0619393	0.0588471	0.0133631	0.0444952	0.0361723	0.0284636	0.245242	0.0874377	0.0759521	0.0615767	0.178888
18202745			0.702605	5.90188	0.119048	5.06586	5.13128e-05	122	0	0.0547326	0.168391	0.240795	0	0	0	0	0	0	0	0.153878	0	0	0.129825	0	0.0651458	0	0	0.0537771	0	0.0646315	0.685533	0.622146	0.244281	0.343426	0.498603	0	0	0.571788	0.725361	0.0861437	0.0782465	0.694768	0.564811	1	0.239332	0.170661	0.444732	0.180279	0.130933
118597508			10.1068	82.194	0.122963	3.07377	0.00576051	829	0.0322113	0.0221824	0.0500474	0.0731931	0.0217169	0.035003	0	0.00763457	0.00652734	0.0313027	0	0.00623648	0.00957418	0.00642283	0.0210466	0.0138945	0.0264027	0.024864	0.0414898	0.0697445	0.00558497	0.0209554	0.166702	0.00720421	0.122765	0.0881511	0.0493966	0.684902	0.0396886	0.0463476	0.0823142	0.0837909	0.0443972	0.028158	0.0400593	0.0202643	0.252195	0.221334	0.0669477	0.080371	0.790675
6225242			0.504691	4.02273	0.12546	3.92933	0.000769161	37	0	0	0	0	0	0	0	0.211792	0	0	0	0	0	0	0	0	0.439466	0	0	0	0	0	0.140137	0.59956	0.329578	0.128706	0.373724	1	0	0	0.326213	0.193705	0.175947	0.195284	0.317512	0	0	0.127918	0.428587	0	0.29442
2829431			226.107	1786.62	0.126556	2.93604	0.00789231	6402	0.0234795	0.00112481	0.0196101	0.0389701	0.0289067	0.0272576	0.00755504	0.000967825	0.00744716	0.0293647	0.0122864	0.00869649	0.0254878	0.00407107	0.0400207	0.0228981	0.0682796	0.0393997	0.0385705	0.028182	0.023364	0.0391833	0.199159	0.0684951	0.0838378	0.0394059	0.0398487	1	0.0372314	0.0164512	0.0603731	0.129235	0.0619099	0.0258793	0.0761739	0.0128444	0.274618	0.224465	0.0424343	0.0426066	0.495783
18202044			2.35899	17.0834	0.138087	3.89502	0.000834784	43	0	0	0.245163	0.262933	0	0	0.133807	0	0	0	0	0	0	0	0	0	0	0	0	0	0	0.141147	0.408305	0	0.320087	1	0.120987	0	0.427722	0	0.47523	0.188127	0.341762	0.189661	0.154185	0.909949	0	0	0.416245	0	0
121761			1.36554	9.54668	0.143038	3.25873	0.00375433	59	0.11321	0	0	0	0	0	0	0.10733	0	0	0	0	0	0.270884	0.0739702	0.0488336	0	0	0	0	0	0	0.213051	0.202559	0.0556732	0	0	0.337846	0	0	0	0	0.178329	0	0	0.284883	1	0.324124	0.144796	0.102717	0.596811
74750091			9.14536	57.8175	0.158176	2.93746	0.00786694	264	0.0418866	0	0.015777	0.118444	0.0376532	0.0346795	0	0	0	0	0.0224057	0.0216259	0	0.0222721	0.0182456	0.0963626	0	0.0215549	0.0799291	0	0.0581002	0.0908326	0.297791	0	0.34331	0.144794	0.124575	1	0	0	0.061165	0.0242131	0	0	0	0.0468464	0.0896949	0.207867	0.0178578	0	0.662445
13633878			1.34046	7.73906	0.173208	2.95933	0.00748513	54	0.060926	0	0.27538	0	0.0547683	0	0	0.115523	0	0	0	0	0	0	0	0.0525614	0	0	0.0697563	0.065959	0	0	0.382192	0	0.0599233	0.140407	0	1	0	0.280525	0	0.105657	0.0959713	0.213038	0	0	0.391396	0.139547	0.15585	0	0.240889
123057			5.52424	31.3485	0.17622	3.06052	0.00593863	164	0.0602568	0	0	0.0486827	0	0	0	0	0	0	0.0322321	0	0	0.03204	0.0787425	0	0.0263418	0.186049	0.0229967	0.130469	0	0.104535	0.302395	0	0.03951	0.0462882	0.0896046	0	0.237582	0	0.557271	0	0	0	0.142739	0.0673918	1	0.115012	0.359655	0.583167	0.0794144
59800384			110.954	624.31	0.177722	6.53737	1.78141e-06	2534	0.0521256	0.0218797	0.100973	0.183494	0.0312382	0.0493219	0.0520481	0.0847169	0.0160957	0.127361	0.0517821	0.0230677	0.0619732	0.0554329	0.0454112	0.0321209	0.0488296	0.0459838	0.105151	0.099427	0.00344297	0.0968882	0.298959	0.381942	0.339343	0.254552	0.268528	1	0.190842	0.502867	0.253722	0.391715	0.363625	0.243021	0.176396	0.187386	0.374725	0.267207	0.10794	0.153144	0.516871
74757262			20.1183	112.564	0.178729	4.08335	0.000532365	1241	0.058277	0.00401326	0.0288101	0.145664	0.0261936	0.0135702	0.0314485	0.00690627	0.0118093	0.073623	0.0350698	0.0394908	0.0173217	0.0174304	0.0809151	0.0439916	0.0429912	0.0281151	0.079234	0.0749208	0	0.113738	0.29246	0.136856	0.200613	0.20565	0.0690577	1	0.0359025	0.117394	0.148924	0.0947471	0.189335	0.114623	0.0983598	0.0733248	0.432875	0.225247	0.144415	0.11897	0.619242
74752914			91.3465	488.416	0.187026	3.02764	0.00640378	2850	0.0125117	0.013786	0.0267051	0.0589663	0.0337417	0.0207179	0.0377245	0.0316317	0.0112684	0.0929473	0.0312326	0.0430652	0.0181811	0.0310464	0.0472337	0.0791561	0.052873	0.0708242	0.0557089	0.0647165	0.0231398	0.0488379	0.219763	0.0373108	0.153139	0.0800942	0.0728718	0.995684	0.0575535	0.105616	0.0771413	0.0964346	0.120442	0.111804	0.10077	0.0396476	0.270156	0.221298	0.0515641	0.0857715	0.516676
20139693			2.63509	14.0285	0.187838	2.91905	0.00820271	49	0.0670186	0.0738439	0.0757295	0.0812186	0.0602452	0.0832307	0	0.127075	0	0	0	0	0	0	0	0.0578176	0.0878932	0	0	0	0	0	0.336329	0.119912	0.197747	0.463342	0.224234	1	0	0.154289	0	0	0	0	0	0	0	0	0	0.121614	0.176652
325511399			35.464	186.097	0.190567	3.79126	0.001069	1422	0.0333476	0.00367438	0.0414503	0.137405	0.00899317	0.0207073	0.0534728	0.0252924	0.0270304	0.176293	0.107028	0.0878081	0.0594715	0.00531952	0.0348624	0.0172616	0.0918426	0.0411857	0.0572713	0.0216614	0	0.0564061	0.313787	0.0835335	0.190233	0.138332	0.104138	0.860827	0.15778	0.107481	0.12174	0.26024	0.236383	0.192399	0.127972	0.0447556	0.449881	0.294065	0.136486	0.0907704	0.597719
129889			7.9819	41.6488	0.191648	3.91881	0.000788721	152	0.0780386	0	0	0.709302	0.0350757	0	0.0481288	0	0	0	0	0	0	0	0	0	0	0	0	0.168971	0	0.253844	0.0979082	0	0.53728	0.809297	0.56573	0.0582217	1	0	0.512803	0.067667	0.0614637	0	0.776416	0.458216	0	0.268114	0.299436	0.141611	0
119802			10.8557	56.2664	0.192934	3.93483	0.000759127	103	0	0.0738439	0.302918	0.162437	0.0602452	0	0.165329	0	0	0	0	0	0.239039	0	0	0	0	0.413854	0	0	0.0929603	0	0.75674	0.119912	0.988734	0.231671	0.448469	1	0.132121	0	0.782912	0.464892	0	0	0.0952537	0	0.107634	0.0767508	0.0857174	0.486456	0.44163
134138			9.71306	49.6254	0.195727	3.17297	0.00458181	62	0.156371	0.0861482	0	0	0	0	0	0	0	0	0	0	0	0	0	0	0.205077	0	0.179035	0.253933	0.10845	0.101729	0.490462	0.139892	0	0.180182	0	0	0	0	0.799194	0	0.246317	0.683471	0	0	0	0.358158	1	0.567512	0.515217
134035037			0.826765	4.13889	0.199755	3.15381	0.00478957	54	0	0.0980094	0	0.107797	0	0	0	0	0	0.276612	0	0	0	0	0.232478	0.0767385	0	0	0	0.0962985	0	0.231471	0.557991	0.795767	0.437433	0	0.595231	0	0	0	0.519561	0	0	0	0.252851	0.149225	1	0	0.113768	0	0
14916957			2.48462	12.3515	0.201159	4.22665	0.000377898	74	0	0	0	0.799786	0	0	0.116289	0	0	0.146591	0	0	0.224181	0	0.123202	0	0	0	0.107943	0.102067	0	0	0.591418	0.506063	0.463637	0.543177	0.525741	0	0.371726	0.217047	0.688356	0.163498	0	0	0.535997	0.316328	0.454245	0.32391	0.120584	0.171082	0.124254
317373554			7.04043	34.823	0.202178	3.2387	0.00393351	805	0.0704493	0.0206997	0.0265354	0.199211	0.0126658	0.0116655	0	0	0.0152276	0.0146052	0.00753685	0.065471	0.00558391	0.0149838	0.0184124	0.0243109	0.0307975	0.021752	0.0699052	0.076269	0.0977189	0.116107	0.3889	1	0.143199	0.36259	0.0209523	0.427484	0	0.0648747	0	0	0.0739817	0.19707	0.020026	0.141824	0.603433	0.0860584	0.0600702	0.00852263	0.290922
296439265			2.42419	11.8838	0.203991	3.77626	0.00110786	109	0	0	0.0612329	0.788055	0	0	0	0.513749	0	0	0	0	0	0	0	0	0	0	0	0	0	0.0705071	0.543894	0	0.0532976	0.936616	0.604367	0	0	0.748523	0.0791303	0	0.597519	0.85267	0.616157	1	0	0.310294	0.415853	0	0
115851			3.06431	14.136	0.216774	2.86079	0.00935859	77	0.0465748	0	0.0526285	0.112886	0.0418676	0.0578415	0	0	0	0	0	0.0721393	0.0553737	0.0742949	0.0608631	0.0803611	0	0.143805	0.0533251	0.0504223	0	0	0.233733	1	0.183233	0.161001	0.155833	0.0694954	0.183636	0	0.068011	0.0807697	0	0.0814282	0.397181	0	0.0748005	0.160015	0.595696	0.42258	0
109940061			7.39237	33.9953	0.217453	3.67409	0.00141239	121	0	0	0	0.395102	0	0	0	0	0	0	0	0	0.0553738	0	0	0	0.0610817	0.790926	0.0533251	0.100845	0	0	0.292166	1	0.137425	0.69767	0.0519442	0	0	0	0.612099	0.0807697	0.14673	0	0.86056	0.0781346	0.598404	0.106677	0.476557	0.676129	0.0613825
119576			42.5619	178.746	0.238113	4.72401	0.000115291	1314	0.0859842	0.118426	0.014574	0.0781521	0.0463764	0.0213568	0.132573	0.048911	0	0.0200541	0.23457	0.139839	0.00511142	0.020574	0.168544	0.133523	0.0507448	0.00663714	0.12798	0.0930872	0	0.0727194	0.339812	1	0.215651	0.128801	0.134256	0.404142	0.279692	0.801702	0.094169	0.111835	0.15576	0.323207	0.0794363	0.129824	0.662848	0.118165	0.252942	0.148228	0.583606
254763328			11.5874	48.5132	0.23885	4.53662	0.000180166	499	0.119329	0	0	0.815092	0.00975173	0	0.093665	0.102847	0	0	0.0174084	0	0.0515902	0	0	0.0280763	0.0284541	0.0334947	0	0.0234885	0	0.127033	0.231373	0.0388197	0.224061	1	0.302469	0	0.235247	0.374615	0.095046	0.0752509	0.461378	0.34139	0.740086	0.782556	0.0348448	0.0869642	0.416245	0.236224	0
119720			81.4674	328.38	0.248089	5.83922	8.51886e-06	3167	0.0438677	0.0284325	0.116634	0.381519	0.00231965	0.00640935	0.0445604	0.0733927	0.0292827	0.0722206	0.231893	0.0439652	0.0552231	0.0164651	0.289999	0.0200356	0.226741	0.0717068	0.13295	0.19276	0.157489	0.164517	0.161873	0.37398	0.164969	0.558996	0.256137	0.0308028	0.386622	0.831692	0.474782	0.0895	0.406476	0.586493	0.528135	1	0.957329	0.363487	0.650183	0.622781	0.224457
308153588			3.12685	12.2701	0.254834	3.64936	0.00149774	106	0.0518878	0	0	0.125764	0.0932872	0.128879	0.0640015	0	0	0.161357	0	0	0	0	0.135612	0.0447641	0.136099	0.240314	0.0594081	0.112348	0.215918	0.135025	0.130198	0.185679	0.0510338	0.119578	0.0578697	0.541961	0	0.358365	0.303077	0.0899834	0.408671	0.997887	0.294993	0.0870477	1	0.118846	0	0.470786	0.0683846
1351236			3.13549	12.268	0.255584	3.02884	0.00638616	74	0	0.0879739	0	0	0.143546	0	0	0	0	0	0	0	0.0949264	0.127363	0.104337	0.344405	0.104712	0.246522	0.0914145	0.172876	0	0.103885	0.300514	1	0	0.0920004	0.356189	0.119135	0	0	0.582951	0	0	0.139591	0.907843	0	0	0.731496	0.714835	0	0
130912			6.36069	24.2133	0.262694	4.83734	8.80829e-05	85	0	0	0	0.282316	0.0698042	0.0964368	0	0	0	0	0.373835	0	0.0923224	0	0.101475	0.133983	0.101839	0.23976	0.0889068	0.168134	0	0.20207	0.389694	0.138938	0.229123	0.26843	0.259813	0.926935	0	0	0.340176	0.269328	0.489275	0.271524	0.110367	0	0.62356	0.266786	0.297954	0.422731	0.511703
38258220			92.8221	352.8	0.263101	3.58131	0.00175968	3379	0.133129	0.0550079	0.0495746	0.102669	0.0557574	0.0563639	0.0578466	0.0430278	0.0318825	0.0870334	0.101964	0.0562372	0.0341742	0.0555044	0.0652392	0.126598	0.0734097	0.063059	0.0484987	0.0638745	0.0314764	0.0984191	0.41187	0.235493	0.251461	0.176063	0.170411	1	0.0328066	0.11145	0.103829	0.0682122	0.114386	0.119022	0.0688063	0.101518	0.439768	0.211368	0.127705	0.0603952	0.52238
56749614			247.741	886.757	0.279378	4.19782	0.000404869	4769	0.0888198	0.0771061	0.0821163	0.187553	0.0713748	0.0701946	0.0680573	0.0791031	0.085084	0.129733	0.120937	0.072955	0.0623998	0.0493744	0.110792	0.0615328	0.134134	0.0540171	0.15408	0.123839	0.0224001	0.12432	0.29547	0.874058	0.234278	0.224848	0.105063	1	0.20959	0.0805523	0.129699	0.219377	0.269221	0.155286	0.239091	0.119656	0.600848	0.237342	0.165238	0.210016	0.553368
39932730			2.64671	9.4555	0.279912	3.13952	0.00495043	61	0.527685	0.0969043	0.0993787	0.213164	0	0	0.216959	0	0	0	0	0	0	0.140291	0	0	0.115341	0.135774	0.100694	0	0	0	0.33102	0	0.173	0.304019	0.0980865	0	0.346761	0	0.385276	0.457553	0	0	1	0.590168	0.423739	0.100719	0.449942	0.638369	0
74751663			128.137	455.197	0.281498	3.30405	0.00337774	3858	0.0256823	0.0350354	0.0773878	0.136352	0.0747568	0.0440454	0.034695	0.0997124	0.00396517	0.119798	0.0353258	0.0738755	0.0232642	0.0819355	0.115067	0.0453678	0.0769868	0.0962891	0.124619	0.0926795	0.0135708	0.0668316	0.250099	0.0700216	0.163586	0.152193	0.121392	1	0.0361645	0.202715	0.123223	0.0805927	0.290891	0.168914	0.137318	0.07386	0.310331	0.138656	0.0516181	0.108742	0.457748
22654269			19.1714	66.4225	0.288628	5.99678	5.95377e-06	89	0.0837732	0.18461	0.189324	0.203047	0.150613	0.104038	0	0	0	0.130256	0	0	0.0995997	0.133633	0.218947	0.216816	0.109867	0	0.19183	0.181387	0	0.108999	0.420411	0.44967	0.329578	0.386119	0.373724	1	0.330303	0	0.36699	0.435837	0.263921	0.43939	0.238134	0.281078	0.269085	0.287816	0.214293	0.60807	0.331223
24638055			38.4301	132.077	0.290968	5.84008	8.5021e-06	622	0.0947516	0.0745724	0.122363	0.377291	0.0730074	0.0840517	0.016696	0.205326	0	0.168372	0.325825	0.188691	0.0643726	0.237514	0.265328	0.0817431	0	0.188072	0.0619911	0.0146541	0	0.140895	0.662312	0.266409	0.346142	0.327539	0.271736	0.868484	0.0533698	0.87254	0.217425	0.140844	0.746269	0.899281	0.269341	0.408746	1	0.325533	0.259689	0.343878	0.285431
28380040			16.3401	55.7361	0.293169	3.6768	0.00140331	147	0.181189	0.0499104	0.204739	0.274474	0	0	0.0558722	0.257667	0.0734325	0	0	0	0.161564	0.0722568	0.177581	0.156313	0	0	0.103725	0.147117	0	0.117874	0.454643	0.162095	0.0891033	0.730726	0.101039	0.540712	0	0	0.529162	0	0.214058	0	0.579429	0.0759912	0.0727486	0.570626	0.463484	0	0.716384
116242830			420.303	1430.08	0.293901	5.85354	8.24498e-06	5633	0.11058	0.0412389	0.17878	0.338119	0.045879	0.0760599	0.0881332	0.025806	0.0772219	0.0555491	0.202023	0.108036	0.072815	0.0895544	0.0578018	0.06311	0.263274	0.170715	0.309701	0.370197	0.0330366	0.292184	0.540002	0.231338	0.54213	0.356773	0.318758	0.0507692	0.828398	0.415155	0.737819	0.118011	0.380533	0.392611	0.319173	0.319651	1	0.715022	0.570086	0.898352	0.589677
317373527			65.2904	215.268	0.303298	4.29054	0.000324347	804	0.0852556	0.0417503	0.117745	0.470679	0.0851544	0.0352931	0.0934749	0	0.0921402	0.176748	0.182417	0.102707	0.0450498	0.0151108	0.0618947	0.0490339	0.211198	0.0584968	0.303682	0.143575	0.0131396	0.135579	0.439735	1	0.270191	0.37112	0.200733	0.805675	0.261448	0.0436163	0.179826	0.197133	0.253669	0.29811	0.201957	0.0635671	0.62376	0.28206	0.278665	0.206277	0.848951
387912917			2.17821	7.10001	0.30679	3.28641	0.00351968	411	0.0462197	0.101854	0.130568	0.210048	0.0623226	0.0861007	0.0997678	0.109548	0	0.053899	0	0.0715893	0.0274758	0.0921606	0.105698	0.0797484	0.015154	0.0535156	0.0264593	0.137604	0	0.0451031	0.768338	0.41349	0.090918	0.266289	0.21908	1	0.159456	0.133007	0.134985	0.240462	0.0364029	0.141413	0.0492692	0.0775389	0.167018	0.145562	0.147789	0.146776	0.197972
187471103			1.89671	6.14736	0.30854	3.00451	0.00675189	58	0	0.0998207	0.10237	0.329369	0	0.11251	0.223489	0	0	0.140862	0	0.140321	0	0.144514	0	0.156313	0	0.13986	0	0.0980782	0	0.117874	0.113661	0.324189	0.26731	0.104389	0.101039	0.540712	0	0.208564	0	0.157108	0	0	0.772572	0.303965	0.436492	0.2075	0.231742	0.657581	0
1168366			16.3676	52.2594	0.313199	3.59806	0.00169132	456	0.260819	0.102636	0.0421028	0.101598	0.016747	0.0578415	0	0	0.0755037	0	0.0298962	0.129851	0.121822	0.014859	0.0365179	0.0562528	0.0244327	0.100663	0.0426601	0.0605067	0.0904443	0.0605995	0.338913	1	0.128263	0.118067	0.218166	0.166789	0.0550908	0.0643341	0.244839	0.0161539	0.117384	0.211713	0.21183	0.0781346	0.0748005	0.266691	0.309762	0.338064	0.0122765
118161			568.449	1787.37	0.318037	3.0149	0.00659329	5047	0.053541	0.0600109	0.143949	0.0906158	0.0821525	0.0791035	0.0751497	0.0805161	0.0314264	0.0416245	0.096289	0.0900783	0.0373156	0.0471212	0.0820296	0.0533578	0.0496367	0.112584	0.0898376	0.0639602	0.0499373	0.0708645	0.262902	0.175078	0.264207	0.104241	0.117368	1	0.0218382	0.034003	0.0916633	0.144078	0.186126	0.11943	0.0472332	0.0418133	0.354332	0.196634	0.0306977	0.0904567	0.497594
125776			22.7874	71.4471	0.318941	3.09711	0.00545929	117	0.101618	0.111967	0.229652	0.431021	0.0913475	0	0	0	0	0.316004	0	0	0	0	0.132792	0.1315	0	0.0784389	0.290864	0.0550061	0	0	0.637454	1	0.299836	0.234183	0.226666	0.303253	0.100165	0.233942	0.445163	0	0.0800347	0	0.433289	0	0.0816006	0.349123	0.454895	0.184399	0.0669627
68565256			22.0361	68.1819	0.323195	4.81189	9.35658e-05	163	0.11178	0.287381	0.126308	0	0.0669882	0.0925463	0.091917	0.141298	0.060403	0.115868	0.0597923	0	0	0.118872	0.146071	0.0964333	0.0977307	0.0575219	0.2133	0.121013	0	0.0969592	0.747946	1	0.256526	0.386402	0.373998	0.44477	0.220363	0.428894	0.0544088	0.258463	0.117384	0.130285	0	0.187523	0.299202	0.213353	0.0953114	0.270451	0.147318
60390738			486.211	1420.73	0.342225	4.50007	0.000196589	3556	0.0208468	0.00765663	0.0451498	0.528436	0.0765211	0.0453071	0.0857123	0.154818	0.00281628	0.20799	0.108725	0.0403618	0.223067	0.0110848	0.0136211	0.0119898	0.0911336	0	0.288408	0.0940372	0.0337356	0.110757	0.333472	0.0745997	0.215289	0.564499	0.317752	0.0596199	0.369878	0.27596	0.413498	0.445879	0.322908	0.170087	1	0.518765	0.100442	0.183035	0.284408	0.176537	0.0709763
224471888			146.293	406.895	0.359534	5.76162	1.01731e-05	32365	0.0732324	0.0651615	0.376283	0.578376	0.0419828	0.060403	0.133278	0.36889	0.0120959	0.112148	0.173839	0.0218297	0.18202	0.396742	0.022751	0.00905953	0.0413164	0.0166385	0.215153	0.153179	0.0279822	0.329001	0.359539	0.222998	0.475107	0.525727	0.328241	0.0259778	0.642315	0.676921	0.453578	0.383873	0.531946	0.520351	0.741953	1	0.107406	0.356672	0.443229	0.416221	0.0484398
55976553			145.282	392.777	0.369883	4.0019	0.000646773	1908	0.035529	0.0782948	0.120441	0.554359	0.119768	0.0496391	0.0109559	0.0421046	0.00719964	0.179539	0.263694	0.0206365	0.142564	0.0708437	0.0174108	0.0114942	0.128137	0.0137125	0.279664	0.206744	0.0431215	0.756977	0.451323	0.103301	0.362547	0.327513	0.416062	0.0331336	0.131329	0.327177	0.415051	0.693159	0.552661	0.225172	0.915267	0.238416	0.00713259	0.920576	0.340815	0.394891	0.0468249
12585259			7.41068	19.9608	0.371263	3.91308	0.000799587	82	0.301997	0	0	0.487979	0	0.125017	0	0.572622	0	0	0	0	0	0.481737	0.131548	0.260536	0	0	0.115255	0.108981	0	0.523913	0.505185	0	0.594053	0.579971	0.336812	0	0	0.69525	0.293994	0	0.792848	0.703987	0.572305	0.337756	0.323344	0.461136	0.386257	0.182671	0
55976554			62.5545	164.699	0.37981	3.57247	0.00179689	845	0.040147	0.0995302	0.124754	0.644658	0.126313	0.0498587	0	0.0380618	0.0162709	0.202875	0.322127	0.0310917	0.0954631	0.0800517	0.0262317	0.0086588	0.0921406	0	0.333251	0.249915	0.0556871	0.548479	0.579242	0.179581	0.375119	0.346952	0.436559	0.0449282	0.118719	0.25417	0.439685	0.731037	0.4743	0.175475	0.84165	0.269405	0	1	0.282416	0.309621	0.0396833
23822158			21.2529	55.675	0.381732	4.8246	9.07853e-05	468	0.0382963	0.0421965	0.194733	0.440901	0.137703	0.261582	0.047237	0.108922	0.0310416	0.148864	0.0307278	0.118634	0.0910626	0.0916339	0.125112	0.280828	0.32646	0.059122	0.219234	0.310949	0.0265601	0.298969	0.264259	0.205564	0.433159	0.485406	0.320335	1	0.301991	0.617155	0.279612	0.265653	0.0904872	0.133909	0.136077	0.19274	0.645803	0.416647	0.171435	0.104241	0.782316
74749397			50.8886	132.313	0.384606	4.65878	0.000134649	560	0.12812	0.161335	0.186136	0.865054	0.394872	0.227304	0.158031	0	0.0593425	0.0853753	0	0.0283491	0.0217606	0.116785	0.0478356	0.12632	0.168026	0.028256	0.335289	0.356666	0	0.285771	0.597036	0.261985	0.468042	0.822505	0.694038	0.191171	0.577318	0	0.587989	0.253925	0.374801	0.223996	0.910485	0.798333	0.146974	0.335371	0.561828	0.332129	0.313585
7531171			54.7518	141.209	0.387736	4.50131	0.000196005	1383	0.0454574	0.0333913	0.285366	0.452955	0.0544842	0	0.16821	0.488426	0.00818804	0.0785336	0.105368	0	0.00600503	0.499531	0.0330017	0.0043574	0.0463683	0.015595	0.196618	0.158574	0	0.190581	0.304168	0.0180743	0.322901	0.506334	0.298555	0.00753646	0.318632	1	0.317146	0.289051	0.724007	0.521001	0.567122	0.627028	0.219018	0.138823	0.277782	0.2383	0.0332833
150416153			10.6885	27.5554	0.38789	5.37695	2.47496e-05	595	0.139622	0.0769208	0.189324	0.389172	0.163164	0.173397	0.241105	0	0.045269	0.434187	0.0448114	0.194633	0.0663998	0.155905	0.145964	0.108408	0.109867	0.0862196	0.143872	0.226734	0.0387334	0.108999	0.49048	0.474652	0.315845	0.353942	0.264721	1	0.302777	0.417865	0.265048	0.435837	0.329901	0.146463	0.257979	0.210809	0.493322	0.271826	0.232151	0.253362	0.515235
20141615			29.2273	75.3101	0.388093	4.77418	0.000102329	448	0.134221	0.197187	0.151667	0.650639	0.0402185	0.0833447	0.331112	0	0	0.0347825	0	0	0.159578	0.285474	0.146164	0.36668	0.293379	0.0690702	0.358573	0.193745	0	0.291063	0.505185	0.240153	0.352031	0.644413	0.299389	0.166895	0.573309	0	0.816651	0.465529	0.176188	0.0782208	0.794868	0.637984	0.287417	0.537992	0.858348	0.446529	0.176894
125795			46.853	117.706	0.39805	4.60536	0.000152926	190	0.0394883	0.17404	0.178484	0.0478552	0.0354973	0	0.0974144	0.224624	0	0.368394	0.190105	0	0.234742	0.0629907	0.154808	0.272536	0	0.243849	0.135635	0.128251	0.273867	0.256895	0.346797	0.918501	0.504899	0	0.176163	0.176764	0.233543	1	0.288314	0.410882	0.24881	0.276154	0.617373	0.331231	0.126839	0.316559	0.353541	0.42994	0.104086
125777			46.9777	117.746	0.398974	4.86214	8.30524e-05	211	0.128976	0.284223	0.14574	0.416811	0.077294	0	0	0	0.0696958	0.133694	0.0689912	0	0.562257	0.0685799	0.224725	0.407987	0.0563831	0.265486	0.246116	0.139631	0.178901	0.055938	0.701199	1	0.126854	0.445848	0.575382	0.192449	0.254265	0.197951	0.565014	0	0	0	0.794363	0.432745	0.345233	0.443118	0.494886	0.546104	0.283304
90108452			16.3616	39.9091	0.409971	3.50687	0.00209807	376	0.0953735	0.183902	0.296367	0.751279	0.257203	0.0888336	0.147049	0.316469	0	0	0.114787	0.0738616	0.0566958	0.418377	0.249265	0.123419	0.03127	0.220857	0.109196	0.025813	0	0.155116	0.0299142	0.853228	0.211059	0.879171	0.585027	0.0355773	0.611066	0.384242	0.0696347	0.165396	0.488258	0.166744	0.609996	1	0.153173	0	0.945372	0.778805	0
296452949			8.38181	20.0953	0.417103	4.47355	0.000209438	815	0.202707	0.239304	0.245415	0.50886	0.0130157	0.0359632	0.0714373	0.192178	0.0234724	0.315181	0.0232351	0.672794	0.15493	0.207869	0.359498	0.237333	0.208878	0	0.464172	0.57998	0	0.113034	0.544967	0.181345	0.242093	0.650669	0.565189	0.043209	0.256897	1	0.845722	0.225985	0.319306	0.759425	0.905481	0.995901	0.744121	0.679848	0.611121	0.44666	0.381648
85681878			75.6526	180.242	0.419727	3.50545	0.0021051	1793	0.165742	0.0891873	0.0653319	0.219544	0.0519736	0.0909507	0.10935	0.0219256	0.381164	0.179795	0.123708	0.214925	0.142062	0.0737825	0.120887	0.0864574	0.171871	0.154714	0.185351	0.154396	0.0374252	0.100303	0.333674	1	0.163014	0.279808	0.120367	0.649901	0.0835861	0.0976104	0.287053	0.233954	0.194291	0.161733	0.180786	0.0969947	0.47666	0.211882	0.246495	0.265789	0.518153
126539			44.052	104.354	0.422138	4.35815	0.000275931	188	0.0988302	0.217791	0.27919	0.538967	0.0444208	0.122738	0.182855	0	0.0801082	0.230501	0.237895	0.153077	0.176252	0	0.0645748	0.213154	0.0648067	0.152574	0.396039	0.213989	0.274171	0.0642951	0.309984	0.972568	0.437416	0.455518	0.440895	0.147467	0.487087	0.227525	0.50511	0.257086	0.155678	0.172788	0.561871	0.165799	0	0.56591	0.632024	0.358681	0.325629
62298174			71.0108	166.999	0.425217	3.90939	0.000806647	521	0.20441	0.140767	0.216543	0.108378	0.0574221	0.111063	0.0315164	0.460259	0.103555	0.0397287	0.0615047	0.0791522	0.0455676	0.163035	0.0667798	0.209411	0.0670197	0.157784	0.190154	0.124479	0.141767	0.0664906	0.689223	0.914344	0.326699	0.220815	0.299218	0.266879	0.050372	1	0.559669	0.0886216	0.0201243	0.201024	0.163422	0.257191	0.0615541	0.321879	0.147061	0.255014	0.0841871
74739466			31.375	71.9801	0.435884	3.42713	0.00253147	854	0.0827741	0.0342015	0.233832	0.288398	0.186021	0.0642484	0.114861	0.15695	0.150961	0.0643513	0.199246	0.048078	0.24603	0.412622	0.0946467	0.0803363	0.0542781	0.447254	0.213235	0.201627	0.129166	0.28271	0.168755	0.0555384	0.325647	0.166912	0.646217	0.0308773	0.550738	0.333481	0.755444	0.287092	0.733425	0.470329	1	0.347158	0.166172	0.462122	0.291139	0.187756	0.0545454
317373577			180.166	399.718	0.450733	4.64589	0.000138846	6736	0.110416	0.162215	0.189463	0.282491	0.147047	0.142205	0.205132	0.317921	0.150271	0.22679	0.0831259	0.10557	0.165311	0.300079	0.187043	0.170522	0.268164	0.130476	0.146709	0.304009	0.0945411	0.186233	0.336918	1	0.226583	0.303153	0.290381	0.827842	0.322483	0.470737	0.302566	0.248219	0.130984	0.112013	0.278996	0.345317	0.516671	0.443358	0.292908	0.225101	0.612627
20141266			79.5549	176.487	0.450769	4.3063	0.000312351	1408	0.0914913	0.0652294	0.0790577	0.18262	0.0628929	0.133675	0.172595	0.0204093	0.165768	0.418402	0.112274	0.108367	0.13437	0.0343399	0.0984605	0.167147	0.19057	0.0913936	0.425168	0.256363	0.156766	0.168058	0.168803	0.240735	0.158798	0.161235	0.15606	0.795007	0.456222	0.0867297	0.196471	0.634654	0.211938	0.188185	0.175932	0.0993153	0.276589	0.486907	0.206503	0.253918	0.865335
74760692			16.8292	37.323	0.450906	4.04829	0.000578904	210	0.274058	0.100656	0.103226	0.996377	0.287419	0.397079	0.0563399	0.346431	0	0.0710205	0	0.0707476	0	0.291446	0.179067	0.394054	0	0.0705152	0.104593	0.098899	0	0.178291	0.85959	0.735531	0.49417	1	0.356595	0.136309	0.54028	0.84124	0.200097	0.475269	0.287799	0.239572	0.519359	0.229882	0	0.470784	0.525784	0	0.180595
729015			24.7922	54.7449	0.452867	3.59353	0.00170953	409	0.312753	0	0.100973	0.0812186	0.0803269	0.0277436	0.0275549	0.254151	0.398368	0.0347349	0.537737	0.173008	0.371839	0.285083	0.145964	0.173453	0	0.379366	0.153464	0.290219	0.0929603	0.203465	0.476466	0.0799414	0.153803	0.0772237	0.124575	1	0.0440404	0.668584	0.456699	0.038741	0.422274	0.468683	0.349264	0.337294	0.717559	0.383754	0.457159	0.20269	0.794934
126537			45.6226	99.0729	0.460495	3.13606	0.00499012	177	0.159685	0.131961	0.13533	0.387039	0.071773	0.0991568	0.0984825	0	0	0.496577	0.0640632	0	0.332242	0	0.0521684	0.103321	0.104711	0.123261	0.365658	0.216095	0.110748	0.103885	0.400685	1	0.235585	0.230001	0.222618	0.178702	0.393506	0.275718	0.291476	0.207693	0.125769	0.139591	0.340441	0.133945	0	0.228593	0.255298	0.579539	0.157841
126545			38.4145	81.3486	0.47222	3.08441	0.00562126	138	0.101618	0.16795	0.172239	0.369446	0.0456737	0.189299	0.0626707	0	0	0.474006	0.081535	0.0786974	0.302039	0.081049	0.0663961	0.0876666	0.0666346	0	0.349037	0.165018	0.211428	0.0661085	0.382472	1	0.249863	0.234183	0.339998	0.151626	0.300495	0.116971	0.445163	0.352449	0	0.177661	0.361074	0.170475	0	0.290936	0.454895	0.276598	0.133925
313104083			15.614	32.9959	0.473209	3.37613	0.00285344	633	0.14012	0.370536	0.237498	0.713196	0.0377875	0.174015	0.086416	0.106274	0.0908608	0.0653602	0.0674567	0.282139	0.0832956	0.0894061	0.402833	0.108794	0.147011	0.0216317	0.0481284	0.409576	0.174922	0.0911564	0.457069	0.551556	0.427222	0.807281	0.421938	0.0418152	0	1	0.450142	0.0485989	0.286934	0.685932	0.159322	0.634681	0.292548	0.240701	0.322586	0.101706	0.110801
3122050			332.757	700.681	0.474904	3.31224	0.00331376	6488	0.102956	0.0524516	0.0575438	0.126113	0.0935461	0.108614	0.262178	0.0692709	0.0843502	0.268527	0.250492	0.0771622	0.153996	0.0759359	0.0853544	0.143261	0.194552	0.307635	0.231954	0.296032	0.0691012	0.167089	0.22084	0.148559	0.239545	0.126288	0.190142	0.958084	0.244436	0.265059	0.236022	0.322535	0.158691	0.13355	0.242314	0.128148	0.369818	0.310617	0.191152	0.208926	0.665318
125775			98.5599	205.34	0.479984	4.52029	0.000187326	368	0.11178	0.277118	0.189463	0.372525	0.150723	0.104115	0.103407	0.211948	0.317116	0.304154	0.224221	0.216418	0.398691	0.222885	0.146071	0.216975	0.109947	0.129424	0.223965	0.121013	0.310095	0.181798	0.841439	1	0.522214	0.418602	0.592164	0.333578	0.275454	0.386005	0.775325	0.193847	0.308134	0.341998	0.357463	0.187523	0.269282	0.416038	0.321676	0.304258	0.147318
122833			79.7257	165.732	0.481053	3.3358	0.00313611	914	0.121811	0.0631608	0.153837	0.251823	0.128823	0.231366	0.185602	0.0543455	0.127776	0.256247	0.0459941	0.0443934	0.0596333	0.20574	0.121726	0.135996	0.131561	0.110619	0.155873	0.162903	0.119267	0.074584	0.512415	1	0.211423	0.272463	0.319657	0.352823	0.268391	0.0329918	0.272044	0.173965	0.169304	0.0876919	0.254604	0.156269	0.195632	0.303618	0.247443	0.234045	0.207756
46397431			126.425	260.782	0.484792	6.89376	8.20497e-07	674	0.159568	0.123073	0.21637	0.406093	0.215161	0.257619	0.137775	0.0605121	0.206944	0.173675	0.332885	0.346015	0.170742	0.127269	0.0834083	0.192725	0.376685	0.123171	0.36539	0.431874	0.177067	0.166094	0.460451	0.285505	0.37666	0.441278	0.44491	1	0.377489	0.146942	0.699029	0.498099	0.452436	0.50216	0.385551	0.348002	0.17939	0.347206	0.408178	0.376424	0.75708
61252504			22.3525	45.9393	0.486567	3.36964	0.0028972	430	0.152526	0.16806	0.0861758	0.0693165	0.102833	0.0236779	0.235169	0.0723022	0	0.62254	0.244765	0.147654	0.544026	0.0304133	0.0249149	0.0164483	0.350061	0.176603	0.174633	0.206408	0.158675	0.198456	0.478404	0.170566	0.431296	0.131814	0.361485	0.0568971	0.225519	0.570607	0.361932	0.562084	0.840915	1	0.433573	0.0959553	0.336823	0.19651	0.585248	0.242182	0.0502549
126547			116.611	238.898	0.488122	3.14305	0.00491024	434	0.207591	0.140758	0.144352	0.425743	0.0430638	0.0594941	0.0984825	0	0.051774	0.322775	0.205002	0.0989339	0.189853	0	0.0626021	0.151538	0.0837692	0.197218	0.347375	0.121013	0.155047	0.0623309	0.380651	1	0.235585	0.312801	0.284951	0.0953079	0.283324	0.147049	0.396407	0.166155	0.150923	0.195428	0.363137	0.133945	0.0256459	0.219449	0.449325	0.434654	0.126273
139641			133.12	270.466	0.492187	2.94462	0.00773984	2142	0.149208	0.11146	0.0943027	0.177758	0.0818407	0.0533921	0.0904613	0.00959039	0.254185	0.0629148	0.0608746	0.101844	0.126282	0.0282388	0.092534	0.0829065	0.096183	0.187402	0.136088	0.150582	0.228011	0.115166	0.358532	1	0.166651	0.174842	0.287691	0.158487	0.209395	0.0582209	0.302818	0.0570139	0.0478035	0.132643	0.287552	0.152734	0.12997	0.234592	0.278171	0.252401	0.103323
281185500			44.3351	90.0749	0.492202	4.35679	0.000276832	1365	0.102674	0.0732019	0.109194	0.204941	0.076009	0.165014	0.19369	0.0229037	0.186029	0.431977	0.155072	0.130966	0.150793	0.0481712	0.118387	0.203207	0.213862	0.102564	0.470218	0.281157	0.192681	0.196457	0.166702	0.270158	0.172266	0.173982	0.168398	0.729961	0.488169	0.0695214	0.220484	0.701749	0.256869	0.190067	0.188851	0.101322	0.271595	0.539501	0.239467	0.284952	0.931299
38503376			130.778	261.539	0.500035	4.27899	0.000333431	1031	0.441883	0.188115	0.192918	0.304267	0.126389	0.0498888	0.0619369	0.0380847	0.162807	0.109306	0.483482	0.528877	0.191041	0.20826	0.328094	0.225264	0.263418	0.139537	0.172475	0.184831	0.111441	0.326673	0.440993	0.233596	0.414855	0.324017	0.224012	0.869135	0.0791939	0.254323	0.43995	0.104497	0.553683	0.719883	0.285477	0.336959	1	0.276028	0.231207	0.382703	0.675022
288558827			94.7035	189.18	0.500601	4.0046	0.000642606	999	0.307197	0.0436752	0.358323	0.528406	0.311781	0.258442	0.195569	0.0375795	0.0963881	0.0770402	0.0477069	0.0613954	0.200289	0.25292	0.168345	0.547141	0.493854	0.0152984	0.0226916	0.128738	0.0274908	0.141829	0.571903	0.230497	0.282648	0.765042	0.431028	0.0295726	0.566539	0.136882	0.434114	0.360887	0.171706	0.155927	1	0.714851	0.111406	0.65822	0.925234	0.377627	0.0914211
296439497			108.255	53.9413	2.0069	6.8454	9.10625e-07	2358	1	0.874366	0.503023	0.484753	0.382771	0.464713	0.294439	0.72175	0.617075	0.36113	0.465892	0.639542	0.805398	0.802733	0.876809	0.751393	0.499207	0.677282	0.480134	0.600673	0.49219	0.528843	0.339959	0.0923477	0.196708	0.475777	0.381356	0.192532	0.10175	0.401025	0.423944	0.223767	0.386181	0.338387	0.375958	0.530343	0.373014	0.280763	0.4951	0.327804	0.0510168
145559444			87.9346	43.8006	2.00761	4.61988	0.000147722	1198	0.587196	0.623613	0.391716	0.128605	0.457894	0.483233	0.287968	0.442675	0.183503	0.132002	0.351942	0.295863	0.27757	0.293418	0.342066	0.341789	0.269069	0.273047	0.1863	0.459545	0.15701	0.395814	0.257402	1	0.153081	0.187495	0.197256	0.147788	0.0278941	0.146584	0.1343	0.0122688	0.111441	0.160795	0.170939	0.130554	0.159069	0.024306	0.108583	0.115541	0.0279718
74760704			368.108	183.314	2.00807	9.05634	1.06707e-08	2014	0.563546	0.192995	0.430267	0.470683	0.670889	0.794447	0.648144	0.360997	1	0.532847	0.782136	0.542596	0.62474	0.607401	0.577203	0.611006	0.749064	0.576084	0.636504	0.643078	0.707741	0.713425	0.36307	0.122633	0.337057	0.491407	0.424672	0.272718	0.255225	0.0525966	0.455942	0.369788	0.563812	0.399432	0.346365	0.21719	0.232383	0.270363	0.399351	0.276386	0.170624
18202951			78.8309	39.2558	2.00813	4.00237	0.000646039	327	0.530984	0.585061	1	0.536241	0.318212	0.183175	0.18193	0	0.669506	0.0917342	0.0946767	0.5026	0.315649	0.282337	0.501136	0.712577	0.116062	0.364327	0.0675491	0.542911	0.204588	0.0767639	0.333089	0.105562	0.493231	0.475874	0.197399	0.0440163	0.11631	0	0.129228	0	0.0929346	0.154723	0.29349	0.0989763	0.284259	0.304046	0.339567	0.05353	0.116634
74731063			29.29	14.504	2.01945	4.2153	0.000388299	146	0.523497	0.0721014	0.665482	0.79302	1	0.162533	0.080714	0.248153	0.424328	0.101746	0.10501	0.101355	0.155599	0.417534	0.256536	0.395173	0.514915	0.303066	0.299685	0.495899	0.2723	0.51085	0.246294	0.117082	0.386161	0.52781	0.218943	0.0976402	0.129003	0.150648	0.191109	0	0.206155	0	0.186012	0	0.105094	0.0749397	0.167389	0.118744	0.344967
215274106			30.3467	14.9621	2.02824	4.70398	0.000120916	606	0.640405	0.684872	0.851345	0.570658	0.744999	0.51462	0.116164	1	0.45802	0.175719	0.060452	0.0583481	0.492665	0.510779	0.590732	0.373739	0.568151	0.203548	0.064696	0.346654	0.444147	0.416623	0.118156	0.0337011	0.0741018	0.499182	0.756248	0.0562096	0.0371324	0.650438	0.110018	0.0979928	0	0	0.214167	0.315986	0.484005	0.0431414	0.578177	0.273435	0.0496477
12644239			118.936	58.5697	2.03067	4.88543	7.85926e-05	2098	0.370399	0.437695	0.618715	0.331781	0.719008	1	0.350931	0.559821	0.243667	0.133547	0.0947584	0.365843	0.140409	0.573724	0.750598	0.722453	0.239364	0.414365	0.147507	0.464924	0.551003	0.328274	0.2896	0.134467	0.300946	0.315461	0.443035	0.344424	0.148158	0.185375	0.243002	0.111712	0.076103	0.0938521	0.289928	0.243151	0.0862133	0.350415	0.240305	0.0681878	0.0848975
46576652			73.2629	36.0719	2.03102	3.26916	0.00366417	126	0.495038	1	0.652613	0.299964	0.445006	0.102465	0	0	0.40126	0	0.264803	0.766761	0.490468	0.65806	0.431272	0.711791	0.649231	0.127374	0.283393	0.357288	0.343329	0.107351	0.517567	0	0.405743	0.28521	0.276055	0.12311	0	0	0.361441	0	0.129965	0	0.234533	0.276828	0.132508	0.188976	0.527632	0	0.108738
83288163			55.4611	27.3037	2.03127	3.18479	0.00445799	162	0.477292	0.751287	0.53933	0.413158	0.122587	0.169358	0.252309	0	0.221072	0.106018	0.218837	0.422442	0.40533	0.435065	0.891024	1	0.804802	0.526318	0.546468	0.51672	0.0945776	0.354866	0.256636	0	0.469437	0.0785673	0.152091	0	0	0	0.398267	0	0.429621	0.119209	0.290733	0.228775	0.219013	0.0780862	0.436044	0.12373	0.179726
145559478			32.5387	16.0061	2.0329	3.54863	0.00190108	1993	1	0.740787	0.855464	0.445041	0.492635	0.673576	0.0627183	0.524915	0.192337	0.00878455	0.181327	0.411288	0.456761	0.522712	0.332233	0.531273	0.170418	0.130831	0.543359	0.666691	0.0940395	0.316092	0.35441	0.0101087	0.233383	0.403621	0.787631	0.210752	0	0.325166	0.25575	0.0097977	0.0978945	0.28645	0.216809	0.265386	0.145178	0.0905822	0.158973	0.0922694	0.0595676
8134660			113.387	55.7481	2.03392	3.60591	0.00166016	645	0.446897	0.261593	0.536545	0.18617	0.602595	0.572347	0.0861295	0.476646	0.181119	0.108572	0.201699	0.259573	0.182643	0.6906	0.565747	1	0.274732	0.19404	0.0319792	0.151192	0.329312	0.199879	0.525639	0.0999505	0.288449	0.30575	0.264784	0.250059	0	0.128604	0.142752	0	0.131992	0.195331	0.178643	0.117144	0.314007	0.127948	0.0714481	0.0253423	0.0552169
13124003			109.045	53.6033	2.0343	6.11075	4.60287e-06	638	0.644591	0.559581	0.11036	0.40242	0.403855	0.460906	0.409585	1	0.474984	0.121485	0.282109	0.121018	0.719921	0.841282	0.842339	0.320176	0.742896	0.392018	0.0894563	0.486373	0.975382	0.838691	0.220557	0.0698985	0.211327	0.382626	0.217849	0.0874372	0.115523	0.404717	0.114093	0.0677481	0.153843	0.136601	0.333149	0.589841	0.439189	0.111848	0.524642	0.354453	0.0514865
296439328			20.6848	10.1071	2.04656	3.69142	0.00135545	206	0.502639	0.492293	0.378648	0.338411	0.903678	0.554871	0.137774	0.105896	0.181076	0.260512	0.448114	0.519023	0.1328	0.890885	0.802804	0.963626	0.219733	0.431098	0.0639432	0.241849	0.697202	0.435997	0.280274	0.0999267	0.329578	0.257412	0.685161	1	0	0	0.163107	0	0.0879737	0.0976422	0.0793781	0.468464	0	0.063959	0.142862	0.101345	0.14721
544150			217.803	106.342	2.04814	6.19052	3.84768e-06	1505	0.605575	0.498603	0.443658	0.411298	0.556335	1	0.37758	0.365924	0.140245	0.237984	0.266975	0.484446	0.284827	0.201692	0.304367	0.38465	0.384007	0.17465	0.281909	0.338607	0.378453	0.363658	0.34231	0.178602	0.353438	0.437076	0.304296	0.287958	0.118072	0.137882	0.126327	0.126945	0.230615	0.186153	0.0851247	0.0893118	0.160314	0.160042	0.204273	0.0603788	0.166638
21542295			31.5696	15.375	2.05331	4.21091	0.000392392	234	0.489721	0.373567	0.0851345	0.547832	0.304772	0.608187	0.41819	1	0.305347	0.0585731	0.181356	0.525133	0.492665	0.240366	0.295366	0.649981	0.642258	0.232626	0.0862614	0.122348	0.156758	0	0.189049	0.0674021	0.148204	0.564293	0.0840276	0.0562096	0.14853	0.607076	0.165027	0.0653286	0.237358	0.197583	0.214167	0	0	0.129424	0.33727	0.0683588	0.0496477
74744979			25.9444	12.6307	2.05408	3.61451	0.0016267	2506	0.528351	1	0.775169	0.459569	0.674125	0.449788	0.315338	0.500909	0.0828895	0.106002	0.102564	0.343183	0.111449	0.815624	0.71828	0.793998	0.106173	0.243385	0.0487845	0.212192	0.313241	0.243933	0.406278	0.0838612	0.226301	0.505701	0.6748	0.273385	0.0251999	0.255043	0.105774	0.0443353	0.174507	0.163888	0.115064	0.457481	0.0889606	0.0878337	0.136243	0.0618556	0.0224623
74731083			73.5771	35.7855	2.05606	5.30354	2.93746e-05	610	0.339875	0.361576	0.172161	0.269858	0.410878	0.363873	0.173471	1	0.227992	0.145782	0.0752291	0.254138	0.167207	0.243037	0.444143	0.414543	0.199813	0.28949	0.17444	0.215696	0.162564	0.396472	0.117631	0	0.0691617	0.189062	0.182993	0.0874372	0.115523	0.674528	0.154025	0.121947	0.258457	0.204901	0.0999446	0.196614	0.131757	0.0671088	0.134908	0.0638015	0.0308919
18201964			55.1753	26.8287	2.05657	4.11784	0.000490218	218	0.80095	0.441261	0.452528	0.269627	1	0.718397	0.164657	0	0.360679	0.207562	0.285626	0.413528	0.264518	0.567846	0.290741	0.499047	0.175071	0.206085	0.101893	0.192692	0.308606	0.289482	0.390787	0	0.0875298	0.410184	0.545898	0	0.0877223	0	0.194932	0.0771667	0.140185	0.311183	0.063244	0.223948	0.0714639	0.203836	0.398386	0.0807461	0.117289
12231038			54.0483	26.2399	2.05978	3.59869	0.00168878	153	0.434677	0.55877	0.32745	0.526777	0	0.179942	0.0893594	0	0.469778	0.112644	0	0.448845	0.689062	0.462257	0.852042	1	0.665079	0.671056	0.497677	0.549015	0.502444	0.377045	0.363567	0.259247	0.142508	0.7513	0.0807981	0.108099	0	0	0.10579	0	0.114118	0	0.102968	0.121537	0.581753	0	0.648615	0	0.477396
115502368			27.7357	13.443	2.0632	3.10577	0.0053514	716	1	0.855162	0.640883	0.397931	0.644011	0.148287	0.0368197	0.396205	0.193568	0.0464139	0.239513	0.41612	0.230686	0.952343	0.526614	0.7597	0.117446	0.345628	0.273417	0.403958	0.0414054	0.252457	0.543041	0	0.190837	0.412755	0.532674	0	0	0.343609	0.261538	0.0258835	0.37617	0.287039	0.318202	0.100156	0	0.102557	0.324525	0.027084	0.0196707
17372671			41.4227	20.0731	2.06359	3.56299	0.00183761	374	0.810728	0.750367	0.256509	0.353702	0.670486	0.72493	1	0	0.315431	0.252114	0	0.150688	0.347001	0.569031	0.508533	0.951215	0.38277	0	0.148517	0.8777	0.0899637	0.80169	0.162744	0.0580233	0.0956862	0.485774	0.506348	0.435494	0.255724	0	0.142064	0.168715	0.153248	0	0.27655	0.272018	0.104164	0.22283	0.414771	0.0588469	0.213697
212276477			110.279	53.3901	2.06554	5.45225	2.0772e-05	2139	0.336425	0.473994	0.355225	0.354238	0.674256	1	0.380953	0.857509	0.55433	0.265836	0.150457	0.512544	0.898323	0.439883	0.554949	0.442493	0.412282	0.289488	0.303096	0.328392	0.40545	0.47361	0.221421	0.0690756	0.189854	0.292329	0.479777	0.0822932	0.130472	0.584058	0.265767	0.133901	0.104251	0.0964234	0.274355	0.471869	0.301156	0.195798	0.409129	0.140112	0.0436117
6016127			238.144	115.249	2.06633	4.5192	0.000187814	1376	0.667743	0.431544	0.355502	0.194525	0.34053	0.151502	0.340541	0.0365227	0.30185	0.179697	0.103034	0.208841	1	0.409679	0.51181	0.576068	0.429444	0.614553	0.227886	0.0903629	0.160306	0.258974	0.177218	0.0344639	0.088409	0.207152	0.171859	0.105384	0.101261	0.0147814	0.253144	0.0668074	0.0707966	0.202056	0.319397	0.204655	0.360909	0.117648	0.312056	0.396135	0.0507716
13626607			51.9071	25.1038	2.0677	4.12333	0.00048383	431	0.649367	0.68688	0.440262	0.472174	0.770533	1	0.288348	0	0.294758	0.161548	0	0.0804639	0.185291	0.745814	0.780694	0.515398	0.136261	0.521297	0.237914	0.449926	0.468377	0.439351	0.228117	0.0929497	0.127736	0.478879	0.492476	0.348817	0.0512067	0	0.265507	0	0	0	0.184589	0.39218	0.166864	0.416453	0.298997	0	0.205397
20455527			121.922	58.8751	2.07085	4.90012	7.59057e-05	1333	0.408471	0.279158	0.151907	0.119055	0.343948	0.346749	0.299748	1	0.251462	0.120592	0.107865	0.368394	0.0983573	0.34641	0.344593	0.298864	0.155963	0.127716	0.059199	0.28548	0.487691	0.336373	0.136227	0.0277538	0.0559396	0.119157	0.161465	0.115726	0.0917388	0.499945	0.173656	0.0896666	0.138459	0.144636	0.13228	0.312269	0.116256	0.0888204	0.224847	0.0469129	0.0545151
1708157			304.621	147.042	2.07165	6.31177	2.9346e-06	1292	0.401858	0.411893	0.253446	0.396399	0.41165	0.533889	0.345821	0.318965	0.787817	0.145311	0.464912	0.434257	1	0.73048	0.500716	0.499875	0.747643	0.490541	0.642002	0.687994	0.181482	0.279673	0.21105	0.133771	0.147068	0.376902	0.145921	0.0557788	0.128967	0.107576	0.354818	0.113449	0.397473	0.326782	0.27894	0.329243	0.225138	0.235459	0.502027	0.254381	0.320237
116241346			37.525	18.1014	2.07305	3.19381	0.00436572	499	0.28955	0.546923	0.467407	0.200514	0.520571	0.976039	0.204085	0.94118	0.301755	0.16079	0.0331894	0.384412	0.344252	0.560857	1	0.570965	0.216993	0.510866	0.189437	0.179125	0.25819	0.24219	0.25948	0.0740104	0.101709	0.119157	0.761193	0.123441	0	0.476139	0.181207	0.0717336	0.130315	0.144637	0.293956	0.277573	0	0.165799	0.290979	0	0.190804
74738534			90.7329	43.6665	2.07786	6.77068	1.07039e-06	716	1	0.494705	0.438155	0.519378	0.935624	0.684315	0.553798	0.232178	0.628601	0.475979	0.130999	0.22127	0.65512	0.455764	0.293359	0.880316	0.72265	0.25205	0.677614	0.839574	0.622772	0.398303	0.460878	0.14606	0.361301	0.517347	0.591784	0.182709	0.160931	0	0.387414	0.318525	0.0321472	0.107041	0.319068	0.171185	0.0983284	0.373949	0.365431	0.0740666	0.322759
17433285			61.9283	29.7464	2.08187	4.57638	0.000163864	391	0.91326	0.425729	0.4366	0.510814	0.726233	0.697958	0.563235	0	0.170828	0.546153	0.112734	0.272027	0.793465	0.168093	0.459012	1	0.644925	0.488041	0.522812	0.798568	0.828271	0.365619	0.220344	0.502781	0.449115	0.485689	0.195874	0.419292	0.0692466	0	0.051292	0	0.16599	0.0614108	0	0.235708	0.282062	0.362036	0.134777	0.254959	0.555515
313104306			224.196	107.556	2.08446	6.26463	3.25986e-06	2905	0.568611	0.508785	0.375162	0.374606	0.542018	1	0.35774	0.144719	0.383564	0.397555	0.244959	0.407849	0.340286	0.328724	0.483731	0.523469	0.295285	0.406509	0.419451	0.594926	0.391709	0.407156	0.282482	0.116077	0.307777	0.430934	0.297929	0.239157	0.142942	0.0790698	0.189468	0.172068	0.126237	0.193487	0.157295	0.211269	0.294187	0.183555	0.165952	0.110799	0.241415
229462772			10.5826	5.07596	2.08484	3.89673	0.000831393	511	0.675404	0.678526	0.561171	0.361107	1	0.419394	0.19602	0.376661	0.0644069	0.0617743	0.0956337	0.492296	0.118089	0.665445	0.51918	0.805467	0.260522	0.306674	0.0454879	0.129035	0.165325	0.387699	0.249226	0	0.175841	0.457794	0.886198	0.148204	0	0.228662	0.0580153	0	0.219039	0.0347303	0.0282339	0.433232	0.063807	0.113748	0.101629	0.0360473	0.0261805
24638462			32.6449	15.642	2.087	3.83663	0.000959494	110	0.605047	1	0.227897	0.366623	0.453247	0.25047	0.37315	0.956035	0.817382	0.627178	0.161824	0.624768	0.479569	0.643437	0.790665	0.52198	0.132251	0.155679	0.34637	0.436686	0	0	0.632582	0.180429	0	0.464786	0.3374	0.150467	0.198799	0.464309	0.589014	0.174878	0.158846	0.352607	0.143326	0.169173	0	0	0.257954	0.18299	0
78103208			16.2306	7.76653	2.08982	3.66943	0.00142806	140	0.742558	1	0.279691	0.49994	0.815845	0.717256	0.407073	0.156442	0	0.256573	0.132401	0.511174	0.294281	0.394836	0.539089	0.711791	0.324615	0.127374	0.472322	0.535933	0.572216	0	0.103513	0	0.0811485	0.47535	0.368073	0.369329	0	0.189944	0.12048	0	0	0	0.117267	0	0.397523	0.566927	0.422106	0.149719	0.54369
239938842			16.0811	7.6895	2.09131	4.00392	0.000643661	120	0.805215	0.554513	0.796141	0.243956	0.814313	1	0.86905	0.381696	0.489509	0.313	0	0.311798	0.239334	0.802786	0.26306	0.694667	0.264005	0.310773	0	0.217933	0.418837	0.392881	0.378837	0.18009	0.197991	0.231957	0.898044	0.150185	0.198426	0	0.146977	0.523649	0	0	0.286114	0.168855	0.16165	0.461073	0.128735	0	0.132652
122065628			113.054	54.032	2.09235	3.94931	0.000733343	2534	0.317028	0.574574	0.659554	0.276481	0.255689	0.371641	0.244858	1	0.139293	0.07371	0.232978	0.247816	0.130337	0.39701	0.251669	0.396196	0.128229	0.187538	0.0203538	0.195666	0.361658	0.30455	0.14869	0.0212052	0.177761	0.262882	0.297401	0.0442098	0.134344	0.491117	0.155756	0.077073	0.228691	0.150223	0.282147	0.253499	0.0380678	0.023752	0.121266	0.080648	0.00390487
313104189			40.1197	19.1724	2.09258	3.74147	0.00120345	237	0.479387	0.28442	0.875049	0.357514	0.165745	0.274778	0.27291	0.489449	0.179342	0.114674	0.236705	0.571168	0.131528	1	0.867399	0.349946	0.0483619	0.398505	0.211103	0.399222	0	0.19192	0.231325	0	0.253883	0.254947	0.164509	0.0550235	0.218093	0.424475	0.269241	0	0.290437	0.322357	0.104824	0.556773	0.0592239	0.126693	0.0943293	0	0.0486
73621232			40.2401	19.1889	2.09706	4.11509	0.000493451	325	0.644172	0.638798	0.400345	0.468396	0.897554	1	0.357552	0	0.469928	0.20032	0	0.0498876	0.229761	0.411026	0.547165	0.694667	0.126722	0.0497237	0.295014	0.592778	0.134028	0.209537	0.323274	0.115258	0.126714	0.408244	0.574748	0.336414	0.0634963	0	0.235163	0	0	0	0.228891	0.216134	0	0.479516	0.329561	0	0.212244
21542432			62.7187	29.9028	2.09742	4.03371	0.000599437	385	0.877647	0.580218	0.821713	0.24311	0.428285	0.373699	0.123719	0.332825	0.0813017	0.0389892	0.482879	0.427234	0.119252	1	0.491526	0.324495	0	0.503254	0.2871	0.461501	0.104346	0.195759	0.566283	0.134599	0.295955	0.462304	0.223732	0.149664	0	0.0577286	0.0732335	0	0.197497	0.263043	0.213841	0.336538	0.120817	0.114868	0.192432	0	0.132192
125987848			36.0101	17.1625	2.09819	3.37231	0.00287913	132	0.208701	0.613216	0.707484	0.252921	0.562825	0.431979	0.171617	0	0.563886	0	0	0.215504	0.413549	0.221943	1	0.660179	0.364942	0.53699	0.23895	0.0753139	0.192991	0.271546	0.436399	0.124472	0.342111	0.480962	0	0.103803	0	0	0.304757	0.120643	0	0.121626	0.197752	0.350121	0.446908	0.0796695	0.355908	0	0.0916848
[truncated: 658 more rows]
[truncated: 3 more columns]
