# Supplementary material for: Comprehensive Proteomic Characterization of the Human Colorectal Carcinoma Reveals Signature Proteins and Perturbed Pathways
Source: Sci Rep. 2017 Feb 9;7:42436. doi: 10.1038/srep42436 (PMC5299448; doi:10.1038/srep42436)
Supplement: Supplementary Dataset 6 [file srep42436-s6.xls]

## Sheet: Dataset6A
Accession	SP	Description	Σ# PSMs	S1-CRC-NN	S2-CRC-NP	S3-CRC-NN	S4-CRC-NP	S5-CRC-NP	S6-CRC-NN	S7-CRC-NN	S8-CRC-NN	S9-CRC-NN	S10-CRC-NP	S11-CRC-NN	S12-CRC-NN	S13-CRC-NP	S14-CRC-NN	S15-CRC-NP	S16-CRC-NN	S17-CRC-NN	S18-CRC-NP	S19-CRC-NN	S20-CRC-NP	S21-CRC-NP	S22-CRC-NP	S1-AT-NN	S2-AT-NP	S3-AT-NN	S4-AT-NP	S5-AT-NP	S6-AT-NN	S7-AT-NN	S8-AT-NN	S9-AT-NN	S10-AT-NP	S11-AT-NN	S12-AT-NN	S13-AT-NP	S14-AT-NN	S15-AT-NP	S16-AT-NN	S17-AT-NN	S18-AT-NP	S19-AT-NN	S20-AT-NP	S21-AT-NP	S22-AT-NP	22CRC_Ave	22AT_Ave
116353	P06276	RecName: Full=Cholinesterase; AltName: Full=Acylcholine acylhydrolase; AltName: Full=Butyrylcholine esterase; AltName: Full=Choline esterase II; AltName: Full=Pseudocholinesterase; Flags: Precursor	50	0	0	0	0	0	0	0	0	0	0	0	0	0	0	0	0	0	0	0	0	0	0	8.81058	20.9417	2.30233	10.7892	5.22144	27.9427	4.61478	0	13.6729	4.05949	3.68734	4.09258	3.32706	3.92705	0	5.36157	2.99397	4.24779	3.08509	8.61295	17.735	19.3781	0	7.94562
2497301	Q12860	RecName: Full=Contactin-1; AltName: Full=Glycoprotein gp135; AltName: Full=Neural cell surface protein F3; Flags: Precursor	40	0	0	0	0	0	0	0	0	0	0	0	0	0	0	0	0	0	0	0	0	0	0	6.94692	0	4.08448	3.19013	1.54386	2.06551	0	3.18685	16.1711	0	2.18053	2.42017	7.86991	0	4.44638	3.1706	3.54101	2.51195	1.82438	0	4.19507	9.1675	0	3.56893
128100	P17677	RecName: Full=Neuromodulin; AltName: Full=Axonal membrane protein GAP-43; AltName: Full=Growth-associated protein 43; AltName: Full=Neural phosphoprotein B-50; AltName: Full=pp46	21	0	0	0	0	0	0	0	0	0	0	0	0	0	0	0	0	0	0	0	0	0	0	14.8571	0	5.82353	40.9355	0	17.6697	0	0	0	0	9.3268	20.7037	0	0	9.50928	6.78081	7.57299	10.7444	0	0	8.97181	19.6061	0	7.84098
52783098	Q9HCJ6	RecName: Full=Synaptic vesicle membrane protein VAT-1 homolog-like	21	0	0	0	0	0	0	0	0	0	0	0	0	0	0	0	0	0	0	0	0	0	0	16.8782	0	13.2315	7.75072	3.75096	15.0551	6.63031	0	0	5.83249	0	0	0	0	10.8029	0	0	0	0	0	15.2885	0	0	4.32821
20141466	Q13491	RecName: Full=Neuronal membrane glycoprotein M6-b; Short=M6b	22	0	0	0	0	0	0	0	0	0	0	0	0	0	0	0	0	0	0	0	0	0	0	0	0	0	0	0	0	0	36.727	7.7652	0	25.1296	37.1885	7.55808	17.8421	34.1616	6.08993	0	0	0	0	8.0577	17.6085	0	9.00583
51701611	Q9BX67	RecName: Full=Junctional adhesion molecule C; Short=JAM-C; AltName: Full=JAM-2; AltName: Full=Junctional adhesion molecule 3; Short=JAM-3; Flags: Precursor	14	0	0	0	0	0	0	0	0	0	0	0	0	0	0	0	0	0	0	0	0	0	0	11.4064	0	4.47097	10.476	0	0	0	0	0	0	0	0	0	0	14.6013	0	0	0	17.9731	8.36289	13.7761	7.52622	0	4.02695
25091514	O43895	RecName: Full=Xaa-Pro aminopeptidase 2; AltName: Full=Aminoacylproline aminopeptidase; AltName: Full=Membrane-bound aminopeptidase P; Short=Membrane-bound APP; Short=Membrane-bound AmP; Short=mAmP; AltName: Full=X-Pro aminopeptidase 2; Flags: Precursor	17	0	0	0	0	0	0	0	0	0	0	0	0	0	0	0	0	0	0	0	0	0	0	5.24626	0	0	0	2.33183	0	0	0	12.2123	0	0	0	0	0	3.35787	2.39441	2.67414	3.79402	2.75552	0	6.33618	10.3848	0	2.34034
92090985	Q9UHF1	RecName: Full=Epidermal growth factor-like protein 7; Short=EGF-like protein 7; AltName: Full=Multiple epidermal growth factor-like domains protein 7; Short=Multiple EGF-like domains protein 7; AltName: Full=NOTCH4-like protein; AltName: Full=Vascular endothelial statin; Short=VE-statin; AltName: Full=Zneu1; Flags: Precursor	11	0	0	0	0	0	0	0	0	0	0	0	0	0	0	0	0	0	0	0	0	0	0	0	9.23583	0	5.9479	0	0	20.3524	0	0	0	0	0	0	0	16.5803	5.91148	6.60209	9.36691	13.606	0	0	0	0	3.98195
2498958	P78539	RecName: Full=Sushi repeat-containing protein SRPX; Flags: Precursor	43	0	0	0	0	0	0	0	0	0	0	0	0	0	0	0	0	0	0	0	0	0	0	7.62065	0	0	3.49952	0	0	53.8855	13.9837	0	0	0	0	0	0	14.6328	24.3466	11.6533	5.51114	20.0132	44.6982	9.20384	0	0	9.5022
137119	P00750	RecName: Full=Tissue-type plasminogen activator; Short=t-PA; Short=t-plasminogen activator; Short=tPA; AltName: INN=Alteplase; AltName: INN=Reteplase; Contains: RecName: Full=Tissue-type plasminogen activator chain A; Contains: RecName: Full=Tissue-type plasminogen activator chain B; Flags: Precursor	9	0	0	0	0	0	0	0	0	0	0	0	0	0	0	0	0	0	0	0	0	0	0	3.14589	4.48644	0	2.88928	0	0	0	0	7.32306	0	0	0	0	0	0	5.74318	3.20707	0	0	0	0	4.15147	0	1.40665
6685271	O00501	RecName: Full=Claudin-5; AltName: Full=Transmembrane protein deleted in VCFS; Short=TMDVCF	13	0	0	0	0	0	0	0	0	0	0	0	0	0	0	0	0	0	0	0	0	0	0	24.3301	23.1319	6.3578	7.44852	21.6282	0	0	0	9.43935	0	0	0	9.18758	0	0	0	8.26776	0	0	0	0	0	0	4.99051
121957117	Q53FP2	RecName: Full=Transmembrane protein 35	45	0	0	0	0	0	0	0	0	0	0	0	0	0	0	0	0	0	0	0	0	0	0	74.1074	0	33.1976	9.72321	9.41109	151.092	0	19.4264	12.322	0	39.8762	0	0	0	13.5521	9.66367	0	0	111.211	15.5239	12.7862	13.9708	0	23.9029
113390	P07327	RecName: Full=Alcohol dehydrogenase 1A; AltName: Full=Alcohol dehydrogenase subunit alpha	6671	157.83	37.265	343.949	1407.21	206.061	172.675	398.623	128.256	0	444.064	259.306	69.846	384.23	251.766	14.7321	12.9677	364.696	0	697.004	659.061	5.21244	576.952	1569.98	1970.04	1811.04	1636.77	1387.25	521.467	1777.98	1124.66	1382.83	1583.59	1308.19	1635.92	1255.15	1349.1	1327.75	929.568	1513.99	1016.05	787.463	470.106	1053.41	1437.21	299.623	1311.34
2501336	Q16853	RecName: Full=Membrane primary amine oxidase; AltName: Full=Copper amine oxidase; AltName: Full=HPAO; AltName: Full=Semicarbazide-sensitive amine oxidase; Short=SSAO; AltName: Full=Vascular adhesion protein 1; Short=VAP-1	9654	155.141	156.695	237.915	606.563	58.1087	61.9296	143.52	59.5335	59.8816	433.626	441.608	123.009	212.996	212.122	222.043	36.647	307.617	370.665	359.481	373.903	30.7418	283.561	855.031	1526.71	653.945	721.442	543.796	1364.13	611.691	841.88	803.693	679.015	826.234	939.643	845.257	793.192	1758.95	778.362	848.036	1075.82	1321.72	1729.46	937.513	700.244	224.878	961.626
113394	P00325	RecName: Full=Alcohol dehydrogenase 1B; AltName: Full=Alcohol dehydrogenase subunit beta	8627	199.166	57.9678	509.554	1448.19	206.061	210.01	412.529	163.883	6.09196	578.452	361.822	110.59	491.456	341.682	39.2855	22.6935	320.341	0	666.886	589.9	5.21244	586.73	1951.86	3859.39	2443.06	1714.71	1768.63	779.398	2052.09	1712.95	1717.56	1876.85	1781.74	2437.46	1586.29	1569.75	2070.08	1200.69	1773.53	1438.83	1149	871.079	1685.46	1872.72	333.114	1786.96
85700403	O75106	RecName: Full=Retina-specific copper amine oxidase; Short=RAO; AltName: Full=Amine oxidase [copper-containing]; AltName: Full=Semicarbazide-sensitive amine oxidase; Short=SSAO; Flags: Precursor	1193	13.0481	16.4308	18.9566	101.653	3.35124	4.62985	6.89755	7.06879	0	55.0675	59.8251	8.66146	11.0808	23.7874	36.5379	3.2162	26.8907	46.0427	46.9518	64.5758	0	9.70123	173.057	243.467	89.8334	124.575	39.4992	144.63	62.4705	111.574	152.428	80.8139	76.3416	123.839	111.272	78.1774	182.613	98.1962	150.198	108.24	191.618	209.183	50.8403	58.6368	25.6534	120.977
1705571	P32004	RecName: Full=Neural cell adhesion molecule L1; Short=N-CAM-L1; Short=NCAM-L1; AltName: CD_antigen=CD171; Flags: Precursor	481	0	0	1.26679	32.6067	0	0	0	0	0	1.74312	3.59807	0	2.66574	0	0	0	5.88106	0	8.98492	4.85475	9.33015	0	56.2606	2.00587	12.1289	46.5043	13.7535	41.8196	4.4202	20.6473	54.0228	9.72081	17.6593	54.8804	31.8678	26.3303	59.4159	35.9485	35.8467	42.7212	26.5951	51.5612	28.8782	35.266	3.22415	32.1934
126825	P23946	RecName: Full=Chymase; AltName: Full=Alpha-chymase; AltName: Full=Mast cell protease I; Flags: Precursor	2045	5.70524	37.7176	45.1275	401.016	0	0	77.409	0	0	195.159	18.3108	8.8368	40.6985	9.10084	14.911	4.92196	7.48228	281.849	437.652	203.826	15.8273	193.003	479.576	255.2	460.13	525.919	197.252	34.0517	1349.68	1037.62	1166.35	514.487	323.53	428.91	883.867	334.992	1191.16	1012.73	744.299	1097.41	857.18	608.765	994.164	784.006	90.8434	694.604
21264511	O76038	RecName: Full=Secretagogin	296	0	0	0	43.3132	0	0	0	0	0	7.93879	0	0	0	0	0	0	6.6961	0	5.84578	11.0551	0	6.64323	96.0864	0	165.718	100.015	113.888	53.3291	60.3934	47.0176	201.304	70.8351	8.04267	35.7063	166.908	94.2208	73.8002	70.1666	124.076	129.711	47.1035	37.5724	170.204	169.067	3.70419	92.5076
205830665	P13591	RecName: Full=Neural cell adhesion molecule 1; Short=N-CAM-1; Short=NCAM-1; AltName: CD_antigen=CD56; Flags: Precursor	535	4.92725	7.23874	5.56768	43.7891	0	0	0	0	0	2.55374	0	2.54393	7.81081	5.23988	4.29256	1.41693	0	0	9.4023	5.33428	0	0	109.212	2.93867	61.3847	79.4856	20.1494	75.9714	0	7.56227	74.3486	19.9379	38.8073	83.2731	51.3562	24.7981	110.786	39.4994	52.5166	62.588	32.4689	75.539	57.2397	57.1045	4.55078	51.6803
317373331	P15088	RecName: Full=Mast cell carboxypeptidase A; Short=MC-CPA; AltName: Full=Carboxypeptidase A3; Flags: Precursor	2002	0	3.72352	53.4605	237.532	3.03782	4.19684	79.1978	19.223	21.9135	94.5801	75.9219	36.6399	72.3203	16.172	39.7448	5.83082	8.8639	146.078	270.84	117.073	4.68745	114.321	292.545	187.441	312.432	288.152	67.8411	10.0848	899.384	653.511	488.537	293.023	250.191	259.963	451.491	181.417	580.727	681.138	423.579	625.494	521.091	317.068	460.854	318.917	64.789	389.313
1709586	P51888	RecName: Full=Prolargin; AltName: Full=Proline-arginine-rich end leucine-rich repeat protein; Flags: Precursor	3980	3.68899	12.1941	50.0217	380.003	3.31615	9.16274	40.952	0	5.98032	229.435	112.477	11.4277	78.9465	17.6537	48.207	0	174.169	227.803	206.959	187.705	51.1693	273.59	615.557	1643.52	406.367	535.591	394.97	924.744	2116.3	84.9271	662.583	882.843	400.955	445.02	540.047	191.85	1753.69	1098.42	797.384	1593.21	1283.53	1398.05	1224.16	1007.76	96.5846	909.158
290457668	P22105	RecName: Full=Tenascin-X; Short=TN-X; AltName: Full=Hexabrachion-like protein; Flags: Precursor	2927	0.98568	2.17213	5.94025	25.4833	0	0.40804	0	0	1.06528	2.04346	5.79978	0	8.20327	4.71699	4.29356	0	3.87808	4.05786	8.27595	27.389	0	11.5424	53.588	158.137	22.2975	34.4518	79.8835	4.90252	25.2613	71.8583	117.066	33.6174	27.4302	35.0403	47.6323	48.5054	105.535	65.4714	43.704	67.3723	38.5388	103.966	77.1672	55.4859	5.28432	59.8597
158515408	P00746	RecName: Full=Complement factor D; AltName: Full=Adipsin; AltName: Full=C3 convertase activator; AltName: Full=Properdin factor D; Flags: Precursor	242	0	18.4116	18.8817	67.501	20.028	0	0	0	0	17.321	8.9383	8.62723	0	0	0	9.61047	0	0	25.5088	60.3006	15.4519	0	132.774	199.319	109.565	121.944	93.181	49.8662	32.9419	12.823	89.4686	57.956	43.8691	77.9047	55.416	18.6884	8.94548	82.9242	71.24	50.5369	29.3632	92.2232	75.959	64.5529	12.2991	71.4301
136681	P09936	RecName: Full=Ubiquitin carboxyl-terminal hydrolase isozyme L1; Short=UCH-L1; AltName: Full=Neuron cytoplasmic protein 9.5; AltName: Full=PGP 9.5; Short=PGP9.5; AltName: Full=Ubiquitin thioesterase L1; Flags: Precursor	334	0	0	35.7031	114.873	0	0	0	0	0	0	0	19.5757	30.0524	0	0	5.45168	8.28755	19.5114	14.4703	27.3651	0	0	237.846	90.4531	105.659	174.756	63.4299	216.869	37.3735	72.7402	119.96	109.588	9.95416	33.1444	152.687	42.4051	111.638	123.028	153.565	57.3356	149.91	360.392	134.054	167.399	12.5132	123.827
59800384	Q13642	RecName: Full=Four and a half LIM domains protein 1; Short=FHL-1; AltName: Full=Skeletal muscle LIM-protein 1; Short=SLIM; Short=SLIM-1	2534	91.6194	38.4572	177.476	322.521	54.9064	86.6915	91.4833	148.904	28.2908	223.859	91.0156	40.5453	108.928	97.4326	79.8177	56.4578	85.8261	80.8242	184.821	174.76	6.0516	170.297	525.471	671.327	596.452	447.418	471.982	1757.67	335.436	883.873	445.958	688.504	639.131	427.149	310.045	329.362	658.642	469.66	189.723	269.175	908.487	1356.45	912.292	440.622	110.954	624.31
129951	P07585	RecName: Full=Decorin; AltName: Full=Bone proteoglycan II; AltName: Full=PG-S2; AltName: Full=PG40; Flags: Precursor	7627	109.909	86.5019	266.132	751.612	70.5721	87.748	358.288	52.1003	356.354	811.747	907.075	316.155	322.017	137.755	446.271	145.616	648.645	430.256	638.183	747.929	250.459	806.959	743.639	1805	1011.51	1076.49	1002.53	1060.13	4991.29	885.607	1026.02	1885.62	1174.81	1235.3	1305.51	836.32	2023.65	2220.71	1280.24	1980.2	2214.18	2541.95	1576.19	1793.71	397.649	1621.39
117385	P02511	RecName: Full=Alpha-crystallin B chain; AltName: Full=Alpha(B)-crystallin; AltName: Full=Heat shock protein beta-5; Short=HspB5; AltName: Full=Renal carcinoma antigen NY-REN-27; AltName: Full=Rosenthal fiber component	1137	16.1051	0	54.5951	351.314	21.7161	20.001	29.7974	45.8058	26.1084	100.165	64.6111	124.725	19.1477	51.3808	105.229	20.841	63.3642	124.315	92.1963	139.484	33.5086	62.864	596.065	1685.72	586.08	445.379	278.407	889.138	269.872	296.614	423.314	391.01	304.427	436.433	240.347	202.636	672.496	553.314	329.576	423.759	923.305	918.485	512.47	426.629	71.2397	536.613
13626370	O60941	RecName: Full=Dystrobrevin beta; Short=DTN-B; AltName: Full=Beta-dystrobrevin	47	0	0	0	0	0	0	0	0	0	0	0	0	0	0	0	0	0	0	0	2.43318	0	0	14.0988	0	6.63158	5.17951	0	16.7679	4.43078	15.5226	6.56389	7.79526	10.6209	11.7882	12.7776	3.77047	10.8287	0	0	0	8.88623	12.4043	3.40557	7.44219	0.110599	7.22339
119720	P00488	RecName: Full=Coagulation factor XIII A chain; Short=Coagulation factor XIIIa; AltName: Full=Protein-glutamine gamma-glutamyltransferase A chain; AltName: Full=Transglutaminase A chain; Flags: Precursor	3167	32.7272	21.2119	87.0141	284.629	1.73056	4.78165	33.2439	54.7541	21.8462	53.8796	173.002	32.8	41.1988	12.2837	216.352	14.9474	169.159	53.4964	99.1866	143.807	117.494	122.736	120.764	279.005	123.074	417.035	191.089	22.9802	288.436	620.478	354.208	66.7708	303.248	437.549	394.011	746.043	714.209	271.177	485.064	464.622	167.455	74.3749	405.472	277.298	81.4674	328.38
2498553	Q13361	RecName: Full=Microfibrillar-associated protein 5; Short=MFAP-5; AltName: Full=MP25; AltName: Full=Microfibril-associated glycoprotein 2; Short=MAGP-2; Flags: Precursor	330	0	0	0	59.2292	0	0	0	0	0	0	78.4297	37.8501	0	0	42.5782	0	10.6828	37.7258	18.6524	8.81852	11.2987	105.985	183.953	189.468	32.0463	122.018	18.1694	0	289.051	150.021	130.841	28.2522	179.635	299.066	81.0418	40.9957	549.449	214.556	177.112	266.064	246.914	29.9711	234.512	202.294	18.6932	166.61
57015322	Q9NZN4	RecName: Full=EH domain-containing protein 2; AltName: Full=PAST homolog 2	6011	158.307	137.256	140.761	396.28	186.633	138.589	217.673	54.129	151.457	217.9	137.432	84.4134	154.274	190.431	200.09	156.723	343.758	120.194	311.99	292.197	71.9951	374.811	563.282	1555.55	484.973	400.711	463.102	1789.03	629.293	448.096	731.402	558.071	355.655	281.311	512.711	361.361	1437.95	876.76	677.134	560.41	1771.72	1933.63	1128.6	743.335	192.604	830.185
74721543	Q9Y6R1	RecName: Full=Electrogenic sodium bicarbonate cotransporter 1; Short=Sodium bicarbonate cotransporter; AltName: Full=Na(+)/HCO3(-) cotransporter; AltName: Full=Solute carrier family 4 member 4; AltName: Full=kNBC1	683	0	0	0	90.2162	7.04413	0	0	0	0	2.03068	6.28746	0	3.1055	4.16665	0	0	1.71281	0	0	4.24172	0	15.2936	88.4814	4.67355	60.3726	127.916	101.961	0	33.4711	96.214	28.6067	24.9138	100.805	89.0507	68.6812	109.55	12.585	20.9394	48.4419	23.6994	1.72124	0	13.8527	60.5445	6.0954	50.7491
92058724	P50895	RecName: Full=Basal cell adhesion molecule; AltName: Full=Auberger B antigen; AltName: Full=B-CAM cell surface glycoprotein; AltName: Full=F8/G253 antigen; AltName: Full=Lutheran antigen; AltName: Full=Lutheran blood group glycoprotein; AltName: CD_antigen=CD239; Flags: Precursor	319	6.73182	2.47247	10.1424	16.3163	2.01715	8.36027	0	0	18.1886	17.4451	10.8028	3.47562	10.6715	3.57947	17.594	0	17.6572	6.9284	25.6916	12.1465	0	5.83928	28.1527	84.3137	19.8631	23.2707	40.0421	20.0894	35.3898	15.4978	26.2137	23.3485	17.6734	39.2315	15.9466	18.8223	108.115	33.4074	54.5303	73.2946	38.4457	45.41	51.0022	40.8669	8.91184	38.7694
209572589	Q9BXN1	RecName: Full=Asporin; AltName: Full=Periodontal ligament-associated protein 1; Short=PLAP-1; Flags: Precursor	1595	0	0	0	112.354	0	0	18.2967	0	0	34.5964	23.8041	5.74392	13.227	29.5777	43.6147	3.19928	58.3618	211.827	50.9506	88.3245	61.7263	144.753	153.536	676.792	40.1211	235.02	74.4467	83.001	1301.32	392.721	227.439	302.261	128.513	149.121	274.08	99.5404	399.039	730.472	298.814	659.48	464.306	593.545	387.724	620.121	40.9253	376.882
50401533	Q7Z7G0	RecName: Full=Target of Nesh-SH3; Short=Tarsh; AltName: Full=ABI gene family member 3-binding protein; AltName: Full=Nesh-binding protein; Short=NeshBP; Flags: Precursor	351	1.31088	1.44438	4.44379	0	0	0	0	0	0	0	2.10362	0	0	0	1.71303	0	0	0	4.50261	1.41917	0	0	110.191	56.2913	38.6791	10.5734	33.6261	25.4279	28.4271	18.1072	40.1985	13.6399	14.4544	22.9185	16.7684	0	27.369	60.0496	1.67663	0	24.1871	36.1744	11.9179	36.896	0.769885	28.5261
166220781	Q5SRE7	RecName: Full=Phytanoyl-CoA dioxygenase domain-containing protein 1	44	0	0	0	11.7373	4.35316	0	5.97314	0	0	0	0	0	0	0	0	0	0	0	0	0	0	0	18.2267	25.9936	0	27.8999	10.8017	14.4515	9.54673	0	7.0714	8.39798	7.6281	8.46645	6.88279	8.124	7.77735	11.0916	6.19372	0	25.5288	44.5446	22.0133	16.0352	1.00289	13.0307
41393531	P60201	RecName: Full=Myelin proteolipid protein; Short=PLP; AltName: Full=Lipophilin	194	0	0	0	73.9831	0	0	0	0	0	15.8203	0	0	0	0	0	0	0	0	0	0	0	0	134.035	0	45.0325	82.0681	17.0215	68.3185	30.0877	105.408	37.144	44.1121	104.177	204.57	36.1533	51.2076	147.068	34.9567	39.0405	92.3165	13.4096	9.3592	53.9604	42.1142	4.08197	63.2528
212276471	Q92629	RecName: Full=Delta-sarcoglycan; Short=Delta-SG; AltName: Full=35 kDa dystrophin-associated glycoprotein; Short=35DAG	281	9.7522	0	11.0198	59.0926	8.76657	24.2226	12.029	9.24568	0	45.4901	31.2995	7.55255	0	7.77823	6.372	8.41332	31.9744	7.52775	22.3313	31.6734	0	0	85.6466	17.449	57.5502	61.8046	65.2589	181.894	67.2896	89.8053	49.8424	50.7366	53.7662	34.1002	34.6521	24.5407	86.1428	89.3471	56.1292	26.545	231.35	170.441	36.9428	40.3655	15.2064	73.2545
22096351	O14558	RecName: Full=Heat shock protein beta-6; Short=HspB6; AltName: Full=Heat shock 20 kDa-like protein p20	560	17.6149	0	19.9045	74.7152	0	0	0	0	0	41.0832	0	0	10.4714	0	0	0	0	13.597	0	28.6051	0	22.9192	254.149	472.759	138.6	71.0402	39.2913	565.098	208.357	101.382	167.194	152.738	208.104	184.78	312.952	44.3266	721.397	322.767	180.237	287.681	963.434	1053.2	547.168	218.731	10.405	327.972
127721	P25189	RecName: Full=Myelin protein P0; AltName: Full=Myelin peripheral protein; Short=MPP; AltName: Full=Myelin protein zero; Flags: Precursor	62	0	0	0	13.7724	0	0	0	0	0	0	0	0	0	0	0	0	0	0	0	0	0	0	57.0319	0	11.1774	45.8324	0	33.9144	11.202	65.4076	16.595	29.5622	8.95072	59.6065	8.07617	0	18.2517	52.0591	21.8029	0	7.4888	20.9072	8.61005	28.2233	0.626018	22.9409
14917042	O43761	RecName: Full=Synaptogyrin-3	30	0	0	0	7.45754	0	0	0	0	0	0	0	0	0	0	0	0	0	0	0	0	0	0	23.1614	0	12.1048	7.09073	0	27.5462	0	0	8.98593	0	9.69335	21.5173	0	20.647	9.883	21.1419	7.87062	0	16.2203	22.6419	27.9732	20.3767	0.338979	11.6752
26454626	Q92633	RecName: Full=Lysophosphatidic acid receptor 1; Short=LPA receptor 1; Short=LPA-1; AltName: Full=Lysophosphatidic acid receptor Edg-2	121	0	0	0	18.7668	0	0	0	0	0	0	0	0	0	0	0	3.3399	0	0	0	0	0	0	58.2854	0	34.2693	49.0702	17.2709	5.77662	0	53.4761	5.65324	0	36.5897	101.528	16.5073	38.9684	80.8288	35.4689	34.661	14.0504	5.10226	7.12225	29.3309	32.0485	1.00485	29.8185
115503766	O94911	RecName: Full=ATP-binding cassette sub-family A member 8	554	0	0	8.05747	8.6415	0	1.10695	0	0	0	0	0	0	0	1.42183	0	0.76896	0	0	1.02052	0.964962	0	0	123.01	46.2492	42.0797	41.0823	55.6689	0	1.75718	49.248	18.2219	12.3659	25.2726	42.0752	24.0702	16.4484	22.9041	40.8307	23.9404	4.85231	4.69886	4.91935	17.5577	41.3204	0.99919	29.9352
18202745	Q9BZZ2	RecName: Full=Sialoadhesin; AltName: Full=Sialic acid-binding Ig-like lectin 1; Short=Siglec-1; AltName: CD_antigen=CD169; Flags: Precursor	122	0	0.908549	2.79524	3.99714	0	0	0	0	0	0	0	2.55435	0	0	2.15507	0	1.08141	0	0	0.892688	0	1.07287	11.3797	10.3275	4.05501	5.7008	8.2767	0	0	9.49156	12.0408	1.42997	1.29888	11.533	9.37573	16.5998	3.97286	2.83294	7.38245	2.99259	2.17346	0	6.24719	2.7304	0.702605	5.90188
1168340	P45381	RecName: Full=Aspartoacylase; AltName: Full=Aminoacylase-2; Short=ACY-2	55	0	0	5.08741	10.9123	0	0	0	0	0	0	0	0	0	0	0	0	0	0	0	0	0	0	16.9456	16.1111	22.1406	41.5023	15.0638	13.4357	8.87571	62.1894	19.7231	7.80771	0	0	19.197	7.55299	0	10.312	11.5168	0	11.8672	8.28274	34.1101	14.9082	0.72726	15.5246
308153468	Q6UWY5	RecName: Full=Olfactomedin-like protein 1; Flags: Precursor	223	0	0	0	4.2482	0	0	0	0	0	0	0	0	0	0	4.58087	0	13.792	0	4.01352	0	0	13.6831	92.3577	206.979	72.403	12.1177	31.2767	31.3834	124.392	32.2807	76.7828	18.2374	0	18.3861	19.9293	0	45.039	56.2031	58.2856	25.4444	32.3397	51.592	84.9867	29.019	1.83262	50.8835
156630892	P55268	RecName: Full=Laminin subunit beta-2; AltName: Full=Laminin B1s chain; AltName: Full=Laminin-11 subunit beta; AltName: Full=Laminin-14 subunit beta; AltName: Full=Laminin-15 subunit beta; AltName: Full=Laminin-3 subunit beta; AltName: Full=Laminin-4 subunit beta; AltName: Full=Laminin-7 subunit beta; AltName: Full=Laminin-9 subunit beta; AltName: Full=S-laminin subunit beta; Short=S-LAM beta; Fla…	3223	4.70254	0	0	12.3477	0	0	8.70058	4.45829	5.08228	67.0249	7.54635	10.9256	9.31824	22.5041	65.5487	10.1423	55.5054	81.0677	71.788	72.9711	11.9585	62.2055	22.6161	273.453	22.3549	16.2558	6.11878	50.2868	321.382	97.4347	57.2241	84.2694	88.8899	138.397	55.6978	76.2608	431.746	238.754	57.1386	314.312	271.663	432.564	186.452	97.3218	26.5363	151.845
261260095	P09038	RecName: Full=Fibroblast growth factor 2; Short=FGF-2; AltName: Full=Basic fibroblast growth factor; Short=bFGF; AltName: Full=Heparin-binding growth factor 2; Short=HBGF-2; Flags: Precursor	62	4.89303	0	0	5.92978	0	0	0	0	0	0	0	0	5.81743	0	6.39413	8.44254	6.41709	0	28.011	10.5945	0	0	42.972	26.2644	4.8125	22.5524	0	36.5051	19.2923	0	14.2901	8.48546	15.4151	17.1093	13.909	0	15.7167	11.2072	12.5165	0	25.7948	18.0035	29.6568	8.10114	3.47725	15.5729
37999795	Q9NRN5	RecName: Full=Olfactomedin-like protein 3; AltName: Full=HNOEL-iso; AltName: Full=hOLF44; Flags: Precursor	97	0	0	0	8.41269	0	0	0	0	0	0	0	0	0	0	0	17.9664	0	0	0	3.75765	0	0	34.8372	74.5236	30.7242	15.9978	0	46.6114	41.0556	7.99068	20.2737	6.01924	0	0	4.93323	0	5.5744	27.8247	13.318	12.5969	32.0211	38.3128	21.0374	17.2399	1.36985	20.4951
119576	P23141	RecName: Full=Liver carboxylesterase 1; AltName: Full=Acyl-coenzyme A:cholesterol acyltransferase; Short=ACAT; AltName: Full=Brain carboxylesterase hBr1; AltName: Full=Carboxylesterase 1; Short=CE-1; Short=hCE-1; AltName: Full=Cocaine carboxylesterase; AltName: Full=Egasyn; AltName: Full=HMSE; AltName: Full=Methylumbelliferyl-acetate deacetylase 1; AltName: Full=Monocyte/macrophage serine esteras…	1314	49.707	68.4616	8.42517	45.1793	26.8099	12.3463	76.6395	28.2752	0	11.5932	135.604	80.8403	2.95488	11.8937	97.4343	77.1889	29.3353	3.83689	73.9847	53.8132	0	42.0387	196.443	578.094	124.667	74.4589	77.6125	233.632	161.688	463.459	54.4386	64.6511	90.0439	186.844	45.9217	75.0503	383.189	68.3104	146.224	85.6899	337.379	178.32	158.17	148.135	42.5619	178.746
152031655	Q15124	RecName: Full=Phosphoglucomutase-like protein 5; AltName: Full=Aciculin; AltName: Full=Phosphoglucomutase-related protein; Short=PGM-RP	4456	52.1923	10.9539	98.2937	249.992	20.1075	30.8657	98.0985	4.71253	0	227.999	19.9417	11.5486	29.5488	31.7165	35.7259	10.7207	55.4111	118.944	139.433	137.224	17.2369	42.0387	508.258	93.3845	642.889	243.423	327.081	2380.82	382.172	314.695	431.879	719.783	250.557	178.154	399.165	220.981	977.929	708.72	406.885	311.19	1601.73	2002.67	1062	460.865	65.5774	664.783
254763328	P50443	RecName: Full=Sulfate transporter; AltName: Full=Diastrophic dysplasia protein; AltName: Full=Solute carrier family 26 member 2	499	20.9758	0	0	143.278	1.71417	0	16.4645	18.0785	0	0	3.06007	0	9.06858	0	0	4.93529	5.00169	5.88774	0	4.12883	0	22.3299	40.671	6.82376	39.3857	175.781	53.1682	0	41.3519	65.8501	16.7073	13.2277	81.1015	60.0098	130.093	137.558	6.12505	15.2866	73.168	41.5237	0	0	0	69.4571	11.5874	48.5132
215274270	P10645	RecName: Full=Chromogranin-A; Short=CgA; AltName: Full=Pituitary secretory protein I; Short=SP-I; Contains: RecName: Full=Vasostatin-1; AltName: Full=Vasostatin I; Contains: RecName: Full=Vasostatin-2; AltName: Full=Vasostatin II; Contains: RecName: Full=EA-92; Contains: RecName: Full=ES-43; Contains: RecName: Full=Pancreastatin; Contains: RecName: Full=SS-18; Contains: RecName: Full=WA-8; Contai…	463	12.3343	0	3.48437	78.4755	0	3.82951	0	0	0	9.58908	4.94833	0	7.33225	0	0	0	4.04403	0	10.5915	6.67661	0	12.0363	189.566	0	133.444	142.125	10.3172	0	18.237	0	67.542	64.1701	320.581	150.951	157.777	56.9036	79.237	63.5645	31.5514	55.9555	4.06395	0	112.138	194.002	6.97008	84.1875
296452902	Q01118	RecName: Full=Sodium channel protein type 7 subunit alpha; AltName: Full=Putative voltage-gated sodium channel subunit alpha Nax; AltName: Full=Sodium channel protein cardiac and skeletal muscle subunit alpha; AltName: Full=Sodium channel protein type VII subunit alpha	351	0	0	0	18.2758	0	0	0	0	0	2.60536	0	0	0	0	0	0	0	0	0	0	0	0	77.7832	0	16.4804	30.8923	9.34395	18.7517	3.30333	30.8605	6.11706	2.90584	17.1564	42.4782	8.33546	5.62208	40.3664	18.23	21.4313	9.12188	1.10417	4.62395	10.156	20.8067	0.949146	17.9941
74759761	Q8N126	RecName: Full=Cell adhesion molecule 3; AltName: Full=Brain immunoglobulin receptor; AltName: Full=Immunoglobulin superfamily member 4B; Short=IgSF4B; AltName: Full=Nectin-like protein 1; Short=NECL-1; AltName: Full=Synaptic cell adhesion molecule 3; Short=SynCAM3; AltName: Full=TSLC1-like protein 1; Short=TSLL1; Flags: Precursor	105	0	0	0	8.58179	0	0	0	0	0	0	0	0	0	0	0	0	0	0	0	0	0	0	44.4219	25.3405	6.96483	24.479	15.7955	15.8494	6.98015	138.572	20.6812	18.4207	5.57733	30.9515	20.1296	0	28.4323	36.4937	22.6429	12.8501	13.9992	39.0829	26.8253	23.4485	0.390081	26.2699
27151769	Q07507	RecName: Full=Dermatopontin; AltName: Full=Tyrosine-rich acidic matrix protein; Short=TRAMP; Flags: Precursor	438	0	7.72492	15.8444	59.4748	0	0	17.2954	13.2935	34.0968	65.4061	11.2507	10.8591	16.6708	11.1836	91.6174	30.2419	91.9464	54.1174	64.2163	106.261	58.3483	182.441	70.3678	288.516	41.3732	48.4709	7.81917	31.3834	580.498	80.7019	204.754	158.058	66.262	24.5148	139.505	176.424	180.156	192.696	98.6372	458	230.998	206.368	223.09	232.152	42.8314	170.034
317373561	O00533	RecName: Full=Neural cell adhesion molecule L1-like protein; AltName: Full=Close homolog of L1; Contains: RecName: Full=Processed neural cell adhesion molecule L1-like protein; Flags: Precursor	172	1.16655	1.28536	5.27271	19.7921	0	0	0	2.21192	0	0	0	3.61372	0	0	1.52443	0	0	0	6.67812	2.52583	0	0	35.1256	0	4.58941	21.507	0	3.48128	0	5.37122	10.2208	2.02302	11.0254	24.4742	9.94814	1.95702	24.3557	12.0236	19.3964	19.0517	4.61231	10.7305	3.53525	13.5198	2.00322	10.7704
338817988	O00339	RecName: Full=Matrilin-2; Flags: Precursor	152	0	0	1.66565	5.35913	0	0	1.81818	0	0	2.29195	2.36547	0	1.75253	0	3.85253	0	0	0	6.75077	17.554	0	5.75376	9.24681	2.63743	2.89958	5.09553	1.64399	15.3963	46.4954	13.5741	15.0674	2.55629	6.96583	10.3085	10.4754	2.47289	26.0411	33.7622	5.65598	5.34972	11.6562	21.6945	24.5693	7.32153	2.23473	12.7675
189037075	Q9NU38	RecName: Full=Putative PGM5-like protein 1	245	6.18067	0	13.968	22.4707	0	0	7.62361	0	0	9.61011	0	0	0	0	8.07679	5.33213	0	28.6252	7.07647	6.69125	0	0	31.0174	0	79.0264	14.2437	55.1457	285.892	12.1846	113.832	72.2027	42.8739	48.6793	32.4176	35.1384	82.9503	327.57	77.8604	39.5257	33.6469	162.914	113.706	346.517	122.796	5.25705	96.8245
14916957	P14384	RecName: Full=Carboxypeptidase M; Short=CPM; Flags: Precursor	74	0	0	0	26.9852	0	0	3.92367	0	0	4.94606	0	0	7.56397	0	4.15691	0	0	0	3.64207	3.4438	0	0	19.9547	17.0748	15.6434	18.327	17.7387	0	12.5422	7.32328	23.2255	5.51651	0	0	18.0848	10.6731	15.3265	10.9289	4.06856	5.77238	4.19238	0	33.7405	31.5999	2.48462	12.3515
1730201	P50440	RecName: Full=Glycine amidinotransferase, mitochondrial; AltName: Full=L-arginine:glycine amidinotransferase; AltName: Full=Transamidinase; Flags: Precursor	55	0	3.67071	0	16.1492	0	0	0	18.9504	0	0	0	0	0	0	0	0	0	0	0	0	0	0	4.17965	0	6.5532	19.1936	22.2929	0	19.7028	23.0086	0	17.332	0	0	14.2049	22.3554	0	7.63042	12.7828	12.0906	0	0	30.2878	22.0627	1.76228	10.6217
129078	P20774	RecName: Full=Mimecan; AltName: Full=Osteoglycin; AltName: Full=Osteoinductive factor; Short=OIF; Flags: Precursor	2603	9.45767	0	10.687	143.27	4.25091	0	23.3313	0	30.6642	132.349	113.828	51.2712	95.5776	150.866	247.182	12.2388	303.886	350.419	129.941	138.226	118.067	498.376	231.381	761.491	181.389	141.672	94.932	218.736	3262.87	108.866	517.897	672.459	245.814	248.027	799.812	333.193	1420.2	1104.77	707.642	1819.19	1078.19	1009.16	616.225	931.685	116.54	750.255
313104240	P11532	RecName: Full=Dystrophin	852	0	0.42136	2.59271	12.5129	0	0.474921	0	0.725102	0	1.1892	0	0.592317	0.909319	0.610016	0.499731	0.329912	0	0.590371	1.31351	3.72603	0.530439	1.4927	24.4688	5.47382	13.5403	14.9819	20.472	79.8851	3.76947	15.8469	18.9863	8.62132	12.65	10.0288	6.52231	4.4908	23.9525	8.75893	2.93466	4.16364	40.3196	80.9056	35.9262	13.296	1.29593	20.4543
118572668	P08493	RecName: Full=Matrix Gla protein; Short=MGP; AltName: Full=Cell growth-inhibiting gene 36 protein; Flags: Precursor	82	0	15.0749	0	33.1607	12.2987	0	0	0	22.1795	21.2729	0	0	0	0	17.8787	11.8032	17.9429	0	0	14.8117	37.9547	17.8013	68.6598	146.877	26.9126	63.0593	15.2588	224.559	107.887	0	19.9784	71.179	0	23.9198	0	0	87.8916	78.3414	34.9975	148.961	126.219	25.1699	124.386	22.6517	10.0991	64.405
13431900	Q14714	RecName: Full=Sarcospan; AltName: Full=K-ras oncogene-associated protein; AltName: Full=Kirsten-ras-associated protein	44	0	0	0	14.0558	0	0	0	0	0	0	0	0	0	0	0	0	0	8.95275	0	6.27821	0	0	43.6541	20.7521	17.1111	26.7288	6.46771	60.5713	0	13.3507	0	0	9.13489	10.1388	0	0	27.9408	6.64129	7.41717	0	22.9287	21.3374	17.5744	19.2027	1.33122	15.0433
74757262	Q63ZY3	RecName: Full=KN motif and ankyrin repeat domain-containing protein 2; AltName: Full=Ankyrin repeat domain-containing protein 25; AltName: Full=Matrix-remodeling-associated protein 3; AltName: Full=SRC-1-interacting protein; Short=SIP; Short=SRC-interacting protein; Short=SRC1-interacting protein	1241	26.4948	1.82457	13.0981	66.224	11.9085	6.16951	14.2976	3.13984	5.36894	33.4716	15.944	17.954	7.87506	7.92447	36.7869	20.0002	19.5454	12.7821	36.0226	34.0617	0	51.7095	132.963	62.2197	91.2057	93.4959	31.3961	454.636	16.3226	53.3713	67.706	43.0754	86.0783	52.1119	44.7179	33.3361	196.801	102.405	65.6563	54.0881	281.53	289.409	158.077	65.7991	20.1183	112.564
729367	P40879	RecName: Full=Chloride anion exchanger; AltName: Full=Down-regulated in adenoma; Short=Protein DRA; AltName: Full=Solute carrier family 26 member 3	999	0	0	0	355.414	8.29038	0	25.0262	0	2.99016	0	0	0	0	0	2.41035	0	0	8.54261	0	0	0	16.7994	76.3661	9.90071	105.22	386.816	154.285	0	127.269	25.4781	72.7225	6.39741	98.7859	148.34	322.455	241.359	5.92463	19.0111	143.907	6.69415	0	0	2.79488	106.884	19.067	93.6641
130310	P10915	RecName: Full=Hyaluronan and proteoglycan link protein 1; AltName: Full=Cartilage-linking protein 1; Short=Cartilage-link protein; AltName: Full=Proteoglycan link protein; Flags: Precursor	88	0	0	0	19.2969	0	0	0	0	0	0	0	0	0	0	0	0	0	0	0	0	0	0	49.9432	0	15.661	32.1086	26.6382	0	0	100.809	17.4388	41.4206	31.3528	20.8791	28.2894	13.3564	0	31.9119	0	0	0	0	24.1276	72.4983	0.877132	23.0198
206729887	P51178	RecName: Full=1-phosphatidylinositol 4,5-bisphosphate phosphodiesterase delta-1; AltName: Full=Phosphoinositide phospholipase C-delta-1; AltName: Full=Phospholipase C-III; Short=PLC-III; AltName: Full=Phospholipase C-delta-1; Short=PLC-delta-1	158	0	2.05385	14.7441	29.3665	0	0	0	7.06879	0	0	0	0	0	5.94685	2.43586	3.2162	0	0	2.13417	2.01799	0	7.27592	11.6931	13.3406	9.16667	30.0699	20.7891	19.4694	0	21.4564	13.6096	6.46511	11.7449	6.51782	39.7399	21.8897	5.98732	8.5388	4.76818	3.3825	4.91329	0	22.5957	64.8091	3.46637	15.4976
119802	P05413	RecName: Full=Fatty acid-binding protein, heart; AltName: Full=Fatty acid-binding protein 3; AltName: Full=Heart-type fatty acid-binding protein; Short=H-FABP; AltName: Full=Mammary-derived growth inhibitor; Short=MDGI; AltName: Full=Muscle fatty acid-binding protein; Short=M-FABP	103	0	11.6745	47.8905	25.6808	9.52459	0	26.1381	0	0	0	0	0	37.7914	0	0	0	0	65.4291	0	0	14.6967	0	119.638	18.9577	156.316	36.6265	70.9016	158.097	20.888	0	123.776	73.4981	0	0	15.0593	0	17.0166	12.1341	13.5517	76.9073	69.8204	19.4925	112.384	122.796	10.8557	56.2664
74762572	Q8NFZ8	RecName: Full=Cell adhesion molecule 4; AltName: Full=Immunoglobulin superfamily member 4C; Short=IgSF4C; AltName: Full=Nectin-like protein 4; Short=NECL-4; AltName: Full=TSLC1-like protein 2; Flags: Precursor	29	0	4.00183	0	8.80297	0	0	0	0	0	0	0	5.62549	0	0	0	0	0	0	0	0	0	4.7256	4.55668	0	0	12.555	8.1013	5.41931	14.3201	0	10.6071	6.29849	0	0	0	0	5.83301	8.31873	4.64529	13.1813	4.78666	6.6817	16.51	6.01321	1.05254	5.81035
6225242	O15075	RecName: Full=Serine/threonine-protein kinase DCLK1; AltName: Full=Doublecortin domain-containing protein 3A; AltName: Full=Doublecortin-like and CAM kinase-like 1; AltName: Full=Doublecortin-like kinase 1	37	0	0	0	0	0	0	0	3.61081	0	0	0	0	0	0	0	0	7.49239	0	0	0	0	0	2.38918	10.2218	5.61892	2.19429	6.37157	17.0488	0	0	5.56156	3.30245	2.9997	3.32937	5.41322	0	0	2.18086	7.30691	0	5.01952	3.50338	2.88553	3.15287	0.504691	4.02273
129889	P15428	RecName: Full=15-hydroxyprostaglandin dehydrogenase [NAD(+)]; Short=15-PGDH; AltName: Full=Prostaglandin dehydrogenase 1	152	10.5954	0	0	96.3032	4.76229	0	6.53452	0	0	0	0	0	0	0	0	0	0	0	0	22.9414	0	34.4649	13.2932	0	72.9474	109.88	76.8101	7.90485	135.772	0	69.6241	9.18727	8.34503	0	105.415	62.2128	0	36.4022	40.655	19.2268	0	9.74623	16.0548	122.796	7.9819	41.6488
18202044	O43745	RecName: Full=Calcineurin B homologous protein 2; AltName: Full=Hepatocellular carcinoma-associated antigen 520	43	0	0	16.2485	17.4263	0	0	8.86828	0	0	0	0	0	0	0	0	0	0	0	0	0	0	9.35476	27.0611	0	21.2143	66.2766	8.01864	0	28.3479	0	31.4966	12.4684	22.6508	12.5701	10.2188	60.3083	0	0	27.5873	0	0	0	0	47.6148	2.35899	17.0834
74735594	O95810	RecName: Full=Serum deprivation-response protein; AltName: Full=Cavin-2; AltName: Full=PS-p68; AltName: Full=Phosphatidylserine-binding protein	445	3.31575	0	3.74672	12.0549	0	0	0	0	10.7505	0	0	5.13574	0	5.2892	25.9978	14.3026	4.34852	5.11887	7.59263	10.769	0	21.571	79.0396	296.633	58.7012	22.9239	18.49	346.326	6.5367	7.63345	33.8928	5.75015	52.2301	28.9851	23.5634	11.1251	266.26	83.5396	46.6496	54.1518	183.537	298.9	115.557	38.428	5.90878	94.4933
90110074	O76070	RecName: Full=Gamma-synuclein; AltName: Full=Breast cancer-specific gene 1 protein; AltName: Full=Persyn; AltName: Full=Synoretin; Short=SR	33	0	0	0	13.4471	0	0	0	0	0	0	0	0	0	0	0	0	0	0	0	0	0	0	13.9212	59.5602	87.3071	12.7856	0	33.1132	0	0	0	0	0	0	15.7708	0	53.4616	12.7073	14.1919	0	43.8714	61.2401	50.44	36.7422	0.61123	22.5051
325511399	P29536	RecName: Full=Leiomodin-1; AltName: Full=64 kDa autoantigen 1D; AltName: Full=64 kDa autoantigen 1D3; AltName: Full=64 kDa autoantigen D1; AltName: Full=Leiomodin, muscle form; AltName: Full=Smooth muscle leiomodin; Short=SM-Lmod; AltName: Full=Thyroid-associated ophthalmopathy autoantigen	1422	23.4866	2.58785	29.1932	96.774	6.33385	14.584	37.6606	17.8133	19.0374	124.163	75.3796	61.8428	41.8855	3.74651	24.5535	12.1573	64.6843	29.0069	40.3359	15.256	0	39.7265	220.999	58.8322	133.98	97.4266	73.3438	606.276	111.124	75.6983	85.7408	183.286	166.483	135.506	90.1301	31.5211	316.849	207.109	96.1265	63.9292	420.971	704.295	202.853	11.6656	35.464	186.097
13123995	Q9Y2C3	RecName: Full=Beta-1,3-galactosyltransferase 5; Short=Beta-1,3-GalTase 5; Short=Beta3Gal-T5; Short=Beta3GalT5; Short=b3Gal-T5; AltName: Full=Beta-3-Gx-T5; AltName: Full=UDP-Gal:beta-GlcNAc beta-1,3-galactosyltransferase 5; AltName: Full=UDP-galactose:beta-N-acetylglucosamine beta-1,3-galactosyltransferase 5	92	0	0	5.13664	0	4.08635	5.64543	0	0	0	0	7.2948	7.04093	5.40458	0	0	0	0	0	5.20463	0	0	0	17.1096	0	35.7678	5.23799	30.4191	0	17.9232	83.7217	19.914	15.7665	42.9634	63.5803	109.836	0	0	52.0591	0	0	0	0	20.6641	60.2097	1.8097	26.1442
296439265	Q9H720	RecName: Full=PGAP2-interacting protein; AltName: Full=Cell wall biogenesis protein 43 C-terminal homolog	109	0	0	2.27805	29.318	0	0	0	19.113	0	0	0	0	0	0	0	0	0	0	0	0	0	2.62308	20.2345	0	1.98283	34.845	22.4843	0	0	27.8473	2.94389	0	22.2295	31.7219	22.9229	37.203	0	11.5439	15.471	0	0	0	0	10.0134	2.42419	11.8838
167009138	Q2UY09	RecName: Full=Collagen alpha-1(XXVIII) chain; Flags: Precursor	162	0	0	0	9.10814	0	0	0	0	0	1.94765	0	0	0	0	0	0	0	0	0	1.35609	0	3.25961	11.0008	6.72368	3.696	4.33007	0	0	12.3471	8.65124	12.804	0	0	24.0899	8.90174	0	38.2231	17.2142	22.4295	59.099	3.30173	48.3933	7.59215	14.5172	0.712341	13.787
88984537	Q7Z3B1	RecName: Full=Neuronal growth regulator 1; AltName: Full=IgLON family member 4; Flags: Precursor	86	0	0	0	0	0	0	0	0	0	0	0	0	0	0	0	0	0	0	13.6732	0	0	0	19.9773	0	15.661	13.7608	0	83.1573	15.6955	0	23.2517	20.7103	0	0	5.65789	0	12.7865	36.4708	30.5487	7.22363	83.9423	87.8813	6.0319	13.1815	0.621508	21.6336
2493373	Q16647	RecName: Full=Prostacyclin synthase; AltName: Full=Prostaglandin I2 synthase	282	0	3.10542	0	3.41555	0	0	3.47637	10.688	0	0	0	0	0	4.49582	18.4151	0	55.4437	17.4041	0	9.15362	0	0	3.53598	141.197	13.86	3.24755	9.42992	159.805	11.1124	155.722	41.1556	19.5505	4.43956	4.92747	8.01156	9.45634	185.583	12.9107	50.4664	56.2577	107.719	36.295	68.3293	23.3313	5.70899	51.1974
116241366	P14207	RecName: Full=Folate receptor beta; Short=FR-beta; AltName: Full=Folate receptor 2; AltName: Full=Folate receptor, fetal/placental; AltName: Full=Placental folate-binding protein; Short=FBP; Flags: Precursor	45	0	0	0	26.7886	0	0	0	0	0	0	0	0	0	0	0	0	0	0	0	0	0	0	34.6665	9.88777	21.7412	50.942	12.3267	0	21.789	0	24.2092	0	0	0	7.85448	0	0	18.9863	7.06812	10.0281	0	0	66.9895	18.299	1.21767	13.854
109940061	P22676	RecName: Full=Calretinin; Short=CR; AltName: Full=29 kDa calbindin	121	0	0	0	44.1123	0	0	0	0	0	0	0	0	6.18236	0	0	0	6.81964	88.3052	5.95363	11.2591	0	0	32.6197	111.648	15.3432	77.8933	5.79946	0	0	0	68.3395	9.01776	16.3821	0	96.0797	8.72356	66.8106	11.9102	53.2065	75.4883	6.85322	0	31.5172	60.2653	7.39237	33.9953
6686280	P17661	RecName: Full=Desmin	24829	437.749	241.166	664.047	1286.28	266.83	543.643	558.438	170.553	602.715	2135.16	952.67	571.214	905.439	583.5	889.41	439.73	1230.77	1476.58	1743.88	1532.1	802.661	1533.15	1689	1432.36	1559.99	918.988	789.17	10513.5	3440.11	918.044	1751.3	4138.88	2791.25	2002.44	2885.02	1368.15	6221.41	5624.38	1464.91	2845.53	11775.6	18114.4	5719.85	2343.06	889.44	4104.88
308153588	Q8N4N8	RecName: Full=Kinesin-like protein KIF2B	106	2.0939	0	0	5.07512	3.76455	5.20084	2.58274	0	0	6.51146	0	0	0	0	5.47254	1.80643	5.49219	9.6977	2.39738	4.53374	8.71323	5.44883	5.25406	7.49296	2.05944	4.82549	2.33529	21.8705	0	14.4616	12.2305	3.63122	16.4917	40.2691	11.9043	3.51276	40.3544	4.79594	0	18.9983	2.75962	26.9651	15.864	13.867	3.12685	12.2701
251757514	O43556	RecName: Full=Epsilon-sarcoglycan; Short=Epsilon-SG	59	0	0	3.64384	3.90795	0	0	7.95507	0	0	0	0	0	0	0	0	0	0	0	7.38414	3.49108	0	4.19573	24.2745	0	9.51488	3.71574	14.3858	43.3049	6.3572	7.42383	9.41775	11.1845	0	0	4.58328	0	10.3579	7.38596	4.12442	11.7033	42.4994	0	9.7725	10.6779	1.3899	10.4856
296452855	Q6UWM9	RecName: Full=UDP-glucuronosyltransferase 2A3; Short=UDPGT 2A3; Flags: Precursor	461	18.7179	8.83896	3.02155	129.622	4.80748	6.64169	52.7722	5.07021	0	0	4.29106	0	0	21.3274	3.49432	6.92064	0	0	15.3077	8.68465	0	3.47919	40.2578	14.3532	55.2296	157.14	77.5388	0	142.331	36.936	11.7141	23.1861	16.8484	37.4002	106.415	233.268	4.29451	36.7476	239.404	58.2277	14.0966	0	8.10357	101.825	13.3181	64.3327
308153684	P08319	RecName: Full=Alcohol dehydrogenase 4; AltName: Full=Alcohol dehydrogenase class II pi chain	73	0	0	0	8.9883	0	0	0	0	0	0	0	0	0	0	0	0	0	0	0	0	0	4.82509	0	6.63521	0	0	20.6796	0	0	8.53741	21.6608	0	0	0	42.1661	24.8851	29.779	12.7408	14.2292	47.1057	14.6623	6.82236	73.0494	73.6777	0.627881	18.0287
6226227	Q99969	RecName: Full=Retinoic acid receptor responder protein 2; AltName: Full=Chemerin; AltName: Full=RAR-responsive protein TIG2; AltName: Full=Tazarotene-induced gene 2 protein; Flags: Precursor	37	8.64536	0	9.76907	20.9543	0	0	0	0	0	0	0	0	0	0	11.2976	7.45844	0	0	0	0	0	11.2487	54.2328	15.4686	17.0061	59.7709	9.64204	51.5998	0	0	12.6244	0	0	0	0	14.5036	0	9.90081	0	0	22.788	15.9049	26.1999	42.941	3.15334	16.0265
262527579	P54289	RecName: Full=Voltage-dependent calcium channel subunit alpha-2/delta-1; AltName: Full=Voltage-gated calcium channel subunit alpha-2/delta-1; Contains: RecName: Full=Voltage-dependent calcium channel subunit alpha-2-1; Contains: RecName: Full=Voltage-dependent calcium channel subunit delta-1; Flags: Precursor	473	12.776	8.44629	7.2183	23.2245	0	4.75997	1.57587	0	4.14231	7.94599	4.10043	17.8098	3.03793	2.038	11.6868	6.61319	15.0799	0	13.1649	22.1303	0	0	38.4694	57.1482	8.79602	23.5543	14.2489	123.912	0	11.7651	33.5812	4.43121	16.0999	17.8693	14.5269	8.57329	55.4004	29.2626	8.17032	2.31837	60.6165	122.221	30.9743	21.1526	7.53411	31.9587
37537904	O75023	RecName: Full=Leukocyte immunoglobulin-like receptor subfamily B member 5; AltName: Full=CD85 antigen-like family member C; AltName: Full=Leukocyte immunoglobulin-like receptor 8; Short=LIR-8; AltName: CD_antigen=CD85c; Flags: Precursor	47	0	0	2.69891	5.78907	0	0	0	0	0	0	0	0	0	0	0	0	0	0	0	0	0	0	0	0	14.0949	13.7608	10.6553	0	0	0	0	0	0	0	6.78946	12.0208	19.1797	0	18.3292	4.33418	0	0	21.7148	23.7267	0.385817	6.573
2506326	P47989	RecName: Full=Xanthine dehydrogenase/oxidase; Includes: RecName: Full=Xanthine dehydrogenase; Short=XD; Includes: RecName: Full=Xanthine oxidase; Short=XO; AltName: Full=Xanthine oxidoreductase; Short=XOR	89	2.11432	0	0	2.5623	0	0	0	2.0045	0	0	0	0	0	0	0	0.912022	0	0	2.42076	2.28898	0	1.37549	0	0	5.1988	8.52696	18.8645	0	0	14.6026	3.08744	0	11.6567	7.39306	7.51272	19.5086	6.79132	0	1.35212	0	0	0	4.80561	12.252	0.621744	5.52511
308153592	Q13683	RecName: Full=Integrin alpha-7; Contains: RecName: Full=Integrin alpha-7 heavy chain; Contains: RecName: Full=Integrin alpha-7 light chain; Contains: RecName: Full=Integrin alpha-7 70 kDa form; Flags: Precursor	250	0	0	0	7.23021	0	0	0	0	0	1.8553	0	0	0	0	0	0	0	0	5.46464	1.29179	0	1.55253	14.9703	81.1282	5.86791	9.62442	2.66156	58.7543	4.70465	5.49401	5.22721	8.2771	1.87957	0	0	2.00176	32.5779	8.19898	15.2614	2.16526	56.6131	79.0262	37.9688	5.92666	0.790658	19.9241
74710237	Q6U841	RecName: Full=Sodium-driven chloride bicarbonate exchanger; AltName: Full=Solute carrier family 4 member 10	25	0	0	0	1.52753	0	0	0	0	0	0	0	0	0	0	0	0	0	0	0	0	0	0	3.16277	0	6.19857	2.90479	7.02886	0	0	2.9018	0	0	1.98549	0	5.37448	4.22913	0	1.4435	0	0	0	0	0	4.17375	0.0694331	1.79105
22256936	Q9BZQ8	RecName: Full=Protein Niban; AltName: Full=Cell growth-inhibiting gene 39 protein; AltName: Full=Protein FAM129A	644	6.07411	5.01954	13.7272	12.8819	4.09516	0	0	0	0	4.72221	0	0	1.80541	2.42232	3.96877	2.6201	3.98302	2.34431	5.21584	8.21985	4.21264	5.92737	83.8271	32.6041	50.7802	31.4957	45.727	348.938	0	0	39.9138	28.9676	11.96	10.6196	10.7914	28.0226	63.4088	86.9522	27.1909	13.7778	106.07	181.587	55.2231	37.7122	3.96545	58.8895
317373504	Q9BX66	RecName: Full=Sorbin and SH3 domain-containing protein 1; AltName: Full=Ponsin; AltName: Full=SH3 domain protein 5; AltName: Full=SH3P12; AltName: Full=c-Cbl-associated protein; Short=CAP	4369	20.7234	6.00894	82.5758	111.032	17.6485	36.573	26.9069	20.6811	0	142.456	36.7563	21.962	9.07735	33.0575	51.3114	10.3506	14.3044	58.9343	86.1664	86.199	0	90.8251	165.578	144.413	180.223	129.45	75.4199	1183.17	88.1595	82.8631	58.9302	117.273	194.145	143.019	145.721	95.1489	513.251	231.083	64.1711	69.2731	744.614	1119.67	360.289	111.961	43.7977	273.538
300669714	Q15746	RecName: Full=Myosin light chain kinase, smooth muscle; Short=MLCK; Short=smMLCK; AltName: Full=Kinase-related protein; Short=KRP; AltName: Full=Telokin; Contains: RecName: Full=Myosin light chain kinase, smooth muscle, deglutamylated form	6202	39.0216	17.8472	34.942	121.347	27.7975	39.3175	34.5094	20.9405	31.0327	77.8449	29.5375	31.9307	49.0196	23.4891	38.485	33.6643	46.3479	45.4654	94.4121	62.172	16.34	51.7298	238.318	104.07	182.483	135.739	118.243	1211.74	60.9614	91.5296	139.766	201.736	111.337	73.3715	129.759	59.2874	264.869	262.227	109.235	72.1458	587.053	972.525	360.344	110.927	43.9633	254.439
229462840	Q9Y4J8	RecName: Full=Dystrobrevin alpha; Short=DTN-A; AltName: Full=Alpha-dystrobrevin; AltName: Full=Dystrophin-related protein 3	125	0	0	2.14315	2.29849	0	0	0	0	0	0	0	0	0	0	0	0	0	0	0	0	0	0	26.1748	0	7.46165	8.74173	2.11528	104.71	3.73903	13.0991	8.30866	6.57823	8.96276	9.94779	13.4784	3.18181	24.3683	4.3441	4.85161	3.44168	27.4959	31.4031	25.8649	9.42043	0.201892	15.8041
205830664	O15394	RecName: Full=Neural cell adhesion molecule 2; Short=N-CAM-2; Short=NCAM-2; Flags: Precursor	21	0	0	0	0	0	0	2.07668	0	0	0	2.70178	0	0	0	0	0	0	0	0	0	0	0	6.33688	0	0	0	0	0	0	0	4.91703	0	2.65206	2.94353	0	0	8.11186	1.92812	2.15337	6.11031	0	6.19474	2.55112	5.57498	0.217203	2.24882
121761	P14672	RecName: Full=Solute carrier family 2, facilitated glucose transporter member 4; AltName: Full=Glucose transporter type 4, insulin-responsive; Short=GLUT-4	59	5.53711	0	0	0	0	0	0	5.24951	0	0	0	0	0	13.249	3.6179	2.38846	0	0	0	0	0	0	10.4204	9.90719	2.72299	0	0	16.5241	0	0	0	0	8.72211	0	0	13.9337	48.9102	15.853	7.08201	5.0239	29.1901	20.3733	16.7803	4.58375	1.36554	9.54668
150416155	O43294	RecName: Full=Transforming growth factor beta-1-induced transcript 1 protein; AltName: Full=Androgen receptor coactivator 55 kDa protein; AltName: Full=Androgen receptor-associated protein of 55 kDa; AltName: Full=Hydrogen peroxide-inducible clone 5 protein; Short=Hic-5	827	9.17046	0	3.45414	22.227	10.9915	18.9814	49.016	11.5922	24.7775	33.2706	24.527	28.4081	21.8059	14.6285	43.9406	60.6544	68.152	80.2252	13.9994	26.4747	38.1605	91.4778	99.7131	10.9387	30.0651	28.1783	47.7292	542.777	30.1312	49.2614	84.8108	37.1078	91.4876	74.8206	43.4467	30.769	358.382	175.036	58.6455	55.47	261.864	404.902	347.39	116.403	31.6334	135.424
317373554	Q02952	RecName: Full=A-kinase anchor protein 12; Short=AKAP-12; AltName: Full=A-kinase anchor protein 250 kDa; Short=AKAP 250; AltName: Full=Gravin; AltName: Full=Myasthenia gravis autoantigen	805	11.8619	3.48532	4.4679	33.5422	2.13261	1.96418	0	0	2.56395	2.45915	1.26902	11.0237	0.940191	2.52291	3.10018	4.09335	5.18553	3.66249	11.7703	12.8418	16.4534	19.5495	65.4811	168.375	24.1111	61.0511	3.52784	71.9776	0	10.9233	0	0	12.4567	33.1816	3.37187	23.8796	101.603	14.4901	10.1143	1.435	48.984	61.1026	25.1634	24.8762	7.04043	34.823
74752929	Q9NRW4	RecName: Full=Dual specificity protein phosphatase 22; AltName: Full=JNK-stimulatory phosphatase-1; Short=JSP-1; AltName: Full=Low molecular weight dual specificity phosphatase 2; Short=LMW-DSP2; AltName: Full=Mitogen-activated protein kinase phosphatase x; Short=MAP kinase phosphatase x; Short=MKP-x	13	0	8.43864	0	0	0	0	0	0	0	0	0	0	0	0	0	0	0	0	0	0	0	0	19.2173	13.7032	7.53261	0	8.54159	22.8553	0	0	11.1836	0	0	0	0	0	0	0	9.7955	0	0	0	11.6048	25.3601	0.383575	5.89973
3334328	Q15493	RecName: Full=Regucalcin; Short=RC; AltName: Full=Gluconolactonase; Short=GNL; AltName: Full=Senescence marker protein 30; Short=SMP-30	25	0	0	0	0	0	0	0	0	0	0	0	0	0	0	0	0	0	0	5.3961	0	0	0	11.826	8.43271	9.27091	10.8614	0	21.0972	0	0	13.7644	0	0	0	0	0	0	0	0	0	6.21145	17.3411	35.7072	31.2124	0.245277	7.53295
134138	P04271	RecName: Full=Protein S100-B; AltName: Full=S-100 protein beta chain; AltName: Full=S-100 protein subunit beta; AltName: Full=S100 calcium-binding protein B	62	30.6346	16.8773	0	0	0	0	0	0	0	0	0	0	0	0	0	0	40.1766	0	35.0747	49.748	21.2464	19.9297	96.0864	27.4063	0	35.2995	0	0	0	0	156.57	0	48.256	133.899	0	0	0	70.1666	195.91	111.181	100.936	0	116.048	0	9.71306	49.6254
134035037	Q6ZMZ3	RecName: Full=Nesprin-3; AltName: Full=Nuclear envelope spectrin repeat protein 3	54	0	1.59252	0	1.75157	0	0	0	0	0	4.49458	0	0	0	0	3.77745	1.2469	0	0	0	1.56472	0	3.76109	9.06662	12.9302	7.1077	0	9.67171	0	0	0	8.44217	0	0	0	4.10849	2.4247	16.2487	0	1.84859	0	0	2.65897	2.19004	14.3577	0.826765	4.13889
730948	P35625	RecName: Full=Metalloproteinase inhibitor 3; AltName: Full=Protein MIG-5; AltName: Full=Tissue inhibitor of metalloproteinases 3; Short=TIMP-3; Flags: Precursor	90	0	0	0	0	6.00365	0	0	0	0	20.7688	0	0	0	0	8.72753	5.76173	8.75887	41.2421	0	14.4607	0	8.68973	41.8955	83.6477	0	7.69562	0	39.8614	92.1644	0	9.7525	0	10.5203	46.7059	9.49238	0	96.5349	145.321	51.2523	0	70.416	36.8602	10.1199	0	5.20059	34.1927
118597508	Q14BN4	RecName: Full=Sarcolemmal membrane-associated protein; Short=Sarcolemmal-associated protein	829	13.6154	9.37627	21.1545	30.938	9.17949	14.7954	0	3.22706	2.75904	13.2313	0	2.6361	4.04691	2.71487	8.89618	5.87307	11.1602	10.5098	17.5373	29.4803	2.36071	8.85765	70.4634	3.04515	51.8913	37.2606	20.8794	289.501	16.776	19.5907	34.7934	35.4176	18.7662	11.9021	16.9327	8.56552	106.6	93.5555	28.2981	33.972	334.21	422.69	110.891	42.2668	10.1068	82.194
123057	P05981	RecName: Full=Serine protease hepsin; AltName: Full=Transmembrane protease serine 1; Contains: RecName: Full=Serine protease hepsin non-catalytic chain; Contains: RecName: Full=Serine protease hepsin catalytic chain	164	10.1381	0	0	8.19077	0	0	0	0	0	0	5.423	0	0	5.39067	13.2483	0	4.43195	31.3024	3.86915	21.9511	0	17.5878	50.8774	0	6.64749	7.7879	15.0758	0	39.9726	0	93.7597	0	0	0	24.0155	11.3385	168.248	19.3505	60.5113	98.1167	13.3613	0	35.8442	44.7602	5.52424	31.3485
317373388	P46821	RecName: Full=Microtubule-associated protein 1B; Short=MAP-1B; Contains: RecName: Full=MAP1B heavy chain; Contains: RecName: Full=MAP1 light chain LC1	301	1.14197	0	1.93561	6.22771	0	0	0	0	0	0.887806	0.916284	1.76879	0	0	0	1.97038	1.49767	1.76298	2.61497	3.09077	0.792004	0	10.7455	11.2379	7.30065	15.1324	2.54725	67.3066	5.62824	1.31451	4.16892	3.9608	0.899424	2.99482	2.43463	1.91579	16.5064	5.88513	5.11207	4.14452	12.0403	15.7567	14.7082	9.45351	1.1185	10.0543
74752914	Q9NR12	RecName: Full=PDZ and LIM domain protein 7; AltName: Full=LIM mineralization protein; Short=LMP; AltName: Full=Protein enigma	2850	27.7522	30.5785	59.2343	130.792	74.842	45.9541	83.6762	70.162	24.9944	206.165	69.2767	95.5225	40.3274	68.8637	104.769	175.575	117.277	157.094	123.567	143.547	51.326	108.327	487.455	82.7587	339.676	177.656	161.636	2208.52	127.659	234.265	171.106	213.9	267.15	247.991	223.517	87.9419	599.23	490.859	114.374	190.249	1146.03	2218.09	822.344	132.738	91.3465	488.416
115465	P22748	RecName: Full=Carbonic anhydrase 4; AltName: Full=Carbonate dehydratase IV; AltName: Full=Carbonic anhydrase IV; Short=CA-IV; Flags: Precursor	156	0	0	0	103.999	0	0	0	0	0	0	0	0	0	0	0	0	0	0	5.17127	0	0	0	28.3332	266.684	35.5385	109.293	40.2988	0	71.2333	0	13.1909	0	14.2293	23.6898	44.9367	60.6176	0	25.8627	63.5451	32.7842	23.8106	0	0	52.3458	4.96229	41.1997
118573110	Q7Z5L7	RecName: Full=Podocan; Flags: Precursor	91	0	0	0	5.57186	0	0	2.83554	0	0	7.14879	3.68905	7.12133	0	0	3.00409	1.98324	3.01488	0	0	0	0	2.99108	23.0733	74.0373	2.26101	0	2.56387	34.3017	18.1279	21.1694	3.3569	3.98664	3.62117	0	0	3.85658	22.1521	5.26536	2.94025	0	15.1486	16.9168	27.8668	11.4182	1.69818	13.2756
212276466	Q9HBL0	RecName: Full=Tensin-1	3884	10.5588	5.3696	25.698	64.9644	21.1737	18.1565	28.0514	6.16024	6.58353	98.505	26.0679	17.6125	8.69094	23.3212	22.2892	22.4226	34.0864	28.8397	33.4776	50.1207	5.63305	32.7605	131.453	197.641	121.425	72.0638	66.1272	1015.59	75.2568	78.5343	64.0461	73.244	94.6764	71.001	72.7275	28.6143	243.931	147.896	48.825	51.5855	359.67	775.508	201.837	75.3056	26.8429	184.862
13633878	O75298	RecName: Full=Reticulon-2; AltName: Full=Neuroendocrine-specific protein-like 1; Short=NSP-like protein 1; AltName: Full=Neuroendocrine-specific protein-like I; Short=NSP-like protein I; Short=NSPLI	54	2.58568	0	11.687	0	2.32435	0	0	4.90276	0	0	0	0	0	0	0	2.23069	0	0	2.96043	2.79927	0	0	16.2201	0	2.54312	5.95881	0	42.4396	0	11.9054	0	4.48406	4.07299	9.04124	0	0	16.6107	5.92232	6.61421	0	10.2232	14.2706	15.6719	4.28097	1.34046	7.73906
38257367	O95136	RecName: Full=Sphingosine 1-phosphate receptor 2; Short=S1P receptor 2; Short=S1P2; AltName: Full=Endothelial differentiation G-protein coupled receptor 5; AltName: Full=Sphingosine 1-phosphate receptor Edg-5; Short=S1P receptor Edg-5	41	0	0	0	0	0	0	0	0	0	0	32.031	0	0	0	0	3.44398	0	0	0	0	0	5.19414	30.0508	0	11.779	0	13.3568	0	0	27.5712	5.8294	0	31.4416	41.8765	5.67391	6.69712	12.8227	0	10.2117	0	0	0	0	6.60943	1.8486	9.26911
585388	P05162	RecName: Full=Galectin-2; Short=Gal-2; AltName: Full=Beta-galactoside-binding lectin L-14-II; AltName: Full=HL14; AltName: Full=Lactose-binding lectin 2; AltName: Full=S-Lac lectin 2	52	0	0	0	0	0	0	0	20.2424	0	0	0	0	0	0	0	0	0	0	0	0	0	13.8904	133.939	0	84.0001	24.6027	47.6258	0	0	0	109.125	0	0	18.6647	30.3468	0	0	24.452	13.6543	0	0	0	48.5293	176.752	1.55149	32.3496
74750091	Q7Z4I7	RecName: Full=LIM and senescent cell antigen-like-containing domain protein 2; AltName: Full=LIM-like protein 2; AltName: Full=Particularly interesting new Cys-His protein 2; Short=PINCH-2	264	12.3976	0	4.66967	35.057	11.1446	10.2644	0	0	0	0	6.63164	6.40085	0	6.59211	5.40032	28.5214	0	6.37982	23.6574	0	17.1965	26.8846	88.1403	0	101.613	42.8563	36.8716	295.98	0	0	18.1036	7.16661	0	0	0	13.8656	26.5479	61.5244	5.28555	0	196.07	167.258	162.808	47.8941	9.14536	57.8175
2829431	P51911	RecName: Full=Calponin-1; AltName: Full=Basic calponin; AltName: Full=Calponin H1, smooth muscle	6402	218.259	10.456	182.29	362.256	268.709	253.379	70.2296	8.99664	69.2268	272.966	114.212	80.8403	236.928	37.8436	372.022	212.854	634.709	366.249	358.541	261.972	217.185	364.237	1851.33	636.712	779.334	366.306	370.423	9295.74	346.093	152.926	561.212	1201.34	575.498	240.567	708.093	119.398	2552.78	2086.57	394.458	396.059	4608.66	8074.28	3335.94	652.019	226.107	1786.62
20139693	Q9BZG1	RecName: Full=Ras-related protein Rab-34; AltName: Full=Ras-related protein Rab-39; AltName: Full=Ras-related protein Rah	49	5.4409	5.99502	6.1481	6.59373	4.891	6.75708	0	10.3166	0	0	0	0	0	0	0	4.69392	7.13561	0	0	0	0	0	27.3049	9.73506	16.0541	37.6164	18.2045	81.185	0	12.5259	0	0	0	0	0	0	0	0	0	9.87323	14.3415	30.0289	24.7331	27.0246	2.63509	14.0285
134907	P04278	RecName: Full=Sex hormone-binding globulin; Short=SHBG; AltName: Full=Sex steroid-binding protein; Short=SBP; AltName: Full=Testis-specific androgen-binding protein; Short=ABP; AltName: Full=Testosterone-estradiol-binding globulin; Short=TeBG; AltName: Full=Testosterone-estrogen-binding globulin; Flags: Precursor	20	0	0	0	0	0	0	0	6.64677	0	0	0	0	0	0	0	3.02419	0	0	0	0	0	4.56103	0	12.5442	0	0	0	0	0	32.2807	5.11885	0	0	0	9.96463	0	0	8.02902	4.48351	6.36111	0	0	10.6233	11.6076	0.646909	4.5915
311033424	Q6UXI9	RecName: Full=Nephronectin; AltName: Full=Preosteoblast EGF-like repeat protein with MAM domain; AltName: Full=Protein EGFL6-like; Flags: Precursor	27	0	0	0	0	0	0	0	0	0	0	0	0	0	7.9572	0	0	0	0	0	0	0	0	0	0	0	0	0	0	14.751	5.74197	0	0	11.7864	13.0818	0	0	16.0227	14.2817	3.19004	0	9.86136	0	0	8.25886	0.361691	4.40799
117949389	Q6YHK3	RecName: Full=CD109 antigen; AltName: Full=150 kDa TGF-beta-1-binding protein; AltName: Full=C3 and PZP-like alpha-2-macroglobulin domain-containing protein 7; AltName: Full=Platelet-specific Gov antigen; AltName: Full=p180; AltName: Full=r150; AltName: CD_antigen=CD109; Flags: Precursor	170	1.95044	0	0	4.72741	0	0	1.2029	0	0	0	1.56498	0	0	0	5.0976	4.20666	10.2318	1.50555	4.46626	4.22313	0	2.53776	28.141	13.9592	4.79585	12.3609	5.43825	39.289	0	0	9.96848	0	1.53618	0	5.54434	1.63604	4.6987	6.70104	3.74195	1.76967	0	26.9117	7.38855	14.5316	1.89611	8.56421
115851	P08185	RecName: Full=Corticosteroid-binding globulin; Short=CBG; AltName: Full=Serpin A6; AltName: Full=Transcortin; Flags: Precursor	77	3.47949	0	3.93175	8.43346	3.12783	4.3212	0	0	0	0	0	5.38935	4.13684	5.55039	4.54694	6.00358	0	10.7433	3.98379	3.76692	0	0	17.4616	74.7076	13.6889	12.028	11.6419	5.19183	13.719	0	5.08093	6.03411	0	6.0833	29.6725	0	5.58817	11.9543	44.503	31.57	0	0	10.5446	11.5216	3.06431	14.136
209572695	Q9C0J8	RecName: Full=pre-mRNA 3' end processing protein WDR33; AltName: Full=WD repeat-containing protein 33; AltName: Full=WD repeat-containing protein WDC146	76	6.32871	10.4599	4.76754	1.27828	5.68909	14.4094	0	8.00001	0	0	0	6.535	2.50811	1.68257	2.75675	13.6496	0	0	0	0	0	0	1.32335	0	0	2.4308	2.35277	0	2.07942	4.85661	1.54025	0	0	0	0	0	1.69402	1.20796	0	0	0	0	0	0	3.5484	0.794781
597439632	O95049	RecName: Full=Tight junction protein ZO-3; AltName: Full=Tight junction protein 3; AltName: Full=Zona occludens protein 3; AltName: Full=Zonula occludens protein 3	112	0	21.9643	29.456	18.583	20.6763	72.3647	0	0	0	0	0	0	0	0	0	0	0	0	0	0	0	0	0	0	3.01632	22.9696	5.13053	0	3.02296	0	0	0	0	0	0	0	0	0	0	0	0	0	0	0	7.41111	1.55179
71152211	Q9NY61	RecName: Full=Protein AATF; AltName: Full=Apoptosis-antagonizing transcription factor; AltName: Full=Rb-binding protein Che-1	28	2.51642	8.31809	0	0	4.52418	3.12515	3.1039	0	0	0	0	0	0	8.02824	19.7305	15.1966	0	0	0	2.72429	0	9.8225	0	0	2.475	0	0	0	0	0	0	0	0	0	0	0	0	0	0	0	0	0	0	0	3.50408	0.1125
74733533	Q9H173	RecName: Full=Nucleotide exchange factor SIL1; AltName: Full=BiP-associated protein; Short=BAP; Flags: Precursor	23	3.05682	3.36813	0	0	5.49575	3.79628	18.8523	0	0	0	0	0	3.63432	4.87616	7.98919	7.91144	8.01789	0	0	3.30934	0	3.97729	0	0	0	0	0	0	0	0	0	0	0	0	0	0	0	0	0	0	0	0	4.63187	5.06101	3.37659	0.440586
45593726	Q99986	RecName: Full=Serine/threonine-protein kinase VRK1; AltName: Full=Vaccinia-related kinase 1	55	17.7928	23.5259	8.04221	4.31257	6.39783	4.4194	4.38935	33.7374	0	0	5.71058	0	0	17.0296	32.5519	33.7701	0	0	0	0	0	4.63013	4.46462	0	3.5	8.20089	7.93764	0	0	16.3849	0	0	0	0	0	0	0	0	0	0	0	0	5.39215	0	8.92318	2.08546
25452901	Q9BQP7	RecName: Full=Mitochondrial genome maintenance exonuclease 1; Flags: Precursor	49	20.4825	4.51369	9.25789	9.92893	3.68247	10.1749	5.05286	15.5349	0	0	0	0	29.2224	0	42.8258	45.9431	0	6.32418	0	4.4349	0	0	0	0	0	14.1608	4.56876	0	0	0	0	0	0	0	0	0	0	0	0	0	0	0	0	0	9.4263	0.851345
18202143	O75594	RecName: Full=Peptidoglycan recognition protein 1; AltName: Full=Peptidoglycan recognition protein short; Short=PGRP-S; Flags: Precursor	59	64.7079	7.92199	16.2485	0	12.9262	8.929	8.86828	0	104.9	0	69.2262	0	8.54806	0	0	6.20268	18.8584	22.1992	57.6227	7.78369	79.7823	0	0	0	0	0	0	0	0	0	0	0	0	0	0	0	23.094	0	27.5873	0	9.47563	0	0	0	22.4875	2.7344
67461057	Q8NHP6	RecName: Full=Motile sperm domain-containing protein 2	23	2.72045	2.99751	6.1481	0	17.1185	0	0	5.15831	0	0	0	4.21368	3.2344	0	3.55504	7.04088	3.5678	4.19984	0	0	0	3.53964	0	0	0	3.1347	0	0	0	0	0	0	0	0	0	0	0	0	0	0	0	0	0	4.50411	2.8861	0.347219
74731968	Q96HR3	RecName: Full=Mediator of RNA polymerase II transcription subunit 30; AltName: Full=Mediator complex subunit 30; AltName: Full=TRAP/Mediator complex component TRAP25; AltName: Full=Thyroid hormone receptor-associated protein 6; AltName: Full=Thyroid hormone receptor-associated protein complex 25 kDa component; Short=Trap25	29	7.91682	8.72309	17.8917	0	21.3501	19.6639	0	15.0112	0	0	0	12.2623	0	12.6287	51.7278	27.3197	0	0	0	0	21.9626	10.3007	9.93253	0	7.78652	0	0	11.8129	0	0	0	0	0	0	0	0	0	0	10.1257	0	0	0	11.996	0	10.3072	2.34789
296439424	P48634	RecName: Full=Protein PRRC2A; AltName: Full=HLA-B-associated transcript 2; AltName: Full=Large proline-rich protein BAT2; AltName: Full=Proline-rich and coiled-coil-containing protein 2A; AltName: Full=Protein G2	34	7.18643	2.87939	0.738228	0	0	2.43405	1.61167	1.23876	0	0	0	1.01191	0	0	1.70747	1.69086	0.856802	0	0	0	0.906197	0.850038	0.819652	0	0	0	0.728629	0	1.28794	0	0	0	0	0	0	0	0	0	0	0	0	0	0	0	1.05054	0.128919
269849650	O15357	RecName: Full=Phosphatidylinositol 3,4,5-trisphosphate 5-phosphatase 2; AltName: Full=Inositol polyphosphate phosphatase-like protein 1; Short=INPPL-1; AltName: Full=Protein 51C; AltName: Full=SH2 domain-containing inositol 5'-phosphatase 2; Short=SH2 domain-containing inositol phosphatase 2; Short=SHIP-2	92	3.36056	4.93707	12.6579	1.35753	3.02091	4.17349	0	0	7.26386	0	0	0	2.66362	8.93445	29.2768	11.5967	2.93819	3.45869	0	8.48905	3.10758	2.915	0	0	0	3.87228	0	1.67146	0	0	0	0	0	0	0	0	0	0	1.43273	0	0	0	5.09211	3.70926	5.00688	0.717175
20532216	Q9NYT0	RecName: Full=Pleckstrin-2	31	3.99205	8.79722	4.51093	0	3.58858	0	4.92403	0	0	0	0	0	0	12.736	31.3004	24.1079	0	0	0	0	22.1492	20.7766	0	0	0	0	4.45227	0	0	0	0	0	0	0	0	0	0	0	0	0	0	0	0	6.60943	6.22195	0.502805
85542094	Q5MNZ6	RecName: Full=WD repeat domain phosphoinositide-interacting protein 3; Short=WIPI-3; AltName: Full=WD repeat-containing protein 45-like; Short=WDR45-like protein; AltName: Full=WD repeat-containing protein 45B; AltName: Full=WIPI49-like protein	56	24.579	18.0548	4.62895	0	0	0	0	7.76745	13.2819	0	32.869	0	4.87041	13.0692	21.4129	56.5454	0	12.6484	4.69022	13.3047	5.68217	0	10.279	7.32959	0	0	0	0	0	18.8617	0	0	0	7.16202	0	0	0	4.69137	0	0	0	0	0	0	10.6093	2.19653
296439370	Q96HP0	RecName: Full=Dedicator of cytokinesis protein 6	144	1.37684	2.27559	6.22319	1.66857	4.95074	23.9386	0.849137	10.4426	1.11602	0	0	0	0	9.88333	14.3938	16.6294	1.80569	2.12557	0.788195	1.49058	3.81957	0.895717	1.7274	0	0	3.96623	2.30335	1.02721	0	0	0	0	0	2.40717	0	1.1549	0	0.788389	0.880494	0	0.90729	0	0	1.13978	4.75787	0.74101
12643813	Q9NNW5	RecName: Full=WD repeat-containing protein 6	48	10.0567	6.92556	0	0	1.13004	0	0	16.6851	0	0	0	3.89418	0	12.0316	9.85643	8.676	0	3.88139	0	0	0	0	1.57716	0	0	0	0	0	0	0	0	0	0	2.1978	0	0	0	0	1.60783	0	0	0	0	0	3.32441	0.244672
74751545	Q8WVC0	RecName: Full=RNA polymerase-associated protein LEO1; AltName: Full=Replicative senescence down-regulated leo1-like protein	33	19.0432	11.657	4.78186	2.56423	1.90206	0	2.60988	0	0	0	0	0	5.03129	0	0	3.65083	0	0	2.42258	4.58139	0	5.5061	5.30928	0	4.16216	2.4381	0	0	0	0	0	0	0	0	0	0	0	0	0	0	0	0	0	0	2.89774	0.541343
74747199	Q5VV42	RecName: Full=Threonylcarbamoyladenosine tRNA methylthiotransferase; AltName: Full=CDK5 regulatory subunit-associated protein 1-like 1; AltName: Full=tRNA-t(6)A37 methylthiotransferase	16	2.43384	8.04513	0	0	2.18786	9.06779	0	4.61486	3.94557	0	0	0	2.89364	0	0	4.1994	0	0	0	0	6.75187	0	0	0	0	2.80445	0	0	0	0	0	0	0	0	0	0	0	0	0	0	0	0	0	0	2.00636	0.127475
45476992	Q9Y653	RecName: Full=G-protein coupled receptor 56; AltName: Full=Protein TM7XN1; Contains: RecName: Full=GPR56 N-terminal fragment; Short=GPR56 NT; Short=GPR56(N); AltName: Full=GPR56 extracellular subunit; AltName: Full=GPR56 subunit alpha; Contains: RecName: Full=GPR56 C-terminal fragment; Short=GPR56 CT; Short=GPR56(C); AltName: Full=GPR56 seven-transmembrane subunit; Short=GPR56 7TM; AltName: Full=…	23	12.2008	4.48112	2.29778	0	5.48385	7.57612	0	0	0	0	0	0	4.83527	9.7312	0	3.50859	0	0	0	0	0	0	0	0	0	0	0	3.03419	0	0	0	0	0	0	0	0	0	0	0	0	0	0	0	0	2.27794	0.137918
425906049	Q9UHC9	RecName: Full=Niemann-Pick C1-like protein 1; Flags: Precursor	29	1.03693	2.28508	0	0	0	0	1.27902	5.89846	1.681	0	8.32005	6.42439	2.46566	0	1.35505	0	1.35991	3.20165	0	1.12259	0	1.34918	0	0	0	0	0	0	0	0	0	0	0	1.8129	0	0	0	0	2.6525	0	0	0	1.57122	0	1.71723	0.274392
322510030	P57678	RecName: Full=Gem-associated protein 4; Short=Gemin-4; AltName: Full=Component of gems 4; AltName: Full=p97	31	2.66388	5.87036	0	1.61416	5.98663	0	0	5.05104	2.15925	0	0	0	0	2.12468	8.70278	6.89447	0	0	1.52499	0	0	0	0	0	0	1.53476	1.48549	1.98742	0	0	0	0	0	0	0	0	0	0	0	0	0	0	0	0	1.93601	0.227622
73921242	Q5SY16	RecName: Full=Polynucleotide 5'-hydroxyl-kinase NOL9; AltName: Full=Nucleolar protein 9	36	4.0148	4.42368	4.53663	0	0	0	0	11.4188	0	0	0	0	4.77327	16.0107	10.4929	19.0498	2.63265	0	2.29834	2.17322	0	0	0	0	0	0	0	0	0	4.62139	2.93131	0	0	0	0	0	0	0	0	0	0	0	0	0	3.71931	0.343304
74715557	Q8NFI3	RecName: Full=Cytosolic endo-beta-N-acetylglucosaminidase; Short=ENGase	81	17.0696	4.17957	10.7157	0	6.81976	4.71086	0	10.7887	9.22403	0	0	11.7507	0	45.3817	37.1772	19.6349	2.48738	0	0	0	0	2.46774	0	0	1.86541	4.37087	0	5.66	0	0	0	0	0	0	0	0	0	0	0	0	0	0	0	0	8.29127	0.54074
117949399	Q68CQ4	RecName: Full=Digestive organ expansion factor homolog	48	22.3681	8.2154	6.31888	0	21.7831	4.62985	2.29918	0	6.04361	0	0	0	2.21616	0	7.30757	8.04051	0	0	0	0	2.58554	0	0	0	0	2.14785	0	0	0	0	0	0	0	0	0	0	0	0	0	0	0	0	0	0	4.17309	0.0976296
300669687	Q9ULR0	RecName: Full=Pre-mRNA-splicing factor ISY1 homolog	18	4.94454	0	5.58722	11.9844	4.44481	18.4219	0	0	0	0	0	0	0	15.7748	6.46143	8.5314	0	0	0	5.353	0	6.43345	0	0	4.86316	11.3949	0	0	0	0	0	0	0	0	0	0	0	0	0	0	0	0	0	0	3.99714	0.739004
67462009	Q15386	RecName: Full=Ubiquitin-protein ligase E3C; AltName: Full=HectH2	85	10.4096	10.036	13.2329	1.57689	12.8665	4.84788	1.60497	7.40167	2.1094	0	0	0	1.54702	20.7563	1.70038	13.4706	1.70648	0	0	0	3.60973	0	3.26499	0	1.27978	1.49933	4.35361	9.70772	2.56519	2.99558	0	0	0	0	0	0	0	0	0	0	0	0	0	0	4.85802	1.16665
21363034	Q9C040	RecName: Full=Tripartite motif-containing protein 2; AltName: Full=E3 ubiquitin-protein ligase TRIM2; AltName: Full=RING finger protein 86	145	9.47039	2.08698	14.9819	6.88619	18.7291	56.4543	4.67254	32.3226	6.14109	2.94503	0	2.93372	0	18.1283	27.2266	40.851	9.93614	0	8.67438	12.3033	0	0	11.8817	0	5.58871	13.095	2.11244	0	0	0	5.53166	0	0	0	8.07617	0	0	0	4.84508	0	0	0	2.87001	0	12.4883	2.45458
76803554	Q13206	RecName: Full=Probable ATP-dependent RNA helicase DDX10; AltName: Full=DEAD box protein 10	50	3.22101	7.0981	0	0	7.23869	26.0012	5.95949	6.10743	5.22168	0	0	2.4945	1.91477	0	8.41833	13.894	0	0	0	0	0	0	0	0	1.584	0	0	0	0	0	0	0	0	0	0	0	0	3.68876	0	0	0	0	0	0	3.98042	0.239671
129283	P09486	RecName: Full=SPARC; AltName: Full=Basement-membrane protein 40; Short=BM-40; AltName: Full=Osteonectin; Short=ON; AltName: Full=Secreted protein acidic and rich in cysteine; Flags: Precursor	70	0	0	0	0	4.18076	0	0	0	45.2373	0	89.56	14.4072	11.0589	0	24.3103	44.1352	67.0936	100.519	5.32487	5.035	6.45105	12.1025	0	0	0	5.359	0	0	0	0	0	0	0	0	0	0	7.46933	0	0	0	0	0	0	0	19.5189	0.583106
269849528	Q86VM9	RecName: Full=Zinc finger CCCH domain-containing protein 18; AltName: Full=Nuclear protein NHN1	13	0	0	0	0	0	0	0	2.80378	4.7943	0	2.37292	4.58067	1.75805	4.71754	1.93233	1.27568	0	0	0	0	0	1.92396	0	0	0	1.70386	0	0	0	0	0	0	0	0	0	0	0	0	0	0	0	0	0	0	1.18906	0.0774481
74751544	Q8WVB6	RecName: Full=Chromosome transmission fidelity protein 18 homolog; Short=hCTF18; AltName: Full=CHL12	10	1.44533	1.59252	0	0	2.5985	1.79496	0	0	0	0	0	0	0	2.30555	1.88873	1.2469	0	2.2313	0	0	0	0	0	0	0	0	0	0	0	0	0	0	0	0	0	0	0	1.65521	0	0	0	0	0	0	0.686536	0.075237
46396148	O94851	RecName: Full=Protein-methionine sulfoxide oxidase MICAL2; AltName: Full=Molecule interacting with CasL protein 2; Short=MICAL-2	53	5.01492	1.38141	2.83338	0	16.9053	1.55701	1.54643	0	2.03246	0	8.04765	0	0	0	0	10.8161	0	11.6131	0	5.4292	0	0	0	0	0	2.88928	2.79653	0	0	0	0	0	0	0	0	0	0	0	0	0	0	0	0	0	3.0535	0.258446
51316668	Q70J99	RecName: Full=Protein unc-13 homolog D; AltName: Full=Munc13-4	139	3.87851	18.5186	14.6088	9.4006	1.16217	8.02791	0	0	2.09586	2.01019	4.14934	4.00493	0	18.5607	40.547	12.2688	3.39105	0	1.48022	0	48.4184	6.72856	0	0	2.54312	2.97941	0	0	0	2.97634	0	0	0	0	0	4.33777	2.07634	1.48058	3.3071	7.03807	0	0	5.87695	0	9.05689	1.48253
317373570	Q9H2K0	RecName: Full=Translation initiation factor IF-3, mitochondrial; Short=IF-3(Mt); Short=IF-3Mt; Short=IF3(mt); Short=IF3mt; Flags: Precursor	19	15.2071	0	5.72791	12.2862	4.55673	12.5905	0	0	0	0	0	0	0	16.172	13.2483	13.1193	0	0	0	0	0	0	12.7194	0	0	5.84092	0	0	0	0	0	0	0	0	0	0	0	0	0	0	0	0	0	0	4.22309	0.843649
269849549	O14646	RecName: Full=Chromodomain-helicase-DNA-binding protein 1; Short=CHD-1; AltName: Full=ATP-dependent helicase CHD1	48	1.64818	3.63207	1.86241	0.9987	0.740801	1.02344	0	4.68772	0	0	0	3.82928	0	2.62913	2.15381	10.6643	0	0	0	0	4.57232	3.21672	1.03391	0	0.810527	0.949577	0	0	0	1.8972	0	0	0	0	0	0	0	0	0	0	0	1.51608	0	0	1.89358	0.28215
6136501	Q92604	RecName: Full=Acyl-CoA:lysophosphatidylglycerol acyltransferase 1	45	11.4259	16.7861	0	0	13.6948	4.72996	0	0	6.17428	0	0	0	0	42.528	29.8623	26.2859	19.9797	5.87978	0	8.24651	0	0	0	0	0	4.38858	0	0	0	0	0	0	0	0	0	0	0	0	9.74255	0	0	0	5.77106	0	8.43606	0.904645
34395525	Q9NZN5	RecName: Full=Rho guanine nucleotide exchange factor 12; AltName: Full=Leukemia-associated RhoGEF	37	4.56345	6.03385	6.18792	1.10607	1.64089	2.26695	0	3.46114	0	1.41911	0	0	0	1.4559	0	4.72432	0	1.40901	0	0	0	0	0	0	0	0	2.03582	0	0	0	0	0	0	0	0	0	0	1.04523	0	0	0	1.67908	0	0	1.55766	0.216369
66774227	Q9Y3A4	RecName: Full=Ribosomal RNA-processing protein 7 homolog A; AltName: Full=Gastric cancer antigen Zg14	57	60.394	0	28.435	6.0992	31.6692	50.0024	0	57.2572	0	0	0	0	0	16.0565	13.1536	52.1025	0	0	0	0	0	0	0	0	0	11.5984	0	0	0	0	0	0	0	0	0	0	0	0	0	0	0	0	0	0	14.3259	0.5272
20532416	Q04725	RecName: Full=Transducin-like enhancer protein 2; AltName: Full=Enhancer of split groucho-like protein 2; Short=ESG2	18	1.89663	2.08978	4.28629	2.29849	1.70494	7.06629	0	0	0	0	0	2.93767	0	6.0509	0	0	2.48738	0	2.17151	0	0	2.46774	0	0	1.86541	2.18543	0	0	0	0	0	0	0	0	0	0	0	2.17205	0	0	0	0	0	0	1.61171	0.282859
162416224	Q9BVS5	RecName: Full=tRNA (adenine(58)-N(1))-methyltransferase, mitochondrial; Flags: Precursor	16	0	0	3.33828	3.58024	5.3114	7.33788	0	11.2034	0	0	0	0	7.02482	0	0	7.64607	0	0	0	3.19833	0	0	0	0	0	3.40414	0	0	0	6.80129	0	0	0	0	0	0	0	0	0	0	0	0	0	0	2.21093	0.463883
74732813	Q9BQ61	RecName: Full=Uncharacterized protein C19orf43	30	40.0339	52.9333	27.1425	29.1098	14.3951	0	0	0	0	0	0	12.4016	0	0	31.3894	34.5376	0	0	0	0	0	0	0	0	0	18.452	0	0	0	0	0	0	0	0	0	0	0	0	0	0	0	0	0	0	10.9974	0.838727
84028186	P36222	RecName: Full=Chitinase-3-like protein 1; AltName: Full=39 kDa synovial protein; AltName: Full=Cartilage glycoprotein 39; Short=CGP-39; Short=GP-39; Short=hCGP-39; AltName: Full=YKL-40; Flags: Precursor	50	14.7174	0	0	0	0	9.13882	4.53834	0	71.5765	5.7209	23.6176	0	26.2468	0	0	3.17422	24.1269	0	21.0631	7.9666	25.5178	0	0	0	0	0	0	0	0	0	0	0	0	0	0	0	0	0	9.41186	0	0	0	0	0	10.7911	0.427812
67473227	O60343	RecName: Full=TBC1 domain family member 4; AltName: Full=Akt substrate of 160 kDa; Short=AS160	161	14.1136	7.17739	4.90711	0	22.4466	55.28	24.1042	8.23421	5.28001	0	0	0	0	3.46365	29.7933	9.36614	1.42382	0	0	3.52605	0	0	0	0	0	0	1.21083	9.71968	0	2.49939	0	0	0	0	1.54306	0	0	0	1.38858	1.97008	0	0	0	1.79748	8.59619	0.914959
92090637	Q9H9Y6	RecName: Full=DNA-directed RNA polymerase I subunit RPA2; Short=RNA polymerase I subunit 2; AltName: Full=DNA-directed RNA polymerase I 135 kDa polypeptide; Short=RPA135	40	7.44948	0	0	0	10.0449	12.3354	0	0	2.01276	1.93049	0	0	0	5.94161	4.86742	4.28449	1.6283	0	0	0	1.72217	0	1.5577	0	0	0	1.38472	0	0	0	0	0	0	0	0	0	0	0	0	0	0	0	1.88131	0	2.3735	0.21926
46577123	Q9GZU8	RecName: Full=Protein FAM192A; AltName: Full=NEFA-interacting nuclear protein NIP30	22	5.54801	6.11303	0	0	4.98728	6.89009	0	0	0	0	0	0	13.1923	26.5501	14.5001	23.9316	21.8282	0	0	6.00632	0	0	0	0	0	6.39282	0	0	0	0	0	0	0	0	0	0	0	0	7.09595	0	0	0	0	0	5.8885	0.613126
158563848	Q8IZ73	RecName: Full=RNA pseudouridylate synthase domain-containing protein 2	25	5.17135	5.69802	5.84352	3.13354	4.6487	12.8447	3.18933	9.80551	0	0	0	0	0	8.2492	6.75783	0	0	0	0	2.79927	0	0	0	0	0	2.97941	2.88377	0	0	5.95269	0	0	4.07299	0	0	0	0	0	0	0	0	0	0	0	3.09731	0.72222
68565572	Q5VW38	RecName: Full=Protein GPR107; AltName: Full=Lung seven transmembrane receptor 1; Flags: Precursor	44	14.0919	7.76355	5.30786	0	8.44513	0	0	4.45334	0	0	18.8449	0	2.79237	3.74651	12.2767	12.1573	3.0802	14.5035	0	0	0	3.05589	0	0	0	0	0	0	0	0	0	0	0	8.21246	3.33815	0	0	0	6.00791	0	0	0	0	0	5.0236	0.798114
48428661	Q8WUA4	RecName: Full=General transcription factor 3C polypeptide 2; AltName: Full=TF3C-beta; AltName: Full=Transcription factor IIIC 110 kDa subunit; Short=TFIIIC 110 kDa subunit; Short=TFIIIC110; AltName: Full=Transcription factor IIIC subunit beta	33	4.64059	3.4088	0	0	4.17158	13.4474	0	8.79913	0	0	0	0	1.8391	2.46752	2.02142	8.00697	2.02867	0	1.77106	1.67465	0	0	1.94071	0	0	0	1.7252	0	0	0	0	0	0	0	0	0	0	0	1.97845	0	0	0	0	0	2.46713	0.256562
215273872	Q8IXT5	RecName: Full=RNA-binding protein 12B; AltName: Full=RNA-binding motif protein 12B	46	1.40779	3.10232	1.59077	0	2.53101	0	0	5.33867	2.2822	0	2.25913	0	0	6.73699	11.038	15.7886	1.84628	0	0	0	5.85814	7.3268	0	0	1.38462	1.62215	3.14017	0	0	0	0	0	0	0	0	0	2.26095	0	0	0	0	0	2.13316	0	3.05031	0.479138
8928564	Q01780	RecName: Full=Exosome component 10; AltName: Full=Autoantigen PM/Scl 2; AltName: Full=P100 polymyositis-scleroderma overlap syndrome-associated autoantigen; AltName: Full=Polymyositis/scleroderma autoantigen 100 kDa; Short=PM/Scl-100; AltName: Full=Polymyositis/scleroderma autoantigen 2	58	3.18462	14.0358	10.7956	5.78907	11.451	13.8425	0	3.01921	0	0	0	2.46631	0	7.62003	0	8.2422	2.08827	0	0	3.44769	0	0	0	0	0	7.3391	3.55176	2.37592	0	0	2.32517	0	0	0	0	2.67128	0	0	0	0	0	0	0	2.6363	3.90829	0.949979
90101767	Q12800	RecName: Full=Alpha-globin transcription factor CP2; AltName: Full=SAA3 enhancer factor; AltName: Full=Transcription factor LSF	68	11.2286	12.3722	12.6881	6.80389	0	20.9173	6.92503	47.9044	4.55077	0	0	4.34799	10.0125	0	18.3417	14.5306	18.4076	0	9.64204	3.03905	0	3.65246	3.52189	0	0	0	3.13078	0	0	0	12.2975	0	0	0	3.98982	4.70933	0	3.21481	3.59038	0	3.69965	0	0	4.64766	9.33474	1.94554
172046859	Q14C86	RecName: Full=GTPase-activating protein and VPS9 domain-containing protein 1; AltName: Full=GAPex-5; AltName: Full=Rab5-activating protein 6	52	5.72068	4.20219	8.61899	0	5.99959	0	0	1.80785	1.54566	0	0	2.95357	0	1.52091	4.98379	3.29019	2.50084	1.47193	0	2.06442	1.32251	0	0	0	0	4.39452	0	0	0	0	0	0	0	1.66694	0	0	0	1.0919	2.43893	0	0	0	0	0	2.18196	0.436014
313104070	Q9UHK6	RecName: Full=Alpha-methylacyl-CoA racemase; AltName: Full=2-methylacyl-CoA racemase	291	210.272	0	20.8424	80.4711	43.11	45.8137	100.105	55.9582	5.98032	154.869	0	5.71384	13.1577	129.461	57.8484	85.9282	14.5141	34.1704	12.671	0	0	4.79982	9.25649	0	7.25655	76.513	8.22855	0	7.27251	16.9854	10.7737	0	5.81094	0	20.9727	37.1322	0	4.22469	9.4365	0	0	0	5.58977	48.8613	48.8948	12.1961
74760827	Q96FX7	RecName: Full=tRNA (adenine(58)-N(1))-methyltransferase catalytic subunit TRMT61A; AltName: Full=tRNA(m1A58)-methyltransferase subunit TRMT61A; Short=tRNA(m1A58)MTase subunit TRMT61A	42	4.8761	0	11.0198	5.90926	8.76657	12.1113	6.01448	9.24568	0	0	0	0	5.7973	15.5565	31.86	54.6866	0	15.0555	0	5.27891	13.5271	6.3444	0	0	0	0	0	0	0	0	7.12034	0	0	0	0	8.18022	0	5.5842	0	8.84833	0	0	0	8.0731	9.36588	1.71846
119370320	O14647	RecName: Full=Chromodomain-helicase-DNA-binding protein 2; Short=CHD-2; AltName: Full=ATP-dependent helicase CHD2	48	1.54179	3.39762	1.74219	0.934232	0.692981	1.91475	0	5.84683	0	0	0	4.77612	0	3.68913	2.01478	7.98069	0	0	0	0	3.20788	1.00303	0.967172	0	0.758206	1.77656	0	0	0	3.54947	0	0	0	0	0	0	0	0	0	0	0	1.41822	0	0	1.761	0.384983
71658783	Q9BYF1	RecName: Full=Angiotensin-converting enzyme 2; AltName: Full=ACE-related carboxypeptidase; AltName: Full=Angiotensin-converting enzyme homolog; Short=ACEH; AltName: Full=Metalloprotease MPROT15; Contains: RecName: Full=Processed angiotensin-converting enzyme 2; Flags: Precursor	27	5.25165	0	0	2.12146	1.57363	10.8701	2.15923	0	0	0	0	10.8457	6.2438	0	0	6.04087	0	8.10752	0	0	0	0	0	0	0	2.01711	0	2.61204	0	0	0	0	0	0	0	0	0	0	0	0	0	0	0	0	2.41881	0.210416
172045910	Q9H089	RecName: Full=Large subunit GTPase 1 homolog; Short=hLsg1	46	25.6996	18.8779	4.83999	7.78621	3.85036	5.3194	0	8.12159	0	0	3.43676	0	7.63869	0	2.79865	11.0856	0	0	2.45203	0	0	0	0	0	0	2.46774	2.38853	3.19558	0	0	0	0	0	0	0	0	0	0	0	0	0	0	0	0	4.63213	0.365993
116242487	Q96PP9	RecName: Full=Guanylate-binding protein 4; AltName: Full=GTP-binding protein 4; Short=GBP-4; AltName: Full=Guanine nucleotide-binding protein 4	42	4.40373	24.2611	4.97612	2.6684	1.97933	5.46901	0	0	7.13901	0	0	0	2.61784	3.51236	5.75472	5.69871	11.5508	0	2.52099	4.76751	6.10833	0	0	0	0	5.0743	2.45571	0	0	0	3.21528	0	0	0	0	0	0	0	2.81621	0	2.90191	0	0	0	4.24672	0.748336
206729891	P49790	RecName: Full=Nuclear pore complex protein Nup153; AltName: Full=153 kDa nucleoporin; AltName: Full=Nucleoporin Nup153	118	15.2862	10.5268	11.8752	3.47344	17.1765	26.1029	0	5.43458	0	0	0	4.43937	0	3.04801	0	10.7149	0	0	0	0	2.6504	1.24307	2.39728	0	2.81899	5.50433	1.06553	0	0	0	0	0	0	0	0	0	0	0	0	0	0	0	0	1.58178	5.08961	0.607632
74743623	Q5SRE5	RecName: Full=Nucleoporin NUP188 homolog; Short=hNup188	287	4.83428	15.9799	10.0148	3.90572	8.69139	7.00434	4.96908	10.6941	2.61233	1.25278	1.29296	8.73574	1.91586	48.8396	45.2744	41.0107	6.34004	11.1948	0	2.61682	5.58796	1.04833	6.06515	0	1.58491	7.42722	9.88461	2.40445	1.58839	1.8549	1.17655	0	0	0	0	2.70336	3.882	0	3.09155	0	0	0	0	0	11.0825	1.89378
118773	P18858	RecName: Full=DNA ligase 1; AltName: Full=DNA ligase I; AltName: Full=Polydeoxyribonucleotide synthase [ATP] 1	64	3.0668	3.37913	3.46541	1.8583	6.89211	30.4694	0	2.90751	0	0	0	9.50028	0	2.44604	14.0267	19.8432	0	0	0	0	2.12695	11.9708	1.92382	0	0	0	0	0	0	0	0	0	0	0	0	0	0	0	0	0	0	0	0	0	5.08876	0.0874464
1171955	P42338	RecName: Full=Phosphatidylinositol 4,5-bisphosphate 3-kinase catalytic subunit beta isoform; Short=PI3-kinase subunit beta; Short=PI3K-beta; Short=PI3Kbeta; Short=PtdIns-3-kinase subunit beta; AltName: Full=Phosphatidylinositol 4,5-bisphosphate 3-kinase 110 kDa catalytic subunit beta; Short=PtdIns-3-kinase subunit p110-beta; Short=p110beta	22	0	0	1.48819	3.19211	4.73559	1.63559	3.24894	4.9944	0	0	0	0	0	6.30255	1.72104	2.27238	0	0	1.50788	0	0	0	1.65233	0	0	1.51755	1.46883	0	0	0	0	0	0	0	0	0	0	0	0	0	0	0	0	0	1.41358	0.21085
3182958	Q13946	RecName: Full=High affinity cAMP-specific 3',5'-cyclic phosphodiesterase 7A; AltName: Full=HCP1; AltName: Full=TM22	31	2.92364	25.7711	3.30365	10.6293	0	3.63088	10.8186	0	4.73959	9.09173	4.69168	0	6.95195	0	0	0	7.66856	0	3.34737	3.16515	0	0	0	0	5.75104	6.73766	0	0	0	0	0	0	0	0	0	0	0	0	0	0	0	0	0	0	4.39696	0.567668
62510504	Q96BP2	RecName: Full=Coiled-coil-helix-coiled-coil-helix domain-containing protein 1; AltName: Full=28S ribosomal protein S37, mitochondrial; Short=MRP-S37; AltName: Full=Nuclear protein C2360	73	107.481	197.378	94.4619	57.8907	75.1474	74.1561	0	0	0	0	0	0	0	57.1502	46.818	51.5138	15.6621	0	27.3464	25.8577	0	0	44.9489	0	23.4915	41.2824	0	0	0	0	0	0	0	0	0	0	0	0	0	0	0	0	0	39.5445	37.7665	6.78488
50401668	Q9BSV6	RecName: Full=tRNA-splicing endonuclease subunit Sen34; AltName: Full=Leukocyte receptor cluster member 5; AltName: Full=tRNA-intron endonuclease Sen34; Short=HsSen34	13	0	5.00874	0	0	4.08635	5.64543	0	17.2387	0	0	0	7.04093	0	7.25132	0	7.84339	0	0	0	4.9213	6.30538	0	0	0	0	5.23799	0	0	0	10.4652	0	0	0	0	0	0	0	0	0	0	0	0	0	0	2.97007	0.713782
29839756	Q96DX5	RecName: Full=Ankyrin repeat and SOCS box protein 9; Short=ASB-9	20	0	0	0	0	0	17.858	0	0	0	0	15.3836	22.2723	5.69871	7.64595	12.5273	8.27024	31.4307	0	0	0	0	0	0	0	0	0	0	0	0	0	0	0	0	0	0	0	0	0	6.13051	0	0	0	0	0	5.50394	0.27866
83305833	Q8IYB3	RecName: Full=Serine/arginine repetitive matrix protein 1; AltName: Full=SR-related nuclear matrix protein of 160 kDa; Short=SRm160; AltName: Full=Ser/Arg-related nuclear matrix protein	157	45.2064	56.6808	14.0917	1.88913	5.60518	0	0	0	10.1083	2.42379	25.0154	12.0724	12.9734	0	18.3336	20.1724	10.2219	2.40655	3.56955	0	0	6.08473	3.91148	0	4.59956	5.38864	0	0	0	0	6.82891	0	4.91101	5.45074	0	0	2.50355	0	7.97509	0	0	0	0	0	11.2207	1.8895
74738902	Q7Z7N9	RecName: Full=Transmembrane protein 179B	21	25.7387	28.36	14.5421	7.79807	0	0	0	0	0	0	20.652	39.8665	7.65032	0	8.40872	0	0	9.93387	0	0	0	0	8.07301	0	0	0	0	0	0	0	0	0	0	0	0	0	0	0	0	0	0	0	0	0	7.40682	0.366955
68566500	Q9Y450	RecName: Full=HBS1-like protein; AltName: Full=ERFS	130	37.084	38.5907	6.98402	2.49675	27.78	5.11721	5.08241	3.90644	0	3.20337	0	6.38213	2.44944	55.8691	18.8459	46.2118	2.70193	0	0	2.23042	0	5.36121	2.58478	0	0	9.49577	6.89321	3.07411	0	4.743	0	0	3.24529	0	0	6.91253	0	0	0	0	0	0	0	0	12.2862	1.67949
51316513	Q96DH6	RecName: Full=RNA-binding protein Musashi homolog 2; Short=Musashi-2	86	21.4816	4.73387	14.5642	5.20664	57.9315	21.3425	5.29934	0	13.9298	0	6.89448	13.3091	0	68.5338	67.3723	44.4777	0	0	0	13.9537	5.95935	0	5.39022	0	0	0	23.9581	12.8213	0	0	6.27371	0	0	0	6.10638	7.20758	0	0	5.49503	7.79624	0	0	0	0	16.5905	3.4113
212276476	Q9NUQ3	RecName: Full=Gamma-taxilin; AltName: Full=Environmental lipopolysaccharide-responding gene protein; AltName: Full=Factor inhibiting ATF4-mediated transcription; Short=FIAT; AltName: Full=Lipopolysaccharide-specific response protein 5	30	2.66893	14.7037	0	0	19.1935	0	0	0	12.98	0	0	4.13388	12.6926	0	3.48771	6.90753	0	0	0	0	0	10.4178	0	0	0	0	0	0	0	0	0	0	0	0	0	0	0	0	0	0	0	0	0	4.4188	3.96298	0.200855
49036500	Q9Y6N7	RecName: Full=Roundabout homolog 1; AltName: Full=Deleted in U twenty twenty; AltName: Full=H-Robo-1; Flags: Precursor	16	0	0.940466	0	0	0.767274	0	0	0	1.3837	1.32714	1.36971	0	0	0	2.23078	0.736357	2.23879	1.3177	1.95449	0.924049	0	0	0	0	0	0	0	0	0	0	0	0	1.34451	0	0	0	0	0	0	0	0	0	1.29333	0	0.690475	0.119902
67461056	Q8N6R0	RecName: Full=Methyltransferase-like protein 13	38	8.06405	11.1067	0	2.44317	0	2.5037	0	26.7582	0	0	0	9.36776	2.39688	3.21589	5.26898	3.47847	5.28791	0	0	4.3651	0	2.62308	0	0	0	0	4.49686	0	0	9.28245	0	0	0	0	0	0	0	0	5.157	0	0	0	0	0	3.94909	0.860741
13123949	Q9NP58	RecName: Full=ATP-binding cassette sub-family B member 6, mitochondrial; AltName: Full=Mitochondrial ABC transporter 3; Short=Mt-ABC transporter 3; AltName: Full=P-glycoprotein-related protein; AltName: Full=Ubiquitously-expressed mammalian ABC half transporter	138	15.0626	25.817	17.0205	8.11295	1.50448	12.4709	4.1287	60.2946	5.42633	0	8.0572	0	0	32.0367	34.993	21.6578	0	2.58375	0	5.43565	0	2.17759	12.5985	8.98354	1.64608	3.85695	1.86657	4.99452	0	0	0	0	0	0	0	5.6154	2.6879	1.91667	2.14058	0	2.20573	0	0	0	11.6718	2.20511
308153621	Q03701	RecName: Full=CCAAT/enhancer-binding protein zeta; AltName: Full=CCAAT-box-binding transcription factor; Short=CBF; Short=CCAAT-binding factor	109	12.033	5.89264	7.55388	0	21.6336	4.98126	1.64913	2.53511	4.33488	0	0	10.3543	0	10.6637	26.2074	42.6773	0	2.06406	0	0	0	1.7396	0	0	0	1.54059	1.49113	0	0	0	0	0	0	0	0	0	0	0	0	0	0	0	0	0	7.01454	0.137805
218512158	O15327	RecName: Full=Type II inositol 3,4-bisphosphate 4-phosphatase; AltName: Full=Inositol polyphosphate 4-phosphatase type II	30	0	8.40211	3.44666	0	4.11289	5.68209	0	0	0	0	0	0	0	4.8656	5.97893	10.5258	0	2.35446	1.74614	0	0	0	0	0	0	0	1.70092	2.27564	0	0	0	0	0	0	0	0	0	0	0	0	0	0	0	0	2.14157	0.180753
134093	P09234	RecName: Full=U1 small nuclear ribonucleoprotein C; Short=U1 snRNP C; Short=U1-C; Short=U1C	59	44.3143	87.8892	40.0593	21.4815	47.8026	0	0	0	28.7356	0	0	0	10.5372	42.4134	23.1636	76.4607	23.2468	0	0	19.19	12.2935	0	33.3583	0	17.434	30.6373	0	13.2245	0	0	0	0	0	0	0	0	0	0	11.3357	0	0	0	0	0	21.7085	4.81771
74753376	Q9UL03	RecName: Full=Integrator complex subunit 6; Short=Int6; AltName: Full=DBI-1; AltName: Full=Protein DDX26; AltName: Full=Protein deleted in cancer 1; Short=DICE1	34	9.53231	3.50104	1.79522	1.92534	4.28445	9.86519	0	0	0	0	0	0	0	2.53428	4.15222	10.9648	2.08357	0	0	1.71996	0	0	1.99323	0	0	1.83064	1.77188	0	0	0	0	0	0	0	0	0	0	0	0	0	0	0	0	0	2.37993	0.254352
57012635	O75052	RecName: Full=Carboxyl-terminal PDZ ligand of neuronal nitric oxide synthase protein; AltName: Full=C-terminal PDZ ligand of neuronal nitric oxide synthase protein; AltName: Full=Nitric oxide synthase 1 adaptor protein	75	25.0647	39.8918	9.44086	6.7501	20.028	24.2107	10.3054	5.28064	4.51479	0	0	0	3.31111	4.44251	3.63935	24.0262	3.65242	0	3.18861	0	0	0	6.9881	0	0	12.8362	9.3181	16.6221	0	0	0	0	0	0	0	0	0	0	0	0	0	0	0	0	8.53396	2.0802
24212017	Q9NU22	RecName: Full=Midasin; AltName: Full=MIDAS-containing protein	68	2.26639	1.66481	1.13821	0.305178	1.81096	1.87643	0	0	0.408235	0	0	0	0	1.2051	0.658152	4.77948	0	0	0	0	1.04789	0	0	0	0	0	0.842559	0	0	0	0	0	0	0	0	0	0	0	0	0	0	0	0	0	0.780038	0.0382981
74724887	Q9BWU0	RecName: Full=Kanadaptin; AltName: Full=Human lung cancer oncogene 3 protein; Short=HLC-3; AltName: Full=Kidney anion exchanger adapter protein; AltName: Full=Solute carrier family 4 anion exchanger member 1 adapter protein	54	5.31103	9.7532	2.00045	0	11.1399	26.3832	6.55094	10.0704	0	0	0	5.48414	2.1048	2.82401	6.94036	6.10917	0	0	2.02693	0	2.45561	2.30343	2.22109	0	3.48241	2.03992	1.97444	0	0	0	2.58515	0	0	0	0	0	0	0	0	0	0	0	0	0	4.61171	0.559228
18202929	Q9GZR7	RecName: Full=ATP-dependent RNA helicase DDX24; AltName: Full=DEAD box protein 24	89	18.0455	12.653	3.70747	0	11.7976	32.5976	0	6.22119	0	0	5.26517	7.62289	0	2.61689	27.8692	19.8139	0	2.53262	3.75654	0	0	2.1345	0	0	0	0	0	0	0	7.55347	0	0	0	0	0	0	0	1.87873	0	0	4.32415	3.01804	0	0	7.11974	0.762472
20139805	Q9NX57	RecName: Full=Ras-related protein Rab-20	31	24.0888	46.4486	13.6099	0	5.41355	7.47899	0	34.2564	0	0	0	0	0	19.2129	7.8697	15.5862	0	0	0	0	16.7066	7.83561	0	10.7751	5.92308	6.93921	6.71647	0	0	0	0	0	0	0	0	0	0	0	0	0	0	0	0	0	9.02305	1.37972
205831094	P55081	RecName: Full=Microfibrillar-associated protein 1	19	9.63002	10.6108	0	0	2.88558	11.9596	0	6.08657	0	0	0	0	0	5.12052	12.5843	5.53861	0	0	0	0	0	4.17661	0	0	3.15718	0	0	0	0	0	0	0	0	0	0	0	0	0	0	0	0	0	0	0	3.11785	0.143508
313104024	Q96B96	RecName: Full=Promethin; AltName: Full=Transmembrane protein 159	18	35.011	28.9325	19.7808	0	0	0	0	16.5963	0	0	14.0459	0	0	13.9622	0	15.1022	0	13.5125	0	18.9516	0	0	0	0	0	0	0	0	0	0	0	0	0	0	0	0	0	0	11.1949	0	0	0	0	0	7.99523	0.508857
20139728	Q9H1D9	RecName: Full=DNA-directed RNA polymerase III subunit RPC6; Short=RNA polymerase III subunit C6; AltName: Full=DNA-directed RNA polymerase III subunit F; AltName: Full=RNA polymerase III 39 kDa subunit; Short=RPC39	21	8.91895	0	5.03911	5.40436	8.01753	5.53824	5.50058	0	0	0	0	0	5.30196	14.2273	5.82756	23.0834	0	0	0	4.82786	0	0	5.59491	0	4.38608	0	0	0	0	0	0	0	0	0	0	0	0	0	0	0	0	0	0	0	4.16758	0.453681
34223740	Q9H2D1	RecName: Full=Mitochondrial folate transporter/carrier; AltName: Full=Solute carrier family 25 member 32	20	4.47363	0	10.1102	0	8.04298	5.55582	0	16.9651	0	0	0	13.8583	0	7.13622	0	7.71889	0	0	0	4.84319	12.4106	5.82074	0	0	4.4	5.15484	0	0	0	0	0	0	0	0	0	0	0	0	0	0	0	0	0	7.40675	4.40617	0.770982
41688619	Q14671	RecName: Full=Pumilio homolog 1; Short=HsPUM; Short=Pumilio-1	74	13.0701	19.638	2.68526	1.43995	9.61293	0	2.93117	0	5.77863	0	0	0	12.714	0	0	9.22557	3.11656	1.83433	0	3.85903	1.64812	0	0	0	0	0	1.32517	0	0	0	0	0	0	0	1.68878	0	0	0	4.55912	0	1.56595	0	0	0	3.97971	0.41541
635377434	Q9H3R2	RecName: Full=Mucin-13; Short=MUC-13; AltName: Full=Down-regulated in colon cancer 1; Flags: Precursor	505	140.644	51.6557	31.1616	43.4464	166.093	119.869	81.6368	10.4579	35.7649	4.28788	0	21.357	22.951	8.79808	79.2822	52.3404	28.9334	361.877	18.9444	89.5658	26.7763	28.705	27.6789	0	27.1233	44.487	33.8321	4.11486	21.7464	0	8.05393	4.78241	13.032	4.8214	31.3564	9.25278	0	3.15819	14.1086	5.00424	3.63449	0	0	13.6974	64.7521	12.2675
66774213	Q6NZY4	RecName: Full=Zinc finger CCHC domain-containing protein 8	69	19.932	15.3734	27.0273	9.6621	5.37526	4.95073	0	0	0	0	3.19857	3.08725	0	6.359	18.2328	6.87822	0	0	0	8.63142	0	5.1868	0	0	3.9208	9.18685	0	0	0	0	0	0	0	3.48478	0	3.34383	0	0	0	0	0	0	3.02021	3.30004	6.08613	1.19348
110278938	Q7Z478	RecName: Full=ATP-dependent RNA helicase DHX29; AltName: Full=DEAH box protein 29; AltName: Full=Nucleic acid helicase DDXx	74	1.02936	2.26838	3.48946	1.24746	7.4026	11.5053	0	19.5179	1.66873	0	0	3.18873	1.22383	8.21004	5.3806	11.5445	0	1.58913	0	0	1.42781	0	0	0	1.01242	2.37221	4.59212	1.53593	0	4.73954	0	0	0	0	1.46303	0	0	0	0	0	0	0	0	1.70426	3.6679	0.791796
15213949	Q9UFF9	RecName: Full=CCR4-NOT transcription complex subunit 8; AltName: Full=CAF1-like protein; Short=CALIFp; AltName: Full=CAF2; AltName: Full=CCR4-associated factor 8; AltName: Full=Caf1b	12	4.82601	0	5.45328	0	4.33825	5.99344	0	0	0	0	0	0	0	7.69832	6.30654	8.32689	0	0	0	5.22467	0	6.27922	0	0	4.74658	0	0	0	0	0	0	0	0	0	0	8.09618	0	0	0	0	0	0	0	0	2.47485	0.583762
24211602	Q9NUG6	RecName: Full=p53 and DNA damage-regulated protein 1	16	0	11.6745	35.9178	0	9.52459	0	0	0	0	0	0	16.4112	0	0	27.6919	9.14079	13.8957	0	12.1311	0	29.3935	13.786	13.2932	0	10.4211	0	0	0	0	0	0	0	0	0	0	0	0	0	0	0	0	0	0	0	8.16214	1.07792
74733233	Q9BUL9	RecName: Full=Ribonuclease P protein subunit p25; Short=RNase P protein subunit p25	23	28.3255	0	16.0036	0	25.4627	8.79439	8.73459	0	0	0	0	10.9683	0	11.296	18.5076	18.3275	9.28705	10.9323	0	0	0	0	0	0	0	0	0	0	0	0	0	0	0	0	0	11.8798	0	0	0	0	0	0	0	11.7243	7.57452	1.07291
24636245	Q9H2P0	RecName: Full=Activity-dependent neuroprotector homeobox protein; AltName: Full=Activity-dependent neuroprotective protein	96	10.2301	12.6809	8.66982	0	18.3923	25.4096	0	0	0	0	0	7.92264	0	2.03984	8.3553	28.6832	1.67706	0	0	1.3844	1.77374	0	0	0	1.25771	1.47348	0	0	0	0	0	0	0	0	0	0	0	0	0	0	0	0	0	0	5.78268	0.124145
47606223	Q9Y5Q9	RecName: Full=General transcription factor 3C polypeptide 3; AltName: Full=Transcription factor IIIC 102 kDa subunit; Short=TFIIIC 102 kDa subunit; Short=TFIIIC102; AltName: Full=Transcription factor IIIC subunit gamma; Short=TF3C-gamma	56	4.77154	5.25748	8.98622	3.85503	8.57858	11.8516	7.84733	15.079	0	0	0	0	0	2.53714	6.23536	12.3494	0	0	0	0	0	0	0	0	1.56434	7.33082	7.0955	0	0	0	0	0	0	0	0	0	0	0	0	0	0	0	0	0	3.97039	0.726848
187471179	A6NKC4	RecName: Full=Putative high affinity immunoglobulin gamma Fc receptor IC; Short=IgG Fc receptor IC; AltName: Full=Fc-gamma RIC; Short=FcRIC; Short=hFcgammaRIC; Flags: Precursor	18	0	0	0	0	0	0	0	0	16.3177	0	0	15.5906	17.9509	0	19.7305	0	0	7.76971	5.76227	5.44859	13.9619	6.54833	0	0	4.95	0	0	0	0	0	0	0	0	0	0	0	8.08288	0	0	0	0	0	0	0	4.95821	0.592404
17380328	Q92759	RecName: Full=General transcription factor IIH subunit 4; AltName: Full=Basic transcription factor 2 52 kDa subunit; Short=BTF2 p52; AltName: Full=General transcription factor IIH polypeptide 4; AltName: Full=TFIIH basal transcription factor complex p52 subunit	25	12.2008	0	3.44666	0	5.48385	3.78806	0	0	0	4.74265	0	0	0	9.7312	3.98595	0	4.00027	4.70891	0	0	16.9235	15.8747	0	0	0	0	0	0	0	0	0	0	0	0	0	0	4.89872	0	3.90124	0	0	0	4.62184	0	3.85848	0.610082
47117889	Q15007	RecName: Full=Pre-mRNA-splicing regulator WTAP; AltName: Full=Female-lethal(2)D homolog; Short=hFL(2)D; AltName: Full=WT1-associated protein; AltName: Full=Wilms tumor 1-associating protein	55	21.3514	31.3679	8.04221	8.62513	6.39783	17.6776	0	0	5.7689	0	0	5.51184	8.46171	0	9.30055	12.2801	9.33395	0	0	23.1152	4.93603	9.26027	0	0	7	8.20089	7.93764	0	0	0	0	0	0	0	0	5.96991	0	0	9.10289	0	0	0	5.39215	0	8.24685	1.98198
166227884	Q9UPU7	RecName: Full=TBC1 domain family member 2B	29	2.92667	1.61237	1.65354	0	0	3.63465	1.80497	2.77467	4.74451	0	0	11.3328	1.73979	2.33428	1.91226	7.57461	0	2.2591	0	1.58422	0	0	0	0	0	0	0	0	0	0	2.13684	0	0	0	0	0	0	0	1.87162	2.65542	0	0	0	0	2.17675	0.302904
317373413	Q6P1Q9	RecName: Full=Methyltransferase-like protein 2B	16	7.45605	0	4.21259	0	13.405	4.62985	4.59837	7.06879	12.0872	0	0	0	0	0	0	6.43241	0	0	0	4.03599	0	0	0	0	3.66667	0	0	0	0	0	0	0	0	0	0	0	0	0	0	0	0	0	0	0	2.90574	0.166667
325511388	Q13459	RecName: Full=Unconventional myosin-IXb; AltName: Full=Unconventional myosin-9b	57	1.95993	2.15954	0.738228	0	2.93642	2.43405	0.805834	6.19379	0	0	0	0	0	2.08429	3.41494	7.89066	1.71361	0	1.496	2.12184	0.906197	0	0	0	1.92768	0	2.18589	1.94964	0	0	0	0	0	0	0	0	0	0	0	0	0	0	0	0	1.67524	0.2756
205539816	P0C6E5	RecName: Full=Putative high mobility group protein B3-like protein	37	7.53579	8.30326	17.0306	18.265	27.0967	9.35874	0	0	0	0	12.093	58.3607	8.95946	24.0418	19.6953	13.0024	9.88301	34.9014	0	0	10.4528	9.80499	0	0	7.41177	8.6833	8.40456	0	0	0	11.0042	0	0	0	0	12.6422	0	0	0	0	19.8633	0	0	0	13.1266	3.09133
73921220	Q86WB0	RecName: Full=Nuclear-interacting partner of ALK; AltName: Full=Nuclear-interacting partner of anaplastic lymphoma kinase; Short=hNIPA; AltName: Full=Zinc finger C3HC-type protein 1	24	8.42147	9.27914	6.34405	3.40194	5.04689	6.97245	0	0	0	0	0	0	0	4.4779	14.6734	4.84353	0	0	0	6.0781	0	0	0	0	0	6.46923	0	0	0	0	0	0	0	0	0	0	0	0	0	0	0	0	0	0	3.16086	0.294056
74761958	Q9UHR5	RecName: Full=SAP30-binding protein; AltName: Full=Transcriptional regulator protein HCNGP	10	0	5.04127	0	5.54473	0	5.68209	0	0	0	0	0	7.08665	5.43967	7.2984	5.97893	7.89432	0	0	0	0	0	0	0	0	0	5.272	0	0	0	0	0	0	0	0	0	0	0	0	0	0	0	0	0	0	2.27118	0.239636
74762146	Q15813	RecName: Full=Tubulin-specific chaperone E; AltName: Full=Tubulin-folding cofactor E	69	0	20.6242	6.0431	0	7.21121	6.64169	6.59652	35.4915	0	0	0	4.14172	3.17916	21.3274	66.3922	20.7619	3.50687	4.12812	0	0	11.1271	3.47919	0	0	0	0	0	0	0	0	0	0	0	0	0	0	12.8835	0	0	4.85231	0	0	4.05179	0	10.0296	0.990347
215274136	Q6WCQ1	RecName: Full=Myosin phosphatase Rho-interacting protein; Short=M-RIP; AltName: Full=Rho-interacting protein 3; Short=RIP3; AltName: Full=p116Rip	66	8.24894	12.1187	1.55352	0	1.23587	13.6592	0	0	2.22877	0	0	2.12945	0	2.19308	7.18638	16.605	10.8183	0	1.57408	5.95358	0	5.36644	1.72487	0	0	1.58417	0	0	0	0	2.00759	0	0	0	0	0	2.20801	0	0	0	1.81193	2.52927	2.08321	0	4.13051	0.634047
56404449	P78316	RecName: Full=Nucleolar protein 14; AltName: Full=Nucleolar complex protein 14	55	9.866	3.62359	13.0064	3.98548	14.7814	16.3368	4.05644	0	0	0	0	5.09379	0	2.623	17.1903	1.41858	0	2.53853	0	0	0	2.13948	0	0	0	5.68416	0	0	0	0	0	0	0	0	0	0	0	0	0	0	0	0	0	2.72244	4.39363	0.382118
2495720	Q92609	RecName: Full=TBC1 domain family member 5	60	8.86285	13.6717	22.0326	0	11.1539	6.60409	0	0	5.74713	0	0	0	2.10745	5.65512	11.5818	7.64607	2.32468	0	0	0	0	2.30633	2.22389	0	6.97359	4.08497	0	0	0	0	0	0	0	0	0	2.97369	0	0	2.26713	0	0	0	0	2.93475	4.53153	0.975365
50403796	Q9BY77	RecName: Full=Polymerase delta-interacting protein 3; AltName: Full=46 kDa DNA polymerase delta interaction protein; Short=p46; AltName: Full=S6K1 Aly/REF-like target; Short=SKAR	115	53.556	55.3222	41.6055	16.2259	45.1343	62.3545	0	0	5.42633	5.20453	0	0	3.97962	5.33945	0	37.5402	8.77968	0	0	7.24753	0	4.35518	8.399	0	19.753	19.2848	14.9326	0	0	0	0	0	0	0	0	0	0	0	0	0	0	0	0	0	16.0032	2.83497
20141308	O00165	RecName: Full=HCLS1-associated protein X-1; AltName: Full=HS1-associating protein X-1; Short=HAX-1; AltName: Full=HS1-binding protein 1; Short=HSP1BP-1	38	20.2035	0	11.4148	12.2421	9.08079	25.0908	24.9202	47.8853	0	0	0	0	0	16.114	19.8012	4.35744	0	15.5951	0	5.46812	0	0	6.33688	0	0	5.81999	11.2663	15.0731	0	0	0	0	0	0	0	0	0	0	0	0	0	0	0	0	9.64424	1.74983
74751912	Q96HL8	RecName: Full=SH3 domain-containing YSC84-like protein 1	16	12.3613	9.08018	4.65602	0	7.40801	10.2344	0	0	0	0	0	0	0	6.57283	0	3.55475	0	0	0	8.92166	0	5.36121	0	0	0	0	0	0	0	0	0	0	0	0	0	6.91253	0	0	0	0	0	0	0	0	3.09775	0.314206
21759332	Q9UNA1	RecName: Full=Rho GTPase-activating protein 26; AltName: Full=GTPase regulator associated with focal adhesion kinase; AltName: Full=Oligophrenin-1-like protein; AltName: Full=Rho-type GTPase-activating protein 26	36	0	9.53753	7.82485	2.09801	9.33737	2.14998	0	13.1302	0	2.69178	2.77812	0	0	8.28467	0	0	2.27042	0	0	3.74841	0	0	2.17198	0	3.40541	1.99481	3.86156	0	0	3.98552	0	0	0	0	0	0	0	0	0	0	0	0	0	0	2.90234	0.700876
189042274	Q05DH4	RecName: Full=Protein FAM160A1	35	4.06498	1.49299	0	0	1.21805	5.04832	0	7.7077	0	2.10683	2.17441	4.19748	0	4.3229	7.08273	7.0138	0	2.09185	0	0	0	1.76301	0	0	0	0	4.53361	2.02182	0	0	0	0	0	0	0	0	0	1.55176	0	0	0	0	0	2.24339	2.28568	0.470481
317373522	Q05209	RecName: Full=Tyrosine-protein phosphatase non-receptor type 12; AltName: Full=PTP-PEST; AltName: Full=Protein-tyrosine phosphatase G1; Short=PTPG1	14	5.41997	3.98131	2.04148	0	3.24813	2.2437	0	0	0	0	0	0	0	0	0	0	2.36939	2.78913	0	0	2.50598	2.35068	0	0	0	0	0	0	0	0	0	0	0	0	0	0	0	0	0	0	0	0	2.73755	0	1.22499	0.124434
308153596	O43824	RecName: Full=Putative GTP-binding protein 6; AltName: Full=Pseudoautosomal GTP-binding protein-like	18	2.731	3.00913	3.08596	0	9.81992	10.1749	0	5.1783	0	0	0	4.23002	0	0	0	2.35606	3.58163	0	3.12681	0	0	0	0	0	0	0	6.09168	0	0	0	0	0	0	0	0	0	0	0	3.49297	0	0	0	0	0	2.14972	0.435666
238054318	Q96GM5	RecName: Full=SWI/SNF-related matrix-associated actin-dependent regulator of chromatin subfamily D member 1; AltName: Full=60 kDa BRG-1/Brm-associated factor subunit A; AltName: Full=BRG1-associated factor 60A; Short=BAF60A; AltName: Full=SWI/SNF complex 60 kDa subunit	37	8.20889	6.02994	3.09196	0	0	0	0	0	0	0	0	0	6.50648	17.4595	7.15149	25.9669	3.58859	0	15.6644	5.92468	0	10.6808	0	0	0	0	0	0	0	0	0	0	0	0	0	0	0	0	0	0	0	0	4.1462	0	5.01244	0.188464
334302792	Q14517	RecName: Full=Protocadherin Fat 1; AltName: Full=Cadherin family member 7; AltName: Full=Cadherin-related tumor suppressor homolog; AltName: Full=Protein fat homolog; Contains: RecName: Full=Protocadherin Fat 1, nuclear form; Flags: Precursor	139	4.60722	3.04586	0.34707	0	12.4247	4.19593	1.13656	0.582389	0.497926	0	0	0.475739	0	1.46986	6.422	3.17975	0	0	0	4.65529	2.1302	0	0	0	0	0.353918	0	0.458302	0	0	0	0	0	0	0	0	0	0	0	0	0	0	0	0	2.05321	0.0369191
50403691	O00411	RecName: Full=DNA-directed RNA polymerase, mitochondrial; Short=MtRPOL; Flags: Precursor	34	4.58274	0	0	0	7.20926	2.84566	2.82631	8.68944	0	0	1.83853	0	0	3.65514	4.49148	5.93037	0	0	0	0	0	0	0	0	0	1.32014	2.55553	0	0	0	0	0	0	0	0	0	0	0	0	0	0	0	0	0	1.91222	0.176167
6919940	O75381	RecName: Full=Peroxisomal membrane protein PEX14; AltName: Full=PTS1 receptor-docking protein; AltName: Full=Peroxin-14; AltName: Full=Peroxisomal membrane anchor protein PEX14	47	29.9033	16.4744	16.895	0	23.5209	4.64213	9.22113	0	0	0	0	17.3689	4.44408	0	19.5386	9.67421	0	0	0	8.09339	5.18479	0	0	0	3.67639	8.6142	12.5065	0	0	0	0	0	5.888	0	0	0	0	0	0	0	0	0	0	0	7.49822	1.39478
13124620	Q9UM22	RecName: Full=Mammalian ependymin-related protein 1; Short=MERP-1; AltName: Full=Upregulated in colorectal cancer gene 1 protein; Flags: Precursor	23	12.5821	6.93174	0	0	0	0	15.5195	11.9286	20.3972	0	0	29.2324	0	30.1059	8.22102	16.282	8.25055	0	7.20283	0	0	0	0	0	0	0	0	0	0	0	0	0	0	10.9988	8.94148	0	0	0	0	0	8.29117	0	0	0	7.57518	1.28325
52783467	Q96AE7	RecName: Full=Tetratricopeptide repeat protein 17; Short=TPR repeat protein 17	18	1.23505	5.44333	0	0	2.22045	1.53382	0	2.34181	0	0	0	3.82592	0	1.97012	0	3.19647	0	0	0	2.67415	0	0	0	0	0	0	1.37743	0	0	0	0	0	0	0	0	0	0	0	0	0	0	0	0	0	1.11096	0.0626107
313104295	O75150	RecName: Full=E3 ubiquitin-protein ligase BRE1B; Short=BRE1-B; AltName: Full=95 kDa retinoblastoma-associated protein; Short=RBP95; AltName: Full=RING finger protein 40	166	47.8647	32.5743	11.1354	6.82428	8.85853	26.225	0	26.6933	6.84661	0	0	4.36102	1.67375	4.49132	12.8777	19.4322	0	0	0	9.14448	0	7.3268	8.83112	0	1.38462	8.11077	10.9906	8.40236	0	0	0	0	6.65268	2.46128	0	0	2.26095	0	0	0	0	0	0	0	10.2877	2.23156
313104235	Q8N3X1	RecName: Full=Formin-binding protein 4; AltName: Full=Formin-binding protein 30	33	4.15691	9.16053	4.69722	1.67923	1.2456	5.16249	0	0	0	0	0	4.29241	1.64741	0	1.81073	4.78161	0	0	1.58647	1.5001	0	1.80288	3.47687	0	1.36283	1.59663	0	0	0	0	0	0	0	0	0	0	0	0	0	0	1.82618	0	0	0	1.97834	0.375569
92090943	P16444	RecName: Full=Dipeptidase 1; AltName: Full=Dehydropeptidase-I; AltName: Full=Microsomal dipeptidase; AltName: Full=Renal dipeptidase; Short=hRDP; Flags: Precursor	268	209.15	37.7788	15.4974	8.31035	33.9038	63.8717	257.979	0	33.3501	69.305	0	0	28.5351	10.9387	85.1306	76.9072	13.4899	10.5865	11.7769	14.8477	28.5353	0	0	0	0	0	0	51.1604	20.2781	0	0	0	0	0	0	0	0	0	0	0	0	0	0	0	45.9043	3.2472
51316028	Q8NCL4	RecName: Full=Polypeptide N-acetylgalactosaminyltransferase 6; AltName: Full=Polypeptide GalNAc transferase 6; Short=GalNAc-T6; Short=pp-GaNTase 6; AltName: Full=Protein-UDP acetylgalactosaminyltransferase 6; AltName: Full=UDP-GalNAc:polypeptide N-acetylgalactosaminyltransferase 6	112	47.5773	7.48895	51.2012	5.49124	14.2563	11.2546	25.1506	51.5499	0	0	3.63567	0	8.0808	14.456	11.8425	1.95454	0	0	7.78184	0	6.2851	2.9478	0	0	6.68489	5.22115	10.1071	3.38053	0	10.4316	0	0	0	0	0	3.80078	0	0	0	0	0	0	3.43294	3.75101	12.3161	2.12773
116242687	P29728	RecName: Full=2'-5'-oligoadenylate synthase 2; Short=(2-5')oligo(A) synthase 2; Short=2-5A synthase 2; AltName: Full=p69 OAS / p71 OAS; Short=p69OAS / p71OAS	118	5.87981	12.9572	42.079	2.37521	14.0948	2.43405	4.835	11.1488	9.53192	0	3.14519	6.07146	13.9812	6.25287	2.56121	5.07257	33.4153	15.1288	0	2.12184	2.71859	56.1025	2.45896	0	5.78304	4.51676	0	0	3.86384	18.0485	0	0	0	0	0	3.28802	0	0	5.01355	0	0	0	0	3.24496	11.4503	2.1008
74733117	Q9BTE7	RecName: Full=DCN1-like protein 5; AltName: Full=DCUN1 domain-containing protein 5; AltName: Full=Defective in cullin neddylation protein 1-like protein 5	41	17.8379	6.55152	0	0	42.7602	14.7686	0	0	0	0	0	0	0	18.9697	38.8504	35.9075	0	9.1794	0	12.8743	41.2377	7.73642	0	0	5.84811	0	0	0	0	0	0	0	0	0	0	0	0	0	0	0	0	0	18.0193	9.84442	11.2124	1.53236
73619933	Q99459	RecName: Full=Cell division cycle 5-like protein; Short=Cdc5-like protein; AltName: Full=Pombe cdc5-related protein	257	24.5994	23.2326	11.9129	6.38819	55.283	72.0109	19.5058	13.3267	0	2.73205	0	5.44311	0	25.2259	48.2191	71.2457	6.91318	2.71262	12.0706	3.8045	9.74896	13.7172	8.81791	0	19.01	12.148	11.758	0	0	4.04516	7.69742	3.04715	2.7678	3.07199	0	2.94774	2.82195	0	2.24735	0	0	0	0	5.81827	19.4587	3.91812
20141070	Q9Y508	RecName: Full=RING finger protein 114; AltName: Full=Zinc finger protein 228; AltName: Full=Zinc finger protein 313	75	6.18067	27.2405	104.76	14.9805	66.6721	46.0548	0	0	0	0	0	67.0124	0	9.85925	64.6143	47.9892	16.2116	0	0	6.69125	8.5731	8.04181	0	0	0	21.3655	0	9.22233	0	0	0	0	0	0	0	0	0	0	0	0	0	0	0	10.233	22.4946	1.85549
13124442	O43490	RecName: Full=Prominin-1; AltName: Full=Antigen AC133; AltName: Full=Prominin-like protein 1; AltName: CD_antigen=CD133; Flags: Precursor	90	34.2116	8.9752	1.84088	11.8458	19.0382	12.1393	14.0662	0	2.64102	0	0	0	0	2.59874	6.38674	16.8656	0	10.0602	0	1.7637	0	0	2.04392	0	0	7.50879	3.63388	0	0	0	0	0	0	0	0	0	0	0	2.08367	0	0	0	0	2.69726	6.47424	0.816705
33518639	P49459	RecName: Full=Ubiquitin-conjugating enzyme E2 A; AltName: Full=RAD6 homolog A; Short=HR6A; Short=hHR6A; AltName: Full=Ubiquitin carrier protein A; AltName: Full=Ubiquitin-protein ligase A	23	0	10.2152	0	11.2354	0	0	11.4354	0	15.0295	14.4152	0	0	0	29.5777	24.2304	15.9964	12.1587	14.3126	0	20.0737	12.8597	36.1881	0	0	0	0	10.3398	13.8335	0	0	0	0	0	0	0	31.1064	0	0	0	0	0	0	0	0	10.3513	2.51271
60390262	O95453	RecName: Full=Poly(A)-specific ribonuclease PARN; AltName: Full=Deadenylating nuclease; AltName: Full=Deadenylation nuclease; AltName: Full=Polyadenylate-specific ribonuclease	51	6.61593	4.85981	12.4598	0	13.877	24.6491	0	20.9077	0	0	3.53895	10.2474	0	3.51785	2.88186	17.1229	0	0	0	0	0	2.86938	0	0	2.16902	0	0	3.2906	0	0	0	0	0	0	0	0	0	0	0	0	0	4.05712	0	3.65122	5.6158	0.598543
73621312	Q9BVI4	RecName: Full=Nucleolar complex protein 4 homolog; Short=NOC4 protein homolog; AltName: Full=NOC4-like protein; AltName: Full=Nucleolar complex-associated protein 4-like protein	95	16.386	18.0548	12.3439	0	31.9147	10.1749	3.36857	25.8915	17.7092	0	0	0	0	4.35641	71.3763	23.5606	3.58163	16.8645	0	2.9566	11.3643	10.6601	0	0	0	3.14685	9.13752	0	0	18.8617	0	0	0	0	0	4.58156	0	0	0	0	0	0	4.13816	4.52156	12.7529	2.01761
71153180	Q92797	RecName: Full=Symplekin	264	16.5918	7.3126	11.249	4.02145	16.9035	32.9686	4.09305	2.09733	3.58632	1.71986	0	13.706	9.2056	40.5823	40.4727	58.2098	7.25323	0	0	2.39498	1.53428	15.8311	5.55099	0	1.08791	7.6473	14.8036	0	2.18061	2.54648	1.61521	0	0	1.93386	0	9.2782	1.77646	0	0	0	0	0	1.67605	5.49402	13.1697	2.52685
116241266	Q9NRL2	RecName: Full=Bromodomain adjacent to zinc finger domain protein 1A; AltName: Full=ATP-dependent chromatin-remodeling protein; AltName: Full=ATP-utilizing chromatin assembly and remodeling factor 1; Short=hACF1; AltName: Full=CHRAC subunit ACF1; AltName: Full=Williams syndrome transcription factor-related chromatin-remodeling factor 180; Short=WCRF180; AltName: Full=hWALp1	31	0	0.997886	0	1.09754	1.62824	3.3742	1.11708	1.71723	0	0	0	0	0	0	4.73396	7.03183	0	2.7963	1.03691	0.980465	2.51242	1.17836	0	0	0	0	0	0	0	0	0	0	0	0	0	0	0	0	1.15834	1.64342	0	0	0	0	1.37284	0.127353
296439349	Q6ZRV2	RecName: Full=Protein FAM83H	156	10.7572	11.8527	25.6614	0	3.22333	0	0	47.5929	1.93765	0	0	1.8513	2.8421	32.4126	15.6192	22.6853	0	3.69045	2.73695	31.0556	0	6.22064	0	0	0	2.7545	0	0	0	0	1.74536	0	0	0	3.39761	4.01032	1.9196	0	0	0	0	0	0	3.95781	10.0063	0.808418
12644198	P30260	RecName: Full=Cell division cycle protein 27 homolog; AltName: Full=Anaphase-promoting complex subunit 3; Short=APC3; AltName: Full=CDC27 homolog; Short=CDC27Hs; AltName: Full=H-NUC	22	5.13056	3.76871	1.93247	2.07254	4.61203	0	0	0	0	0	0	5.29779	0	0	0	5.90158	0	0	0	3.70292	0	2.22516	2.14562	0	1.68204	0	1.90735	0	0	0	0	0	0	0	0	0	0	0	0	0	0	0	0	0	1.57472	0.260682
8134672	Q05519	RecName: Full=Serine/arginine-rich splicing factor 11; AltName: Full=Arginine-rich 54 kDa nuclear protein; Short=p54; AltName: Full=Splicing factor, arginine/serine-rich 11	91	32.0271	19.2485	0	3.52846	0	10.8476	3.59129	0	0	0	0	4.50969	13.8464	37.1555	15.2191	42.7011	7.63687	4.49487	0	25.2166	12.1157	18.9415	7.30574	0	0	6.70982	3.24722	4.3444	0	0	4.25161	0	0	0	0	4.88447	0	6.66873	18.6195	0	0	0	4.41176	0	11.4127	2.74742
50401777	Q969S3	RecName: Full=Zinc finger protein 622; AltName: Full=Zinc finger-like protein 9	42	29.5428	0	3.33828	3.58024	10.6228	3.66894	0	11.2034	0	0	0	9.15173	0	4.7126	23.1636	10.1948	11.6234	4.56083	0	3.19833	4.09783	0	3.70648	0	0	0	0	0	0	6.80129	0	0	4.65362	0	0	0	0	0	0	0	0	0	4.4765	0	6.02998	0.892631
13124451	Q99575	RecName: Full=Ribonucleases P/MRP protein subunit POP1; Short=hPOP1	115	5.50466	16.6795	6.22015	0	39.5866	13.6725	20.3693	41.75	6.69282	0	0	12.7892	3.2723	0	1.79835	8.31062	0	0	0	5.95939	1.90885	0	1.72655	0	0	0	0	2.05341	0	3.16818	0	0	0	0	0	0	0	0	1.76013	0	0	0	0	0	8.38701	0.39583
74750237	Q7Z7F7	RecName: Full=39S ribosomal protein L55, mitochondrial; Short=L55mt; Short=MRP-L55; Flags: Precursor	89	11.0093	121.305	37.3209	13.342	69.2765	54.6901	27.1591	41.75	0	0	0	51.1568	13.0892	52.6854	129.481	170.961	43.3154	33.9925	0	23.8376	15.2708	28.6489	0	0	10.8281	25.3715	85.9498	0	0	25.3454	0	0	0	0	0	36.9388	0	0	14.081	0	0	0	0	18.2276	42.6497	9.85192
57015279	O14578	RecName: Full=Citron Rho-interacting kinase; Short=CRIK; AltName: Full=Serine/threonine-protein kinase 21	20	0.695211	1.53203	0.785574	0	1.2499	0	0	1.31821	0	0	0	1.07681	1.6531	0	1.81698	2.99883	0.911753	0	0	0.752641	0	0	0	0	0	0	0	0	0	0	0	0	0	0	0	0	0	0	0	0	0	0	0	1.15102	0.672319	0.0523193
313104118	Q9H1K1	RecName: Full=Iron-sulfur cluster assembly enzyme ISCU, mitochondrial; AltName: Full=NifU-like N-terminal domain-containing protein; AltName: Full=NifU-like protein; Flags: Precursor	21	25.3149	0	9.53508	20.4524	30.3418	10.4795	0	0	0	0	0	0	10.0325	0	0	14.5596	22.1332	0	0	0	23.4092	0	0	0	8.29941	9.72321	9.41109	0	0	0	0	0	0	0	0	0	0	0	0	0	0	0	0	0	7.55719	1.24699
74719379	Q9NWS0	RecName: Full=PIH1 domain-containing protein 1; AltName: Full=Nucleolar protein 17 homolog	33	4.85929	0	5.49089	17.6667	13.1045	12.0695	0	0	0	0	0	0	5.77731	15.5028	31.7502	16.7686	12.7457	0	11.1271	5.2607	0	0	0	0	4.77931	11.1985	5.41949	0	0	0	0	0	0	0	0	8.15202	0	0	0	0	6.40422	0	0	0	6.9147	1.63425
229462978	Q8N8A6	RecName: Full=ATP-dependent RNA helicase DDX51; AltName: Full=DEAD box protein 51	33	14.8113	6.99419	4.78186	0	5.70617	2.62775	0	0	3.43016	0	0	0	2.51565	3.37524	16.5902	7.30165	0	3.26654	0	0	0	2.75305	0	0	0	0	0	0	0	0	0	0	0	0	0	0	0	4.84635	0	0	0	0	0	0	3.37063	0.220288
158518649	Q8N3C0	RecName: Full=Activating signal cointegrator 1 complex subunit 3; AltName: Full=ASC-1 complex subunit p200; Short=ASC1p200; AltName: Full=Helicase, ATP binding 1; AltName: Full=Trip4 complex subunit p200	476	10.8793	28.9106	19.5248	4.65334	18.409	19.8693	7.89366	29.1226	2.07492	3.98021	4.10788	10.9035	0.760863	61.2509	27.5975	55.7621	0.839293	2.96392	0	2.07848	2.66303	0	5.62031	0	1.88828	5.89928	16.416	5.7294	0	11.7864	0	0	1.00807	0	0	5.36804	0	0.732894	2.45555	0	0	0	0	3.17865	14.2839	2.73104
68052729	Q86UL3	RecName: Full=Glycerol-3-phosphate acyltransferase 4; Short=GPAT4; AltName: Full=1-acylglycerol-3-phosphate O-acyltransferase 6; Short=1-AGP acyltransferase 6; Short=1-AGPAT 6; AltName: Full=Acyl-CoA:glycerol-3-phosphate acyltransferase 4; AltName: Full=Lysophosphatidic acid acyltransferase zeta; Short=LPAAT-zeta; Flags: Precursor	77	21.6324	44.2659	10.476	0	16.668	0	3.81181	5.85965	0	0	4.95919	4.7866	3.67417	34.5074	12.1152	55.9873	4.0529	0	0	6.69125	8.5731	8.04181	0	0	0	0	3.44661	0	0	0	0	0	0	0	0	10.3688	0	0	3.95257	0	0	0	0	5.11651	11.1865	1.0402
48428076	Q8IVS2	RecName: Full=Malonyl-CoA-acyl carrier protein transacylase, mitochondrial; Short=MCT; AltName: Full=Mitochondrial malonyl CoA:ACP acyltransferase; AltName: Full=Mitochondrial malonyltransferase; AltName: Full=[Acyl-carrier-protein] malonyltransferase; Flags: Precursor	101	14.4533	23.8878	40.8297	35.0313	35.7294	26.9244	17.8275	0	0	0	0	0	0	34.5832	9.44364	56.1104	4.73878	0	0	23.4708	5.01197	0	9.06662	0	14.2154	33.3082	4.02988	0	0	0	0	0	0	0	5.13562	0	0	0	0	0	0	0	0	11.9648	14.911	3.53275
74732911	Q9BRP8	RecName: Full=Partner of Y14 and mago; AltName: Full=Protein wibg homolog	57	27.6312	30.4453	39.0284	0	24.8386	68.6308	0	13.0981	0	0	22.1705	10.6995	0	22.0383	36.108	95.351	9.05942	10.6643	0	0	0	0	0	0	0	7.95969	0	0	0	0	0	0	0	0	0	0	0	7.91094	8.83515	0	0	0	10.4671	0	18.6256	1.59877
74752681	Q9H5Q4	RecName: Full=Dimethyladenosine transferase 2, mitochondrial; AltName: Full=Hepatitis C virus NS5A-transactivated protein 5; Short=HCV NS5A-transactivated protein 5; AltName: Full=Mitochondrial 12S rRNA dimethylase 2; AltName: Full=Mitochondrial transcription factor B2; Short=h-mtTFB; Short=h-mtTFB2; Short=hTFB2M; Short=mtTFB2; AltName: Full=S-adenosylmethionine-6-N', N'-adenosyl(rRNA) dimethyltr…	31	0	0	16.0844	0	12.7957	8.83881	13.1681	13.495	0	0	0	22.0474	4.23086	5.67654	0	27.6301	0	0	0	0	0	0	0	0	0	0	0	0	0	0	0	0	0	0	0	0	0	4.07533	0	0	0	0	0	0	5.63485	0.185243
13959709	P11388	RecName: Full=DNA topoisomerase 2-alpha; AltName: Full=DNA topoisomerase II, alpha isozyme	506	10.1248	19.2694	8.32062	7.80825	39.7158	52.5825	12.4886	31.4148	7.46076	4.29348	2.95413	19.9593	13.132	17.6191	95.0223	73.0547	6.03567	1.42098	0	4.98238	22.9811	19.1617	5.77397	0	8.14762	7.42419	20.5311	2.74682	1.81456	12.7141	1.34407	1.59622	4.34966	1.60923	1.30822	10.809	0	1.0541	2.3545	1.67026	0	0	2.78941	6.0957	21.3547	4.27876
21431730	O00767	RecName: Full=Acyl-CoA desaturase; AltName: Full=Delta(9)-desaturase; Short=Delta-9 desaturase; AltName: Full=Fatty acid desaturase; AltName: Full=Stearoyl-CoA desaturase	54	27.4773	21.6255	0	0	14.1144	4.87489	14.5252	66.9861	0	0	12.5983	30.3996	0	18.7847	46.166	13.5457	0	0	0	0	5.44475	0	0	0	0	0	0	5.85708	0	0	0	0	0	0	0	0	0	0	0	0	0	0	0	0	12.5701	0.266231
2501122	Q16650	RecName: Full=T-box brain protein 1; Short=T-brain-1; Short=TBR-1; AltName: Full=TES-56	71	0	2.2767	0	2.50407	0	5.13221	0	0	13.3987	0	0	0	17.1964	26.3684	21.6013	14.2607	24.3887	3.18991	11.8287	0	5.73216	8.06539	0	0	2.03226	0	0	3.08312	0	0	6.03454	0	0	0	0	10.3992	0	4.73265	0	0	0	0	3.13093	6.84202	7.08834	1.64794
74753330	Q9UHN6	RecName: Full=Transmembrane protein 2	233	1.01894	42.663	27.6331	6.17417	5.49575	8.85798	7.54093	9.66017	3.30366	0	9.8108	6.31291	0	17.8792	25.2991	23.7343	2.67263	11.0113	6.99972	14.3405	1.41335	3.97729	7.67024	1.82312	3.00651	9.39278	9.09127	0	0	4.69156	1.48791	0	4.81514	5.34433	0	0	0	0	3.9097	0	0	0	0	3.37401	10.7181	2.48212
292495059	Q15643	RecName: Full=Thyroid receptor-interacting protein 11; Short=TR-interacting protein 11; Short=TRIP-11; AltName: Full=Clonal evolution-related gene on chromosome 14 protein; AltName: Full=Golgi-associated microtubule-binding protein 210; Short=GMAP-210; AltName: Full=Trip230	229	12.8173	21.184	30.5758	3.4518	3.20053	7.95895	0	6.75089	1.15436	1.10718	0	9.92632	13.5456	5.67941	2.79157	4.30019	2.8016	0	12.2292	16.1888	0.987704	3.70598	2.68013	2.54814	1.40071	3.28201	11.1183	0	0	1.63932	4.15923	0	1.12167	0	2.02414	0	0	0	0.910749	0	0	1.31	0	2.35789	7.28897	1.57056
145559537	O95801	RecName: Full=Tetratricopeptide repeat protein 4; Short=TPR repeat protein 4	11	3.64133	8.02434	0	0	0	0	4.49143	6.9044	5.90306	0	5.84338	0	0	0	4.75842	3.14141	4.77551	0	0	0	0	0	0	0	0	0	0	0	0	0	0	0	0	0	0	0	0	0	4.65729	0	0	0	0	0	2.15833	0.211695
76803655	P54753	RecName: Full=Ephrin type-B receptor 3; AltName: Full=EPH-like tyrosine kinase 2; Short=EPH-like kinase 2; AltName: Full=Embryonic kinase 2; Short=EK2; Short=hEK2; AltName: Full=Tyrosine-protein kinase TYRO6; Flags: Precursor	269	11.2961	10.8908	71.7997	8.55599	15.2317	10.5215	22.6417	72.2886	34.3359	0	0	0	5.03633	85.5917	77.4984	25.5814	0	2.17988	1.61667	1.52866	3.91717	1.83721	3.54307	0	5.55511	3.25406	4.72441	0	2.78367	9.75215	0	2.44871	0	0	0	2.36882	0	3.23413	0	0	0	0	2.13957	2.3378	21.0159	1.91552
8134304	Q92667	RecName: Full=A-kinase anchor protein 1, mitochondrial; AltName: Full=A-kinase anchor protein 149 kDa; Short=AKAP 149; AltName: Full=Dual specificity A-kinase-anchoring protein 1; Short=D-AKAP-1; AltName: Full=Protein kinase A-anchoring protein 1; Short=PRKA1; AltName: Full=Spermatid A-kinase anchor protein 84; Short=S-AKAP84; Flags: Precursor	118	18.7268	27.512	26.4511	1.89122	16.8342	31.0092	1.9249	0	10.1195	0	5.00861	7.25146	0	4.97876	10.1966	21.5411	0	0	1.78675	1.68948	0	0	1.95791	0	1.53489	10.7892	1.74048	0	0	0	0	2.70633	0	0	0	0	0	0	0	0	2.05673	0	0	0	8.49644	0.944797
46577700	Q13188	RecName: Full=Serine/threonine-protein kinase 3; AltName: Full=Mammalian STE20-like protein kinase 2; Short=MST-2; AltName: Full=STE20-like kinase MST2; AltName: Full=Serine/threonine-protein kinase Krs-1; Contains: RecName: Full=Serine/threonine-protein kinase 3 36kDa subunit; Short=MST2/N; Contains: RecName: Full=Serine/threonine-protein kinase 3 20kDa subunit; Short=MST2/C	48	0	0	3.24309	3.47816	18.0599	21.386	24.7806	0	0	0	0	4.44539	3.41226	4.57822	0	7.42806	11.292	4.43079	3.28602	9.32141	3.98099	14.9371	0	0	5.64562	3.30708	6.40184	0	0	0	0	0	0	0	0	0	4.60938	0	3.67082	0	0	0	0	0	6.27545	1.07431
115311631	Q9Y3C1	RecName: Full=Nucleolar protein 16; AltName: Full=HBV pre-S2 trans-regulated protein 3	47	0	43.6154	35.7833	19.1885	42.7001	49.1597	9.76507	0	0	0	0	0	0	25.2574	72.4189	81.959	0	0	0	8.57081	10.9813	0	0	0	0	9.12234	0	0	0	0	0	0	0	0	0	0	0	0	0	0	0	0	0	0	18.1545	0.414652
254763423	Q9UJX2	RecName: Full=Cell division cycle protein 23 homolog; AltName: Full=Anaphase-promoting complex subunit 8; Short=APC8; AltName: Full=Cyclosome subunit 8	89	14.1627	7.80256	8.0018	5.72119	19.097	11.7259	0	53.7086	11.4798	0	0	0	8.41919	11.296	6.16921	26.4731	9.28705	3.64408	5.40514	0	3.27415	12.285	0	0	2.32161	2.71989	5.26517	0	0	10.8684	0	0	0	4.12686	0	0	0	0	9.05714	0	0	0	3.5767	15.6323	9.90693	2.43491
728955	Q07817	RecName: Full=Bcl-2-like protein 1; Short=Bcl2-L-1; AltName: Full=Apoptosis regulator Bcl-X	24	6.04804	0	0	0	16.3103	0	0	22.9356	19.6093	0	0	0	0	0	7.90347	10.4354	7.93186	18.674	13.8492	6.54766	25.1674	7.86924	0	0	0	0	0	0	0	0	8.83167	0	0	0	8.5961	0	9.71334	0	0	0	0	0	0	0	7.42189	1.23369
32141382	Q9UBL3	RecName: Full=Set1/Ash2 histone methyltransferase complex subunit ASH2; AltName: Full=ASH2-like protein	40	2.24394	9.88987	15.2136	0	0	5.57352	0	25.5287	0	0	0	10.4269	0	10.7384	8.79702	9.67934	0	0	0	2.42931	3.11253	2.91964	2.81527	0	0	2.58563	0	0	0	5.16595	0	0	0	0	0	3.76447	0	0	0	0	0	0	0	0	4.84331	0.651423
41019474	P15529	RecName: Full=Membrane cofactor protein; AltName: Full=TLX; AltName: Full=Trophoblast leukocyte common antigen; AltName: CD_antigen=CD46; Flags: Precursor	47	10.7846	23.766	32.4971	0	3.23156	4.4645	17.7366	6.81633	11.6555	0	0	5.56808	8.54806	0	18.7909	9.30402	0	11.0996	0	3.89185	4.98639	4.67738	0	0	0	0	8.01864	0	0	0	0	0	0	12.5701	0	0	5.77349	0	0	0	0	0	0	5.95186	8.08266	1.46882
47117817	O75376	RecName: Full=Nuclear receptor corepressor 1; Short=N-CoR; Short=N-CoR1	82	2.31015	5.72721	3.91563	0	1.5575	7.17248	0	3.28525	0.936264	0	0	0	2.74659	0	0	5.97898	0.757427	0	3.30622	3.12624	4.00547	2.25434	2.17376	0	0.568033	2.66193	0	0	1.13857	0	0	1.00156	0	0	0	0	0	0	0	0	0.761157	0	0	0	2.13999	0.3775
166971555	Q641Q2	RecName: Full=WASH complex subunit FAM21A	68	7.35597	6.94725	4.74976	0	9.44646	19.5759	0	0	0	0	1.68634	1.62766	0	6.70517	5.49294	10.879	0	0	0	0	0	0	0	0	1.03356	0	0	4.70401	0	0	0	0	0	0	0	0	0	0	0	0	0	0	0	0	3.38484	0.260798
288558835	P55196	RecName: Full=Afadin; AltName: Full=ALL1-fused gene from chromosome 6 protein; Short=Protein AF-6	628	6.95326	38.307	41.9042	5.61768	27.78	83.4744	9.52951	79.1053	11.2721	7.20758	0	5.98325	3.67417	33.275	38.3648	33.9923	9.11903	4.77087	1.76912	5.85484	27.8626	24.1254	4.84647	0	10.6382	11.573	12.0631	6.91675	3.04616	0	7.89718	5.35924	7.3019	4.0522	10.9808	5.1844	0	3.53911	3.95257	0	2.03643	0	7.02398	16.6286	22.7247	5.59273
37082334	O43395	RecName: Full=U4/U6 small nuclear ribonucleoprotein Prp3; AltName: Full=Pre-mRNA-splicing factor 3; Short=hPrp3; AltName: Full=U4/U6 snRNP 90 kDa protein	139	26.8221	38.6472	16.3199	5.00081	50.0773	71.7458	5.08985	35.2094	0	0	0	0	4.90606	3.29123	10.7848	8.89989	5.41178	0	7.08683	0	5.72377	16.1072	0	0	0	9.50967	4.6022	3.07861	0	4.74995	0	0	0	0	0	0	0	0	0	0	0	0	3.12634	0	14.142	1.1394
296439311	Q14767	RecName: Full=Latent-transforming growth factor beta-binding protein 2; Short=LTBP-2; Flags: Precursor	139	6.96471	2.55801	0.874441	0	0.695645	0.961057	4.77261	5.86931	6.27261	4.81297	9.93471	32.3628	13.8008	0	7.07884	6.67614	9.13405	2.38937	2.65805	6.70227	0	3.02065	0.97089	2.76923	0.761121	0	0.863071	0	0	0	1.13003	0	0	0	0	0	7.45703	0	1.97954	0	0	0	0	0	5.79723	0.724132
20139176	Q9H4L5	RecName: Full=Oxysterol-binding protein-related protein 3; Short=ORP-3; Short=OSBP-related protein 3	48	7.94359	17.5052	8.97609	0	9.99706	0	0	12.0496	0	0	0	0	1.88886	2.53428	2.07611	6.85302	0	2.45267	1.81898	3.43992	6.61105	0	0	0	0	0	0	0	0	0	0	0	0	0	0	0	0	0	2.03199	0	0	0	0	2.63036	3.82484	0.211925
52001470	P05161	RecName: Full=Ubiquitin-like protein ISG15; AltName: Full=Interferon-induced 15 kDa protein; AltName: Full=Interferon-induced 17 kDa protein; Short=IP17; AltName: Full=Ubiquitin cross-reactive protein; Short=hUCRP; Flags: Precursor	151	34.1623	18.8207	28.952	20.7003	69.0965	21.2131	63.2067	0	41.5361	26.5589	0	211.655	20.3081	0	100.446	73.6803	78.4052	263.699	29.3352	73.9687	47.3859	188.909	21.4302	15.2811	33.6	19.6821	9.52517	25.4872	0	0	0	14.811	0	0	12.1387	28.6556	13.7164	0	10.9235	0	11.2559	0	12.9412	28.2803	64.1836	11.7149
74748004	Q5W0Z9	RecName: Full=Probable palmitoyltransferase ZDHHC20; AltName: Full=Zinc finger DHHC domain-containing protein 20; Short=DHHC-20	141	108.103	97.842	17.4505	9.35768	24.2942	86.3055	14.2864	0	18.7766	0	6.19559	5.97997	9.18038	49.2692	15.1357	19.9845	0	17.881	8.84074	25.0784	0	0	24.219	0	0	13.3461	4.3059	46.0864	0	0	0	0	0	0	5.48737	0	6.20057	0	9.87601	0	0	0	0	0	24.271	4.97824
73621383	Q8NEN9	RecName: Full=PDZ domain-containing protein 8; AltName: Full=Sarcoma antigen NY-SAR-84/NY-SAR-104	37	6.10569	4.03651	1.37986	0	6.58633	3.03308	0	2.31543	0	0	0	0	0	9.73964	7.97881	7.37442	0	0	0	0	1.69382	0	0	0	0	0	1.36192	0	0	0	0	0	0	0	0	0	0	0	0	0	0	0	0	0	2.2838	0.0619053
190360168	Q96EY4	RecName: Full=Translation machinery-associated protein 16	44	20.8255	68.8394	23.5324	16.8254	6.24025	17.2422	0	0	22.5072	0	0	10.7522	0	33.2203	36.2859	41.9216	9.10405	0	0	15.0306	0	0	0	0	0	15.9978	7.74213	10.3581	0	0	0	0	0	0	0	0	0	0	0	0	0	0	0	0	14.6512	1.54991
20532417	Q04726	RecName: Full=Transducin-like enhancer protein 3; AltName: Full=Enhancer of split groucho-like protein 3; Short=ESG3	42	14.603	2.01128	6.18792	6.63644	6.56357	9.06779	0	0	0	0	2.92926	2.82732	0	5.8236	0	4.72432	2.39394	0	0	3.95234	0	7.12513	0	0	3.59068	4.20667	0	0	0	0	0	0	0	0	0	0	0	0	2.33468	0	0	0	2.76592	0	3.40209	0.58627
126302532	Q5T280	RecName: Full=Uncharacterized protein C9orf114	20	11.2436	4.12955	4.23499	0	6.73814	13.9634	0	14.2128	0	0	0	0	4.4559	0	4.89763	6.46662	0	0	0	4.05746	5.19858	0	0	0	0	4.31855	0	0	0	8.62823	0	0	0	0	0	0	0	0	0	0	0	0	0	0	3.61812	0.58849
6166119	O60879	RecName: Full=Protein diaphanous homolog 2; AltName: Full=Diaphanous-related formin-2; Short=DRF2	186	19.1988	16.9233	10.124	3.10223	43.7214	50.8653	11.0511	9.70755	4.14983	0	0	7.92984	1.52172	18.3753	10.0355	9.93781	6.71434	0	0	2.77131	5.32607	8.32667	6.42322	2.29008	1.25886	2.94964	1.42748	5.7294	0	8.83982	1.86901	0	0	0	0	6.44165	0	0	3.27406	0	1.68685	0	1.93941	2.1191	10.8992	2.10221
27151474	Q14692	RecName: Full=Ribosome biogenesis protein BMS1 homolog; AltName: Full=Ribosome assembly protein BMS1 homolog	66	6.59529	10.9005	0	0	3.95248	4.09536	0	20.8425	0	0	0	11.918	0	10.5206	1.43643	9.48303	0	5.09092	0	0	0	0	1.37909	0	0	0	0	0	0	10.1224	0	1.90625	0	1.92179	0	0	0	0	0	0	0	0	0	0	3.85614	0.696795
143928063	Q9UQ35	RecName: Full=Serine/arginine repetitive matrix protein 2; AltName: Full=300 kDa nuclear matrix antigen; AltName: Full=Serine/arginine-rich splicing factor-related nuclear matrix protein of 300 kDa; Short=SR-related nuclear matrix protein of 300 kDa; Short=Ser/Arg-related nuclear matrix protein of 300 kDa; AltName: Full=Splicing coactivator subunit SRm300; AltName: Full=Tax-responsive enhancer el…	243	17.4101	14.6695	17.3586	1.86167	7.82525	19.7139	0.631607	0.970931	0	0	0.821726	4.75877	0	4.90096	7.36068	15.0199	0	0	0	0	2.84109	0.666255	3.21219	4.581	3.52544	3.54021	1.71328	4.58436	0	1.17886	0.747739	0	0	0	0	0	0	0.586422	0	0	0.674863	0.942041	0	0	5.30958	1.14938
74750704	Q8IWB1	RecName: Full=Inositol 1,4,5-trisphosphate receptor-interacting protein; AltName: Full=Protein DANGER; Flags: Precursor	21	0	0	0	3.12208	2.31585	3.19942	0	4.88483	4.17639	0	0	0	3.06292	4.10952	3.36656	8.89013	0	0	5.89921	5.57808	3.57343	0	0	0	2.53382	0	0	0	0	0	0	0	0	0	0	0	0	2.95033	3.29501	0	3.39529	0	0	0	2.37175	0.553384
20455356	Q9BZX2	RecName: Full=Uridine-cytidine kinase 2; Short=UCK 2; AltName: Full=Cytidine monophosphokinase 2; AltName: Full=Testis-specific protein TSA903; AltName: Full=Uridine monophosphokinase 2	40	10.7984	5.94908	12.202	6.5432	19.4141	6.7053	6.65971	0	0	0	0	0	12.8385	25.838	28.2224	23.2898	0	0	0	5.84523	29.9566	21.0751	0	0	5.31035	6.22136	0	0	0	0	0	0	0	0	7.67391	0	0	0	6.90564	0	7.1158	0	0	8.93919	9.78806	1.91665
74733561	Q9H2H9	RecName: Full=Sodium-coupled neutral amino acid transporter 1; AltName: Full=Amino acid transporter A1; AltName: Full=N-system amino acid transporter 2; AltName: Full=Solute carrier family 38 member 1; AltName: Full=System A amino acid transporter 1; AltName: Full=System N amino acid transporter 1	47	40.5107	25.5065	3.26973	0	5.20234	3.5936	0	0	4.69093	0	18.574	8.96381	13.7611	9.23166	7.56266	7.48907	0	0	0	6.26532	0	0	3.63037	0	0	0	0	0	0	0	0	0	0	0	0	0	0	0	0	0	0	0	0	0	7.02825	0.165017
20137621	O95071	RecName: Full=E3 ubiquitin-protein ligase UBR5; AltName: Full=E3 ubiquitin-protein ligase, HECT domain-containing 1; AltName: Full=Hyperplastic discs protein homolog; Short=hHYD; AltName: Full=Progestin-induced protein	115	2.01385	6.65685	2.27561	0	7.69385	13.7556	0.621002	0.954627	0	0	0	6.23848	1.19716	6.42489	3.28958	5.64645	1.32056	0	0	0.545053	2.09503	0	0.631651	0	0	1.16026	2.80753	0.751229	0	0	0	0	0	0	0	0.844618	0	0.576575	0	0	0	0	0	0.833557	2.76039	0.3457
73917782	Q8WUX9	RecName: Full=Charged multivesicular body protein 7; AltName: Full=Chromatin-modifying protein 7	16	6.2216	3.42762	7.03028	0	5.5928	0	0	5.89846	0	0	0	0	3.6985	0	4.06514	2.68372	4.07974	4.80247	0	0	4.31494	0	0	0	3.0596	0	0	4.6417	0	0	0	0	0	0	0	0	0	0	0	0	0	0	0	0	2.35524	0.350059
74761852	Q9P0P0	RecName: Full=E3 ubiquitin-protein ligase RNF181; AltName: Full=RING finger protein 181	27	0	20.2969	10.4076	22.3239	0	22.8769	11.3607	0	0	0	0	14.2659	0	29.3844	12.036	47.6755	24.1585	28.4381	0	9.97127	0	0	11.5555	0	0	10.6129	0	0	0	0	0	0	0	0	0	15.4515	0	0	11.7802	0	0	0	0	0	11.5089	2.24546
145559461	O60244	RecName: Full=Mediator of RNA polymerase II transcription subunit 14; AltName: Full=Activator-recruited cofactor 150 kDa component; Short=ARC150; AltName: Full=Cofactor required for Sp1 transcriptional activation subunit 2; Short=CRSP complex subunit 2; AltName: Full=Mediator complex subunit 14; AltName: Full=RGR1 homolog; Short=hRGR1; AltName: Full=Thyroid hormone receptor-associated protein com…	49	3.87674	4.27155	1.09516	0	1.74246	0	1.19545	1.83769	1.57117	0	3.11058	1.50116	2.30457	7.73008	6.33256	9.19737	0	2.99246	0	0	0	0	1.21595	0	0	0	1.08092	0	0	0	0	0	1.52667	0	1.3775	3.25184	0	0	1.2396	0	0	0	0	0	2.21632	0.440567
158518535	Q15648	RecName: Full=Mediator of RNA polymerase II transcription subunit 1; AltName: Full=Activator-recruited cofactor 205 kDa component; Short=ARC205; AltName: Full=Mediator complex subunit 1; AltName: Full=Peroxisome proliferator-activated receptor-binding protein; Short=PBP; Short=PPAR-binding protein; AltName: Full=Thyroid hormone receptor-associated protein complex 220 kDa component; Short=Trap220;…	39	0	0	1.00718	0	0	0	0	6.76028	1.44496	0	4.29106	6.90287	0	1.42183	8.15342	2.30688	0	5.50416	0	0	3.70905	3.47919	0	0	0	0	0	0	0	2.052	0	0	0	0	0	0	1.4315	0	1.14002	0	0	0	0	1.47573	2.04459	0.277239
24212065	Q15785	RecName: Full=Mitochondrial import receptor subunit TOM34; Short=hTom34; AltName: Full=Translocase of outer membrane 34 kDa subunit	209	127.694	5.02495	5.15326	22.1071	217.278	175.575	39.3763	0	29.5726	0	0	21.1911	32.5324	43.6487	71.5149	90.4909	59.8098	0	0	0	31.6289	5.93376	5.72165	0	4.48544	26.2747	15.2588	20.4145	0	0	0	0	0	0	0	0	0	0	0	0	0	0	6.91033	0	44.4787	3.59388
17372894	O75718	RecName: Full=Cartilage-associated protein; Flags: Precursor	69	7.0284	3.87209	0	0	18.9542	0	17.3385	0	22.7879	0	16.9181	0	8.35621	0	4.59229	60.6347	55.3054	10.8505	16.0941	11.4135	19.4979	0	0	0	0	4.04932	0	0	0	0	0	0	0	0	0	0	0	0	0	0	0	0	0	0	12.4384	0.18406
74752694	Q9H6E4	RecName: Full=Coiled-coil domain-containing protein 134; Flags: Precursor	74	49.2295	33.902	13.9071	14.9151	55.3175	22.9269	30.3613	0	0	9.56815	0	0	7.31624	9.81619	16.083	79.6327	0	0	0	13.3241	17.0713	32.0268	30.8819	0	12.1048	7.09073	13.7262	27.5462	0	0	0	0	0	0	0	0	0	0	0	0	0	0	0	0	18.4272	4.15227
68566226	Q9BVJ6	RecName: Full=U3 small nucleolar RNA-associated protein 14 homolog A; AltName: Full=Antigen NY-CO-16; AltName: Full=Serologically defined colon cancer antigen 16	59	12.7942	10.0695	4.13063	0	14.7872	18.1591	0	0	0	0	0	11.3239	0	8.74672	14.3308	17.345	0	2.82168	0	0	0	2.37812	0	0	0	0	0	0	0	0	0	0	0	0	0	0	0	0	0	0	0	0	0	6.05221	5.31304	0.2751
74728832	Q8N4B1	RecName: Full=Sesquipedalian-1; Short=Ses1; AltName: Full=27 kDa inositol polyphosphate phosphatase-interacting protein A; Short=IPIP27A	31	22.6376	31.1789	12.79	6.85854	5.08743	0	6.98066	0	9.17463	0	18.1638	8.76582	6.72859	9.02774	22.1869	19.5297	0	0	0	0	0	0	14.2007	0	0	0	0	0	0	0	0	0	0	0	0	9.49432	0	0	7.23844	0	0	0	0	0	8.14138	1.40607
11135123	O60637	RecName: Full=Tetraspanin-3; Short=Tspan-3; AltName: Full=Tetraspanin TM4-A; AltName: Full=Transmembrane 4 superfamily member 8	52	11.1399	6.13719	6.2939	0	25.035	69.1733	41.2217	0	0	0	53.6298	8.62723	13.2444	17.77	0	0	0	17.1978	12.7544	36.1803	0	0	0	0	10.9565	6.41809	0	16.6221	0	0	0	0	8.77383	0	0	0	0	0	0	0	0	0	0	0	14.473	1.94411
147733121	Q5T5P2	RecName: Full=Sickle tail protein homolog	119	2.90107	2.39739	13.1126	2.63681	1.30393	7.2057	3.57835	12.3767	1.17575	5.63846	0	2.24672	0	11.5693	3.79106	10.6368	1.90234	3.35901	1.66077	3.14072	0	0	0.909928	0	0.71333	3.34282	0.808879	1.08219	1.4298	0	2.11815	3.77326	0	0	1.03082	0	0	1.66118	0.927623	0	0	0	0	2.40157	4.1197	0.918161
126256322	Q0P6H9	RecName: Full=Transmembrane protein 62	32	13.1495	9.65916	14.8587	0	5.91028	0	0	4.15552	0	0	0	0	0	13.9839	2.86393	5.67212	0	3.38339	0	2.37263	3.03992	0	2.7496	0	0	0	0	0	0	0	0	0	0	0	0	0	0	0	0	0	0	0	0	0	3.59314	0.124982
74741823	Q5JRA6	RecName: Full=Melanoma inhibitory activity protein 3; AltName: Full=C219-reactive peptide; AltName: Full=D320; AltName: Full=Transport and Golgi organization protein 1; Flags: Precursor	499	31.7752	39.8966	83.5007	12.5374	11.9569	19.272	7.2918	22.4185	9.58357	4.59592	3.55751	6.8674	15.8141	16.5027	14.4849	12.1126	5.81475	1.14081	9.30665	28.0001	0	6.73032	15.7608	0	7.26797	5.96037	17.3071	1.10262	2.91358	3.40243	2.15813	1.2815	0	3.87583	3.15085	1.23969	3.56037	0	1.89027	0	0	0	4.47885	4.89382	16.5073	3.64746
20138031	Q9NPF5	RecName: Full=DNA methyltransferase 1-associated protein 1; Short=DNMAP1; Short=DNMT1-associated protein 1	33	6.03509	9.97458	3.40976	0	2.71257	7.49501	3.72202	17.1649	0	4.69187	0	0	0	14.4405	7.88655	10.4131	0	0	0	0	4.18558	15.7048	0	0	5.93576	3.47704	0	4.50255	0	6.94693	0	0	0	0	0	0	0	0	0	0	0	0	0	0	4.90165	0.948285
74757248	Q5ZPR3	RecName: Full=CD276 antigen; AltName: Full=4Ig-B7-H3; AltName: Full=B7 homolog 3; Short=B7-H3; AltName: Full=Costimulatory molecule; AltName: CD_antigen=CD276; Flags: Precursor	48	10.5558	8.72309	0	0	0	6.55462	0	0	4.27806	4.10319	25.4089	12.2623	12.55	0	3.44852	6.82992	3.4609	12.222	0	5.71387	18.3021	3.43358	0	0	0	3.04078	5.88634	0	0	0	3.85352	0	4.15689	0	0	0	0	0	3.37523	0	0	0	3.99867	4.36915	6.26576	1.30366
118572324	P85037	RecName: Full=Forkhead box protein K1; AltName: Full=Myocyte nuclear factor; Short=MNF	47	15.38	6.35488	2.17238	0	20.7384	9.55025	0	0	6.23324	0	0	2.97775	0	0	2.51229	6.63424	7.56394	5.93593	2.20114	0	5.33333	0	2.41199	0	3.78172	0	0	0	0	0	0	0	0	0	0	0	0	0	0	0	0	0	0	0	4.25399	0.281532
190462822	Q92536	RecName: Full=Y+L amino acid transporter 2; AltName: Full=Cationic amino acid transporter, y+ system; AltName: Full=Solute carrier family 7 member 6; AltName: Full=y(+)L-type amino acid transporter 2; Short=Y+LAT2; Short=y+LAT-2	72	41.0445	27.1347	3.09196	3.31607	2.45975	6.79644	6.75023	0	26.6153	17.0183	0	4.23823	19.5195	8.72974	7.15149	9.44252	10.7658	0	3.13288	5.92468	0	7.12052	0	0	0	3.15296	3.05175	12.2487	0	0	0	0	0	0	3.88911	0	0	0	6.9995	0	0	0	0	0	9.55693	1.33373
464519	P13984	RecName: Full=General transcription factor IIF subunit 2; AltName: Full=ATP-dependent helicase GTF2F2; AltName: Full=General transcription factor IIF 30 kDa subunit; AltName: Full=Transcription initiation factor IIF subunit beta; Short=TFIIF-beta; AltName: Full=Transcription initiation factor RAP30	98	62.2535	62.3578	89.5302	20.5756	45.7869	77.313	0	10.7309	0	0	0	0	0	27.0832	36.9781	78.1189	0	0	0	0	23.5502	7.36358	14.2007	0	16.6988	26.0848	0	8.44454	0	0	0	0	0	0	0	0	0	0	0	0	0	0	0	9.36999	24.6201	3.39995
218511966	O75909	RecName: Full=Cyclin-K	59	29.1557	21.4167	2.74544	5.88888	13.1045	9.05216	5.99374	0	7.87753	0	0	3.76326	14.4433	7.75141	12.7001	6.28823	3.18642	0	0	0	0	3.16126	0	0	0	8.39884	0	7.25066	0	0	0	0	0	0	0	0	3.90208	0	0	0	0	0	0	0	6.66039	0.888708
284018172	Q9Y4E1	RecName: Full=WASH complex subunit FAM21C; AltName: Full=Vaccinia virus penetration factor; Short=VPEF	68	7.48433	7.06848	4.83265	0	9.6113	18.5897	1.3188	0	0	0	1.71577	1.65606	0	6.82218	5.5888	11.0688	0	0	0	0	0	0	0	0	1.05159	0	0	4.7861	0	0	0	0	0	0	0	0	0	0	0	0	0	0	0	0	3.44349	0.26535
311033445	Q92805	RecName: Full=Golgin subfamily A member 1; AltName: Full=Golgin-97	26	3.67456	6.07318	10.3804	4.45313	1.65159	2.28173	0	3.48371	0	0	0	0	2.18438	0	0	1.58504	0	2.8364	6.3107	3.97811	0	2.39052	0	0	0	2.11705	0	0	0	0	0	0	0	0	0	0	0	0	0	0	0	0	2.78395	0	2.33107	0.222773
108864726	Q9H6S3	RecName: Full=Epidermal growth factor receptor kinase substrate 8-like protein 2; Short=EPS8-like protein 2; AltName: Full=Epidermal growth factor receptor pathway substrate 8-related protein 2; Short=EPS8-related protein 2	168	31.5344	52.1189	66.8122	16.7195	15.9454	14.686	9.7241	18.6853	0	6.12897	3.16278	6.10542	0	12.5757	20.6043	17.0031	2.58479	18.2561	0	4.26742	0	7.69314	9.89086	0	13.5692	11.3551	8.79246	0	0	0	0	0	3.10458	0	0	0	0	0	2.5208	0	0	3.62587	0	16.3156	14.7549	3.14429
74752736	Q9H974	RecName: Full=Queuine tRNA-ribosyltransferase subunit QTRTD1; AltName: Full=Queuine tRNA-ribosyltransferase domain-containing protein 1	64	16.9782	26.1903	3.83701	8.23025	18.3147	37.9536	0	12.8771	5.50478	0	0	10.519	0	10.8333	31.0616	17.5767	0	0	0	7.35231	4.71004	8.8363	4.26022	0	3.33976	11.7381	3.78712	0	0	7.81738	0	0	0	0	0	0	0	3.88875	0	0	0	0	0	5.62199	10.0352	1.83879
209572720	Q8WVM7	RecName: Full=Cohesin subunit SA-1; AltName: Full=SCC3 homolog 1; AltName: Full=Stromal antigen 1	100	14.5624	11.1084	6.32893	2.71507	11.0767	12.5205	0	0	1.81597	0	0	1.73505	2.66362	3.57378	7.31919	16.4287	1.4691	0	1.28254	2.42544	0	2.915	4.21619	0	0	3.87228	9.99461	1.67146	0	0	0	0	0	0	0	0	1.79905	0	1.43273	0	0	0	0	0	4.54274	1.04483
74710336	Q6VN20	RecName: Full=Ran-binding protein 10; Short=RanBP10	17	4.54579	2.50437	2.56832	0	2.04318	2.82272	0	4.30968	0	0	0	3.52047	2.70229	3.62566	0	1.96085	0	0	2.60231	4.9213	0	0	2.8516	0	2.23549	2.61899	0	0	0	0	0	0	0	0	0	0	0	0	0	0	0	0	0	0	1.73304	0.350276
46397744	P35269	RecName: Full=General transcription factor IIF subunit 1; AltName: Full=General transcription factor IIF 74 kDa subunit; AltName: Full=Transcription initiation factor IIF subunit alpha; Short=TFIIF-alpha; AltName: Full=Transcription initiation factor RAP74	69	38.16	33.0364	9.23999	3.30324	4.90046	33.8508	0	0	13.2562	0	0	8.44367	0	17.3919	28.4953	14.109	3.5747	0	0	0	7.56157	0	0	0	2.68085	3.14077	0	0	0	0	0	0	0	0	0	0	0	0	0	0	0	0	0	0	9.78742	0.264619
2498464	Q13442	RecName: Full=28 kDa heat- and acid-stable phosphoprotein; AltName: Full=PDGF-associated protein; Short=PAP; AltName: Full=PDGFA-associated protein 1; Short=PAP1	72	62.2848	42.8925	35.1902	0	41.9924	29.0069	9.60322	0	25.2429	0	12.4939	48.2362	0	37.2581	101.741	80.6006	0	12.0194	0	0	75.5949	0	0	0	0	0	0	11.6171	0	0	0	0	0	0	0	0	0	0	0	0	20.5218	28.6464	0	0	27.9162	2.76297
97052274	Q9NVR2	RecName: Full=Integrator complex subunit 10; Short=Int10	24	7.93912	8.74766	4.48552	4.81064	1.78418	2.46491	0	3.76338	0	0	0	0	0	3.16607	5.18735	1.71229	0	0	0	4.29748	0	2.58244	0	0	0	2.28701	0	0	0	0	0	0	0	0	0	0	0	0	2.53855	0	0	0	0	0	2.3155	0.219344
6831735	Q9Y3D8	RecName: Full=Adenylate kinase isoenzyme 6; Short=AK6; AltName: Full=Adrenal gland protein AD-004; AltName: Full=Coilin-interacting nuclear ATPase protein; Short=hCINAP; AltName: Full=Dual activity adenylate kinase/ATPase; Short=AK/ATPase	28	8.19299	18.0548	18.5158	19.8579	29.4598	20.3498	10.1057	0	0	0	0	0	0	26.1385	42.8258	35.3408	0	0	0	8.86979	0	0	0	0	0	9.44056	0	12.2249	0	0	0	0	0	0	0	0	0	0	0	0	0	0	0	0	10.8051	0.984796
74753322	Q9UH62	RecName: Full=Armadillo repeat-containing X-linked protein 3; AltName: Full=ARM protein lost in epithelial cancers on chromosome X 3; Short=Protein ALEX3	269	118.982	36.8717	54.6191	40.5541	113.642	193.941	13.7587	7.05014	48.2213	28.9064	17.9002	103.663	8.84126	47.4493	48.5886	35.2849	14.6289	5.74015	17.0283	12.076	0	14.5135	18.6595	6.65272	21.942	34.275	33.1747	11.096	0	0	10.859	0	17.5708	6.50062	10.5693	6.23769	0	0	19.0224	0	0	0	22.5361	6.15601	44.6482	10.2387
6166005	P51787	RecName: Full=Potassium voltage-gated channel subfamily KQT member 1; AltName: Full=IKs producing slow voltage-gated potassium channel subunit alpha KvLQT1; AltName: Full=KQT-like 1; AltName: Full=Voltage-gated potassium channel subunit Kv7.1	100	41.6921	13.7814	9.42224	2.5263	11.2435	10.3555	10.2851	19.7633	0	9.72384	3.34525	0	2.47843	23.2772	35.4136	16.1857	5.46782	6.43644	2.38674	0	0	0	2.61537	0	0	2.40204	4.64986	0	0	0	3.04405	0	3.28369	0	0	0	0	2.38733	7.99869	0	0	0	3.15871	0	10.172	1.34272
74752877	Q9NP77	RecName: Full=RNA polymerase II subunit A C-terminal domain phosphatase SSU72; Short=CTD phosphatase SSU72	61	65.375	40.0183	49.2482	8.80297	6.52974	45.1053	8.95971	0	0	0	0	22.5019	8.63618	23.1743	66.4462	43.8664	9.52641	33.642	8.31667	15.7279	0	0	9.11335	0	0	8.36998	8.1013	0	0	0	10.6071	0	0	12.6997	10.3242	0	0	0	0	0	0	0	0	12.0264	20.7217	3.23827
74750799	Q8IZV5	RecName: Full=Retinol dehydrogenase 10	43	0	18.2136	32.6877	10.0163	11.1446	10.2644	10.1946	39.1789	0	0	0	12.8017	0	13.1842	5.40032	17.8259	0	12.7596	0	0	5.73216	0	0	0	0	4.76181	0	12.3325	0	9.51383	0	0	0	0	0	0	0	0	0	0	0	0	6.26185	0	9.06382	1.49409
24211603	Q9Y312	RecName: Full=Protein AAR2 homolog; AltName: Full=AAR2 splicing factor homolog	25	3.66978	4.04352	0	4.44733	3.29888	13.6725	0	0	0	0	0	0	8.72614	11.7079	4.7956	22.1617	9.62564	0	0	7.94585	0	4.77482	0	0	0	0	0	0	0	0	0	0	0	0	0	6.15647	0	0	0	0	0	0	0	0	4.49407	0.27984
229462745	Q9Y289	RecName: Full=Sodium-dependent multivitamin transporter; Short=Na(+)-dependent multivitamin transporter; AltName: Full=Solute carrier family 5 member 6	143	53.2609	39.1234	15.0459	0	7.97965	13.7802	19.1611	4.20788	14.3904	0	0	51.5596	10.5538	7.08003	34.8002	51.6923	2.91043	13.7041	0	4.80505	0	0	0	0	0	7.67138	0	16.5566	0	0	0	0	0	0	0	0	0	0	2.83838	0	0	0	0	0	15.6389	1.23029
74761740	Q9NVM6	RecName: Full=DnaJ homolog subfamily C member 17	36	27.813	10.2152	5.23802	5.61768	4.16701	11.5137	0	8.78948	0	0	0	0	0	22.1833	36.3456	19.9955	0	14.3126	0	5.01844	0	12.0627	0	0	0	0	0	0	0	0	0	0	0	0	0	0	7.44476	0	0	0	0	0	0	15.3495	8.33056	1.0361
296439375	Q9Y2R4	RecName: Full=Probable ATP-dependent RNA helicase DDX52; AltName: Full=ATP-dependent RNA helicase ROK1-like; AltName: Full=DEAD box protein 52	51	11.7629	10.3687	2.65836	0	14.8037	23.3734	11.6072	8.92154	0	0	0	0	2.79703	3.75277	3.0743	26.3847	0	0	0	0	6.52643	3.06099	0	0	0	0	2.62379	0	0	0	0	0	0	0	0	0	0	0	0	0	0	0	0	0	5.86782	0.119263
74739817	Q14244	RecName: Full=Ensconsin; AltName: Full=Epithelial microtubule-associated protein of 115 kDa; Short=E-MAP-115; AltName: Full=Microtubule-associated protein 7; Short=MAP-7	267	48.9173	41.4609	34.0157	6.84023	25.3692	56.0775	0	149.832	6.10009	2.92537	12.0768	26.2272	4.47375	21.0085	22.1276	56.8096	0	20.3319	6.46235	10.1843	13.0485	9.7919	0	0	1.85047	8.6717	0	0	0	25.9884	0	0	11.8546	19.7362	0	6.31264	3.02164	2.15465	2.40637	6.82822	0	0	0	0	26.0946	4.03749
34925383	Q96I25	RecName: Full=Splicing factor 45; AltName: Full=45 kDa-splicing factor; AltName: Full=RNA-binding motif protein 17	69	35.142	27.1047	3.97097	0	9.47708	13.0929	0	46.6434	11.3939	0	0	0	0	11.2115	32.146	21.2221	13.8264	5.42523	0	7.609	0	27.4344	4.40895	0	10.3691	8.09863	0	0	0	0	0	0	0	0	0	0	5.64391	0	4.49469	0	0	0	0	0	12.0773	1.50069
296439466	Q8TD26	RecName: Full=Chromodomain-helicase-DNA-binding protein 6; Short=CHD-6; AltName: Full=ATP-dependent helicase CHD6; AltName: Full=Radiation-induced gene B protein	24	1.03808	0.5719	0	0	0	0.644598	0	2.95249	0.841431	0	0	2.41181	0	0	0	1.79112	0	0	0.594267	0.561917	2.15985	0.675334	0.651194	0	0	0	0	0	0	1.19492	0	0	0	0.907454	0	0	0	0	0	0	0	0	0	0	0.6474	0.125162
13124346	O76041	RecName: Full=Nebulette; AltName: Full=Actin-binding Z-disk protein	40	1.38974	4.59382	6.28149	1.6842	8.74496	10.3555	0	5.27022	0	0	0	6.45766	0	4.43374	1.81608	7.19364	0	0	0	1.50454	1.92768	0	0	0	0	0	0	0	0	0	2.02937	0	0	0	0	0	0	0	0	0	0	0	2.10581	0	2.80242	0.187963
74762960	O60934	RecName: Full=Nibrin; AltName: Full=Cell cycle regulatory protein p95; AltName: Full=Nijmegen breakage syndrome protein 1	56	11.2137	18.5337	10.5594	0	10.0804	4.64213	6.91585	14.1751	0	0	2.99919	0	2.22204	5.96262	2.44232	16.1237	0	0	0	2.02335	0	2.43174	0	0	1.8382	2.15355	0	2.78871	0	0	0	0	0	0	0	0	0	0	2.39041	0	0	0	0	0	5.01478	0.416858
55976441	Q6RFH5	RecName: Full=WD repeat-containing protein 74; AltName: Full=NOP seven-associated protein 1	38	7.32048	20.1651	8.27199	0	6.58062	13.637	4.51476	0	11.8674	0	0	5.66932	0	17.5162	14.3494	28.4195	0	0	4.19074	3.96261	5.07706	0	0	0	0	0	0	0	0	0	0	6.34757	0	0	0	0	0	0	0	0	0	0	5.54621	0	6.88828	0.540626
205830913	P32189	RecName: Full=Glycerol kinase; Short=GK; Short=Glycerokinase; AltName: Full=ATP:glycerol 3-phosphotransferase	103	12.6046	0	28.4858	0	27.1936	43.8304	3.10945	0	8.17347	0	4.04542	23.4278	0	8.04261	36.2372	39.1468	9.91837	35.0262	0	2.72917	6.99344	0	0	4.51052	0	0	2.81154	0	0	5.8036	0	0	3.97098	0	0	4.22913	0	0	0	0	0	0	3.81984	0	13.1347	1.14298
115311701	Q9UK59	RecName: Full=Lariat debranching enzyme	30	2.59043	2.85425	0	0	2.32862	3.21707	0	9.82354	4.19942	0	4.15696	12.0369	6.15963	4.13218	3.38513	11.1739	3.39728	0	5.93175	8.41326	0	0	0	0	0	0	2.88907	3.86524	0	11.9273	0	0	0	0	0	0	0	0	0	0	0	0	0	0	3.80911	0.849162
261263117	P0CB43	RecName: Full=Protein FAM203B; AltName: Full=Brain protein 16-like	52	14.4533	11.9439	4.08297	4.37891	6.49626	0	8.91376	0	5.85765	0	0	16.7899	12.8878	0	14.1655	3.11724	14.2163	22.313	20.6851	31.2944	5.01197	0	0	0	0	8.32706	0	0	0	0	0	0	0	0	0	0	17.4093	4.13803	0	0	0	0	5.47511	0	8.93673	1.60679
172045863	Q96K37	RecName: Full=Solute carrier family 35 member E1	107	24.0594	68.1677	23.3028	12.4959	9.26905	17.074	4.23947	13.0342	0	0	5.51558	21.2945	0	71.2751	71.8638	20.7563	0	26.5307	0	0	14.3024	17.8881	8.62434	0	10.1415	0	3.8333	10.257	0	0	0	0	0	0	0	5.76606	0	0	0	0	0	0	0	5.69055	19.1395	2.01422
158564082	Q9NY27	RecName: Full=Serine/threonine-protein phosphatase 4 regulatory subunit 2	74	30.4142	26.0647	19.093	4.09539	18.2269	16.7874	0	0	0	0	0	0	12.0534	5.39067	0	29.1541	13.2958	5.21707	11.6074	18.2926	0	17.5878	4.23979	0	6.64749	11.6818	3.76895	0	0	0	0	0	0	0	0	0	0	0	8.64447	0	0	0	5.1206	11.1901	10.3309	2.33151
1170338	P45973	RecName: Full=Chromobox protein homolog 5; AltName: Full=Antigen p25; AltName: Full=Heterochromatin protein 1 homolog alpha; Short=HP1 alpha	115	7.37798	81.2937	75.0326	0	0	9.16274	9.10044	41.9686	23.9213	0	23.6795	22.8554	52.631	105.922	57.8484	114.571	58.0562	11.3901	8.4473	63.8997	10.2339	67.1975	18.513	0	21.7696	34.0058	8.22855	11.0089	0	0	21.5474	0	0	0	20.9727	12.3774	11.8493	0	18.873	13.3883	9.72368	0	0	0	38.3904	9.19353
3334210	O15379	RecName: Full=Histone deacetylase 3; Short=HD3; AltName: Full=RPD3-2; AltName: Full=SMAP45	32	16.4625	0	0	3.99013	8.87923	8.17796	0	12.486	0	0	0	0	11.7436	10.5042	4.30259	19.8834	4.31804	0	0	3.5645	0	4.28395	4.13082	0	0	3.79387	3.67209	0	0	0	0	0	0	0	0	0	0	0	0	0	0	0	0	0	4.93619	0.527126
83305638	P78345	RecName: Full=Ribonuclease P protein subunit p38; Short=RNaseP protein p38	34	19.9179	0	22.5068	6.03454	13.4287	18.5521	0	0	0	0	0	7.71268	5.92021	23.8294	19.5213	25.7751	0	0	0	10.7817	0	0	6.24732	0	0	5.73773	0	7.43	0	0	0	0	0	0	0	0	0	0	0	0	0	0	0	0	7.9082	0.882502
296452999	O75691	RecName: Full=Small subunit processome component 20 homolog; AltName: Full=Down-regulated in metastasis protein; AltName: Full=Novel nucleolar protein 73; Short=NNP73; AltName: Full=Protein Key-1A6	153	5.05994	7.80536	4.5741	0.613205	11.8262	0.628396	1.24825	3.83771	0.820281	0.786752	0.811989	3.13492	0.601587	10.4929	9.25714	16.1515	0	0	1.15866	1.09559	0	0.65836	0	0	0	0	3.38597	1.51001	0.997522	0	0	0	0	0	0	0	0	0.579473	0	0	0	0	0	0	3.66195	0.294226
74735389	O43290	RecName: Full=U4/U6.U5 tri-snRNP-associated protein 1; AltName: Full=SNU66 homolog; Short=hSnu66; AltName: Full=Squamous cell carcinoma antigen recognized by T-cells 1; Short=SART-1; Short=hSART-1; AltName: Full=U4/U6.U5 tri-snRNP-associated 110 kDa protein; AltName: Allergen=Hom s 1	131	17.6149	11.6453	23.8854	0	34.8362	48.1273	0	6.68001	0	0	0	0	0	28.0989	29.9245	24.3145	0	0	0	0	4.88667	22.9192	0	0	0	4.05944	5.8937	2.62836	0	0	0	0	0	0	0	0	0	0	0	0	0	0	0	0	11.4969	0.571886
332278135	Q9Y5Y5	RecName: Full=Peroxisomal membrane protein PEX16; AltName: Full=Peroxin-16; AltName: Full=Peroxisomal biogenesis factor 16	52	25.1642	0	0	5.08267	15.0806	36.4601	5.17317	31.8096	6.79906	0	0	25.9844	0	6.6902	27.4034	10.8547	11.0007	6.47476	0	0	17.4524	5.45694	0	0	0	9.66534	0	6.25801	0	9.6554	6.12434	0	0	0	0	0	0	0	5.3642	0	0	0	6.35503	6.94383	10.7676	2.28937
74761931	Q9UFC0	RecName: Full=Leucine-rich repeat and WD repeat-containing protein 1; AltName: Full=Centromere protein 33; Short=CENP-33; AltName: Full=Origin recognition complex-associated protein; Short=ORC-associated protein; Short=ORCA	121	39.2048	21.5987	14.7668	7.91859	15.6633	8.11476	2.68653	28.9088	3.53089	0	0	10.1207	0	34.7436	17.0774	54.4915	2.85645	3.36247	0	9.43187	0	0	10.9304	0	8.56879	2.5097	0	6.49982	0	0	0	0	0	0	0	0	0	0	0	0	0	0	0	0	12.4762	1.29585
23831505	O43709	RecName: Full=Ribosome biogenesis methyltransferase WBSCR22; AltName: Full=Williams-Beuren syndrome chromosomal region 22 protein	47	5.01492	5.52566	17.0003	0	40.5727	31.1403	6.18571	9.50891	0	0	0	0	5.96235	7.99967	26.2136	21.6321	32.8847	0	0	21.7168	0	6.52503	0	0	9.86477	0	0	0	0	0	7.32306	0	0	0	0	0	0	0	12.8283	0	0	0	0	0	10.8129	1.36437
20532370	Q9UJV9	RecName: Full=Probable ATP-dependent RNA helicase DDX41; AltName: Full=DEAD box protein 41; AltName: Full=DEAD box protein abstrakt homolog	40	4.53117	4.99264	2.56006	5.49124	12.2196	8.44092	0	0	3.6728	0	0	0	0	3.614	8.88188	15.6363	2.97126	3.49762	2.59395	2.45274	6.2851	0	0	0	0	5.22115	2.52677	0	0	0	0	0	0	0	3.22008	0	0	0	2.8977	0	0	0	0	0	3.99279	0.630259
74751888	Q96GM8	RecName: Full=Target of EGR1 protein 1	55	0	18.2672	9.36681	0	7.45159	3.43154	3.4082	26.1961	4.47938	0	0	8.55956	3.28514	8.81533	3.6108	21.454	0	4.26572	0	2.99138	22.9961	25.1661	0	0	2.71765	0	0	0	0	0	0	0	0	0	0	0	4.43766	0	3.53406	0	3.64161	0	4.18685	0	7.8975	0.84172
14285501	P78318	RecName: Full=Immunoglobulin-binding protein 1; AltName: Full=B-cell signal transduction molecule alpha 4; Short=Protein alpha-4; AltName: Full=CD79a-binding protein 1; AltName: Full=Protein phosphatase 2/4/6 regulatory subunit; AltName: Full=Renal carcinoma antigen NY-REN-16	72	8.31382	22.9013	4.69722	5.03769	11.2104	5.16249	5.12739	0	40.4333	0	0	12.8772	9.88448	26.524	27.1609	35.8621	38.1618	12.8349	4.75939	18.0012	0	10.8173	5.21531	0	8.177	23.9495	0	0	0	0	12.1403	0	0	0	0	0	6.67613	0	5.31673	0	0	0	6.29879	0	13.6258	3.08062
158957575	P41214	RecName: Full=Eukaryotic translation initiation factor 2D; Short=eIF2d; AltName: Full=Hepatocellular carcinoma-associated antigen 56; AltName: Full=Ligatin	35	7.23901	10.635	5.45328	2.92428	10.8456	5.99344	2.97634	0	3.91179	0	0	3.73748	2.86887	15.3966	0	2.08172	0	0	0	7.83701	0	3.13961	0	0	2.37329	0	2.69119	0	0	0	0	0	0	0	0	4.04809	0	0	3.08625	0	0	0	3.65632	0	3.86546	0.720688
284018147	A8K0Z3	RecName: Full=WAS protein family homolog 1; AltName: Full=CXYorf1-like protein on chromosome 9; AltName: Full=Protein FAM39E	33	12.1221	6.67832	13.6977	0	8.17271	11.2909	3.73803	0	0	0	0	14.0819	0	0	7.92047	10.4579	0	0	3.46975	0	0	15.7723	0	0	0	0	0	0	0	0	0	0	0	5.29836	4.30729	0	0	0	0	0	0	0	0	0	4.88191	0.436621
12643354	O43808	RecName: Full=Peroxisomal membrane protein PMP34; AltName: Full=34 kDa peroxisomal membrane protein; AltName: Full=Solute carrier family 25 member 17	26	13.7706	20.2307	0	0	4.12629	5.7006	0	34.8144	7.44132	0	0	14.2195	0	21.9665	11.9968	0	0	14.1728	0	0	6.36699	0	5.75893	0	0	0	0	0	0	10.5675	0	0	0	0	0	0	0	0	0	0	0	0	0	0	7.03666	0.742109
85687559	P04920	RecName: Full=Anion exchange protein 2; Short=AE 2; Short=Anion exchanger 2; AltName: Full=Non-erythroid band 3-like protein; Short=BND3L; AltName: Full=Solute carrier family 4 member 2	49	10.2198	5.00471	0	0	9.18689	8.46133	0	0	3.68168	0	0	0	2.70011	0	1.48389	1.95927	2.97844	0	0	4.91734	6.3003	1.47746	1.42465	0	0	0	0	1.69435	0	0	0	0	0	0	0	0	1.8237	0	0	0	0	0	0	0	2.65324	0.224668
67477390	Q01968	RecName: Full=Inositol polyphosphate 5-phosphatase OCRL-1; AltName: Full=Lowe oculocerebrorenal syndrome protein	55	3.12806	1.72332	1.76732	5.68627	11.2477	3.88476	1.92917	11.8624	7.60649	0	0	7.26755	0	9.97962	2.04385	14.8424	0	2.41456	0	1.69323	0	2.035	0	0	0	7.20877	3.48868	0	0	3.60068	0	0	0	0	0	0	0	0	2.00041	0	0	0	0	0	4.05053	0.740843
294862531	Q9NXW2	RecName: Full=DnaJ homolog subfamily B member 12	71	48.852	28.9839	16.9851	4.55407	27.0244	18.6676	9.27031	0	18.2759	0	0	0	4.46779	5.99442	19.6428	19.4516	0	0	4.30249	12.2048	5.21244	9.77884	4.71464	0	11.088	4.33007	4.19107	0	7.40826	0	5.48741	0	0	0	0	0	0	0	4.80632	0	0	0	0	6.22167	11.5304	2.19307
74734686	Q9NX61	RecName: Full=Transmembrane protein 161A; Flags: Precursor	127	44.1292	74.556	29.919	7.13059	7.93384	10.9609	0	16.7349	0	0	14.1632	18.227	0	46.9292	38.4449	38.0707	0	9.08358	0	0	44.888	3.82783	14.764	0	0	3.38993	6.56222	4.38975	0	0	0	0	4.63419	5.1435	0	0	0	6.73834	3.76278	0	0	0	0	0	18.409	2.24476
46576615	Q8TDD1	RecName: Full=ATP-dependent RNA helicase DDX54; AltName: Full=ATP-dependent RNA helicase DP97; AltName: Full=DEAD box RNA helicase 97 kDa; AltName: Full=DEAD box protein 54	111	20.794	10.5746	5.42233	1.93845	21.5682	9.93237	5.9189	30.3292	0	2.48707	2.56684	0	0	7.65463	12.5415	34.4984	0	0	0	10.39	2.21869	8.32478	0	2.86195	0	1.84311	5.35183	4.77342	0	0	0	0	0	0	0	0	0	0	2.04582	0	0	0	0	0	8.50727	0.767097
294862505	Q9NZM3	RecName: Full=Intersectin-2; AltName: Full=SH3 domain-containing protein 1B; AltName: Full=SH3P18; AltName: Full=SH3P18-like WASP-associated protein	61	5.81282	4.57487	7.50669	1.00635	0.746476	7.21897	0	6.29818	2.69238	0	0	0	3.94913	0	2.17031	2.14919	1.08905	0	1.90151	0.899001	0	1.08045	3.1255	0	2.45021	2.87055	0	1.23906	0	0	1.2126	0	0	0	1.18025	0	0	0	0	0	0	0	0	0	2.23161	0.549008
74742238	Q5JTY5	RecName: Full=COBW domain-containing protein 3; AltName: Full=Cobalamin synthase W domain-containing protein 3	21	3.56758	7.86182	0	0	6.41402	8.86119	4.40046	6.76456	0	0	0	0	0	11.3818	0	12.3111	9.35758	0	0	3.86229	0	4.64185	4.47593	0	0	0	0	0	0	0	0	0	0	0	0	5.98503	0	0	0	0	0	0	0	0	3.6102	0.475498
11387119	Q9Y2S0	RecName: Full=DNA-directed RNA polymerases I and III subunit RPAC2; Short=RNA polymerases I and III subunit AC2; AltName: Full=AC19; AltName: Full=DNA-directed RNA polymerase I subunit D; AltName: Full=RNA polymerase I 16 kDa subunit; Short=RPA16; AltName: Full=RPC16; AltName: Full=hRPA19	25	10.5954	35.0235	11.9726	0	38.0983	13.1585	13.069	0	0	0	0	16.4112	0	16.9016	41.5378	27.4224	0	32.7146	0	0	29.3935	0	0	0	20.8421	0	0	0	0	0	0	0	0	0	0	0	0	0	0	0	0	0	0	0	13.0136	0.947369
166233344	A3KN83	RecName: Full=Protein strawberry notch homolog 1; AltName: Full=Monocyte protein 3; Short=MOP-3	89	17.1976	8.91721	10.288	0	10.0032	1.25634	0	11.509	0	0	0	1.5669	1.20274	8.06859	7.93184	6.98191	1.32672	0	0	5.47597	0	2.6325	0	0	1.98995	2.33134	3.38475	0	0	0	0	0	0	0	0	0	0	0	1.29388	0	0	0	0	0	4.28903	0.409087
50401198	Q9UBB5	RecName: Full=Methyl-CpG-binding domain protein 2; AltName: Full=Demethylase; Short=DMTase; AltName: Full=Methyl-CpG-binding protein MBD2	46	0	15.1115	15.4974	12.4655	21.5752	8.51623	4.22916	0	5.55835	0	0	0	4.07645	5.46936	4.48056	20.7058	4.49665	0	0	14.8477	0	4.46115	0	0	6.74453	7.90159	7.64794	5.11604	0	0	0	0	5.40092	0	0	0	0	0	0	0	0	0	0	0	6.43141	1.49141
1706745	P49913	RecName: Full=Cathelicidin antimicrobial peptide; AltName: Full=18 kDa cationic antimicrobial protein; Short=CAP-18; Short=hCAP-18; Contains: RecName: Full=Antibacterial protein FALL-39; AltName: Full=FALL-39 peptide antibiotic; Contains: RecName: Full=Antibacterial protein LL-37; Flags: Precursor	237	223.813	91.3359	18.7336	20.0915	89.419	92.6515	0	0	309.077	0	266.046	51.3574	157.687	0	32.4972	7.15132	195.684	102.377	113.89	17.9483	252.957	53.9274	41.5998	74.1582	8.15295	0	18.49	0	0	0	24.2092	0	0	43.4777	23.5634	0	79.8779	0	106.022	15.0422	32.7745	0	25.1211	0	95.302	22.3859
341942262	Q9Y520	RecName: Full=Protein PRRC2C; AltName: Full=BAT2 domain-containing protein 1; AltName: Full=HBV X-transactivated gene 2 protein; AltName: Full=HBV XAg-transactivated protein 2; AltName: Full=HLA-B-associated transcript 2-like 2; AltName: Full=Proline-rich and coiled-coil-containing protein 2C	124	16.0578	6.97004	4.39878	1.1794	2.1871	8.46035	0	3.69061	0.788841	2.26979	0	5.27583	0	0.776211	1.90764	4.19795	0	2.25365	0	1.58039	4.04972	1.26625	0.610494	0	0.478591	1.12139	0.542698	0	0	0	0	0	0	0	0	0	0	0	0	0	0.641306	0	0	0	3.05956	0.154295
231539	P30533	RecName: Full=Alpha-2-macroglobulin receptor-associated protein; Short=Alpha-2-MRAP; AltName: Full=Low density lipoprotein receptor-related protein-associated protein 1; Short=RAP; Flags: Precursor	100	27.6312	21.7466	0	4.78369	0	4.9022	29.2132	0	57.592	12.2751	0	0	56.3166	31.4833	61.8995	37.4593	25.8841	18.2817	9.03885	17.0936	5.47526	5.13595	9.90471	7.06269	3.88236	13.6452	4.40239	5.88989	0	0	5.76408	6.84541	0	0	0	0	0	0	5.04866	0	0	0	5.98121	0	19.3733	3.1103
296434442	Q16880	RecName: Full=2-hydroxyacylsphingosine 1-beta-galactosyltransferase; AltName: Full=Ceramide UDP-galactosyltransferase; AltName: Full=Cerebroside synthase; AltName: Full=UDP-galactose-ceramide galactosyltransferase; Flags: Precursor	57	0	8.61022	8.83008	6.31341	14.0492	0	0	14.817	0	0	0	0	12.3876	4.1551	13.6156	17.9775	3.41612	4.02129	0	5.63994	32.5176	3.38916	3.268	0	0	0	5.81018	0	0	0	0	0	0	0	3.7022	4.36984	0	0	0	0	0	0	11.8408	4.31262	6.80635	1.5138
134048659	Q92917	RecName: Full=G patch domain and KOW motifs-containing protein; AltName: Full=G patch domain-containing protein 5; AltName: Full=Protein MOS2 homolog; AltName: Full=Protein T54	50	5.92098	13.048	13.3812	3.58777	21.2902	33.0898	3.65165	5.61345	0	0	0	9.17096	0	4.7225	11.6061	12.7702	0	4.57042	0	0	4.10644	11.5559	3.71427	0	2.91177	3.41129	0	0	0	0	0	0	0	0	0	0	4.75464	0	0	0	0	0	0	0	7.18571	0.672362
24211596	Q9BUV8	RecName: Full=Uncharacterized protein C20orf24; AltName: Full=Rab5-interacting protein; Short=RIP5	80	144.005	102.003	11.623	0	73.972	51.0973	50.7499	39.0073	133.401	0	33.013	95.5922	36.688	16.4081	53.7667	26.6217	0	15.8797	0	33.4074	0	0	0	0	10.1168	0	0	30.6962	0	0	0	0	0	0	0	34.5122	0	0	26.312	0	0	0	0	0	41.6925	4.61987
17368720	Q9C0E2	RecName: Full=Exportin-4; Short=Exp4	118	11.0189	13.4901	11.0676	2.96746	13.207	28.8893	6.0406	0	3.96956	0	0	0	5.82248	3.90601	14.3993	16.8997	0	3.78022	0	2.65092	3.39647	1.59299	1.53605	2.1906	2.40834	4.23226	4.0964	3.65368	0	2.8186	0	2.12321	0	0	0	0	0	0	0	0	0	0	0	0	6.50449	1.04814
74730681	Q8WU90	RecName: Full=Zinc finger CCCH domain-containing protein 15; AltName: Full=DRG family-regulatory protein 1; AltName: Full=Likely ortholog of mouse immediate early response erythropoietin 4	120	23.1558	32.8037	18.6896	8.01773	38.6573	20.5409	16.321	106.629	0	0	0	10.2474	7.86582	42.2142	34.5823	42.8072	8.67663	0	0	14.3249	4.58842	25.8244	0	0	6.50705	7.62336	3.68933	0	0	0	0	0	0	0	0	22.198	0	0	0	0	0	0	0	5.47682	20.7248	2.06793
2494897	Q13610	RecName: Full=Periodic tryptophan protein 1 homolog; AltName: Full=Keratinocyte protein IEF SSP 9502	45	19.6893	18.5953	3.17836	6.81747	0	0	0	10.6667	0	0	0	8.71333	3.34415	8.97369	3.67567	12.133	7.37774	4.34235	12.8817	12.1805	0	0	0	0	2.76647	3.24107	0	0	0	12.951	0	0	0	0	0	0	0	3.22122	0	0	0	0	0	0	6.02588	1.00817
62900343	O43159	RecName: Full=Ribosomal RNA-processing protein 8; AltName: Full=Cerebral protein 1; AltName: Full=Nucleomethylin	59	12.3613	13.6203	10.476	0	38.8921	30.7032	3.81181	5.85965	0	0	0	4.7866	3.67417	9.85925	28.2688	18.6624	0	0	0	3.34562	0	4.0209	3.87717	0	0	0	10.3398	0	0	0	0	0	0	0	0	0	0	0	0	0	0	0	0	0	8.56101	0.646227
41688714	Q8TB72	RecName: Full=Pumilio homolog 2; Short=Pumilio-2	41	13.2195	8.73945	2.98754	1.60204	4.75336	4.92519	1.63057	0	2.14304	0	0	0	3.14338	2.10873	0	4.56182	3.4674	0	1.51354	2.8623	0	0	0	0	0	0	1.47435	0	0	0	0	0	0	0	0	0	0	0	0	0	0	0	0	0	2.62081	0.0670157
148886624	P41235	RecName: Full=Hepatocyte nuclear factor 4-alpha; Short=HNF-4-alpha; AltName: Full=Nuclear receptor subfamily 2 group A member 1; AltName: Full=Transcription factor 14; Short=TCF-14; AltName: Full=Transcription factor HNF-4	46	8.91895	3.27576	0	3.6029	29.3976	14.7686	7.33411	0	9.63917	0	0	13.8145	0	0	3.88504	10.2593	3.89899	0	6.80774	6.43715	8.24754	7.73642	3.72994	0	0	10.2771	3.31572	0	0	0	0	0	0	0	0	0	0	0	0	0	0	0	0	0	6.27381	0.787397
132164	P06400	RecName: Full=Retinoblastoma-associated protein; AltName: Full=p105-Rb; AltName: Full=pRb; Short=Rb; AltName: Full=pp110	88	19.7409	16.7318	3.43181	0	5.46021	22.6304	1.87304	0	7.38518	0	0	0	3.61082	4.84463	7.93754	18.3407	0	0	0	4.93191	6.31897	5.92737	5.71549	0	0	3.49952	0	11.3292	0	0	0	0	0	0	0	2.54751	0	0	1.94221	0	0	0	0	0	5.87115	1.1379
296452981	Q8N392	RecName: Full=Rho GTPase-activating protein 18; AltName: Full=MacGAP; AltName: Full=Rho-type GTPase-activating protein 18	168	70.1408	46.8389	12.0087	18.0308	11.464	23.7568	41.9471	20.1508	6.89135	3.30484	0	13.1686	12.6351	27.1241	11.1102	20.1704	5.57503	0	2.43354	13.8064	0	2.76551	7.99996	0	4.181	12.2457	0	3.17148	0	0	9.31121	0	0	0	0	3.56574	0	2.43414	13.5925	0	0	0	0	3.51905	16.5147	2.72822
218511858	P82094	RecName: Full=TATA element modulatory factor; Short=TMF; AltName: Full=Androgen receptor coactivator 160 kDa protein; AltName: Full=Androgen receptor-associated protein of 160 kDa	80	18.0501	11.3648	7.28435	6.24987	1.15898	4.80352	0	9.7786	2.0901	0	2.06897	5.99091	9.19718	2.05664	6.73928	0	1.69087	0	10.3331	5.58318	0	1.67752	3.23511	0	0	5.94246	1.43793	0	0	0	1.88269	0	0	2.25411	0	0	0	0	0	0	0	0	1.95361	4.26922	4.82354	0.953414
8134597	Q9Y5S8	RecName: Full=NADPH oxidase 1; Short=NOX-1; AltName: Full=Mitogenic oxidase 1; Short=MOX-1; AltName: Full=NADH/NADPH mitogenic oxidase subunit P65-MOX; AltName: Full=NOH-1	205	34.98	13.7652	19.7633	12.1119	8.98418	40.3388	0	71.0639	4.0505	0	4.00955	85.1403	14.853	59.7848	42.4461	56.0441	13.1073	7.7146	0	0	34.6572	26.0076	3.13474	0	2.45745	8.63711	0	26.0972	0	0	0	0	0	0	7.10245	33.5331	16.0511	0	9.58708	4.53398	0	0	11.3579	12.4103	24.9465	6.13193
296453029	Q9H4A3	RecName: Full=Serine/threonine-protein kinase WNK1; AltName: Full=Erythrocyte 65 kDa protein; Short=p65; AltName: Full=Kinase deficient protein; AltName: Full=Protein kinase lysine-deficient 1; AltName: Full=Protein kinase with no lysine 1; Short=hWNK1	97	8.87401	6.51851	7.35346	2.15085	1.59543	5.14299	1.45943	1.12175	0.959061	0	0	2.74898	0.703367	1.88741	0	7.14532	0.77587	0	2.03203	0.640472	0	1.53949	2.22669	1.05851	0.581864	1.36337	1.97941	2.64823	0	0	0	0	0	0	0	0	0	1.35502	0.756663	0	0.779691	0	0	0	2.39311	0.579521
62511099	Q15042	RecName: Full=Rab3 GTPase-activating protein catalytic subunit; AltName: Full=RAB3 GTPase-activating protein 130 kDa subunit; AltName: Full=Rab3-GAP p130; Short=Rab3-GAP	119	10.0554	15.8278	17.8552	6.96341	5.16522	19.6238	1.77185	0	4.65746	0	0	0	3.41574	4.58289	20.6489	21.0676	5.65175	4.43531	6.57873	4.66546	9.96262	1.86905	1.80223	0	1.41284	6.6209	9.61256	4.28683	0	0	0	0	2.26277	0	0	0	0	0	0	0	0	0	6.52994	2.37832	7.49083	1.58665
56404676	Q9Y221	RecName: Full=60S ribosome subunit biogenesis protein NIP7 homolog; AltName: Full=KD93	132	140.919	120.766	26.5393	18.9753	91.4889	136.118	28.9697	29.6889	0	0	0	48.5042	18.6158	37.4651	102.306	182.359	0	12.0862	8.96353	25.4267	21.7185	0	19.6443	0	0	0	26.1942	11.6816	0	18.0234	0	0	0	0	0	0	12.5734	0	0	0	0	0	0	25.9236	47.7687	5.18366
22653683	Q9NRG0	RecName: Full=Chromatin accessibility complex protein 1; Short=CHRAC-1; AltName: Full=Chromatin accessibility complex 15 kDa protein; Short=CHRAC-15; Short=HuCHRAC15; AltName: Full=DNA polymerase epsilon subunit p15	36	10.7572	35.5582	12.1554	0	29.01	13.3594	26.5372	0	0	0	0	49.9852	12.7895	0	28.1146	37.1214	28.2156	16.607	12.3163	11.6458	14.9211	41.9893	0	0	10.5802	24.7905	0	0	0	0	0	0	0	0	0	0	0	12.3193	13.7586	0	0	0	16.2999	0	17.322	3.53402
74735022	Q9UHR4	RecName: Full=Brain-specific angiogenesis inhibitor 1-associated protein 2-like protein 1; Short=BAI1-associated protein 2-like protein 1; AltName: Full=Insulin receptor tyrosine kinase substrate	112	33.0926	9.11571	6.23232	13.3681	76.8491	13.6993	13.6061	41.8317	13.4118	0	0	8.54281	3.27871	8.79808	32.4336	14.2747	7.23336	8.51475	0	17.9132	7.65036	7.17625	3.45986	0	2.71233	12.7106	0	0	0	0	4.02696	0	0	0	0	0	0	0	0	0	0	0	0	0	15.3192	1.04135
308153566	Q9Y4C8	RecName: Full=Probable RNA-binding protein 19; AltName: Full=RNA-binding motif protein 19	41	5.87164	9.70444	4.97612	0	3.95866	9.11502	0	0	2.37967	0	0	6.8209	0	9.36628	9.59119	7.59828	0	0	0	0	0	0	0	0	0	0	0	0	0	0	0	0	0	0	0	2.46259	0	0	0	0	0	0	0	0	3.15374	0.111936
74749891	Q7L592	RecName: Full=NADH dehydrogenase [ubiquinone] complex I, assembly factor 7; AltName: Full=Protein midA homolog, mitochondrial; Flags: Precursor	43	6.3909	10.5627	14.4432	7.74502	20.1075	19.8422	15.7658	0	0	0	0	4.94941	0	5.0973	8.35151	13.7837	0	0	0	3.45942	0	0	0	0	0	3.68203	10.6915	4.76801	0	0	0	0	0	0	0	0	0	0	4.08701	0	0	0	0	0	5.93176	1.05584
143811430	Q8WUM0	RecName: Full=Nuclear pore complex protein Nup133; AltName: Full=133 kDa nucleoporin; AltName: Full=Nucleoporin Nup133	330	31.6947	33.5794	12.3972	11.8185	21.9164	24.2226	6.01448	23.1142	7.90479	0	0	20.7695	8.69595	44.7248	81.243	39.9633	3.19744	0	1.3957	11.8775	16.9089	14.2749	9.17642	0	0	11.2372	8.15737	5.45681	0	2.80641	3.56017	0	1.92022	0	5.19782	8.18022	1.95779	4.18815	6.23658	0	0	0	7.38855	4.03655	18.8961	3.61365
22653710	Q9NRF9	RecName: Full=DNA polymerase epsilon subunit 3; AltName: Full=Arsenic-transactivated protein; Short=AsTP; AltName: Full=Chromatin accessibility complex 17 kDa protein; Short=CHRAC-17; Short=HuCHRAC17; AltName: Full=DNA polymerase II subunit 3; AltName: Full=DNA polymerase epsilon subunit p17	55	9.58635	0	0	11.6175	43.0874	95.2427	35.4731	0	0	14.9055	0	0	11.3974	30.5838	25.0545	90.9726	25.1445	0	43.903	31.1348	53.1882	37.419	0	0	0	22.0922	0	0	0	0	0	0	0	0	0	0	0	0	12.261	0	12.6342	0	0	0	25.3959	2.13579
112927	P05067	RecName: Full=Amyloid beta A4 protein; AltName: Full=ABPP; AltName: Full=APPI; Short=APP; AltName: Full=Alzheimer disease amyloid protein; AltName: Full=Cerebral vascular amyloid peptide; Short=CVAP; AltName: Full=PreA4; AltName: Full=Protease nexin-II; Short=PN-II; Contains: RecName: Full=N-APP; Contains: RecName: Full=Soluble APP-alpha; Short=S-APP-alpha; Contains: RecName: Full=Soluble APP-bet…	138	32.9422	36.2971	14.476	6.65367	11.5161	2.27284	6.77214	10.4104	8.90059	0	5.87374	5.66932	8.70348	11.6774	14.3494	11.052	4.80032	0	10.4768	37.6448	0	2.38121	16.0726	3.27452	3.6	4.2176	2.04111	0	0	0	2.67244	0	8.64848	0	0	6.14048	0	2.09589	0	0	0	0	5.54621	3.03004	11.0395	2.60634
17380162	O15530	RecName: Full=3-phosphoinositide-dependent protein kinase 1; Short=hPDK1	37	7.60356	5.58529	5.72791	0	22.7836	6.29527	0	0	8.21757	0	0	0	0	4.043	9.9362	6.55967	9.97189	0	2.90186	2.74389	0	0	0	0	2.49281	0	5.65343	0	0	0	0	0	0	0	0	0	4.07052	0	0	0	0	0	0	0	4.19862	0.555307
2499839	Q14669	RecName: Full=E3 ubiquitin-protein ligase TRIP12; AltName: Full=E3 ubiquitin-protein ligase for Arf; Short=ULF; AltName: Full=Thyroid receptor-interacting protein 12; Short=TR-interacting protein 12; Short=TRIP-12	238	7.78169	6.23578	5.59563	3.42927	11.4467	26.3567	0	2.68273	5.73415	1.09995	0	3.28718	2.52322	7.89928	18.489	21.3606	10.2055	7.64489	0.809957	0	20.6064	6.44314	1.77509	0	2.78313	3.26059	2.36695	2.11114	0	3.25724	0	0	0	1.23681	2.01093	1.18679	5.68074	0	8.14324	2.56744	0	0	0	0	7.71054	1.65364
254763311	O00425	RecName: Full=Insulin-like growth factor 2 mRNA-binding protein 3; Short=IGF2 mRNA-binding protein 3; Short=IMP-3; AltName: Full=IGF-II mRNA-binding protein 3; AltName: Full=KH domain-containing protein overexpressed in cancer; Short=hKOC; AltName: Full=VICKZ family member 3	119	7.30152	8.04513	8.25056	2.94953	10.9393	18.1356	3.00204	13.8446	7.89114	3.78429	0	3.76975	46.2983	7.7648	22.2635	25.1964	12.7677	52.6032	0	7.90468	37.1353	3.16672	6.10705	0	7.18135	0	5.42885	0	0	0	0	0	0	0	20.7553	4.08305	7.81764	0	3.1129	4.41652	0	0	0	8.05916	13.7734	3.04372
205371737	Q9UJX5	RecName: Full=Anaphase-promoting complex subunit 4; Short=APC4; AltName: Full=Cyclosome subunit 4	96	6.97621	23.06	1.97074	10.5679	14.1101	2.16595	10.7561	0	2.82733	0	0	13.5067	2.07354	22.2565	11.3955	22.5692	2.28728	0	0	3.77625	14.5149	6.80767	2.18811	0	0	0	7.78046	0	0	0	0	0	0	0	0	2.92585	0	0	2.23066	3.16481	0	0	2.64269	8.6626	7.80099	1.34523
26007019	P52594	RecName: Full=Arf-GAP domain and FG repeat-containing protein 1; AltName: Full=HIV-1 Rev-binding protein; AltName: Full=Nucleoporin-like protein RIP; AltName: Full=Rev-interacting protein; AltName: Full=Rev/Rex activation domain-binding protein	99	25.0746	24.8655	19.8336	9.11624	27.0485	12.4561	12.3714	0	4.06492	3.89877	0	3.88379	2.98117	19.9992	9.83012	25.9585	3.28848	3.87103	0	8.1438	10.4342	6.52503	0	0	0	14.4464	8.38961	0	0	0	10.9846	0	0	0	0	4.20656	4.02706	0	3.20707	0	3.30467	0	0	4.15147	10.6202	2.39625
46397258	Q96TA2	RecName: Full=ATP-dependent zinc metalloprotease YME1L1; AltName: Full=ATP-dependent metalloprotease FtsH1; AltName: Full=Meg-4; AltName: Full=Presenilin-associated metalloprotease; Short=PAMP; AltName: Full=YME1-like protein 1	79	14.5841	6.02604	18.5397	4.41857	19.6653	13.5841	0	13.8267	2.95535	0	0	2.82366	2.16743	5.81606	14.2937	20.4456	2.39084	0	2.08724	0	5.05735	0	0	0	1.79302	4.20123	0	0	0	0	2.66207	0	0	0	0	3.05832	2.92782	0	0	0	2.40262	0	0	0	6.75826	0.774776
74731412	Q96D46	RecName: Full=60S ribosomal export protein NMD3; Short=hNMD3	44	11.2063	9.2607	3.16572	3.39518	10.0737	6.95859	0	15.9364	0	0	0	4.33934	3.33085	8.93801	14.6442	19.3356	0	0	0	3.03301	0	10.9356	0	0	0	3.22818	3.12456	4.1803	0	6.44973	0	0	0	0	0	4.69997	0	0	0	0	0	0	0	4.63842	5.66151	1.19642
74751495	Q8WTT2	RecName: Full=Nucleolar complex protein 3 homolog; Short=NOC3 protein homolog; AltName: Full=Factor for adipocyte differentiation 24; AltName: Full=NOC3-like protein; AltName: Full=Nucleolar complex-associated protein 3-like protein	35	3.52298	7.76355	3.98089	2.13472	4.75039	6.56282	0	10.02	2.85561	0	0	2.72836	0	2.80988	2.30189	15.1966	2.31015	0	0	0	2.44333	0	0	0	0	0	0	0	0	4.05527	0	0	0	0	0	0	0	0	0	0	0	0	0	0	3.15369	0.18433
74749064	Q6P1L8	RecName: Full=39S ribosomal protein L14, mitochondrial; Short=L14mt; Short=MRP-L14; AltName: Full=39S ribosomal protein L32, mitochondrial; Short=L32mt; Short=MRP-L32; Flags: Precursor	114	58.3115	85.6668	87.8542	58.8888	139.781	60.3477	11.9875	0	31.5101	0	31.1916	75.2651	11.5546	124.023	76.2004	134.149	12.7457	30.0072	0	21.0428	40.4414	0	0	0	9.55863	67.1907	10.839	0	0	22.3739	0	0	15.3088	16.9913	0	16.304	0	0	0	0	0	0	58.9046	16.0905	49.5895	10.6164
296452998	Q8TED0	RecName: Full=U3 small nucleolar RNA-associated protein 15 homolog	70	10.8818	29.9751	15.3702	3.29687	12.2275	13.5142	6.71113	36.1081	0	0	0	25.2821	0	4.33959	17.7752	32.8574	0	16.7994	0	0	0	0	0	0	2.67568	0	0	0	0	0	0	0	0	0	0	0	0	0	3.47948	0	0	0	0	0	10.2336	0.27978
296439301	P33527	RecName: Full=Multidrug resistance-associated protein 1; AltName: Full=ATP-binding cassette sub-family C member 1; AltName: Full=Leukotriene C(4) transporter; Short=LTC4 transporter	715	75.4761	116.631	44.7233	13.3856	13.2386	11.431	7.94728	50.6127	11.9372	7.1558	53.1744	67.0061	3.28299	67.54	13.231	55.5851	2.41427	18.4727	4.21537	23.9154	8.93708	10.7784	20.7863	1.64688	9.9582	9.54539	8.21242	12.3607	0	16.9521	4.03222	0	11.5991	11.2646	2.61645	4.63243	2.95651	10.541	10.5953	1.67026	1.21308	5.08001	0	4.57177	30.9587	6.82885
55583975	Q96C90	RecName: Full=Protein phosphatase 1 regulatory subunit 14B; AltName: Full=Phospholipase C-beta-3 neighbouring gene protein	23	9.58635	31.688	0	11.6175	0	11.9053	0	0	15.5407	14.9055	15.3836	14.8482	11.3974	0	37.5818	24.8107	12.5723	14.7994	0	10.3783	0	0	0	17.1522	0	11.0461	0	0	0	0	0	0	0	0	0	0	0	0	0	0	12.6342	0	0	0	10.7734	1.85602
215274008	Q9BQ75	RecName: Full=Protein CMSS1; AltName: Full=Cms1 ribosomal small subunit homolog	36	10.1017	0	17.1221	0	27.2424	31.3635	6.23005	0	8.18811	0	0	0	6.00509	8.05702	13.2008	34.8595	0	0	5.78292	5.46812	0	13.1436	0	0	0	0	5.63316	7.53653	0	0	0	0	0	0	0	0	0	0	0	0	0	0	0	0	8.48932	0.598622
20141421	Q15392	RecName: Full=Delta(24)-sterol reductase; AltName: Full=24-dehydrocholesterol reductase; AltName: Full=3-beta-hydroxysterol delta-24-reductase; AltName: Full=Diminuto/dwarf1 homolog; AltName: Full=Seladin-1; Flags: Precursor	64	8.19299	6.01825	9.25789	9.92893	7.36494	6.78327	16.8429	41.4264	0	0	8.76507	16.9201	0	8.71282	21.4129	16.4924	0	12.6484	0	0	0	14.2134	0	0	0	6.29371	6.09168	4.07498	0	0	0	0	0	0	0	0	0	3.12758	0	0	0	0	0	4.52156	9.3173	1.09589
46396017	Q9NZN8	RecName: Full=CCR4-NOT transcription complex subunit 2; AltName: Full=CCR4-associated factor 2	19	0	2.87539	5.89762	3.16255	4.69174	9.72269	0	0	0	0	0	0	0	4.16279	3.4102	6.75403	0	4.02874	0	0	3.61975	3.39543	0	0	2.56667	0	0	0	0	0	0	0	0	0	0	0	0	2.98858	0	0	0	0	0	0	2.35095	0.252511
109940042	Q14157	RecName: Full=Ubiquitin-associated protein 2-like; AltName: Full=Protein NICE-4	108	5.18562	17.1412	7.32455	3.14218	17.4807	17.7101	0	2.45814	0	4.03147	0	20.0799	0	6.20398	13.553	23.4869	0	0	0	2.807	8.99111	1.68678	1.62649	0	2.55014	2.98763	0	1.9344	0	0	0	0	0	0	0	0	0	0	0	0	0	0	0	0	6.87649	0.413575
30580350	Q8N1Q1	RecName: Full=Carbonic anhydrase 13; AltName: Full=Carbonate dehydratase XIII; AltName: Full=Carbonic anhydrase XIII; Short=CA-XIII	43	21.5144	29.6319	18.2331	6.51823	29.01	6.67971	13.2686	10.1985	0	0	0	0	0	8.5798	21.086	4.64017	0	24.9105	6.15815	11.6458	29.8422	0	0	0	0	6.19762	11.9973	0	0	0	0	0	0	0	0	0	0	0	6.87928	0	0	0	0	8.90507	10.9962	1.54451
74737528	Q6P9B9	RecName: Full=Integrator complex subunit 5; Short=Int5	46	6.91459	4.57127	1.56267	3.35187	3.72945	5.15236	1.70577	0	2.24189	0	0	0	1.64418	4.41199	7.22869	10.7375	5.44099	0	1.58335	1.49716	1.91822	0	0	0	0	1.5935	3.0847	0	0	3.18372	0	0	0	0	0	0	0	1.58374	0	0	0	0	0	0	2.89509	0.429348
20455169	O15460	RecName: Full=Prolyl 4-hydroxylase subunit alpha-2; Short=4-PH alpha-2; AltName: Full=Procollagen-proline,2-oxoglutarate-4-dioxygenase subunit alpha-2; Flags: Precursor	244	5.26801	8.70678	8.92911	15.9605	54.4593	13.0847	51.9831	39.9552	8.54013	28.6687	88.7648	24.4787	9.39488	8.4034	34.4207	38.6305	24.181	146.39	6.03153	34.2192	40.1894	47.9803	0	0	2.59066	6.07019	8.81301	0	5.19271	6.06395	0	0	4.14912	0	0	4.41885	16.9212	9.04953	0	0	31.243	0	3.9912	13.083	33.5745	5.07211
317373567	Q86Y56	RecName: Full=HEAT repeat-containing protein 2	90	8.2409	1.81604	5.58722	5.9922	17.7792	6.14065	0	0	13.3596	0	0	2.55285	13.7169	5.25826	4.30762	12.7971	10.8077	35.6225	3.77412	1.78433	9.14464	6.43345	0	0	0	3.79831	5.51457	2.45929	0	0	0	0	2.59623	0	0	0	0	0	0	0	0	0	2.49742	0	7.50524	0.766628
296439472	Q99543	RecName: Full=DnaJ homolog subfamily C member 2; AltName: Full=M-phase phosphoprotein 11; AltName: Full=Zuotin-related factor 1	117	29.5	27.5037	12.8209	0	32.6382	45.0907	11.196	64.5411	22.0723	0	0	7.02959	2.69794	10.8595	11.8616	15.6615	2.97604	3.50325	0	2.45669	9.44284	5.9051	0	0	2.23189	5.22955	2.53084	3.38598	0	0	0	0	0	0	0	0	0	0	0	0	0	0	0	0	14.4435	0.608103
20138326	Q9BYC5	RecName: Full=Alpha-(1,6)-fucosyltransferase; Short=Alpha1-6FucT; AltName: Full=Fucosyltransferase 8; AltName: Full=GDP-L-Fuc:N-acetyl-beta-D-glucosaminide alpha1,6-fucosyltransferase; AltName: Full=GDP-fucose--glycoprotein fucosyltransferase; AltName: Full=Glycoprotein 6-alpha-L-fucosyltransferase	105	26.9585	29.704	2.76932	0	2.20308	15.2181	3.02293	37.1757	3.97302	7.62124	3.93285	0	8.74132	15.6376	16.0131	19.0287	0	15.134	2.80597	7.95967	54.3907	9.56626	0	0	2.41044	0	2.73331	0	0	16.9263	3.57875	0	0	0	0	4.11145	3.93601	0	9.40368	0	0	0	11.1407	4.05761	12.8116	2.64992
205831380	P35658	RecName: Full=Nuclear pore complex protein Nup214; AltName: Full=214 kDa nucleoporin; AltName: Full=Nucleoporin Nup214; AltName: Full=Protein CAN	256	22.2504	23.0306	16.7617	2.45135	23.6383	18.4219	1.66333	10.2278	2.18611	0	0	4.17739	0.801636	10.7555	7.92994	22.1041	0	0	0.771978	4.37972	0.935247	0.877288	3.38371	1.2064	3.31579	1.55385	2.25596	3.01822	0	0	0.984583	0	0	0	0	0	0	0	2.58714	0	0	0	0	1.11633	7.8802	0.882818
206729878	O00515	RecName: Full=Ladinin-1; Short=Lad-1; AltName: Full=Linear IgA disease antigen; Short=LADA	467	122.657	132.146	104.72	29.7292	183.767	311.427	60.517	134.375	35.3498	0	0	37.9965	6.48131	100.004	110.419	51.733	7.14941	0	3.12076	8.85264	26.4655	14.1859	10.2591	0	0	21.9854	3.03995	0	0	0	0	0	0	0	0	0	0	0	3.48621	0	0	0	0	0	67.3226	1.7623
261260101	Q14160	RecName: Full=Protein scribble homolog; Short=Scribble; Short=hScrib; AltName: Full=Protein LAP4	430	3.45814	30.4826	29.3072	6.28629	24.8691	13.9577	10.6637	26.2282	5.60609	0	4.16207	6.69536	4.11146	51.0261	33.8928	52.9549	18.1411	4.00402	1.97967	17.7831	8.39428	14.6233	3.25397	0	1.70061	7.96945	5.78522	3.86998	1.70436	0	11.362	0	1.36183	3.02299	6.14384	11.6029	1.38847	5.94049	5.52875	1.56881	1.1394	0	3.92998	11.4509	16.7558	4.03291
158564023	Q9H6T3	RecName: Full=RNA polymerase II-associated protein 3	89	27.5481	28.0188	31.1288	2.56808	13.3344	23.6853	0	0	0	0	0	3.28224	7.55828	10.1409	16.6151	20.1097	2.77913	0	0	4.58828	0	2.75719	2.65863	0	6.25264	0	0	6.32388	0	0	0	0	0	0	0	0	0	0	0	0	0	0	0	0	8.82339	0.692507
74749412	Q6UX06	RecName: Full=Olfactomedin-4; Short=OLM4; AltName: Full=Antiapoptotic protein GW112; AltName: Full=G-CSF-stimulated clone 1 protein; Short=hGC-1; AltName: Full=hOLfD; Flags: Precursor	3044	1425.77	1251.3	62.4454	160.732	47.1934	240.208	1186.05	1047.84	326.995	34.3703	1002.11	17.1191	331.799	802.195	505.512	45.2917	206.555	170.629	129.707	92.7328	329.611	125.831	62.3997	103.822	13.5882	140.091	0	24.7375	266.915	209.92	4.03486	0	165.395	125.602	7.85448	41.7191	57.6896	3.16438	226.18	130.365	18.2081	0	16.7474	18.299	433.727	74.3969
308153585	Q8WWI1	RecName: Full=LIM domain only protein 7; Short=LMO-7; AltName: Full=F-box only protein 20; AltName: Full=LOMP	979	76.1952	144.846	47.3071	5.07361	115.914	167.417	6.19673	66.681	6.78694	0	1.34367	18.1566	2.98649	20.0348	71.1219	57.7885	5.49056	43.9499	0.958666	8.15831	54.5867	10.8944	0	0	2.47059	11.5777	2.80152	3.74811	0	0	0	0	0	0	0	1.40468	0	0	0	0	0	0	1.26874	1.38629	42.3585	1.1208
74734328	Q9NRX1	RecName: Full=RNA-binding protein PNO1	148	78.2885	6.16155	50.551	27.1076	100.537	62.503	27.5902	180.254	36.2616	17.3897	0	8.66146	6.64849	17.8405	65.7682	86.8375	7.33382	0	0	30.2699	31.0265	21.8278	42.095	0	11	19.3307	24.9469	25.032	0	12.8739	0	0	0	0	0	0	0	6.4041	0	0	0	0	8.47338	0	39.2209	6.82527
259016384	P57772	RecName: Full=Selenocysteine-specific elongation factor; AltName: Full=Elongation factor sec; AltName: Full=Eukaryotic elongation factor, selenocysteine-tRNA-specific	110	37.8307	5.21044	29.3892	8.59619	14.8782	46.9821	0	4.48323	15.3321	0	0	0	11.2444	18.8583	12.3591	24.4777	9.30263	0	0	5.11948	0	9.22919	2.96643	0	13.953	2.72446	5.274	10.584	0	0	3.45265	0	0	0	0	3.96658	0	0	0	0	0	0	3.5827	3.91464	11.5133	2.29175
74761587	Q9HA77	RecName: Full=Probable cysteine--tRNA ligase, mitochondrial; AltName: Full=Cysteinyl-tRNA synthetase; Short=CysRS; Flags: Precursor	287	24.9857	68.8258	62.1132	30.2797	31.4446	117.913	70.8834	14.2128	56.707	3.88494	0	15.4801	11.8824	39.8565	13.0603	49.5774	3.27681	30.8584	14.3035	48.6895	0	0	6.26947	0	9.82979	31.6694	11.1465	11.1845	4.92571	0	10.9456	0	3.93578	4.36833	3.55123	29.3415	0	17.1684	3.19569	0	0	9.19325	0	12.4103	32.1925	7.68797
74731379	Q96CT7	RecName: Full=Coiled-coil domain-containing protein 124	67	6.31925	6.96282	14.2812	0	45.4447	62.7833	0	35.9462	10.2443	0	0	19.5757	7.51309	60.4818	82.5789	70.8719	8.28755	0	7.23513	6.84128	35.0613	16.4442	0	0	0	7.28151	0	9.42911	0	0	0	0	0	0	0	0	0	0	0	0	0	0	0	0	22.5851	0.759573
119876	P08637	RecName: Full=Low affinity immunoglobulin gamma Fc region receptor III-A; AltName: Full=CD16a antigen; AltName: Full=Fc-gamma RIII-alpha; Short=Fc-gamma RIII; Short=Fc-gamma RIIIa; Short=FcRIII; Short=FcRIIIa; AltName: Full=FcR-10; AltName: Full=IgG Fc receptor III-2; AltName: CD_antigen=CD16a; Flags: Precursor	82	44.384	12.2261	6.26912	0	4.98728	6.89009	20.5297	0	71.9522	8.6264	53.4186	51.5596	46.173	8.85003	14.5001	19.1453	36.3804	17.1301	12.7042	60.0632	7.69554	0	0	0	5.4567	0	0	0	0	0	8.10149	0	8.73928	29.0992	0	0	35.6411	0	0	0	7.3119	0	0	0	22.8857	4.28862
48474734	Q8IXQ6	RecName: Full=Poly [ADP-ribose] polymerase 9; Short=PARP-9; AltName: Full=ADP-ribosyltransferase diphtheria toxin-like 9; Short=ARTD9; AltName: Full=B aggressive lymphoma protein	144	3.30022	34.5451	11.1875	1.99974	11.8667	20.4928	6.10603	9.38642	5.35008	0	2.648	2.55584	29.4277	5.26442	23.7197	22.7771	21.6408	0	0	17.8642	0	15.029	2.07025	0	1.62295	7.60551	5.52103	0	0	7.59769	0	0	0	0	2.34531	5.5365	0	3.77947	0	0	0	0	0	2.732	11.1437	1.76412
73621060	Q96G21	RecName: Full=U3 small nucleolar ribonucleoprotein protein IMP4; Short=U3 snoRNP protein IMP4; AltName: Full=Brix domain-containing protein 4	69	53.2685	10.6715	10.944	11.7373	21.7658	42.0982	17.9194	36.7286	0	0	0	7.50065	5.75746	7.72477	6.32821	41.7775	6.35094	0	0	20.9705	20.1512	12.6016	6.07557	0	4.76289	16.74	16.2026	0	0	11.1485	0	0	0	0	0	0	0	0	0	0	0	0	0	0	15.1953	2.4968
23396609	Q16270	RecName: Full=Insulin-like growth factor-binding protein 7; Short=IBP-7; Short=IGF-binding protein 7; Short=IGFBP-7; AltName: Full=IGFBP-rP1; AltName: Full=MAC25 protein; AltName: Full=PGI2-stimulating factor; AltName: Full=Prostacyclin-stimulating factor; AltName: Full=Tumor-derived adhesion factor; Short=TAF; Flags: Precursor	74	19.9886	0	0	0	4.49209	12.4119	12.3275	0	8.10101	15.5398	16.0382	61.9202	0	15.9426	32.6509	34.4887	58.9826	23.1438	17.1642	32.4597	13.8629	32.5094	6.26947	0	0	17.2742	0	0	0	0	0	0	0	0	0	0	8.02556	5.72281	0	0	13.1718	0	7.57195	0	18.7284	2.63799
20140757	Q9BWJ5	RecName: Full=Splicing factor 3B subunit 5; Short=SF3b5; AltName: Full=Pre-mRNA-splicing factor SF3b 10 kDa subunit	156	360.491	397.205	111.095	99.2893	29.4598	0	0	0	106.255	0	52.5904	177.661	116.89	104.554	278.368	296.863	128.939	0	56.2826	53.2188	68.1861	85.2806	41.1161	0	32.2326	56.6434	0	0	0	0	71.783	0	0	28.6481	0	0	52.6327	93.8275	41.9156	0	21.5956	0	49.6579	0	114.665	22.2751
73622083	Q8IWA0	RecName: Full=WD repeat-containing protein 75	346	81.4955	82.3123	15.348	4.11512	21.3672	31.628	8.37679	32.1928	24.7715	0	16.3474	47.3354	10.0929	21.6666	39.9363	87.8837	6.67996	15.7266	7.77559	16.5427	7.06506	8.8363	19.171	0	3.33976	5.86907	5.68067	30.4004	0	7.81738	0	0	8.02329	8.90507	2.41312	0	0	5.83313	13.0292	0	0	0	0	2.811	26.7044	5.14968
125987829	Q8WUP2	RecName: Full=Filamin-binding LIM protein 1; Short=FBLP-1; AltName: Full=Migfilin; AltName: Full=Mitogen-inducible 2-interacting protein; Short=MIG2-interacting protein	49	15.112	8.32552	4.26906	22.8924	6.79233	4.69191	0	42.9813	6.12462	0	12.1254	23.4068	0	6.02656	0	29.3339	0	5.83249	8.65112	0	5.24039	9.83127	0	0	0	13.0599	0	0	0	8.69763	0	0	0	0	0	0	0	0	0	6.85567	0	0	0	0	9.61987	1.3006
61213747	Q9P1Y5	RecName: Full=Calmodulin-regulated spectrin-associated protein 3; AltName: Full=Protein Nezha	50	5.64129	4.97265	5.09962	1.36732	10.1423	9.80832	1.39166	0	5.48715	0	0	0	0	1.79977	8.84632	1.94672	0	0	0	3.66438	3.12997	0	0	0	0	0	1.25833	0	0	0	0	0	0	0	0	0	0	0	0	0	0	0	0	0	2.87716	0.0571968
84027766	Q5VTR2	RecName: Full=E3 ubiquitin-protein ligase BRE1A; Short=BRE1-A; Short=hBRE1; AltName: Full=RING finger protein 20	172	28.9065	23.8878	8.16594	8.75783	6.49626	30.5143	0	32.8862	23.4306	2.24729	2.31937	11.1933	8.59189	4.61109	18.8873	17.4566	1.89551	0	1.65481	12.5178	2.00479	5.64164	7.25329	0	8.52924	9.99247	9.67171	6.46982	0	3.3274	0	0	2.2767	5.05382	0	0	2.32124	0	1.84859	0	0	0	0	0	11.4576	2.57928
55584162	P40222	RecName: Full=Alpha-taxilin	154	64.5235	28.4379	26.2477	12.5112	34.8014	16.0264	12.7339	0	12.5521	4.01301	8.28348	35.9784	9.2056	20.5852	26.9818	13.3596	0	3.98447	14.775	22.3532	0	13.4325	9.71423	0	5.07693	20.8176	5.75697	11.5532	0	0	7.53765	0	4.06553	0	0	4.32983	0	0	3.30105	0	0	4.74816	3.91079	12.8194	17.3085	4.25597
81175177	Q15397	RecName: Full=Pumilio domain-containing protein KIAA0020; AltName: Full=HBV X-transactivated gene 5 protein; AltName: Full=HBV XAg-transactivated protein 5; AltName: Full=Minor histocompatibility antigen HA-8; Short=HLA-HA8	122	45.6683	14.3769	4.91468	0	23.4587	21.606	13.4119	0	14.1018	0	3.4898	6.73669	0	3.46899	39.7857	37.5224	5.70408	26.8583	0	2.35433	9.04938	19.8067	0	0	0	2.50583	0	0	0	0	0	0	10.2767	0	0	0	0	0	0	3.94624	0	0	0	0	13.287	0.760401
1345650	Q02388	RecName: Full=Collagen alpha-1(VII) chain; AltName: Full=Long-chain collagen; Short=LC collagen; Flags: Precursor	291	0	0	0	0	0.430289	0	0	15.4294	3.8799	6.69835	11.522	11.121	1.13819	0	3.12756	20.2346	14.4385	25.1249	19.7295	16.0644	27.8859	1.86841	0	0	0.470788	0	0	0	0	0	0.698974	0	0	0	0	0.803018	0	0	0	0.868603	0	0	0	0	8.1224	0.129154
90177782	P51116	RecName: Full=Fragile X mental retardation syndrome-related protein 2	73	8.37559	9.22859	4.73212	2.53756	7.52909	20.8034	7.74822	27.792	3.39448	0	0	0	9.95792	10.0204	2.73627	10.8386	10.9844	6.46514	0	2.26687	2.90441	19.0709	0	0	4.11887	4.82549	0	9.37307	0	0	0	0	0	0	0	3.51276	0	0	0	0	0	0	6.34559	0	7.60845	1.28072
327478539	O14562	RecName: Full=Ubiquitin domain-containing protein UBFD1; AltName: Full=Ubiquitin-binding protein homolog	39	13.6815	0	5.15326	5.52678	28.6971	11.3274	16.8756	0	36.9658	0	14.6368	7.06372	5.42207	14.5496	0	19.6719	11.962	0	0	4.93723	0	5.93376	0	0	4.48544	0	0	0	0	0	0	0	0	0	0	0	0	0	5.83292	0	0	0	0	0	9.2002	0.469016
71153057	Q9NWT1	RecName: Full=p21-activated protein kinase-interacting protein 1; AltName: Full=PAK/PLC-interacting protein 1; Short=hPIP1; AltName: Full=PAK1-interacting protein 1; AltName: Full=WD repeat-containing protein 84	48	14.3795	7.92199	8.12427	4.35657	6.46311	8.929	4.43414	47.7143	0	5.58955	0	5.56808	4.27403	5.73446	9.39545	12.4054	4.7146	22.1992	0	0	9.97279	9.35476	9.02036	0	3.53572	4.14229	0	0	0	16.5521	0	0	0	0	0	0	0	0	0	0	0	0	0	11.9037	8.70596	2.05246
308153407	Q9UKV3	RecName: Full=Apoptotic chromatin condensation inducer in the nucleus; Short=Acinus	400	67.2546	23.1575	32.0609	1.27351	14.1697	66.558	1.29618	29.8882	0	0	3.37269	16.2766	7.49628	23.4681	45.3168	58.0212	8.269	4.86693	6.01579	1.13766	13.1186	17.7747	3.95524	0	7.2349	9.68696	3.516	9.40801	0	0	3.06902	0	3.31063	0	1.49358	0	6.7508	3.61036	1.34405	0	0	0	0	0	20.036	2.42634
74753354	Q9UJA5	RecName: Full=tRNA (adenine(58)-N(1))-methyltransferase non-catalytic subunit TRM6; AltName: Full=tRNA(m1A58)-methyltransferase subunit TRM6; Short=tRNA(m1A58)MTase subunit TRM6	102	31.1894	15.6208	3.20394	0	5.09767	17.6065	10.4921	43.0101	9.19309	0	0	0	30.3396	18.0918	33.3472	48.9225	3.71856	13.1319	0	6.13925	7.86586	29.5136	0	0	0	0	3.16228	8.46153	0	0	4.1404	4.91713	0	0	0	4.75671	0	0	3.6265	0	0	0	0	0	14.8402	1.32112
20139282	Q9UBU9	RecName: Full=Nuclear RNA export factor 1; AltName: Full=Tip-associated protein; AltName: Full=Tip-associating protein; AltName: Full=mRNA export factor TAP	103	18.2125	15.0505	5.14494	8.27678	4.09296	11.3091	11.2322	25.8999	0	0	0	0	16.2399	21.7891	23.7998	25.5322	23.8853	0	2.60652	9.85851	6.31556	2.96209	0	0	4.47819	7.86967	5.07804	3.39692	0	5.24106	0	0	0	0	0	0	0	2.60716	20.3822	4.13112	0	0	3.44958	0	10.5549	2.57427
74762545	Q8NB16	RecName: Full=Mixed lineage kinase domain-like protein	50	5.98384	9.88987	6.7616	3.62585	26.8953	22.2941	3.69041	5.67304	19.4011	0	0	0	3.55715	9.54526	3.90978	15.4869	0	4.61893	6.8511	3.23908	0	3.89285	3.7537	0	2.94268	0	6.67368	0	0	0	0	0	0	0	0	0	0	0	0	0	0	0	4.53353	0	7.05983	0.813799
37999904	Q8WTV0	RecName: Full=Scavenger receptor class B member 1; Short=SRB1; AltName: Full=CD36 and LIMPII analogous 1; Short=CLA-1; AltName: Full=CD36 antigen-like 1; AltName: Full=Collagen type I receptor, thrombospondin receptor-like 1; AltName: Full=SR-BI; AltName: CD_antigen=CD36	43	12.7644	11.2515	5.76941	0	6.88462	6.34089	3.14888	0	12.4157	0	4.09672	3.95415	24.2814	0	3.33607	6.6072	3.34805	0	0	8.29133	0	0	0	0	0	0	2.8472	0	0	0	0	4.4272	0	0	10.8853	0	0	0	0	0	0	0	0	0	5.1132	0.82544
50403732	P28340	RecName: Full=DNA polymerase delta catalytic subunit; AltName: Full=DNA polymerase subunit delta p125	147	2.54597	12.6237	7.19222	3.08541	21.7422	20.552	4.71052	9.65493	4.12734	0	0	0	9.08086	16.245	24.9527	21.9643	11.6864	0	1.45748	4.13443	8.82867	1.65631	1.5971	2.27767	2.50407	0	12.7777	0	0	5.86127	0	4.4152	0	0	0	0	0	1.45784	3.25632	0	0	2.34191	1.9289	0	8.46548	1.74627
124021002	Q5T8P6	RecName: Full=RNA-binding protein 26; AltName: Full=CTCL tumor antigen se70-2; AltName: Full=RNA-binding motif protein 26	93	23.7898	12.3353	9.48773	0	7.54779	19.1171	1.7261	18.574	6.80581	2.17588	0	8.67006	3.32755	0	7.31483	6.03637	3.67055	0	1.60222	4.545	3.88216	3.64157	1.7557	0	2.75273	0	1.56073	0	0	0	2.04347	0	0	0	1.98897	2.34765	0	0	0	2.53939	0	0	0	0	6.55681	0.681302
60393871	Q9BUI4	RecName: Full=DNA-directed RNA polymerase III subunit RPC3; Short=RNA polymerase III subunit C3; AltName: Full=DNA-directed RNA polymerase III subunit C; AltName: Full=RNA polymerase III 62 kDa subunit; Short=RPC62	43	5.27788	11.6308	2.98194	0	2.37223	16.3866	6.51005	15.0112	4.27806	4.10319	0	0	9.41247	25.2574	3.44852	15.9365	0	0	0	2.85694	10.9813	3.43358	0	0	0	0	0	0	0	0	0	0	0	0	0	0	0	0	0	0	0	0	0	4.36915	6.35812	0.198598
74762776	Q9UKL0	RecName: Full=REST corepressor 1; AltName: Full=Protein CoREST	68	32.16	19.3283	9.91094	3.5431	2.62815	21.7853	7.21238	0	14.2188	0	0	4.5284	6.95195	18.6548	7.64112	17.6558	3.83428	0	0	18.9909	0	15.216	0	0	8.62656	3.36883	3.26069	4.36243	0	0	4.26925	0	0	0	0	0	0	0	0	0	0	0	0	4.84051	9.28456	1.30583
134047946	Q9NYH9	RecName: Full=U3 small nucleolar RNA-associated protein 6 homolog; AltName: Full=Hepatocellular carcinoma-associated antigen 66; AltName: Full=Multiple hat domains protein	79	21.2441	18.206	2.66727	2.8606	8.48757	29.3146	8.73459	40.2814	7.65321	11.0106	0	3.65609	8.41919	3.76534	12.3384	10.182	0	3.64408	0	5.1109	3.27415	3.07124	0	0	4.64322	2.71989	5.26517	0	4.65343	16.3026	0	4.09349	0	0	0	0	0	2.70324	0	0	0	0	0	0	9.26915	1.8355
158564077	Q92835	RecName: Full=Phosphatidylinositol 3,4,5-trisphosphate 5-phosphatase 1; AltName: Full=Inositol polyphosphate-5-phosphatase of 145 kDa; Short=SIP-145; AltName: Full=SH2 domain-containing inositol 5'-phosphatase 1; Short=SH2 domain-containing inositol phosphatase 1; Short=SHIP-1; AltName: Full=p150Ship; Short=hp51CN	230	18.9631	26.1179	41.5165	5.74525	5.32704	27.966	14.6189	13.4836	26.8989	3.68563	0	3.67147	4.2273	15.1247	35.6221	37.8316	1.55435	1.8297	1.35697	2.5662	1.64396	1.54208	2.97391	0	8.1598	4.097	3.96548	0	0	0	1.73068	2.05535	0	0	0	0	1.90345	0	1.51587	0	0	0	3.59174	3.92452	13.2406	1.54172
74735318	O00267	RecName: Full=Transcription elongation factor SPT5; Short=hSPT5; AltName: Full=DRB sensitivity-inducing factor 160 kDa subunit; Short=DSIF p160; AltName: Full=DRB sensitivity-inducing factor large subunit; Short=DSIF large subunit; AltName: Full=Tat-cotransactivator 1 protein; Short=Tat-CT1 protein	222	20.7425	37.1393	21.9737	7.85546	11.6538	27.3702	0	9.83258	0	2.01574	0	4.01599	6.1653	16.5439	27.1059	33.5527	11.9014	4.00279	4.4529	14.035	16.184	5.06035	3.25297	0	8.92549	10.4567	10.121	0	0	5.96912	1.89308	0	0	0	3.68517	4.34974	0	0	4.97435	0	0	0	1.96439	0	12.8002	2.52691
166988174	Q7Z2T5	RecName: Full=TRMT1-like protein	30	7.69001	4.23659	6.51715	2.32985	8.641	2.38756	4.74266	7.29059	0	0	0	0	0	9.20017	2.51229	4.97568	0	0	0	2.08132	0	0	0	0	1.89086	0	2.14414	0	0	0	0	0	0	0	0	0	0	0	0	0	0	0	0	0	2.84568	0.183409
145559536	Q32P41	RecName: Full=tRNA (guanine(37)-N1)-methyltransferase; AltName: Full=M1G-methyltransferase; AltName: Full=tRNA [GM37] methyltransferase; AltName: Full=tRNA methyltransferase 5 homolog	55	11.0742	18.3031	6.25681	3.35516	7.46623	10.3148	6.8298	10.499	0	4.30473	0	0	3.29159	4.41632	10.8537	19.1077	3.63089	0	0	5.99452	15.3608	7.20445	3.47346	0	0	6.38026	3.08773	4.13102	0	6.3737	0	0	0	0	0	4.64457	0	0	0	0	0	0	4.19507	4.58375	6.73926	1.67589
134034993	Q14997	RecName: Full=Proteasome activator complex subunit 4; AltName: Full=Proteasome activator PA200	86	3.05848	0.84249	5.18402	0.926629	12.3721	9.49584	0.943127	4.34943	3.71864	0	0	2.36863	5.45443	3.6591	1.99838	7.91574	0	0	0	0	3.18177	0	0.9593	0	1.50407	0.881051	5.11661	0	0	0	0	0	0	0	0	0	0	0	0	0	0	0	1.1586	0	2.97586	0.437256
296453022	P18583	RecName: Full=Protein SON; AltName: Full=Bax antagonist selected in saccharomyces 1; Short=BASS1; AltName: Full=Negative regulatory element-binding protein; Short=NRE-binding protein; AltName: Full=Protein DBP-5; AltName: Full=SON3	265	22.654	14.7207	13.1274	3.51974	6.26597	15.8705	2.14944	11.014	0	0	0.932147	12.5959	1.38122	10.1925	16.6996	14.5326	0	0	0.66506	1.25771	3.22286	6.04627	2.91507	0	1.14262	1.33865	4.53486	4.33366	0	4.01181	0	0	3.65998	3.04666	0	0.974478	1.86579	0.665224	0.74294	1.05407	0	0	0.88017	0	7.12944	1.41664
215274124	P29375	RecName: Full=Lysine-specific demethylase 5A; AltName: Full=Histone demethylase JARID1A; AltName: Full=Jumonji/ARID domain-containing protein 1A; AltName: Full=Retinoblastoma-binding protein 2; Short=RBBP-2	33	0.833842	1.83753	0	0	0	0	0	1.58107	1.35177	1.29651	4.0143	5.16613	1.98274	3.99037	2.1793	1.43873	2.18713	3.86187	0	0	1.15661	1.08493	0	0	0	0.960814	0	0	0	0	0	0	1.31348	0	1.18514	0	0	0	1.06649	0	0	0	0	0	1.54376	0.205724
730038	P41218	RecName: Full=Myeloid cell nuclear differentiation antigen	646	204.281	76.3002	35.2118	20.9801	59.1367	60.1995	68.3315	236.344	370.457	53.8355	161.131	69.7173	123.495	11.0462	63.3443	50.7797	163.47	90.8693	83.2485	71.2199	316.973	81.0899	21.7198	37.1702	27.2433	15.9585	15.4462	15.499	13.6516	79.7104	5.05597	6.00445	10.908	54.4807	4.92111	11.6171	111.214	0	61.998	12.5659	31.9424	12.7395	26.2321	11.465	112.339	26.7065
74733203	Q9BUB7	RecName: Full=Transmembrane protein 70, mitochondrial; Flags: Precursor	147	32.5198	65.6916	48.9956	26.2735	73.0829	26.9244	40.1119	71.9385	0	0	8.69765	92.3445	12.8878	77.8122	70.8273	60.7863	0	83.6738	6.20552	11.7354	0	0	40.7998	19.3952	5.33077	37.4718	18.1345	8.08727	0	0	0	0	0	18.9518	0	18.1853	8.70464	0	0	9.83526	0	0	8.21266	8.97357	36.8413	9.18557
45645212	Q9Y2X7	RecName: Full=ARF GTPase-activating protein GIT1; Short=ARF GAP GIT1; AltName: Full=Cool-associated and tyrosine-phosphorylated protein 1; Short=CAT-1; Short=CAT1; AltName: Full=G protein-coupled receptor kinase-interactor 1; AltName: Full=GRK-interacting protein 1	70	14.8141	10.2018	16.7396	6.73236	9.98767	4.59943	2.28408	0	3.00195	0	0	2.86818	2.2016	5.90777	4.83971	14.3778	2.42855	0	6.36045	6.01421	0	7.22812	4.64649	0	3.64258	6.40122	2.06525	0	0	0	0	0	0	0	0	0	0	0	2.36842	0	0	0	5.6118	0	5.48125	1.12435
143811358	Q9NUT2	RecName: Full=ATP-binding cassette sub-family B member 8, mitochondrial; AltName: Full=Mitochondrial ATP-binding cassette 1; Short=M-ABC1; Flags: Precursor	241	11.5036	33.8005	21.6647	6.97052	25.8524	21.4296	7.09463	18.1769	3.10814	0	9.23016	14.8482	6.83845	58.1092	60.1309	67.816	15.0867	23.6791	2.19515	8.30261	34.5723	12.473	4.81086	0	3.77143	15.4645	14.9681	8.58241	0	0	0	0	12.0804	0	0	22.5151	9.23758	2.19569	9.80882	0	0	0	0	3.17432	21.0401	4.84588
317373547	Q9C0C2	RecName: Full=182 kDa tankyrase-1-binding protein	674	74.9831	53.8824	76.4405	17.779	14.6532	39.4756	2.01062	38.6351	5.2851	1.26727	2.61583	44.184	1.93802	49.4046	22.3665	39.3757	1.0689	3.77476	6.53212	16.7649	5.65259	24.3905	27.6089	37.9155	7.21458	29.1134	3.63598	7.29679	0	1.87635	0	0	0	0	1.15841	0	0	2.80017	0	0	4.29664	0	1.23499	6.74704	24.6582	5.94994
160185645	Q9NWH9	RecName: Full=SAFB-like transcription modulator; AltName: Full=Modulator of estrogen-induced transcription	52	10.9029	6.00662	6.15999	0	2.45023	5.07761	0	10.3366	0	4.23811	4.37406	2.11092	3.24066	2.17399	0	9.406	1.78735	0	0	1.47544	0	7.09297	1.70985	0	1.34043	0	1.51997	2.03355	0	0	0	0	0	2.38272	0	0	0	0	0	0	0	0	0	0	3.49243	0.408479
2498340	Q15800	RecName: Full=Methylsterol monooxygenase 1; AltName: Full=C-4 methylsterol oxidase	123	72.143	52.9935	32.608	23.3144	112.41	11.946	23.7295	91.1946	7.79687	0	30.8722	29.7978	5.71816	30.6882	25.1401	41.4923	0	7.42498	0	5.20684	6.67122	6.25779	18.1023	8.60539	4.73038	11.0838	21.456	7.17642	0	0	0	0	0	0	0	8.06855	0	0	0	0	0	0	0	7.96289	28.0639	3.96299
317373313	Q9UDY2	RecName: Full=Tight junction protein ZO-2; AltName: Full=Tight junction protein 2; AltName: Full=Zona occludens protein 2; AltName: Full=Zonula occludens protein 2	809	65.1308	88.7263	85.6394	24.3968	97.9351	142.654	17.5279	107.778	9.59867	1.84126	3.80065	1.83419	4.22375	60.448	103.682	82.751	3.10609	21.938	6.77914	25.6404	13.1406	20.0302	20.7999	6.35642	12.8118	36.842	31.6972	8.83484	0	5.45246	0	2.05362	3.73072	4.14073	3.3662	3.97325	3.80371	1.35616	3.0292	0	0	2.17857	3.58873	1.96061	44.9365	7.08982
158931161	O00139	RecName: Full=Kinesin-like protein KIF2A; AltName: Full=Kinesin-2; Short=hK2	173	27.9443	10.9965	2.25546	0	41.2687	49.5775	22.1581	34.0624	3.23581	6.2071	3.2031	9.27488	9.49246	0	36.5172	39.6058	7.85321	6.16294	2.28532	15.1264	19.3806	7.79122	0	0	5.88952	4.59993	2.22614	2.97832	0	18.3808	2.9147	0	6.28832	0	0	0	9.61703	2.28588	2.55293	0	2.63063	3.67209	0	0	16.109	2.91074
85541638	Q96GW9	RecName: Full=Methionine--tRNA ligase, mitochondrial; AltName: Full=Methionyl-tRNA synthetase 2; AltName: Full=Mitochondrial methionyl-tRNA synthetase; Short=MtMetRS; Flags: Precursor	74	7.12914	7.85519	16.1115	5.75978	6.40862	14.7562	11.7247	4.50591	7.70484	0	0	3.68076	0	15.163	15.5271	22.5514	0	22.012	5.4416	5.14538	9.8887	0	5.96287	0	0	0	7.95103	0	4.68482	0	0	0	0	0	3.37756	0	0	2.72147	0	0	3.13191	0	7.20166	0	8.2439	1.59233
284018158	Q9NQA3	RecName: Full=WAS protein family homolog 6; AltName: Full=Protein FAM39A	56	18.9153	10.4209	21.3739	7.64106	5.66787	11.7455	3.88855	0	0	0	5.05903	34.1808	0	10.0578	12.3591	16.3185	0	4.86693	3.60947	0	4.37286	16.4075	3.95524	0	0	7.26522	3.516	0	0	0	0	0	0	5.51171	0	0	0	0	0	0	0	0	0	10.439	8.49477	1.39487
20455193	Q9UKX7	RecName: Full=Nuclear pore complex protein Nup50; AltName: Full=50 kDa nucleoporin; AltName: Full=Nuclear pore-associated protein 60 kDa-like; AltName: Full=Nucleoporin Nup50	138	78.2885	39.8131	44.2322	10.9473	37.8948	41.1345	0	34.2564	4.88138	0	0	18.6555	0	14.4097	19.6742	28.5747	0	0	0	9.77951	8.35328	50.9315	3.77776	0	11.8462	10.4088	0	0	0	6.93208	0	0	0	0	0	0	0	0	0	0	0	0	0	9.97063	20.083	1.95161
259515737	P0CB38	RecName: Full=Polyadenylate-binding protein 4-like; Short=PABP-4-like; Short=Poly(A)-binding protein 4-like	46	15.2345	20.9826	0	4.61561	10.2711	9.45991	4.69779	7.22163	6.17428	17.7657	0	0	13.5845	0	19.9082	6.57149	9.98985	5.87978	4.36063	12.3698	10.5658	4.95549	0	0	3.74595	0	4.24771	0	0	17.5363	5.56156	0	0	0	0	0	6.11678	0	0	0	0	0	0	0	8.3913	1.69129
68565390	Q14676	RecName: Full=Mediator of DNA damage checkpoint protein 1; AltName: Full=Nuclear factor with BRCT domains 1	32	0	0	0	0	1.2128	0.837762	0.832065	1.27908	2.18716	0	0	3.13455	1.60404	2.15214	0	1.74589	0	0	2.31704	2.92121	2.80708	1.75542	0	0	0	0	0	0	0	0	0	0	0	0	0	0	0	0.772538	0.862791	0	0	0	1.02216	0	1.12665	0.120795
74761300	Q9BWE0	RecName: Full=Replication initiator 1; AltName: Full=60 kDa origin-specific DNA-binding protein; AltName: Full=60 kDa replication initiation region protein; AltName: Full=ATT-binding protein; AltName: Full=DHFR oribeta-binding protein RIP60; AltName: Full=Zinc finger protein 464	88	32.3095	19.1693	8.42517	9.03585	11.1708	18.5194	0	28.2752	8.05814	3.86438	0	19.2477	0	3.96456	12.9912	10.7207	0	0	0	5.38132	17.2369	19.4025	3.11815	4.44688	2.44445	8.59141	2.77187	0	0	0	0	0	0	4.34521	0	4.16946	0	8.5388	0	0	0	0	3.76595	4.11486	10.3533	2.10487
585126	P37268	RecName: Full=Squalene synthase; Short=SQS; Short=SS; AltName: Full=FPP:FPP farnesyltransferase; AltName: Full=Farnesyl-diphosphate farnesyltransferase	300	98.0015	67.0234	7.63721	20.4769	115.437	8.39369	4.16831	0	115.046	0	97.6139	10.4685	48.2135	80.86	66.2413	107.87	8.8639	10.4341	3.86915	54.8779	70.3118	30.7787	21.1989	0	0	15.5758	37.6895	0	6.66211	0	0	5.86046	5.32321	5.90824	0	22.6771	0	3.8701	34.5779	0	0	0	5.1206	33.5702	46.663	9.00155
311033537	A5PLL7	RecName: Full=Transmembrane protein 189	19	20.8769	5.75078	0	6.3251	4.69174	0	0	9.8963	0	0	8.37551	8.08403	0	0	6.8204	18.0107	0	8.05748	0	0	7.23951	6.79086	6.54811	0	0	0	0	0	0	0	0	0	0	0	0	0	0	0	0	0	0	0	0	0	5.04179	0.297642
116241344	Q99848	RecName: Full=Probable rRNA-processing protein EBP2; AltName: Full=EBNA1-binding protein 2; AltName: Full=Nucleolar protein p40	78	23.026	25.3711	36.4265	0	33.1182	11.4385	5.68034	0	7.46563	0	0	42.7978	10.9505	7.34611	30.09	75.4862	0	21.3286	0	19.9425	19.1634	17.9758	5.77775	0	0	0	0	0	0	0	0	0	7.25418	8.05143	0	0	0	0	0	0	0	0	0	0	17.6185	0.958334
1711552	P52630	RecName: Full=Signal transducer and activator of transcription 2; AltName: Full=p113	139	4.96778	3.64914	7.48464	2.00679	10.42	4.11301	22.4677	0	8.05341	5.14949	10.6293	17.954	13.7814	15.8489	19.4754	27.1431	41.2624	7.66928	9.47964	7.17088	0	8.61825	0	2.96284	1.62867	1.90808	1.84683	2.47085	3.26451	7.62448	2.41807	0	0	0	2.35357	8.33402	0	1.8964	2.11795	0	0	0	2.50915	2.74163	11.2429	2.0035
239938895	O94923	RecName: Full=D-glucuronyl C5-epimerase; AltName: Full=Heparan sulfate C5-epimerase; Short=Hsepi; AltName: Full=Heparin/heparan sulfate:glucuronic acid C5-epimerase; AltName: Full=Heparosan-N-sulfate-glucuronate 5-epimerase	66	22.8394	15.0993	10.3232	8.30361	14.3718	14.1822	14.0858	8.66127	3.70257	0	0	0	0	3.64329	17.9077	9.85191	0	3.52596	0	2.47262	0	0	8.59639	0	0	7.89518	7.64175	0	0	0	0	0	0	0	0	0	0	0	0	0	0	0	0	0	6.77139	1.09697
115311607	P13995	RecName: Full=Bifunctional methylenetetrahydrofolate dehydrogenase/cyclohydrolase, mitochondrial; Includes: RecName: Full=NAD-dependent methylenetetrahydrofolate dehydrogenase; Includes: RecName: Full=Methenyltetrahydrofolate cyclohydrolase; Flags: Precursor	61	12.0788	0	9.09919	4.87936	36.1934	15.0007	0	7.63429	26.1084	6.2603	0	6.23625	4.78691	12.8452	10.5229	31.2615	0	18.6473	0	4.35887	39.0933	15.716	5.0514	0	3.96	4.63936	13.4713	0	0	0	0	0	0	0	0	0	0	0	0	0	5.30635	0	0	0	11.851	1.47402
116242740	Q15269	RecName: Full=Periodic tryptophan protein 2 homolog	387	62.8693	74.3408	27.7233	7.43319	26.19	36.1824	20.8052	43.6127	9.94335	7.15268	7.38212	35.626	3.64618	85.6113	38.0725	58.2066	6.03305	11.8363	0	11.6205	14.8887	15.9611	17.3144	0	3.01632	15.9021	11.9712	25.1682	0	7.06032	6.71745	0	4.83085	0	0	15.4347	2.46269	1.75608	13.7286	0	0	0	0	7.6163	27.5062	6.04451
126302558	Q8TEX9	RecName: Full=Importin-4; Short=Imp4; AltName: Full=Importin-4b; Short=Imp4b; AltName: Full=Ran-binding protein 4; Short=RanBP4	511	11.7324	18.6727	8.83825	7.89906	19.9215	14.5705	38.5906	7.41536	12.6798	6.08077	6.27583	34.3253	24.7981	56.1457	141.392	79.8487	13.6771	40.2501	13.4329	21.1693	86.7937	72.9342	3.27103	0	1.28215	7.51053	8.72333	0	2.56993	0	1.90359	0	2.05345	4.55825	0	0	10.4681	5.97163	11.6712	2.36556	3.43612	0	17.7776	19.4247	33.5202	4.68124
52783206	Q8NC51	RecName: Full=Plasminogen activator inhibitor 1 RNA-binding protein; AltName: Full=PAI1 RNA-binding protein 1; Short=PAI-RBP1; AltName: Full=SERPINE1 mRNA-binding protein 1	455	148.518	167.449	128.794	0	124.193	38.6048	63.9038	19.6471	33.5954	0	22.1705	96.2951	8.21284	203.854	275.324	223.479	4.52971	0	0	22.4354	201.216	22.4698	0	0	3.39706	0	11.5563	10.3073	0	7.95151	0	0	5.44063	0	0	17.383	0	0	0	0	0	0	0	0	82.0314	2.54708
284022109	C4AMC7	RecName: Full=Putative WAS protein family homolog 3; AltName: Full=Protein FAM39DP	50	12.1745	6.70717	17.1961	0	10.944	22.6793	7.50835	0	0	0	4.88421	23.5711	0	4.85509	11.932	15.7545	0	0	3.48474	0	0	19.8006	0	0	0	0	6.789	4.54145	0	0	0	0	0	5.32125	0	0	0	0	0	0	0	0	0	5.03915	7.34053	0.985947
73920185	O14497	RecName: Full=AT-rich interactive domain-containing protein 1A; Short=ARID domain-containing protein 1A; AltName: Full=B120; AltName: Full=BRG1-associated factor 250; Short=BAF250; AltName: Full=BRG1-associated factor 250a; Short=BAF250A; AltName: Full=Osa homolog 1; Short=hOSA1; AltName: Full=SWI-like protein; AltName: Full=SWI/SNF complex protein p270; AltName: Full=SWI/SNF-related, matrix-asso…	114	11.1009	7.47475	2.09062	2.24216	5.54385	2.2977	2.28208	0	0.999774	0.958908	0.989667	4.77612	3.66613	1.96754	1.61182	6.9166	0	4.76043	1.4122	4.00596	0	1.60484	3.09495	0	1.8197	1.42125	1.37563	0	0	0	1.80112	0	0.971456	1.07822	0.876539	0	0	0	0.788784	0	0.812789	0	0	0	3.03191	0.638201
158958335	Q6ZRP7	RecName: Full=Sulfhydryl oxidase 2; AltName: Full=Neuroblastoma-derived sulfhydryl oxidase; AltName: Full=Quiescin Q6-like protein 1; Flags: Precursor	71	8.07561	13.3471	6.84394	2.44667	7.25943	2.50728	0	0	6.5458	0	0	0	4.80063	12.882	34.2974	8.70863	0	3.11679	0	15.2998	19.6027	7.88051	0	0	0	0	2.25165	0	0	0	0	0	0	0	0	0	9.72725	0	0	0	0	0	9.17747	3.34259	6.98247	1.11359
313104242	Q9BY42	RecName: Full=Protein RTF2 homolog; AltName: Full=Replication termination factor 2 domain-containing protein 1	51	23.026	10.1484	5.20378	0	12.4193	51.4731	11.3607	17.4641	7.46563	0	0	7.13297	16.4257	14.6922	12.036	11.9189	24.1585	0	0	0	25.5512	11.9839	0	0	0	5.30646	5.13612	6.87154	0	10.602	0	0	0	0	0	0	0	5.27396	0	0	0	0	0	0	11.93	1.50864
229462757	P36952	RecName: Full=Serpin B5; AltName: Full=Maspin; AltName: Full=Peptidase inhibitor 5; Short=PI-5	1229	22.5471	583.819	454.353	50.0948	621.562	158.674	101.973	320.64	54.8276	5.84295	458.308	23.282	26.8067	359.665	152.231	0	88.7099	92.8221	47.3274	838.065	724.53	298.255	23.5732	13.4474	14.784	8.66014	16.7643	61.6789	0	0	21.9496	0	5.91941	13.1399	0	0	0	0	0	6.81911	0	0	11.3882	18.665	249.288	9.85406
20139238	Q9NY93	RecName: Full=Probable ATP-dependent RNA helicase DDX56; AltName: Full=ATP-dependent 61 kDa nucleolar RNA helicase; AltName: Full=DEAD box protein 21; AltName: Full=DEAD box protein 56	96	12.8811	19.8701	5.82215	0	34.7377	44.7919	22.2437	14.6545	8.35277	0	0	0	6.12585	8.21904	13.4662	40.0056	13.5146	3.97718	8.84882	5.57808	7.14686	3.35198	0	0	0	0	0	0	0	0	0	0	0	0	3.66159	0	0	0	0	0	0	0	0	4.26532	12.4358	0.360314
71151919	Q9BYG3	RecName: Full=MKI67 FHA domain-interacting nucleolar phosphoprotein; AltName: Full=Nucleolar phosphoprotein Nopp34; AltName: Full=Nucleolar protein interacting with the FHA domain of pKI-67; Short=hNIFK	144	38.4763	21.1974	21.7387	17.4858	56.2048	83.6218	29.6618	45.5973	7.79687	0	7.71805	22.3483	5.71816	23.0161	81.7052	136.925	25.2303	22.2749	0	36.4479	33.3561	12.5156	12.0682	0	9.46076	11.0838	16.092	7.17642	0	0	0	0	0	0	0	8.06855	0	0	0	0	6.33864	0	0	0	33.138	3.19493
2833239	Q12929	RecName: Full=Epidermal growth factor receptor kinase substrate 8	161	15.4291	28.3341	3.87435	4.15517	36.986	34.0649	25.3749	0	2.77918	0	0	10.6214	0	2.73468	8.96111	23.6638	13.4899	7.93985	0	12.9918	14.2676	17.8446	0	9.20212	3.37227	9.87698	5.73596	17.9061	3.37968	0	0	0	0	0	0	5.75203	0	0	0	0	2.2594	0	0	2.83835	11.9778	2.74195
51316541	Q9UKD2	RecName: Full=mRNA turnover protein 4 homolog	313	159.198	214.391	226.528	42.873	174.91	95.1929	65.4546	11.1799	28.6755	18.3356	0	54.7955	35.0506	75.2438	123.281	147.515	0	9.10259	13.5015	108.516	40.8926	76.7168	81.3719	0	63.7908	88.3226	19.7279	35.1915	0	13.5741	0	10.2252	0	0	0	0	0	20.2573	7.5413	0	15.5416	0	17.8685	9.76204	78.2433	17.417
74734245	Q9HAV4	RecName: Full=Exportin-5; Short=Exp5; AltName: Full=Ran-binding protein 21	243	21.0677	6.44813	1.32256	1.41842	21.0427	30.5247	12.9931	0	13.2819	0	1.87823	3.62573	19.4816	22.4044	64.2387	39.3798	12.2799	12.6484	1.34006	1.26711	35.7165	10.6601	0	0	0	2.6973	2.61072	0	0	0	0	0	0	0	0	0	1.87974	0	0	0	0	0	0	0	15.1373	0.326716
9296956	Q99808	RecName: Full=Equilibrative nucleoside transporter 1; AltName: Full=Equilibrative nitrobenzylmercaptopurine riboside-sensitive nucleoside transporter; Short=Equilibrative NBMPR-sensitive nucleoside transporter; AltName: Full=Nucleoside transporter, es-type; AltName: Full=Solute carrier family 29 member 1	299	154.517	115.772	0	3.74512	11.112	15.3516	3.81181	35.1579	10.0197	0	79.347	90.9453	18.3708	83.8036	153.459	45.3231	4.0529	76.334	7.07647	30.1106	30.0059	24.1254	15.5087	16.588	0	0	0	4.61116	0	21.3435	0	0	29.2076	48.6264	0	10.3688	74.4476	0	0	0	0	5.6853	0	0	45.111	10.2903
145559523	Q14690	RecName: Full=Protein RRP5 homolog; AltName: Full=NF-kappa-B-binding protein; Short=NFBP; AltName: Full=Programmed cell death protein 11	718	35.3993	55.6021	18.7236	5.47657	31.1445	47.7041	22.2963	41.4153	15.8729	0	0	34.9977	10.7456	52.8637	52.1646	122.157	7.90218	4.65103	4.31169	8.15395	10.4472	17.6395	1.88989	0	1.48156	1.73573	11.7601	8.99066	0	1.73395	0	0	0	0	0	1.26354	0	0	0.96332	0	0	0	0	0	27.2577	1.3554
317373419	P50281	RecName: Full=Matrix metalloproteinase-14; Short=MMP-14; AltName: Full=MMP-X1; AltName: Full=Membrane-type matrix metalloproteinase 1; Short=MT-MMP 1; Short=MTMMP1; AltName: Full=Membrane-type-1 matrix metalloproteinase; Short=MT1-MMP; Short=MT1MMP; Flags: Precursor	104	21.7917	0	5.47202	5.86865	10.8829	12.0281	14.9328	9.18214	23.5514	15.0591	34.9699	11.251	0	0	6.32821	8.3555	15.8773	33.642	13.8611	23.5918	0	6.3008	6.07557	0	2.38144	5.57999	2.70043	0	0	11.1485	3.5357	8.39798	0	0	0	0	3.88867	0	0	4.39376	12.7644	0	0	0	12.4067	2.76666
74710467	Q6Y7W6	RecName: Full=PERQ amino acid-rich with GYF domain-containing protein 2; AltName: Full=GRB10-interacting GYF protein 2; AltName: Full=Trinucleotide repeat-containing gene 15 protein	188	36.8842	23.9062	12.2583	1.31469	18.5286	30.9869	0	20.5697	3.5173	1.68676	0	8.40142	3.86933	3.46098	7.08818	14.0384	0	6.69906	0	9.39556	15.0475	5.64598	4.08312	0	1.06698	5.00008	0	3.2374	0	0	0	0	0	0	1.54187	0	0	0	1.38751	0	0	0	0	0	10.15	0.74168
73920973	Q9Y5J1	RecName: Full=U3 small nucleolar RNA-associated protein 18 homolog; AltName: Full=WD repeat-containing protein 50	88	32.9488	36.3044	8.59186	6.14308	6.83509	34.624	12.5049	14.4173	8.21757	0	0	11.7771	6.02669	12.129	19.8724	24.0521	3.32396	0	0	8.23168	0	0	3.17984	0	2.49281	2.92046	0	3.78182	0	5.83492	0	0	0	0	0	0	0	0	0	0	0	0	0	0	11.1818	0.82772
21431847	Q15050	RecName: Full=Ribosome biogenesis regulatory protein homolog	90	27.0256	34.032	8.72525	0	17.353	14.3843	0	0	0	0	0	29.8998	4.59019	49.2692	35.3166	39.969	15.19	23.8413	4.42037	0	37.4868	55.2572	4.84381	0	7.59453	4.4487	0	0	0	0	0	0	0	0	0	0	0	0	4.938	0	0	0	0	6.39213	18.0346	1.2826
25009267	Q9H078	RecName: Full=Caseinolytic peptidase B protein homolog; AltName: Full=Suppressor of potassium transport defect 3	124	19.932	6.58859	13.5136	9.6621	17.9175	37.1305	4.91707	18.8968	6.46247	12.3966	0	0	4.73952	22.2565	31.2562	22.3542	10.4561	3.07711	2.28209	10.7893	0	0	0	0	5.88119	4.59343	2.22299	5.94821	0	0	2.91058	3.4566	0	0	2.83294	0	0	6.84795	2.54932	0	7.88072	0	0	0	11.574	2.05109
296439410	P40199	RecName: Full=Carcinoembryonic antigen-related cell adhesion molecule 6; AltName: Full=Non-specific crossreacting antigen; AltName: Full=Normal cross-reacting antigen; AltName: CD_antigen=CD66c; Flags: Precursor	344	208.921	54.1643	13.8868	9.92893	44.1896	30.5247	35.37	15.5349	19.9228	140.129	59.1642	50.7602	165.594	6.53462	192.716	24.7386	80.5867	309.885	103.185	0	170.465	15.9901	0	7.32959	0	4.72028	0	0	0	0	0	0	12.9057	7.16202	5.82236	0	0	0	10.4789	14.8672	0	0	0	0	79.6451	2.87664
34921901	Q8WXD5	RecName: Full=Gem-associated protein 6; Short=Gemin-6; AltName: Full=SIP2	18	8.43828	27.893	9.53508	10.2262	15.1709	10.4795	0	0	0	0	0	13.07	10.0325	13.4605	11.027	14.5596	11.0666	13.0271	0	0	0	0	0	0	0	9.72321	0	0	0	0	0	0	0	0	0	0	0	0	0	0	0	0	0	0	7.63574	0.441964
1706185	P30825	RecName: Full=High affinity cationic amino acid transporter 1; Short=CAT-1; Short=CAT1; AltName: Full=Ecotropic retroviral leukemia receptor homolog; AltName: Full=Ecotropic retrovirus receptor homolog; Short=ERR; AltName: Full=Solute carrier family 7 member 1; AltName: Full=System Y+ basic amino acid transporter	96	29.1248	19.7483	15.1894	2.71507	6.04183	27.8233	11.0536	25.4881	18.1596	0	10.7856	3.47009	2.66362	7.14756	23.4214	15.4623	0	0	0	9.70178	6.21516	0	2.8108	0	0	0	2.49865	13.3716	0	0	0	0	3.52906	7.83382	3.18425	0	0	0	0	0	0	0	3.39474	0	10.646	1.66468
37077418	Q8TDB6	RecName: Full=E3 ubiquitin-protein ligase DTX3L; AltName: Full=B-lymphoma- and BAL-associated protein; AltName: Full=Protein deltex-3-like; AltName: Full=Rhysin-2; Short=Rhysin2	145	7.61726	25.1791	12.911	0	25.6778	33.1097	7.04669	10.8324	0	0	0	2.94958	9.05632	18.2263	44.7935	13.143	24.9746	0	0	12.3698	21.1315	24.7775	0	0	1.87297	2.19429	4.24771	0	0	0	0	0	0	0	8.11983	6.38942	3.05839	0	2.43564	0	2.50976	0	5.77106	9.45862	13.3544	2.09353
21264056	Q9NQ55	RecName: Full=Suppressor of SWI4 1 homolog; Short=Ssf-1; AltName: Full=Brix domain-containing protein 3; AltName: Full=Peter Pan homolog	83	41.7097	29.5442	6.73301	0	21.4253	25.8998	18.374	11.2981	4.82978	0	4.78095	13.8437	0	33.2671	11.6798	35.9834	0	0	0	3.22538	8.26498	11.6292	0	0	0	3.43293	0	0	0	0	0	0	0	0	0	0	0	0	0	0	0	0	0	0	12.8404	0.156042
296452987	Q13123	RecName: Full=Protein Red; AltName: Full=Cytokine IK; AltName: Full=IK factor; AltName: Full=Protein RER	163	50.5994	36.2392	22.8705	12.2641	20.4685	43.9878	3.12062	43.1742	20.507	0	0	3.91865	18.0476	4.03574	36.3673	17.461	19.908	7.81156	0	0	21.0557	36.2098	3.17413	0	9.95333	11.6609	8.46492	18.8751	0	0	7.38879	0	3.98524	0	3.59585	0	0	2.89737	16.1793	0	0	0	3.83356	0	19.0021	4.09129
68067672	P52701	RecName: Full=DNA mismatch repair protein Msh6; Short=hMSH6; AltName: Full=G/T mismatch-binding protein; Short=GTBP; Short=GTMBP; AltName: Full=MutS-alpha 160 kDa subunit; Short=p160	218	11.3979	25.1174	5.85426	10.0457	24.2177	20.5892	0	13.753	3.35954	0	1.66279	0	4.9277	11.5701	21.6648	39.3323	8.15348	3.19929	0	2.24354	14.3726	16.1782	1.29999	0	2.03824	7.16372	3.46688	3.09219	0	2.38545	0	0	0	0	0	0	0	0	2.65055	0	0	0	0	0	10.8018	1.00441
135850	P01033	RecName: Full=Metalloproteinase inhibitor 1; AltName: Full=Erythroid-potentiating activity; Short=EPA; AltName: Full=Fibroblast collagenase inhibitor; Short=Collagenase inhibitor; AltName: Full=Tissue inhibitor of metalloproteinases 1; Short=TIMP-1; Flags: Precursor	109	34.0385	0	53.8478	8.25013	30.5983	8.45451	16.794	0	11.0362	42.3402	54.6229	31.6332	8.09381	32.5784	17.7924	52.8576	35.7125	105.098	31.1775	66.3306	75.5427	53.1459	8.54102	12.1806	6.69566	0	15.1851	0	0	0	0	11.8059	0	11.9021	19.3516	0	10.9334	0	0	0	35.8884	0	41.2617	11.2711	34.9975	8.40984
71153001	Q9BTE3	RecName: Full=Mini-chromosome maintenance complex-binding protein; Short=MCM-BP; Short=MCM-binding protein	59	8.78002	16.9299	0	2.66009	1.97316	8.17796	5.4149	4.162	10.6752	0	0	10.1995	2.60969	10.5042	11.4736	9.46826	2.8787	6.77732	0	4.75266	9.13396	8.56791	0	0	2.15888	5.05849	2.44806	3.27522	0	0	3.20526	0	3.4576	3.8376	0	3.68237	0	0	0	0	0	0	0	3.63415	6.14268	1.39807
52782787	Q8WXX5	RecName: Full=DnaJ homolog subfamily C member 9; AltName: Full=DnaJ protein SB73	122	5.41997	0	30.6223	32.8419	53.5941	26.9244	13.3706	0	35.1459	16.8547	0	8.39495	83.771	25.9374	92.0754	74.8139	49.7572	16.7348	18.6166	35.2063	0	21.1561	0	0	0	31.2265	12.0896	0	0	0	7.91453	0	0	0	7.70343	9.09263	17.4093	12.4141	27.7288	9.83526	7.14316	0	0	8.97357	29.1471	6.88777
74725117	Q9H788	RecName: Full=SH2 domain-containing protein 4A; AltName: Full=Protein SH(2)A; AltName: Full=Protein phosphatase 1 regulatory subunit 38	65	18.6237	13.6803	17.537	7.52324	11.161	11.5644	11.4858	29.4273	20.1276	0	0	0	7.3807	14.854	8.11237	10.7112	0	0	0	16.8018	4.30543	8.07724	3.89425	0	6.10573	10.7298	0	4.63148	6.11916	0	0	0	0	0	0	0	0	3.5547	0	0	0	0	0	5.13905	9.60787	1.8261
68571766	P33991	RecName: Full=DNA replication licensing factor MCM4; AltName: Full=CDC21 homolog; AltName: Full=P1-CDC21	596	44.0883	88.1608	14.7611	27.7044	108.622	146.009	24.1694	83.5968	10.5886	0	0	5.05837	46.5934	67.7238	19.2046	116.924	4.28302	0	1.86956	40.6592	70.214	84.9841	8.19463	0	14.4542	18.8155	32.7807	2.43649	3.21912	26.3146	2.38445	0	0	0	0	5.47876	0	9.35013	2.08849	0	0	0	14.8456	8.11052	45.6916	6.74878
12643886	Q9UHI6	RecName: Full=Probable ATP-dependent RNA helicase DDX20; AltName: Full=Component of gems 3; AltName: Full=DEAD box protein 20; AltName: Full=DEAD box protein DP 103; AltName: Full=Gemin-3	41	10.2611	5.65307	7.72989	0	6.14937	0	4.21889	3.24272	5.54486	0	2.7444	7.94668	0	5.45609	6.70452	1.4754	2.24287	0	0	0	2.37217	2.22516	2.14562	3.05993	0	0	1.90735	0	0	0	0	0	0	0	0	0	5.49322	0	2.18734	0	0	0	0	0	3.36215	0.67243
731046	P40818	RecName: Full=Ubiquitin carboxyl-terminal hydrolase 8; AltName: Full=Deubiquitinating enzyme 8; AltName: Full=Ubiquitin isopeptidase Y; Short=hUBPy; AltName: Full=Ubiquitin thioesterase 8; AltName: Full=Ubiquitin-specific-processing protease 8	100	18.9069	12.4995	8.54575	3.05506	4.53227	23.4806	4.66418	19.1199	2.04337	3.91969	0	0	1.49859	8.04261	0	4.34964	0	0	4.32943	6.82292	5.24508	4.92003	6.32555	0	0	2.90479	0	5.64228	0	2.9018	0	2.18588	0	0	0	0	0	0	0	0	0	0	1.90992	0	6.1807	0.994101
52000729	Q8WWM7	RecName: Full=Ataxin-2-like protein; AltName: Full=Ataxin-2 domain protein; AltName: Full=Ataxin-2-related protein	159	40.6372	20.2213	1.48126	0	15.3191	13.0239	4.85074	7.45675	8.50041	16.3059	6.31085	6.09122	0	4.18215	17.1303	26.0109	0	10.1187	1.50087	5.67667	18.1829	8.52806	0	0	2.57861	1.51049	0	1.95599	0	0	0	0	2.06491	2.29185	0	0	0	0	1.67663	2.37876	0	0	0	0	10.5241	0.657147
74739787	Q13395	RecName: Full=Probable methyltransferase TARBP1; AltName: Full=TAR RNA-binding protein 1; AltName: Full=TAR RNA-binding protein of 185 kDa; Short=TRP-185	49	1.73867	1.91574	1.96466	2.10706	5.47032	0	1.07229	0	2.81861	0	0	1.34651	1.03357	4.16022	2.27207	4.49991	1.14011	1.34208	3.98133	2.82345	0	0	0	0	0	4.00685	2.90867	0	0	0	0	0	0	0	0	0	0	0.995579	0	0	1.14573	0	0	0	1.80394	0.411674
30173386	Q9NTJ3	RecName: Full=Structural maintenance of chromosomes protein 4; Short=SMC protein 4; Short=SMC-4; AltName: Full=Chromosome-associated polypeptide C; Short=hCAP-C; AltName: Full=XCAP-C homolog	453	47.0461	55.4539	0	10.6073	27.5385	63.8618	10.7962	20.7454	26.605	5.10351	0	20.3356	57.2348	6.98108	52.9005	43.4188	7.17439	3.37813	5.01067	20.1361	19.7288	22.7768	0	0	1.07609	12.607	14.6427	4.89757	0	17.6316	3.19531	0	0	0	0	3.67094	0	1.25298	5.59743	0	0	0	3.31567	1.81143	23.947	3.16812
215273892	Q14247	RecName: Full=Src substrate cortactin; AltName: Full=Amplaxin; AltName: Full=Oncogene EMS1	792	115.298	115.747	167.921	27.9454	140.496	95.4591	25.2827	412.946	24.9216	19.9191	24.6697	67.4649	18.2773	192.094	194.195	139.256	67.2045	217.552	29.3352	58.2503	85.2946	73.3413	9.64358	36.6746	17.64	32.4755	8.57265	19.1154	5.05109	5.89857	11.2242	4.4433	8.07192	0	0	30.0884	45.2641	11.737	9.83112	27.8964	16.8838	0	31.0588	25.4523	105.131	16.2283
17380153	Q9UNF1	RecName: Full=Melanoma-associated antigen D2; AltName: Full=11B6; AltName: Full=Breast cancer-associated gene 1 protein; Short=BCG-1; AltName: Full=Hepatocellular carcinoma-associated protein JCL-1; AltName: Full=MAGE-D2 antigen	216	62.7858	23.06	31.5318	0	18.8134	112.629	0	26.4555	18.8489	0	3.73167	68.4341	16.5883	11.1283	39.5043	60.1844	15.2485	17.9498	2.66243	0	3.22552	12.1025	11.6699	8.32139	0	2.6795	0	48.577	0	0	0	0	0	0	0	0	0	0	0	0	0	0	0	0	24.7675	3.23854
146345397	Q99715	RecName: Full=Collagen alpha-1(XII) chain; Flags: Precursor	13415	80.5122	45.1163	9.8775	20.6294	119.109	119.415	280.334	181.448	677.216	321.19	607.614	470.315	136.2	109.35	434.074	394.922	591.303	1186.13	213.86	336.201	493.293	335.22	29.4376	101.25	17.6474	27.0364	27.1948	115.329	66.21	28.5974	75.9154	18.3505	15.9436	48.2612	39.8878	13.1209	101.227	72.7094	23.5373	114.375	135.82	162.507	52.9814	39.6091	325.606	60.3159
205371761	P23588	RecName: Full=Eukaryotic translation initiation factor 4B; Short=eIF-4B	167	32.2892	27.9539	18.2431	8.38515	6.21982	20.0501	0	4.37316	11.2168	0	11.1034	25.0062	5.48419	29.4325	69.3203	63.6714	6.0495	21.3635	5.28129	4.9938	28.7921	18.0052	11.5744	4.12665	0	7.97271	0	0	0	0	0	0	0	0	3.27805	0	11.1123	2.6413	2.94987	4.18522	3.03965	0	0	0	18.9652	2.31273
12231019	P26358	RecName: Full=DNA (cytosine-5)-methyltransferase 1; Short=Dnmt1; AltName: Full=CXXC-type zinc finger protein 9; AltName: Full=DNA methyltransferase HsaI; Short=DNA MTase HsaI; Short=M.HsaI; AltName: Full=MCMT	350	7.84823	12.4909	1.97074	1.05679	23.5168	48.7338	2.15122	31.4159	9.89566	0	11.195	36.4682	4.14708	5.56413	39.8842	23.3215	2.28728	24.2323	0.998413	2.83219	22.9819	21.5576	2.18811	0	3.4307	3.01444	2.91767	9.10819	0	20.0756	0	0	4.12087	7.62295	0	2.92585	4.2015	0.998659	0	4.74721	0	0	5.28538	1.44377	15.2068	3.2764
50401012	Q86YP4	RecName: Full=Transcriptional repressor p66-alpha; Short=Hp66alpha; AltName: Full=GATA zinc finger domain-containing protein 2A	141	13.3573	26.9823	17.609	13.4895	22.0134	52.5302	10.9838	0	10.8269	24.2302	3.57249	3.44816	7.94038	10.6536	11.6367	21.1263	2.91962	3.43684	15.2932	12.0506	9.26383	11.5863	8.3791	0	10.9479	10.2608	9.93145	3.32179	4.38878	0	0	0	0	0	0	3.73473	0	5.099	2.84735	0	8.802	0	0	0	13.8614	3.07786
380865458	Q63HN8	RecName: Full=E3 ubiquitin-protein ligase RNF213; AltName: Full=ALK lymphoma oligomerization partner on chromosome 17; AltName: Full=Mysterin; AltName: Full=RING finger protein 213	2525	32.4761	28.9251	29.6637	6.55954	71.2817	43.0211	14.0203	5.64471	9.65213	2.104	9.12026	42.7567	16.0881	30.2196	73.5613	97.3607	34.0733	13.7876	4.64788	10.2547	92.3465	25.0011	4.07449	0	11.7119	7.79612	37.1257	12.9222	0	4.98439	0.395195	0	1.70523	2.36579	0	7.26433	6.95435	0.309935	2.76915	3.43771	0.713356	0	4.10081	5.3769	31.4803	5.18216
374253660	P0DJD0	RecName: Full=RANBP2-like and GRIP domain-containing protein 1; AltName: Full=Ran-binding protein 2-like 6; Short=RanBP2-like 6; Short=RanBP2L6	259	23.3791	17.7656	30.0617	5.86193	13.7692	22.0262	2.98315	3.05721	3.92074	0	2.5874	4.99471	2.87543	3.85797	8.42796	21.5603	0	3.73373	0.923018	8.72771	15.6552	6.29359	5.05718	0	7.13616	4.64467	9.89026	2.40583	0	0	0	0	0	2.81892	0	0	0	0.923245	1.0311	0	0	0	0	1.33474	9.20281	1.60191
73921238	Q9H8H0	RecName: Full=Nucleolar protein 11	130	11.7596	34.5527	8.85874	4.75042	12.3329	21.9065	4.835	11.1488	3.17731	3.04744	9.43556	15.1786	18.6417	12.5057	38.4181	35.508	7.71122	6.05151	2.244	12.7311	5.43718	0	2.45896	0	1.92768	0	0	2.92447	0	0	2.862	0	0	0	0	0	0	0	7.52033	0	0	0	0	6.48992	12.7378	1.09924
25014074	P20839	RecName: Full=Inosine-5'-monophosphate dehydrogenase 1; Short=IMP dehydrogenase 1; Short=IMPD 1; Short=IMPDH 1; AltName: Full=IMPDH-I	107	21.933	21.1459	0	6.64504	29.5744	17.0242	30.4351	15.5953	4.44452	4.26285	13.1988	4.24648	22.817	4.37336	17.9135	35.4784	0	8.46505	3.13898	17.8086	26.62	0	3.43967	0	2.6965	0	0	0	0	0	8.00692	0	8.63727	0	0	4.59939	4.40313	3.13975	3.50656	0	0	0	0	4.53916	13.8691	1.95311
62906878	O00469	RecName: Full=Procollagen-lysine,2-oxoglutarate 5-dioxygenase 2; AltName: Full=Lysyl hydroxylase 2; Short=LH2; Flags: Precursor	294	26.7689	4.21359	4.32119	20.8548	42.9705	11.873	18.8677	10.8765	30.9971	38.6491	15.3419	11.8463	15.9131	15.2504	32.4825	41.239	57.6755	115.122	13.1352	18.6302	76.9136	32.3418	2.3989	10.2634	0	22.0322	2.1325	0	3.76947	0	2.7921	0	0	0	2.71763	3.20771	0	0	7.33665	0	0	0	2.89728	6.33142	29.8311	2.99451
14916956	O76031	RecName: Full=ATP-dependent Clp protease ATP-binding subunit clpX-like, mitochondrial; Flags: Precursor	149	35.6194	17.1706	25.1557	10.7916	36.0219	41.4712	8.23784	25.327	14.4359	3.46146	0	3.44816	2.64679	10.6536	14.5459	46.0938	0	3.43684	0	19.2809	12.3518	5.79315	2.79303	0	2.18958	10.2608	7.44859	3.32179	0	0	0	0	0	0	0	0	0	5.099	2.84735	0	2.934	0	6.74658	0	15.2702	1.98367
121944459	Q8IYS1	RecName: Full=Peptidase M20 domain-containing protein 2; AltName: Full=Aminoacylase-1-like protein 2	140	19.3926	21.3676	10.9566	23.5015	34.8652	60.2093	7.97332	6.12845	10.4793	0	0	10.0123	3.84271	36.0903	46.4601	33.4603	16.9553	44.9075	18.5027	20.9946	40.3486	8.4107	0	0	3.1789	22.3455	3.60471	0	0	7.44086	4.71967	0	0	0	4.59379	10.8444	0	0	8.26776	0	0	0	9.79491	10.7024	21.5845	3.88605
73621291	Q8N3U4	RecName: Full=Cohesin subunit SA-2; AltName: Full=SCC3 homolog 2; AltName: Full=Stromal antigen 2	227	28.6189	23.9655	11.6419	6.93654	24.6974	35.5419	5.64804	8.68238	3.71159	1.77994	0	8.86551	10.8882	5.47825	17.9513	29.6277	9.00791	0	2.62134	4.95728	1.58787	10.4263	1.43622	0	1.12591	13.1907	12.7673	13.6649	0	2.63543	0	0	0	0	0	0	0	0	0	0	0	0	0	0	11.4834	2.0373
88911273	Q12873	RecName: Full=Chromodomain-helicase-DNA-binding protein 3; Short=CHD-3; AltName: Full=ATP-dependent helicase CHD3; AltName: Full=Mi-2 autoantigen 240 kDa protein; AltName: Full=Mi2-alpha; AltName: Full=Zinc finger helicase; Short=hZFH	347	14.7965	14.7507	7.16561	2.56167	8.234	24.5012	1.73818	14.696	2.28448	0	2.26139	8.73075	6.70168	26.9749	31.3057	31.001	6.46843	7.61432	0.806717	5.33962	13.6827	17.4186	3.53598	0	1.386	5.68322	3.14331	4.20538	0	6.48843	1.02889	0	1.10989	1.23187	2.00289	10.6384	4.52642	1.61383	1.80237	0	0.928611	0	5.33823	4.66625	11.3197	2.69682
132608	P23921	RecName: Full=Ribonucleoside-diphosphate reductase large subunit; AltName: Full=Ribonucleoside-diphosphate reductase subunit M1; AltName: Full=Ribonucleotide reductase large subunit	236	42.7028	29.4074	8.04221	4.31257	57.5804	11.0485	30.7255	37.1111	5.7689	0	2.85529	0	31.7314	17.0296	51.153	42.9802	14.0009	2.74687	4.07433	25.0415	2.46801	9.26027	6.69693	0	3.5	8.20089	15.8753	0	0	0	0	0	0	0	2.5289	0	0	2.03767	6.82716	0	0	0	0	5.89174	19.5473	2.34357
12643306	Q9UG63	RecName: Full=ATP-binding cassette sub-family F member 2; AltName: Full=Iron-inhibited ABC transporter 2	160	42.977	14.9539	7.66785	8.22364	48.8001	50.5642	8.37006	51.4671	22.0014	0	0	3.50351	18.8249	0	11.8235	13.6598	14.8324	0	7.76935	12.244	21.9626	38.2599	2.83787	0	4.44944	5.21277	7.56815	10.1253	0	0	0	0	0	0	0	0	0	0	5.7861	0	2.9811	0	0	0	18.0866	1.77094
27923731	Q8N6T3	RecName: Full=ADP-ribosylation factor GTPase-activating protein 1; Short=ARF GAP 1; AltName: Full=ADP-ribosylation factor 1 GTPase-activating protein; Short=ARF1 GAP; AltName: Full=ARF1-directed GTPase-activating protein	79	20.8255	11.4732	27.4544	8.41269	40.5616	21.5528	0	6.58129	5.62681	5.39681	0	43.0086	0	22.1469	31.7502	20.9608	9.10405	10.7168	3.97398	7.51529	4.81445	0	4.35466	0	10.2414	0	0	0	0	0	0	0	0	0	0	0	5.5744	0	0	0	4.57444	0	0	0	13.7216	1.12477
229462872	Q9BVP2	RecName: Full=Guanine nucleotide-binding protein-like 3; AltName: Full=E2-induced gene 3 protein; AltName: Full=Novel nucleolar protein 47; Short=NNP47; AltName: Full=Nucleolar GTP-binding protein 3; AltName: Full=Nucleostemin	158	41.0694	14.1413	20.3033	0	41.5334	63.7553	28.4948	24.3352	33.2894	0	0	19.8788	12.2071	57.3237	40.2516	53.1465	20.1981	0	0	2.77888	0	3.33977	0	0	0	5.9154	2.86275	0	0	0	0	0	0	0	0	0	0	0	0	0	0	0	0	0	21.6385	0.399007
218512116	P98175	RecName: Full=RNA-binding protein 10; AltName: Full=G patch domain-containing protein 9; AltName: Full=RNA-binding motif protein 10; AltName: Full=RNA-binding protein S1-1; Short=S1-1	144	10.6068	6.67832	3.42442	5.50896	12.2591	35.7544	5.60704	2.87312	7.3693	4.71206	0	11.7349	12.6107	7.25132	23.7614	20.9157	7.94892	4.67853	5.20463	9.84261	4.20359	23.6585	3.80213	0	1.49032	6.98398	5.06985	6.78287	0	3.4884	0	0	2.38686	2.64918	0	0	0	1.7353	1.93803	2.74964	0	0	0	0	10.3002	1.77621
73620663	Q8IVT2	RecName: Full=Mitotic interactor and substrate of PLK1; AltName: Full=Mitotic spindle positioning protein	475	51.8849	109.764	39.8676	37.727	61.5661	177.844	12.7996	66.8984	13.4579	6.45392	3.33047	48.2184	2.46748	69.5229	59.666	60.8758	8.16549	51.2641	9.50477	49.4305	80.6048	59.4075	5.20763	0	14.2887	52.6113	4.62932	3.09675	0	0	0	0	0	3.62848	0	27.8537	0	2.37678	0	0	0	0	0	24.0529	49.1237	6.26116
47605556	Q9NYF8	RecName: Full=Bcl-2-associated transcription factor 1; Short=Btf	508	98.0308	45.5687	51.9247	11.1377	38.5539	112.234	9.44665	75.5131	2.48313	0	2.45803	54.5672	18.2111	26.8772	68.0558	92.5008	22.0971	4.72939	3.50747	13.2661	25.4957	47.8313	15.3738	0	16.5718	17.6497	15.3749	13.7132	0	0	0	0	4.8256	2.67797	0	0	7.38002	1.75417	3.9182	0	0	0	2.32097	0	37.4768	4.61638
729274	Q08752	RecName: Full=Peptidyl-prolyl cis-trans isomerase D; Short=PPIase D; AltName: Full=40 kDa peptidyl-prolyl cis-trans isomerase; AltName: Full=Cyclophilin-40; Short=CYP-40; AltName: Full=Cyclophilin-related protein; AltName: Full=Rotamase D	103	34.2777	33.5721	25.822	0	47.9318	28.3797	18.7912	0	0	0	0	5.89916	18.1126	24.3017	29.8623	26.2859	19.9797	5.87978	0	24.7395	15.8487	19.822	0	0	11.2378	4.38858	16.9908	0	7.50837	0	11.1231	0	0	0	5.41322	0	0	0	4.87127	0	0	0	5.77106	6.30575	17.2503	3.34591
332278151	Q9UPE1	RecName: Full=SRSF protein kinase 3; AltName: Full=Muscle-specific serine kinase 1; Short=MSSK-1; AltName: Full=Serine/arginine-rich protein-specific kinase 3; Short=SR-protein-specific kinase 3; AltName: Full=Serine/threonine-protein kinase 23	52	9.9414	8.2154	5.61678	3.01195	17.8733	9.25971	12.2623	4.71253	4.02907	3.86438	0	0	2.95488	3.96456	3.24781	8.57654	3.25948	3.83689	2.84556	10.7626	3.44738	0	3.11815	0	4.88889	2.8638	2.77187	0	4.89964	0	0	0	0	0	0	0	0	0	6.35757	0	0	4.57231	0	0	5.53103	1.33965
215273886	O95347	RecName: Full=Structural maintenance of chromosomes protein 2; Short=SMC protein 2; Short=SMC-2; AltName: Full=Chromosome-associated protein E; Short=hCAP-E; AltName: Full=XCAP-E homolog	401	32.9636	50.5895	9.31203	14.2671	32.8069	51.1721	2.90423	22.3225	15.2681	1.8305	0	16.4112	44.7898	9.38976	46.1531	55.8604	4.63189	9.08738	4.0437	15.2943	31.0265	26.0401	2.95404	0	2.31579	13.5654	11.8169	0	0	16.2617	0	0	0	2.05826	0	3.95002	0	0	1.50574	0	0	0	5.35161	7.79658	22.5529	3.07164
73915357	O15027	RecName: Full=Protein transport protein Sec16A; AltName: Full=SEC16 homolog A	367	20.0482	11.4013	24.8463	6.26994	16.8593	15.26	5.58388	13.4888	1.04841	1.00556	1.03781	5.00846	5.38226	18.5692	31.2693	24.5488	1.6963	1.9968	3.70224	9.80195	5.38229	10.0975	4.86826	0	1.27214	2.98077	11.5404	3.85992	1.27494	0	0.944368	1.12153	1.01871	1.13067	1.83836	2.16988	3.11593	4.44378	0.827155	0	0	0	0.979941	5.35367	10.6502	2.21547
52782792	Q9H0S4	RecName: Full=Probable ATP-dependent RNA helicase DDX47; AltName: Full=DEAD box protein 47	153	37.1655	37.538	20.9981	7.50671	41.7616	76.9268	30.5615	11.7451	0	0	0	9.59423	7.36448	24.7023	56.6618	61.4542	8.12362	9.56272	3.54601	23.4708	51.5517	4.02974	0	0	3.04616	0	6.90836	4.6213	0	0	0	0	0	0	0	0	0	0	3.96126	0	0	0	4.69295	0	23.8302	1.05591
6647592	O75607	RecName: Full=Nucleoplasmin-3	81	31.6673	43.6154	17.8917	9.59425	42.7001	19.6639	9.76507	15.0112	38.5025	0	0	0	37.6499	37.8861	93.11	95.6188	10.3827	73.3321	18.1285	17.1416	54.9064	20.6015	0	0	0	9.12234	8.82951	0	0	0	11.5606	0	0	0	0	13.2814	0	9.06648	0	14.3661	0	0	11.996	13.1075	31.235	4.15136
17368711	Q9BZE4	RecName: Full=Nucleolar GTP-binding protein 1; AltName: Full=Chronic renal failure gene protein; AltName: Full=GTP-binding protein NGB	344	46.6768	78.3702	22.6044	2.69365	51.9496	69.0096	43.8658	151.723	54.0493	3.456	10.7006	65.4118	18.4983	35.456	43.5688	72.8668	17.4901	13.7257	10.1794	9.62526	30.8307	28.9201	2.78863	0	6.55836	7.68348	7.43684	16.5827	0	5.11706	3.24571	3.85459	0	7.77204	0	3.72884	14.2789	0	5.68571	0	0	0	10.1039	7.36002	40.076	4.64531
311033360	Q14839	RecName: Full=Chromodomain-helicase-DNA-binding protein 4; Short=CHD-4; AltName: Full=ATP-dependent helicase CHD4; AltName: Full=Mi-2 autoantigen 218 kDa protein; AltName: Full=Mi2-beta	1813	115.713	104.759	47.4709	26.7957	68.2413	187.64	18.1818	39.1297	35.8444	2.29195	28.3856	70.7776	62.2148	59.9599	115.576	164.682	28.9977	14.7917	16.8769	36.7039	37.8257	44.1122	18.4936	0	15.2228	36.518	42.7437	43.9894	0	8.48382	3.22873	1.27815	9.28777	9.01995	7.33276	13.6009	10.6532	4.22027	17.9106	0	3.8854	0	8.93427	12.2025	60.3169	12.1366
663434119	Q5T0N5	RecName: Full=Formin-binding protein 1-like; AltName: Full=Transducer of Cdc42-dependent actin assembly protein 1; Short=Toca-1	87	18.634	10.2659	13.16	8.46831	20.9383	8.6781	11.4921	26.4992	3.77601	0	0	0	8.30786	26.0089	18.2629	6.02839	6.1095	3.5959	5.33367	10.0866	3.23086	3.03063	0	0	6.87273	5.36786	10.3911	0	0	0	0	0	0	0	0	3.90758	0	2.66749	2.97913	0	0	0	0	3.85641	9.63214	1.63829
62900709	Q9H6R4	RecName: Full=Nucleolar protein 6; AltName: Full=Nucleolar RNA-associated protein; Short=Nrap	247	14.756	12.1941	12.5054	8.94124	36.4777	41.2323	7.5837	25.6475	21.9279	1.91196	7.89316	9.52307	5.84789	21.5768	35.3518	23.3385	4.83802	17.0852	0	1.33124	10.2339	4.79982	1.54275	0	2.41885	4.25072	6.85712	0	0	11.3236	1.79562	0	0	0	0	4.1258	5.92463	0	4.71825	2.23138	0	0	7.45302	8.14355	14.7726	2.76297
19857543	P25205	RecName: Full=DNA replication licensing factor MCM3; AltName: Full=DNA polymerase alpha holoenzyme-associated protein P1; AltName: Full=P1-MCM3; AltName: Full=RLF subunit beta; AltName: Full=p102	1270	141.268	136.439	33.5026	31.7038	147.372	251.25	43.0243	231.485	70.6833	18.9824	33.585	78.3391	176.251	72.3337	45.5819	160.993	48.0329	37.6946	19.9683	67.9725	234.657	226.922	17.5049	0	25.7302	36.1732	52.5181	20.8187	6.87648	48.1814	12.7338	6.04904	8.24175	9.14754	7.43648	61.4428	25.209	29.9598	40.1518	25.3185	6.89563	0	26.4269	20.2127	104.911	22.1377
325511349	A6NKT7	RecName: Full=RanBP2-like and GRIP domain-containing protein 3	417	36.8731	30.0297	38.9485	13.6	19.4555	23.8919	5.93237	9.11946	5.19792	0	2.57268	8.69102	3.8121	15.3441	24.0926	34.5769	3.15379	6.18748	3.67107	12.1493	26.6849	8.34372	4.02273	0	8.67236	7.3892	13.41	3.58821	0	0	0	0	0	2.80289	0	4.03427	0	0	6.15144	0	0	0	1.21461	5.3086	15.1058	2.57247
71153494	Q9H583	RecName: Full=HEAT repeat-containing protein 1; AltName: Full=Protein BAP28; Contains: RecName: Full=HEAT repeat-containing protein 1, N-terminally processed	571	17.0891	38.3832	9.65515	2.38961	27.1788	40.8135	6.48576	11.2164	17.0484	1.02197	4.21901	17.3068	14.8475	32.5024	56.6882	57.2706	6.03398	20.294	0.752535	3.55785	19.1455	17.1039	0	0	0	1.51472	12.4618	0.980733	0	1.51316	0	0	0	0	0	3.30795	1.0556	0	4.20329	0	0	0	0	4.35285	19.1366	1.33591
30581070	Q9H7B2	RecName: Full=Ribosome production factor 2 homolog; AltName: Full=Brix domain-containing protein 1; AltName: Full=Ribosome biogenesis protein RPF2 homolog	262	41.4469	20.2969	36.4265	16.7429	78.6556	80.0692	45.4427	279.425	97.0532	14.321	22.1705	57.0637	43.8018	73.4611	66.198	131.108	36.2377	78.2049	0	14.9569	51.1024	77.8952	0	0	4.52942	21.2258	20.5445	20.6146	0	63.6121	20.1743	0	0	0	13.0908	15.4515	22.1883	10.5479	11.7802	0	0	0	13.9562	22.8738	61.9127	11.845
74712656	Q70UQ0	RecName: Full=Inhibitor of nuclear factor kappa-B kinase-interacting protein; Short=I kappa-B kinase-interacting protein; Short=IKBKB-interacting protein; Short=IKK-interacting protein	192	28.1839	13.3089	18.1984	19.5174	36.1934	40.0019	54.6286	0	97.9065	87.6442	71.0722	37.4175	33.5084	0	15.7844	59.0495	58.0839	49.7261	13.8294	39.2298	16.7543	20.9547	5.0514	7.20394	11.88	23.1968	8.98087	6.00769	0	0	11.7587	6.98232	12.6844	7.03925	5.72255	0	12.9326	4.61095	15.4489	21.9186	10.6127	0	6.10083	13.3322	36.8633	8.70294
6685283	O95832	RecName: Full=Claudin-1; AltName: Full=Senescence-associated epithelial membrane protein	73	40.0719	44.1529	22.6402	0	24.0146	41.4712	8.23784	0	10.8269	10.3844	21.435	72.4115	95.2845	21.3072	43.6377	23.0469	8.75887	61.8631	0	0	37.0553	17.3795	0	0	0	0	0	9.96536	0	0	0	0	0	0	0	0	0	0	0	0	0	0	0	0	27.4536	0.452971
259016155	Q8NI27	RecName: Full=THO complex subunit 2; Short=Tho2; AltName: Full=hTREX120	314	4.42308	10.7218	5.99758	3.21615	19.8803	29.6624	4.36455	18.4507	10.0385	0	2.83916	38.3649	6.31043	22.5779	30.056	39.6847	6.96091	2.73135	0	9.57693	19.6326	19.5669	1.10985	0	0	2.03864	8.87939	7.91974	0	6.10963	1.29176	0	0	0	0	5.93618	4.26216	2.02616	0	0	0	0	2.68084	1.46461	13.8662	1.98723
47606222	Q9Y5Q8	RecName: Full=General transcription factor 3C polypeptide 5; AltName: Full=TF3C-epsilon; AltName: Full=Transcription factor IIIC 63 kDa subunit; Short=TFIIIC 63 kDa subunit; Short=TFIIIC63; AltName: Full=Transcription factor IIIC subunit epsilon	59	16.2913	11.9669	15.3406	9.87154	12.2039	0	3.3491	25.7418	0	4.22178	0	0	3.22817	4.33123	7.09637	21.0819	7.12186	4.19175	3.10874	11.758	3.76622	3.53282	0	0	0	0	3.02823	0	0	12.5018	0	0	0	0	3.85914	0	0	3.1095	0	0	0	0	4.11424	0	7.64564	1.20968
1708480	P52292	RecName: Full=Importin subunit alpha-1; AltName: Full=Karyopherin subunit alpha-2; AltName: Full=RAG cohort protein 1; AltName: Full=SRP1-alpha	240	34.6305	35.2222	0	6.45662	38.3144	36.3912	19.7147	0	34.548	4.14198	25.649	41.2606	47.5072	12.7481	107.915	71.2429	24.4553	20.5626	6.09994	20.1876	96.0706	58.9226	0	0	2.62004	3.06952	5.94198	7.94968	0	0	0	0	0	4.65735	0	0	0	0	10.2214	0	3.51082	0	0	0	33.7291	1.72594
51338827	Q9P2I0	RecName: Full=Cleavage and polyadenylation specificity factor subunit 2; AltName: Full=Cleavage and polyadenylation specificity factor 100 kDa subunit; Short=CPSF 100 kDa subunit	117	12.6143	11.9134	14.2538	13.1031	6.47964	22.3796	0	20.5013	11.6853	0	0	8.37349	4.28496	5.74913	23.5487	21.7649	0	2.78199	10.3161	9.7545	12.4979	9.37868	0	0	3.54476	8.30576	0	2.68886	0	8.29722	0	3.12508	2.83859	0	0	3.02313	0	0	2.30482	0	0	0	2.73055	5.96708	10.0628	1.94663
296439335	Q8TEQ6	RecName: Full=Gem-associated protein 5; Short=Gemin5	216	7.47583	24.7116	11.6153	3.39743	20.1608	11.6053	9.22113	5.31565	9.08946	0	2.99919	8.68444	12.2212	4.47197	14.6539	30.635	3.67664	1.44265	2.13983	6.07004	14.2582	6.07935	4.68963	0	1.8382	2.15355	4.16884	4.18307	0	2.15134	0	0	0	0	0	0	1.5008	0	1.19521	0	0	0	0	1.54717	9.54204	1.0649
97537467	Q9Y2W1	RecName: Full=Thyroid hormone receptor-associated protein 3; AltName: Full=Thyroid hormone receptor-associated protein complex 150 kDa component; Short=Trap150	952	147.56	190.227	80.0347	57.2239	83.567	131.944	58.2428	72.7456	19.137	20.6492	11.8397	41.1397	17.5437	65.9073	92.5575	86.5647	23.2225	6.83409	18.5841	27.1574	45.029	105.596	27.7695	5.28038	30.4775	56.1095	21.3942	44.0354	8.72701	0	17.2379	2.55897	9.2975	5.15966	2.09727	4.95096	2.36985	8.44939	9.4365	0	7.77894	2.71466	13.4154	2.44306	63.7866	12.8047
23830903	Q14137	RecName: Full=Ribosome biogenesis protein BOP1; AltName: Full=Block of proliferation 1 protein	193	26.446	27.0579	4.26906	0	35.6597	44.5732	41.9401	53.7266	15.3116	0	0	35.1103	4.49174	21.093	44.4332	37.4821	7.43213	5.83249	0	2.04505	13.101	9.83127	0	0	0	4.35329	8.42709	2.81862	0	8.69763	0	0	0	0	0	0	0	0	0	0	0	0	0	0	19.538	1.10439
23503065	O75822	RecName: Full=Eukaryotic translation initiation factor 3 subunit J; Short=eIF3j; AltName: Full=Eukaryotic translation initiation factor 3 subunit 1; AltName: Full=eIF-3-alpha; AltName: Full=eIF3 p35	192	92.8538	54.1643	24.6877	33.0964	93.2893	67.8327	53.8972	134.636	26.5638	8.49266	17.5301	50.7602	0	95.8411	135.615	37.6969	0	50.5935	37.5217	41.3924	30.3049	21.3201	6.85268	19.5456	16.1163	25.1748	30.4584	24.4499	0	25.149	7.97588	0	8.60379	19.0987	0	9.16312	8.77212	0	6.98594	0	14.3971	0	16.5526	0	50.3677	10.8771
20137527	Q9NRG9	RecName: Full=Aladin; AltName: Full=Adracalin	144	33.5522	31.2817	23.3312	12.5112	11.6005	19.2317	15.9174	44.044	20.9202	4.01301	8.28348	3.9976	3.06853	20.5852	13.4909	44.5321	3.38484	0	5.91002	22.3532	21.4799	10.0744	6.47616	0	7.61539	11.8958	8.63546	0	5.08809	11.8836	3.76883	0	8.13105	0	0	0	0	5.91148	6.60209	0	3.40151	0	3.91079	0	16.9801	3.78728
74754346	O43719	RecName: Full=HIV Tat-specific factor 1; Short=Tat-SF1	275	63.4604	41.1314	31.6362	13.5717	30.2011	71.8578	2.30223	53.0861	18.1548	0	8.98565	60.7105	8.8764	29.7736	24.3908	20.933	7.34353	8.64444	10.685	12.124	5.17793	21.8567	14.0503	0	5.50729	19.3563	12.49	13.9251	0	8.59395	0	0	5.88021	9.78968	0	0	2.99763	2.13753	0	0	0	0	0	6.18047	24.7683	4.58674
51701343	Q8TDI0	RecName: Full=Chromodomain-helicase-DNA-binding protein 5; Short=CHD-5; AltName: Full=ATP-dependent helicase CHD5	496	28.1262	26.2228	12.2238	6.11793	14.2625	42.0952	6.22686	13.6745	9.35306	0	5.78656	17.8726	16.2912	20.7074	20.7335	46.6629	11.3498	3.3401	4.95425	14.0537	18.0061	15.0136	8.14325	0	2.12794	9.97201	8.04326	8.60877	0	1.66029	2.10622	1.25067	2.27203	2.52174	3.07506	3.62961	1.15824	3.30365	10.1464	0	1.90095	0	3.27834	3.58208	16.0488	3.49002
22653670	Q9UIG0	RecName: Full=Tyrosine-protein kinase BAZ1B; AltName: Full=Bromodomain adjacent to zinc finger domain protein 1B; AltName: Full=Williams syndrome transcription factor; AltName: Full=Williams-Beuren syndrome chromosomal region 10 protein; AltName: Full=Williams-Beuren syndrome chromosomal region 9 protein; AltName: Full=hWALp2	259	18.0544	15.7051	5.3687	4.60628	18.7923	37.7631	1.17207	32.4316	7.70224	0	4.57462	11.7744	18.076	3.03157	13.6592	27.8723	3.73862	7.33486	3.26386	15.4309	7.90829	11.1273	1.19217	0	2.80378	4.37971	6.35868	2.83573	0	0	1.38758	0	0	0	1.35057	1.59412	3.0522	2.17644	0	0	0	0	0	0	12.2449	1.23323
74753124	Q9P287	RecName: Full=BRCA2 and CDKN1A-interacting protein; AltName: Full=P21- and CDK-associated protein 1; AltName: Full=Protein TOK-1	124	31.4151	34.6146	25.356	16.3163	40.343	22.2941	16.6068	0	36.3771	0	0	0	26.6787	21.4768	35.1881	73.563	35.3144	20.7852	0	4.85861	62.2505	40.8749	0	0	0	20.685	20.0211	0	0	0	0	0	0	0	6.37864	0	7.20767	20.5584	22.9601	0	0	0	0	14.8607	24.7415	5.12144
544328	Q06787	RecName: Full=Fragile X mental retardation protein 1; Short=FMRP; Short=Protein FMR-1	107	17.8379	4.91364	7.55866	5.40436	26.057	30.4603	13.7515	25.3671	7.22938	6.93388	0	3.45362	2.65098	21.3409	8.74134	13.4653	11.697	6.88455	2.5529	2.41393	12.3713	23.2093	0	0	8.77216	7.7078	2.48679	9.98113	0	0	0	3.86679	0	0	0	3.74064	0	0	0	0	0	0	6.75725	0	11.5589	1.96875
74751028	Q8N5I2	RecName: Full=Arrestin domain-containing protein 1	26	13.018	3.58594	0	3.94406	8.7767	0	0	6.17091	5.27594	0	5.22261	0	3.86933	0	8.50582	2.80768	8.53636	5.02429	3.72618	7.04667	9.02848	0	0	0	0	0	3.62968	0	0	0	0	0	0	0	0	0	0	0	4.16252	0	0	0	0	0	4.29722	0.354191
74749360	Q6UB35	RecName: Full=Monofunctional C1-tetrahydrofolate synthase, mitochondrial; AltName: Full=Formyltetrahydrofolate synthetase; Flags: Precursor	215	15.8498	28.5775	14.6536	5.23858	46.6296	48.3152	5.33185	30.0532	14.0152	2.24039	2.31226	29.0132	3.42622	16.0893	15.0635	37.2922	0	4.44891	0	4.67977	23.9836	13.1234	0	0	0	1.6603	3.21401	2.14999	0	3.31719	0	0	0	0	0	0	0	0	0	0	0	0	0	0	16.379	0.470068
182639267	Q99797	RecName: Full=Mitochondrial intermediate peptidase; Short=MIP; Flags: Precursor	277	61.2693	34.8434	15.6332	9.58079	62.1837	58.9089	31.692	78.6985	28.8364	6.14616	3.17165	21.4289	21.1484	15.7637	43.9069	37.5119	5.18407	12.2049	9.05153	10.6985	13.7073	2.57158	9.9186	0	3.8878	13.6643	8.81713	2.94908	3.89635	27.3005	0	0	0	0	2.8091	3.31569	0	0	5.05574	0	5.2096	0	2.9948	6.54454	26.5519	4.38015
400979	P31350	RecName: Full=Ribonucleoside-diphosphate reductase subunit M2; AltName: Full=Ribonucleotide reductase small chain; AltName: Full=Ribonucleotide reductase small subunit	161	32.6034	11.9746	4.09347	8.78034	61.8731	53.9872	40.215	54.9512	5.87271	5.63266	0	22.4441	34.4559	11.5574	37.8716	84.382	47.5096	22.3704	4.14765	15.6874	35.174	23.5673	4.54496	0	0	8.34846	4.04024	0	0	16.6798	0	0	0	0	5.14882	12.1547	0	4.14867	18.5334	6.57369	4.77435	0	0	0	28.1432	3.86123
71153787	Q5JTH9	RecName: Full=RRP12-like protein	740	53.2386	76.6179	45.4258	6.58356	76.182	66.1173	25.463	61.8042	28.1818	5.06809	5.23066	74.0465	18.0847	39.8627	76.6704	61.8642	8.54953	13.4188	0	16.4676	36.1696	29.6871	9.54197	1.94401	6.41172	11.2675	14.5411	11.3484	4.28388	35.0185	9.51941	5.65261	17.1147	17.0961	4.63275	1.82273	3.48991	6.22141	5.55859	1.9716	0	0	6.58532	12.5921	37.4879	8.48247
23396594	Q96AY3	RecName: Full=Peptidyl-prolyl cis-trans isomerase FKBP10; Short=PPIase FKBP10; AltName: Full=65 kDa FK506-binding protein; Short=65 kDa FKBP; Short=FKBP-65; AltName: Full=FK506-binding protein 10; Short=FKBP-10; AltName: Full=Immunophilin FKBP65; AltName: Full=Rotamase; Flags: Precursor	359	12.1065	5.33577	0	2.93432	15.2361	60.1403	77.6508	4.59107	70.6541	15.0591	135.994	60.0052	86.3618	3.86239	79.1026	39.6886	79.3867	130.83	52.6723	34.0771	33.5853	53.5568	6.07557	0	0	5.57999	0	0	0	0	3.5357	0	3.81405	4.23322	0	0	31.1094	5.54582	9.29057	13.1813	9.57331	0	7.33777	8.01762	47.856	4.87701
73621135	Q6PKG0	RecName: Full=La-related protein 1; AltName: Full=La ribonucleoprotein domain family member 1	393	27.001	43.9179	23.2461	9.34914	54.3232	46.307	11.1015	29.2555	27.097	3.99837	6.18993	11.949	13.758	14.3571	35.2844	70.9912	16.8624	11.9098	2.94422	8.35185	30.3187	18.4022	6.45252	0	2.5292	7.40774	7.16995	5.75554	5.06952	0	1.87753	0	0	0	1.82746	0	8.25988	2.94495	14.8005	2.33318	0	0	7.79303	8.51506	23.4962	3.76073
46396943	Q8NFJ5	RecName: Full=Retinoic acid-induced protein 3; AltName: Full=G-protein coupled receptor family C group 5 member A; AltName: Full=Orphan G-protein-coupling receptor PEIG-1; AltName: Full=Retinoic acid-induced gene 1 protein; Short=RAIG-1	386	134.209	69.5892	4.46039	33.4858	99.3545	137.262	58.4263	82.3306	31.9956	12.2751	183.698	91.7096	42.2375	31.4833	77.3743	122.594	15.5304	201.098	4.51943	64.101	136.881	30.8157	9.90471	0	3.88236	27.2904	8.80478	47.1191	23.3454	0	0	0	18.6536	20.7037	39.2724	19.8663	12.679	0	20.1946	35.8147	0	0	0	6.53537	75.7014	13.3666
44888845	Q9BVL2	RecName: Full=Nucleoporin p58/p45; AltName: Full=Nucleoporin-like protein 1	56	9.41031	7.77651	5.31672	2.85105	14.8037	8.76503	2.90181	0	3.81383	0	11.3258	3.64389	13.9851	0	9.22292	8.11837	0	3.63192	2.69355	7.64076	16.3161	9.18297	2.95157	0	0	2.71081	0	0	0	0	3.43536	0	3.70581	0	0	0	0	0	0	0	0	0	0	3.89504	6.42729	0.759026
209572680	Q96SB4	RecName: Full=SRSF protein kinase 1; AltName: Full=SFRS protein kinase 1; AltName: Full=Serine/arginine-rich protein-specific kinase 1; Short=SR-protein-specific kinase 1	403	79.6033	52.1521	14.5865	15.6438	90.898	80.1565	74.304	40.7939	34.8776	16.726	6.905	19.9941	38.3684	34.3192	30.9261	59.3942	28.2156	13.2856	12.3163	46.5833	29.8422	13.9964	18.8946	0	21.1603	17.3533	23.9947	0	16.9655	0	9.42494	7.46202	0	0	21.4049	7.21858	3.45528	4.92773	33.0205	0	2.83546	0	3.25999	10.6861	37.904	9.18473
60390642	Q96C36	RecName: Full=Pyrroline-5-carboxylate reductase 2; Short=P5C reductase 2; Short=P5CR 2	381	88.0746	43.67	223.925	58.7048	186.057	125.787	92.341	0	71.3901	41.0832	28.2674	61.3881	15.7071	147.519	115.094	106.376	17.3261	74.7834	25.2099	47.6751	73.3	51.5681	22.0999	0	25.9875	65.9659	29.4685	6.57091	8.68156	0	12.8611	7.63691	13.8736	0	12.5181	36.9388	0	15.1297	11.2648	7.99115	17.4115	0	13.3456	29.1641	77.0567	15.3141
18203503	Q9UKF6	RecName: Full=Cleavage and polyadenylation specificity factor subunit 3; AltName: Full=Cleavage and polyadenylation specificity factor 73 kDa subunit; Short=CPSF 73 kDa subunit; AltName: Full=mRNA 3'-end-processing endonuclease CPSF-73	160	26.7829	18.1603	13.968	7.49025	12.964	12.793	0	19.5322	0	0	33.0612	22.3375	14.6967	23.0049	34.9994	23.1059	5.40387	25.4447	16.5118	4.46083	25.7193	2.6806	2.58478	0	8.10527	4.74788	4.59548	3.07411	0	4.743	0	0	9.73587	0	0	6.91253	6.61757	2.35941	7.90514	0	0	0	9.36531	10.233	15.5962	3.68088
12643821	Q9NXH9	RecName: Full=tRNA (guanine(26)-N(2))-dimethyltransferase; AltName: Full=tRNA 2,2-dimethylguanosine-26 methyltransferase; AltName: Full=tRNA(guanine-26,N(2)-N(2)) methyltransferase; AltName: Full=tRNA(m(2,2)G26)dimethyltransferase	190	17.1071	44.7671	14.4979	2.59147	24.9894	37.1793	21.1009	40.5463	13.8664	0	0	46.3697	2.54237	61.3996	25.1496	29.5168	0	36.3137	4.89661	27.7803	14.8306	11.1292	2.68284	0	0	0	7.15472	12.7629	0	0	6.24515	0	0	0	0	7.17476	0	0	5.47002	0	2.81824	0	0	0	21.6625	2.01403
73622099	O75152	RecName: Full=Zinc finger CCCH domain-containing protein 11A	219	50.4526	40.2554	21.6246	25.3004	26.5865	41.0514	6.43772	39.5852	0	0	8.37551	24.2521	12.4105	11.1008	29.5551	9.00537	6.8449	8.05748	0	5.65039	4.82634	24.8998	15.2789	3.11281	11.9778	22.0513	1.94031	2.59592	0	8.01041	0	0	0	3.04165	0	0	0	0	0	0	0	0	0	2.8804	18.0124	3.22225
19858646	P33992	RecName: Full=DNA replication licensing factor MCM5; AltName: Full=CDC46 homolog; AltName: Full=P1-CDC46	867	124.792	137.502	30.3719	23.2667	122.535	107.294	33.1534	174.736	46.6856	8.95547	18.4855	86.237	118.695	76.5636	42.6508	187.162	10.0715	32.6031	10.9907	66.5114	109.184	139.888	12.0435	0	16.9946	17.6978	44.9655	25.7823	11.3546	39.7792	14.0176	13.3178	9.07266	3.35659	2.72873	28.9874	12.3336	15.3908	24.5555	10.4516	2.53028	0	17.4547	25.4292	77.6516	15.8293
729475	P39748	RecName: Full=Flap endonuclease 1; Short=FEN-1; AltName: Full=DNase IV; AltName: Full=Flap structure-specific endonuclease 1; AltName: Full=Maturation factor 1; Short=MF1; Short=hFEN-1	385	89.0017	110.324	29.3329	71.9064	80.0065	55.2658	36.5933	0	30.059	17.2982	11.902	17.2318	44.09	70.9866	111.46	166.362	53.4983	45.8004	38.2129	132.487	82.3018	91.6766	18.6104	0	29.179	51.2771	24.8156	5.5334	0	0	27.076	0	0	0	5.27077	31.1064	0	16.9877	23.7154	20.1882	0	0	16.8576	24.5592	62.9908	13.4171
125527	P19525	RecName: Full=Interferon-induced, double-stranded RNA-activated protein kinase; AltName: Full=Eukaryotic translation initiation factor 2-alpha kinase 2; Short=eIF-2A protein kinase 2; AltName: Full=Interferon-inducible RNA-dependent protein kinase; AltName: Full=P1/eIF-2A protein kinase; AltName: Full=Protein kinase RNA-activated; Short=PKR; AltName: Full=Tyrosine-protein kinase EIF2AK2; AltName:…	357	53.7079	50.7237	34.6793	12.3977	82.7654	31.762	18.9276	130.933	20.7303	3.9766	0	7.92264	30.4069	32.6375	80.2109	86.0495	80.499	43.4314	5.85639	24.9191	28.3799	59.8976	25.6696	4.57601	20.1234	29.4696	25.6713	7.63227	0	35.3272	0	0	0	0	0	0	16.4298	5.85783	16.3555	4.64096	0	0	11.6259	12.7031	41.8552	9.82193
12230773	Q9UNX4	RecName: Full=WD repeat-containing protein 3	165	28.3931	14.8191	8.44304	0	22.8368	22.2704	7.37299	19.8346	12.1129	0	14.3885	11.5731	3.55338	23.8378	17.5754	30.941	1.95983	6.92105	0	1.61782	8.29127	9.72181	5.62457	0	0	3.44385	3.3333	0	0	13.7613	0	0	0	0	0	7.52095	0	0	1.91132	0	0	0	2.26436	2.47415	12.112	1.83335
29427946	Q96GQ7	RecName: Full=Probable ATP-dependent RNA helicase DDX27; AltName: Full=DEAD box protein 27	343	67.2731	13.6545	6.00135	0	65.2482	112.129	61.1421	43.6382	45.9193	13.7632	8.52282	16.4524	31.572	11.296	23.1345	41.2369	48.757	10.9323	12.1616	15.3327	22.1005	11.5172	0	0	0	2.03992	9.87219	13.2079	6.98015	12.2269	5.1703	3.07012	0	0	2.5162	0	0	2.02743	4.52857	0	0	0	0	0	30.9902	2.8018
41019490	P49736	RecName: Full=DNA replication licensing factor MCM2; AltName: Full=Minichromosome maintenance protein 2 homolog; AltName: Full=Nuclear protein BM28	1120	129.384	132.255	36.9906	69.8979	110.702	180.042	61.5286	183.257	32.8521	21.8141	7.50461	60.362	137.147	49.7325	40.7413	110.276	18.3995	9.62619	14.2782	74.2551	134.059	156.175	50.8493	0	22.9978	55.6826	57.3723	23.2599	6.14623	57.4197	4.55261	5.40667	4.91101	13.6269	0	18.306	0	21.4226	29.9066	5.65745	0	0	7.08614	7.74268	80.5127	17.8339
20532388	Q9NVP1	RecName: Full=ATP-dependent RNA helicase DDX18; AltName: Full=DEAD box protein 18; AltName: Full=Myc-regulated DEAD box protein; Short=MrDb	884	96.7506	90.3816	38.0265	12.7446	105.879	360.465	49.2918	127.618	92.0613	13.0812	16.876	87.9591	92.5232	70.4568	118.186	132.46	85.5102	126.635	26.4892	61.4796	218.806	87.5717	13.194	0	16.5493	16.9648	18.766	28.2451	0	29.0527	9.21393	0	0	3.67722	11.9576	10.5855	10.1338	9.63482	26.9011	7.63333	11.0879	0	3.187	10.4468	95.966	10.7832
71153825	Q9BQG0	RecName: Full=Myb-binding protein 1A	1084	73.2186	95.8752	50.3607	16.7177	91.5737	135.737	26.1775	52.3133	53.3276	6.59972	18.7314	80.5359	35.3251	54.1665	81.814	190.415	34.7915	24.5729	2.42987	18.3808	75.0663	24.8521	7.98791	1.89863	4.1747	15.8954	30.7703	15.8335	0	0	1.54953	0	1.67152	1.85522	1.5082	3.56037	6.81689	0	10.8577	0	0	0	6.4316	3.51375	56.4992	5.1966
121948121	Q0VDF9	RecName: Full=Heat shock 70 kDa protein 14; AltName: Full=HSP70-like protein 1; AltName: Full=Heat shock protein HSP60	106	11.0742	21.3536	21.8988	3.35516	39.8199	27.5062	3.4149	10.499	8.97636	0	0	4.28819	3.29159	17.6653	25.3253	21.4961	10.8927	25.6446	0	5.99452	26.8815	28.8178	3.47346	0	2.72299	3.19013	3.08773	4.13102	0	0	0	0	0	0	0	4.64457	0	3.1706	0	0	3.64877	0	4.19507	4.58375	14.4634	1.67491
74735628	Q13501	RecName: Full=Sequestosome-1; AltName: Full=EBI3-associated protein of 60 kDa; Short=EBIAP; Short=p60; AltName: Full=Phosphotyrosine-independent ligand for the Lck SH2 domain of 62 kDa; AltName: Full=Ubiquitin-binding protein p62	214	25.6217	24.7022	50.6659	11.6439	60.4595	31.8197	67.1571	72.8728	15.576	9.95957	15.4186	44.6459	7.61554	15.3266	79.5197	44.2082	25.2017	19.7774	7.33379	34.6728	26.6546	29.1698	8.03632	0	15.75	18.452	10.7158	4.77884	6.31386	0	4.67677	0	0	5.5994	4.55203	10.7458	5.14365	3.6678	0	0	8.44192	5.89204	19.4117	5.30256	32.7283	6.24912
121948761	Q14CX7	RecName: Full=N-alpha-acetyltransferase 25, NatB auxiliary subunit; AltName: Full=Mitochondrial distribution and morphology protein 20; AltName: Full=N-terminal acetyltransferase B complex subunit MDM20; Short=NatB complex subunit MDM20; AltName: Full=N-terminal acetyltransferase B complex subunit NAA25; AltName: Full=p120	172	8.69872	7.98719	4.91468	1.75697	15.6391	9.00249	12.5178	32.9877	14.1018	2.25422	6.97959	24.7012	12.0658	18.5013	22.7347	27.5164	7.60544	4.47637	6.63965	0	16.0878	11.3181	7.27568	0	1.42593	1.67055	4.85078	2.16326	0	10.013	0	2.51421	2.28372	2.53471	0	2.43219	0	3.32064	1.85429	0	0	0	4.3936	12.0017	12.204	2.66974
71153817	Q9NX58	RecName: Full=Cell growth-regulating nucleolar protein	142	37.1819	36.8717	4.20147	9.01201	63.5056	64.6469	27.5174	70.5014	24.1106	0	0	46.0726	22.1032	17.7935	63.1652	35.2849	14.6289	11.4803	12.7713	12.076	25.7872	9.67563	4.66488	0	0	12.8531	12.4405	0	0	0	0	0	0	0	0	0	0	4.25813	0	0	0	0	0	6.15601	27.654	1.83512
74746965	Q5VTL8	RecName: Full=Pre-mRNA-splicing factor 38B; AltName: Full=Sarcoma antigen NY-SAR-27	71	18.0666	14.219	0	0	4.64018	3.20528	6.36697	14.6813	20.9202	0	12.4252	19.988	6.13707	8.2341	16.8636	8.90641	13.5394	19.9223	2.95501	8.38244	3.57998	3.35812	0	4.61791	2.53846	0	0	0	0	0	0	0	0	9.02468	0	0	8.29014	0	13.2042	0	0	0	0	0	9.38142	1.71252
41016916	Q969X6	RecName: Full=Cirhin	197	30.8133	47.5319	9.28488	2.48947	12.9262	33.1649	12.669	58.4257	19.9809	0	3.29649	31.8176	14.6538	32.7683	45.6351	58.4824	5.38811	15.8565	2.35195	2.22391	22.795	18.7095	2.57725	0	0	2.36702	2.29104	3.06515	0	9.45835	0	0	0	0	0	6.89238	0	0	2.62736	0	0	0	0	0	21.8757	1.33084
116242678	Q00653	RecName: Full=Nuclear factor NF-kappa-B p100 subunit; AltName: Full=DNA-binding factor KBF2; AltName: Full=H2TF1; AltName: Full=Lymphocyte translocation chromosome 10 protein; AltName: Full=Nuclear factor of kappa light polypeptide gene enhancer in B-cells 2; AltName: Full=Oncogene Lyt-10; Short=Lyt10; Contains: RecName: Full=Nuclear factor NF-kappa-B p52 subunit	139	15.6577	20.7028	15.9236	3.79506	8.44513	11.6672	7.72526	20.7822	7.61495	2.43456	0	4.85042	11.1695	7.49303	18.4151	8.10483	2.05347	9.66897	1.7927	22.0365	21.7185	6.11178	0	0	4.62	3.60839	8.7314	4.67265	0	3.60468	0	0	0	2.73748	0	0	10.0587	0	0	0	4.12716	2.88055	0	0	10.3711	2.04732
73921750	Q9H307	RecName: Full=Pinin; AltName: Full=140 kDa nuclear and cell adhesion-related phosphoprotein; AltName: Full=Desmosome-associated protein; AltName: Full=Domain-rich serine protein; Short=DRS protein; Short=DRSP; AltName: Full=Melanoma metastasis clone A protein; AltName: Full=Nuclear protein SDK3; AltName: Full=SR-like protein	395	78.6161	77.9603	37.7546	7.14551	31.8018	51.2577	9.69698	0	22.3032	0	50.4633	100.458	46.7342	37.6219	51.3671	37.3026	18.043	21.2394	15.7518	44.683	19.0832	43.4729	7.39745	0	23.1967	13.5881	6.57595	8.79787	0	0	2.86998	3.40839	24.7674	13.7447	0	9.89157	25.252	6.75244	0	3.56648	2.59027	0	0	9.76204	36.489	7.37097
223634675	Q12788	RecName: Full=Transducin beta-like protein 3; AltName: Full=WD repeat-containing protein SAZD	611	109.875	111.457	27.5904	25.363	42.3302	38.987	25.8146	132.277	59.374	5.42353	30.7862	78.3391	31.1031	77.8978	77.4892	88.772	11.4364	35.0022	7.9873	26.4337	50.802	36.3076	17.5049	0	13.7228	18.0866	11.6707	28.6257	3.43824	28.1058	2.54676	0	16.4835	21.3443	4.95765	11.7034	8.403	7.98927	13.3839	9.49443	0	0	10.5707	14.4377	51.4022	11.0213
52783289	Q6DKI1	RecName: Full=60S ribosomal protein L7-like 1	167	57.2843	56.8065	38.838	13.8844	41.1958	85.37	14.1316	141.203	46.4326	0	36.7706	53.2363	54.4852	45.6892	59.8865	153.201	15.0254	17.6871	0	24.8066	55.6206	22.3602	14.3739	0	5.63415	19.8022	19.1665	8.54753	0	39.5636	8.36495	0	0	10.0152	0	0	0	19.6809	7.32671	0	0	0	8.68005	0	46.9961	7.32526
317373580	Q9Y3T9	RecName: Full=Nucleolar complex protein 2 homolog; Short=Protein NOC2 homolog; AltName: Full=NOC2-like protein; AltName: Full=Novel INHAT repressor	321	48.9173	55.9722	23.3858	0	57.5036	53.7409	48.7341	35.6743	12.2002	2.92537	18.1153	72.8534	13.4213	21.0085	59.007	58.4327	2.46745	8.71369	2.15412	12.2211	33.9261	24.4797	2.36047	0	3.70094	6.50378	14.6883	11.2293	0	0	0	3.26277	2.96366	0	0	6.31264	0	0	0	3.41411	0	0	5.70171	6.22998	30.2661	3.01671
20981696	P33993	RecName: Full=DNA replication licensing factor MCM7; AltName: Full=CDC47 homolog; AltName: Full=P1.1-MCM3	834	94.0769	127.413	28.7909	35.6282	125.091	114.4	24.175	215.544	57.1915	6.09487	22.0163	72.8575	116.51	90.6667	46.1018	175.849	25.7041	15.1288	15.708	80.63	108.744	147.907	9.83583	0	9.63839	38.3925	41.5319	5.84893	7.72767	31.5848	14.31	6.79781	0	0	2.78566	36.1682	3.14772	11.2228	22.561	10.6697	5.16613	0	5.93961	19.4698	79.374	12.8545
37090412	Q96PZ0	RecName: Full=Pseudouridylate synthase 7 homolog	159	23.451	25.8393	9.63605	0	47.9111	45.0097	26.2963	20.2118	24.1927	0	0	19.8126	5.06935	10.2023	22.2876	31.2668	5.5919	0	0	6.92407	38.4428	27.7388	0	0	0	2.45655	2.37769	9.54323	0	0	0	0	0	0	0	0	0	0	0	0	0	0	0	0	17.722	0.653521
296439243	Q96RS6	RecName: Full=NudC domain-containing protein 1; AltName: Full=Chronic myelogenous leukemia tumor antigen 66; AltName: Full=Tumor antigen CML66	312	26.5886	66.5828	13.6566	2.92929	41.2841	12.0074	53.666	123.746	47.022	3.75833	3.87888	56.1584	66.0972	23.1346	31.5868	56.3029	12.6801	41.0475	8.30241	20.9345	83.8193	40.8849	0	4.32484	9.50944	0	5.39161	14.4267	9.53035	38.9528	7.05927	8.38358	0	0	0	4.05503	3.882	5.5363	6.18309	0	0	0	25.6381	24.0116	38.0031	7.58567
317373408	Q9Y6K5	RecName: Full=2'-5'-oligoadenylate synthase 3; Short=(2-5')oligo(A) synthase 3; Short=2-5A synthase 3; AltName: Full=p100 OAS; Short=p100OAS	458	32.4102	17.1412	70.3157	3.14218	68.7575	14.4901	12.7925	2.45814	27.3213	2.01574	10.402	24.0959	18.4959	8.27197	38.9648	57.0395	64.6078	50.0349	1.4843	22.456	62.9378	40.4828	3.25297	0	2.55014	1.49381	4.33759	0	0	0	9.4654	0	0	0	0	8.69948	0	1.48467	9.94869	0	1.70858	0	7.85756	10.732	29.5508	2.79686
146331047	Q9NZT2	RecName: Full=Opioid growth factor receptor; Short=OGFr; AltName: Full=Protein 7-60; AltName: Full=Zeta-type opioid receptor	384	116.565	52.7509	23.5208	15.1354	76.7172	87.892	17.9724	7.89365	43.8675	12.946	20.0419	64.4812	37.1216	19.9224	21.7608	23.3448	43.6779	12.8539	19.0657	24.7883	83.7302	37.9165	10.446	7.44869	6.14181	26.3834	9.28598	12.4236	0	0	0	0	9.83653	0	0	0	6.68599	2.3838	2.66229	0	0	0	6.3081	3.44627	39.2712	4.70238
30580352	Q8TDN6	RecName: Full=Ribosome biogenesis protein BRX1 homolog; AltName: Full=Brix domain-containing protein 2	401	207.587	92.3708	40.5984	38.7031	125.6	118.986	78.7845	196.805	77.6595	31.0355	0	37.0995	66.4472	57.3121	73.0343	175.643	68.0612	49.3035	4.57064	12.9655	49.8357	72.718	25.0424	0	15.7054	59.7991	40.0705	0	0	36.7616	11.6588	0	0	0	0	0	6.41135	22.8588	30.6352	0	0	0	12.098	0	76.1418	11.8655
83305554	P49792	RecName: Full=E3 SUMO-protein ligase RanBP2; AltName: Full=358 kDa nucleoporin; AltName: Full=Nuclear pore complex protein Nup358; AltName: Full=Nucleoporin Nup358; AltName: Full=Ran-binding protein 2; Short=RanBP2; AltName: Full=p270	1243	60.3191	41.4184	59.7628	17.4803	36.9344	42.8836	11.3219	23.206	8.50304	1.35925	3.50712	16.2483	12.9918	25.1007	37.1272	54.3004	6.87887	9.44704	5.5049	20.8209	32.1332	13.6491	12.6128	0	14.6166	13.5986	15.5995	5.2176	0.861693	3.01881	1.27654	0.758006	1.37703	2.29256	0.621244	5.86622	0	2.50284	5.59048	0	0	0	0.662311	7.96042	24.5863	4.29243
21542165	O00541	RecName: Full=Pescadillo homolog	358	64.7079	79.2199	37.9133	5.80876	86.1748	116.077	38.4292	90.8844	31.0814	0	23.0754	63.1049	8.54806	11.4689	100.218	97.1753	25.1445	11.0996	2.74394	18.162	46.5397	31.1825	0	0	4.71429	0	13.3644	3.576	0	11.0347	0	0	3.77513	4.19003	0	0	0	0	6.13051	0	0	0	0	0	44.9436	2.1266
60416434	P32322	RecName: Full=Pyrroline-5-carboxylate reductase 1, mitochondrial; Short=P5C reductase 1; Short=P5CR 1	718	154.614	97.3486	474.213	128.485	266.061	181.043	201.607	25.1285	150.389	96.1614	56.7119	116.319	42.0168	239.589	230.91	186.741	52.1414	279.612	50.5779	66.9544	110.295	91.964	33.2537	7.90401	39.1035	96.7139	73.9022	6.59151	26.1263	0	19.3521	7.66085	20.8757	7.72331	18.836	44.4655	14.1894	35.4133	33.9004	32.0648	17.466	0	46.8559	36.5694	149.949	28.1349
334302921	P06493	RecName: Full=Cyclin-dependent kinase 1; Short=CDK1; AltName: Full=Cell division control protein 2 homolog; AltName: Full=Cell division protein kinase 1; AltName: Full=p34 protein kinase	468	227.748	41.8238	64.3377	69.0011	230.322	135.528	140.459	125.953	76.9186	51.6422	7.6141	22.0474	101.541	60.5497	155.009	139.174	93.3395	14.65	43.4595	87.3241	276.418	92.6027	47.6226	8.4895	32.6667	54.6726	42.3341	28.3191	28.0616	0	20.7856	16.4567	0	0	13.4875	0	0	32.6027	36.4115	0	31.2664	0	7.18953	15.7113	102.612	18.9126
32171926	Q9UBP6	RecName: Full=tRNA (guanine-N(7)-)-methyltransferase; AltName: Full=Methyltransferase-like protein 1; AltName: Full=tRNA (guanine(46)-N(7))-methyltransferase; AltName: Full=tRNA(m7G46)-methyltransferase	146	25.5289	0	75.0024	12.3752	73.4359	69.7497	18.8933	29.0435	57.9398	31.7552	0	7.90829	48.5629	32.5784	60.0492	61.6672	33.4805	31.5293	11.6916	22.1102	42.4928	26.5729	0	0	10.0435	11.7665	22.7776	0	0	0	0	0	0	0	0	0	0	5.84722	32.6517	0	6.72907	0	30.9463	16.9067	35.1076	6.25766
121948971	Q2NL82	RecName: Full=Pre-rRNA-processing protein TSR1 homolog	188	21.0327	25.106	7.92218	6.3723	18.907	21.7672	12.9715	53.1742	8.52419	2.72526	11.2507	38.007	8.33542	16.7754	22.9043	28.7298	0	5.41174	0	22.7702	36.4677	13.6831	2.19899	3.13605	1.72388	8.07849	1.95479	0	0	12.1053	2.55943	3.03957	2.76092	3.06435	0	0	0	0	0	0	0	0	0	2.9019	17.4017	1.97835
85701353	O15347	RecName: Full=High mobility group protein B3; AltName: Full=High mobility group protein 2a; Short=HMG-2a; AltName: Full=High mobility group protein 4; Short=HMG-4	441	169.103	201.852	111.465	119.544	247.02	306.265	121.673	0	79.9569	0	124.376	403.797	92.1481	134.875	165.736	212.752	267.978	206.674	48.403	83.9082	87.96	100.844	26.5199	0	27.72	129.902	70.7244	10.5135	41.6715	0	30.8667	0	22.1978	36.956	0	70.9225	0	8.06916	9.01186	0	9.28612	0	21.3529	46.6625	149.379	25.5626
20139301	Q9Y446	RecName: Full=Plakophilin-3	1370	282.9	181.182	181.812	72.8537	131.922	85.6377	74.1509	103.93	71.6588	16.4951	8.51213	104.068	35.7367	177.689	251.85	158.639	62.6089	128.293	54.6584	101.452	95.6487	78.2185	44.3661	0	31.3024	61.1208	39.4392	0	24.3999	0	28.401	6.13253	8.3555	24.7301	32.6695	53.3921	8.51897	22.2737	27.1373	6.41698	18.6421	0	18.7541	58.5477	111.814	23.3909
147668553	O15042	RecName: Full=U2 snRNP-associated SURP motif-containing protein; AltName: Full=140 kDa Ser/Arg-rich domain protein; AltName: Full=U2-associated protein SR140	628	80.7992	84.5012	44.8769	11.6175	51.7049	88.4396	11.8244	41.5472	28.8613	8.51742	17.5813	53.0294	39.0768	39.322	68.0052	60.2546	16.1643	14.7994	9.40778	23.7217	22.795	57.0195	17.1816	0	10.7755	17.3582	19.8557	12.2606	5.39961	6.30557	9.99892	7.12482	10.7861	9.57721	3.89289	11.4873	6.59827	4.70505	10.5095	0	3.60976	0	4.15023	11.3369	39.7212	8.31425
74732893	Q9BRJ6	RecName: Full=Uncharacterized protein C7orf50	166	72.6388	120.055	57.4562	26.4089	137.125	63.1474	35.8388	110.186	58.8785	33.8831	0	56.2549	17.2724	57.9358	75.9385	93.9994	19.0528	89.7121	0	47.1836	30.2268	56.7072	27.3401	12.9968	14.2887	41.8499	24.3039	21.6772	0	0	21.2142	0	11.4422	0	0	12.186	0	0	9.29057	0	0	0	11.0067	12.0264	57.2682	9.98285
109892809	Q32P28	RecName: Full=Prolyl 3-hydroxylase 1; AltName: Full=Growth suppressor 1; AltName: Full=Leucine- and proline-enriched proteoglycan 1; Short=Leprecan-1; Flags: Precursor	376	15.3173	4.21932	0	11.6017	34.4231	21.4005	37.7866	36.3044	74.494	59.5409	101.394	38.5529	27.3166	15.2711	65.0533	24.777	92.9083	47.2939	15.3452	33.1653	63.7391	64.7715	4.80432	10.2774	1.88315	11.0311	2.1354	5.71384	0	22.0395	5.59179	0	3.016	0	0	0	9.22503	0	2.44887	3.47441	0	0	8.70363	6.34002	40.2125	4.39475
74752560	Q9H0C8	RecName: Full=Integrin-linked kinase-associated serine/threonine phosphatase 2C; Short=ILKAP	110	35.9488	19.805	16.2485	8.71315	38.7787	17.858	0	13.6327	11.6555	5.58955	5.76885	5.56808	12.8221	28.6723	23.4886	65.1281	18.8584	0	8.23181	23.3511	14.9592	9.35476	13.5305	0	3.53572	4.14229	12.028	0	0	0	5.24944	0	0	0	5.10942	0	0	16.4677	0	0	0	0	5.44717	0	17.4742	2.97774
12643412	Q01650	RecName: Full=Large neutral amino acids transporter small subunit 1; AltName: Full=4F2 light chain; Short=4F2 LC; Short=4F2LC; AltName: Full=CD98 light chain; AltName: Full=Integral membrane protein E16; AltName: Full=L-type amino acid transporter 1; Short=hLAT1; AltName: Full=Solute carrier family 7 member 5; AltName: Full=y+ system cationic amino acid transporter	256	113.958	73.5011	15.7037	6.73679	19.9885	41.4221	17.1418	57.9724	58.5765	30.252	26.762	51.6613	36.3503	44.3374	101.701	33.5703	14.5808	25.7458	3.18232	6.01816	42.4089	28.9315	0	0	5.46746	3.20271	3.09991	16.5893	0	0	0	0	0	0	3.95048	0	17.8557	0	7.10995	0	0	0	0	0	38.6592	2.60343
66774158	O75787	RecName: Full=Renin receptor; AltName: Full=ATPase H(+)-transporting lysosomal accessory protein 2; AltName: Full=ATPase H(+)-transporting lysosomal-interacting protein 2; AltName: Full=ER-localized type I transmembrane adaptor; AltName: Full=Embryonic liver differentiation factor 10; AltName: Full=N14F; AltName: Full=Renin/prorenin receptor; AltName: Full=Vacuolar ATP synthase membrane sector-as…	51	12.0788	13.3089	4.54959	9.75872	25.3354	5.00024	4.96624	0	6.5271	6.2603	12.9222	12.4725	9.57383	12.8452	10.5229	24.3145	10.5607	0	0	4.35887	11.1695	10.4773	5.0514	0	0	4.63936	8.98087	0	0	0	5.87937	0	6.34222	7.03925	0	0	0	0	0	0	0	0	0	0	9.40922	1.7242
73620993	Q9Y2L1	RecName: Full=Exosome complex exonuclease RRP44; AltName: Full=Protein DIS3 homolog; AltName: Full=Ribosomal RNA-processing protein 44	677	44.1292	71.3144	51.5272	32.0877	80.6607	147.972	50.8029	47.4155	42.9235	11.4358	2.36053	31.8973	22.7353	72.7402	92.2677	64.7202	46.2995	22.709	5.05251	28.6648	42.8476	38.2783	14.764	0	2.89353	28.8144	27.8895	21.9488	0	37.2509	2.14799	0	0	5.1435	4.1814	17.2741	2.36243	8.42293	3.76278	0	0	0	2.22891	9.74166	47.7655	8.58303
38258418	Q15637	RecName: Full=Splicing factor 1; AltName: Full=Mammalian branch point-binding protein; Short=BBP; Short=mBBP; AltName: Full=Transcription factor ZFM1; AltName: Full=Zinc finger gene in MEN1 locus; AltName: Full=Zinc finger protein 162	473	72.7752	65.6075	57.3149	16.0355	45.5958	87.6411	48.9629	8.36307	35.7509	24.0027	10.6168	47.821	44.573	59.8035	97.9833	49.4661	26.0299	13.6183	20.1995	21.4874	61.1789	134.861	22.1345	3.94582	47.7183	17.7878	17.2169	26.3248	0	0	3.22031	0	0	3.85561	0	25.8976	17.709	2.52556	0	12.0055	2.90645	4.05712	20.0497	18.2561	47.7131	11.1641
116242482	Q9UN86	RecName: Full=Ras GTPase-activating protein-binding protein 2; Short=G3BP-2; AltName: Full=GAP SH3 domain-binding protein 2	269	55.5491	45.0995	26.4292	24.8017	49.9349	47.2014	10.8186	66.5229	9.47919	4.54586	23.4584	76.9828	31.2838	46.6371	53.4878	52.9673	19.1714	4.51352	10.0421	28.4864	60.8299	53.2561	3.66803	0	14.3776	26.9506	6.52138	39.2619	0	0	4.26925	0	9.21069	15.3345	0	14.7142	14.0864	3.3482	0	0	3.85316	0	13.2902	29.0431	36.4318	8.99678
134973	P16949	RecName: Full=Stathmin; AltName: Full=Leukemia-associated phosphoprotein p18; AltName: Full=Metablastin; AltName: Full=Oncoprotein 18; Short=Op18; AltName: Full=Phosphoprotein p19; Short=pp19; AltName: Full=Prosolin; AltName: Full=Protein Pr22; AltName: Full=pp17	294	66.2037	125.05	203.052	80.2311	119.025	58.7277	58.3283	125.53	153.321	14.7054	121.417	146.489	191.155	271.559	222.464	220.299	223.263	189.81	64.9705	122.867	78.7114	86.1391	35.5971	33.844	27.9061	65.387	21.096	14.112	18.645	0	13.8106	16.4014	119.183	82.6757	0	15.8663	15.1893	10.8311	24.1929	51.4866	37.3938	52.1979	0	0	133.787	29.8098
90103518	Q9Y2P8	RecName: Full=RNA 3'-terminal phosphate cyclase-like protein	136	41.558	41.6276	21.3453	32.0494	23.7732	37.5353	18.64	7.16355	18.3739	11.7486	0	11.7034	4.49174	36.1594	29.6221	48.8898	19.819	40.8274	12.9767	20.4505	20.9616	9.83127	18.9597	0	11.1475	21.7664	16.8542	0	0	0	5.51683	0	0	0	0	0	0	8.65326	14.4963	0	0	0	0	6.25503	23.1613	4.71133
62901068	O76021	RecName: Full=Ribosomal L1 domain-containing protein 1; AltName: Full=CATX-11; AltName: Full=Cellular senescence-inhibited gene protein; AltName: Full=Protein PBK1	1155	192.686	167.946	55.2451	69.7052	170.626	360.732	152.534	479.87	97.9065	71.5463	129.222	213.814	82.0614	155.977	236.765	171.194	79.2053	235.311	32.9272	49.8156	195.467	220.772	28.8651	5.14567	28.2857	59.6489	41.6969	30.0384	51.0263	132.417	37.7959	39.899	27.1809	55.3084	32.7003	24.1233	64.6631	9.88061	55.1746	10.4374	0	0	47.9351	52.3763	164.606	37.9363
85681942	O95302	RecName: Full=Peptidyl-prolyl cis-trans isomerase FKBP9; Short=PPIase FKBP9; AltName: Full=63 kDa FK506-binding protein; Short=63 kDa FKBP; Short=FKBP-63; AltName: Full=FK506-binding protein 9; Short=FKBP-9; AltName: Full=Rotamase; Flags: Precursor	193	14.8336	8.17216	11.1744	8.9883	33.336	15.3516	15.2472	0	44.0865	7.68809	31.7388	11.4878	35.272	11.8311	54.9222	38.3913	51.8771	45.8004	16.9835	16.059	27.4339	25.7338	0	0	4.86316	8.54619	5.51457	0	0	0	3.61014	0	0	0	3.51384	0	0	2.83129	12.6482	4.48626	3.25829	0	7.49225	16.3728	23.9277	3.32441
158518532	Q15061	RecName: Full=WD repeat-containing protein 43	152	16.6522	22.9352	4.70416	2.52257	11.2269	20.6805	12.8374	23.681	16.8721	3.23649	10.0209	29.0165	22.2729	9.96119	48.9618	37.7108	10.9195	25.7078	2.38321	11.2674	14.4362	16.2499	2.61151	0	0	2.39849	4.64299	0	0	14.3761	0	0	0	0	0	0	3.343	0	0	0	0	0	0	0	17.0117	1.24419
2829451	P56182	RecName: Full=Ribosomal RNA processing protein 1 homolog A; AltName: Full=Novel nuclear protein 1; Short=NNP-1; AltName: Full=Nucleolar protein Nop52; AltName: Full=RRP1-like protein	165	45.8523	30.3132	17.2707	7.40901	43.966	53.1479	45.2456	0	24.7775	14.2588	4.9054	9.46936	32.7088	9.75231	27.9622	34.2829	20.0447	14.1574	6.99972	23.1654	25.4404	35.7956	3.83512	0	6.01302	10.5669	6.81845	0	6.02624	0	4.46373	5.30111	0	0	4.34467	0	4.90934	3.50072	7.8194	0	0	0	9.26374	0	23.9511	3.31193
313104140	Q9H0A0	RecName: Full=N-acetyltransferase 10	664	105.861	78.7716	34.1774	26.658	90.2187	49.5146	37.3074	83.4186	33.4315	4.27533	13.2374	42.589	32.6911	57.0201	64.6774	67.6062	25.2427	10.6123	6.29633	43.1634	28.6049	26.8322	8.62434	0	10.8176	19.0101	15.3332	4.10281	0	28.4858	6.02277	0	4.33127	7.21094	3.90808	2.30642	2.20801	4.72341	12.3089	0	3.62385	0	8.33284	6.82867	43.7367	6.73541
30173484	Q9H0D6	RecName: Full=5'-3' exoribonuclease 2; AltName: Full=DHM1-like protein; Short=DHP protein	731	80.1015	53.9362	50.285	10.786	18.6682	125.269	20.1263	78.7538	21.6425	25.3707	14.2825	43.6538	89.9436	49.6906	85.2909	98.5377	35.0171	36.6403	35.6654	32.118	61.7263	79.1314	3.72208	2.65408	10.2126	17.0924	8.27186	13.2802	0	40.9796	8.66433	2.57243	2.33661	7.78022	8.43323	12.4426	21.4409	5.09631	17.0751	8.07526	7.81989	0	17.9814	14.7355	52.1199	10.4848
296439488	Q9NVX2	RecName: Full=Notchless protein homolog 1	104	8.71666	16.0073	9.84964	10.5636	23.5071	7.21684	14.3355	16.5278	37.6822	4.51774	0	18.0016	20.7268	9.26972	11.3908	20.0532	26.6739	8.97121	13.3067	15.7279	8.06048	7.56096	0	0	2.85773	6.69599	9.72156	0	0	0	4.24284	0	0	5.07987	4.12967	4.8744	4.66641	9.98247	3.71623	5.27251	3.82933	0	0	4.81057	14.0303	3.17634
20140802	Q9GZL7	RecName: Full=Ribosome biogenesis protein WDR12; AltName: Full=WD repeat-containing protein 12	242	73.2914	55.0606	18.8222	4.0373	41.9262	45.5105	16.4367	94.7519	75.6094	10.3598	16.0382	72.2403	63.3728	26.571	43.5345	51.733	39.3218	41.1446	19.0713	43.2796	27.7258	21.673	8.35929	0	6.5532	15.3549	0	0	0	23.0086	9.72945	0	10.4954	0	4.73497	11.1777	0	0	25.5656	6.04531	0	0	5.04797	11.0313	40.9778	6.23198
108884834	Q13895	RecName: Full=Bystin	237	61.2693	49.7436	14.5754	3.90795	107.255	48.0572	35.7978	18.3433	52.2765	20.0559	15.5244	39.9577	23.0035	36.0077	84.2796	27.8198	25.3747	49.783	14.7683	17.4554	49.2021	33.5658	12.1372	0	3.17163	3.71574	17.9823	0	12.7144	0	9.41775	5.59225	5.07958	0	0	0	5.17896	3.69298	16.4977	0	4.24994	0	9.7725	5.33896	37.6375	5.20645
182647413	Q8IYD1	RecName: Full=Eukaryotic peptide chain release factor GTP-binding subunit ERF3B; Short=Eukaryotic peptide chain release factor subunit 3b; Short=eRF3b; AltName: Full=G1 to S phase transition protein 2 homolog	424	87.5136	69.2291	43.1052	8.15817	62.5316	75.2425	27.6781	106.37	29.1017	6.97804	57.615	62.5611	64.0288	17.8974	26.3911	61.9478	32.3716	13.8568	46.2449	26.7224	31.1253	37.9553	5.63054	0	26.4841	10.3425	20.0211	13.3929	4.42372	20.6638	0	3.89142	14.1387	19.6157	0	7.52893	3.60383	5.13959	11.4801	0	0	0	6.80029	26.0062	45.2102	9.05288
3122589	O15355	RecName: Full=Protein phosphatase 1G; AltName: Full=Protein phosphatase 1C; AltName: Full=Protein phosphatase 2C isoform gamma; Short=PP2C-gamma; AltName: Full=Protein phosphatase magnesium-dependent 1 gamma	336	30.9713	34.1255	32.0805	15.639	60.3224	57.6951	6.36697	0	58.5765	8.02603	28.9922	91.9447	49.0965	37.0534	64.0818	95.7439	40.6181	39.8447	26.5951	30.7356	39.3797	57.088	3.23808	0	5.07693	17.8437	11.5139	0	0	5.94179	15.0753	0	16.2621	31.5864	3.6683	4.32983	12.4352	2.95574	6.60209	14.0504	3.40151	0	19.554	4.27313	41.1353	8.0822
37999898	O43818	RecName: Full=U3 small nucleolar RNA-interacting protein 2; AltName: Full=RRP9 homolog; AltName: Full=U3 small nucleolar ribonucleoprotein-associated 55 kDa protein; Short=U3 snoRNP-associated 55 kDa protein; Short=U3-55K	223	50.4343	29.4198	13.4093	17.9766	24.002	88.4253	51.2307	78.7538	24.0472	18.4514	0	13.7854	35.272	18.9298	27.138	63.9855	31.1263	41.2203	20.3802	35.3298	20.5754	11.5802	14.8883	0	2.9179	0	6.61749	17.7069	0	27.3197	8.66433	5.14487	0	0	4.21661	4.97702	4.76465	3.39754	11.3834	0	3.90994	5.45789	0	0	32.5215	5.51666
2495344	Q92598	RecName: Full=Heat shock protein 105 kDa; AltName: Full=Antigen NY-CO-25; AltName: Full=Heat shock 110 kDa protein	3704	308.774	242.498	122.489	93.5495	584.663	673.109	216.766	311.422	274.245	132.794	158.139	404.484	380.777	110.037	373.453	247.963	200.321	380.335	99.6644	220.484	503.475	292.767	51.5149	20.5707	59.7693	75.7005	91.5882	142.14	64.7575	90.7473	35.9751	59.8136	64.6788	77.5302	46.6874	71.6389	84.4087	20.6902	100.832	92.3918	36.7981	15.1078	62.2171	92.4549	287.828	66.2733
76803555	Q9NR30	RecName: Full=Nucleolar RNA helicase 2; AltName: Full=DEAD box protein 21; AltName: Full=Gu-alpha; AltName: Full=Nucleolar RNA helicase Gu; AltName: Full=Nucleolar RNA helicase II; AltName: Full=RH II/Gu	1982	320.353	233.997	87.4475	32.716	346.218	330.795	99.8956	122.851	207.15	33.5802	80.867	242.521	136.944	126.319	359.835	302.767	108.574	183.377	43.2722	109.111	237.156	149.867	15.8058	6.44031	28.3219	39.402	56.2021	67.1357	0	4.14331	18.3965	3.12109	2.83496	9.4396	5.11594	30.1927	23.1234	10.3054	48.3395	26.1269	21.3474	0	16.3624	11.9189	177.073	20.1853
78099790	Q02809	RecName: Full=Procollagen-lysine,2-oxoglutarate 5-dioxygenase 1; AltName: Full=Lysyl hydroxylase 1; Short=LH1; Flags: Precursor	491	19.3837	8.54311	2.19031	14.0944	67.956	28.8872	54.9907	58.8061	62.8469	84.3892	77.7644	30.0232	29.9594	12.3681	55.7265	46.823	104.227	74.8115	44.3861	88.1367	48.3962	70.6175	4.8638	3.4682	0	11.1677	12.971	8.67685	3.82132	4.46247	2.83051	3.3615	0	0	2.75501	9.75551	3.11308	11.0993	14.8751	3.51742	10.2186	14.2641	8.81138	22.4648	49.3331	7.11352
2507090	P13674	RecName: Full=Prolyl 4-hydroxylase subunit alpha-1; Short=4-PH alpha-1; AltName: Full=Procollagen-proline,2-oxoglutarate-4-dioxygenase subunit alpha-1; Flags: Precursor	367	55.4177	69.7847	5.96389	25.5847	66.4224	36.0504	61.8455	20.015	21.3903	53.3415	63.5222	8.17486	31.3749	29.467	68.9704	59.1926	38.0699	93.7021	30.2141	82.8512	51.246	85.8395	6.62169	0	7.78652	21.2855	8.82951	7.87525	5.20243	6.07531	3.85352	9.15286	4.15689	0	0	4.42713	21.1911	0	6.75045	0	20.8677	0	0	13.1075	48.1109	6.69015
55976580	Q9BQ39	RecName: Full=ATP-dependent RNA helicase DDX50; AltName: Full=DEAD box protein 50; AltName: Full=Gu-beta; AltName: Full=Nucleolar protein Gu2	398	42.0655	37.9224	23.7665	11.586	41.2517	52.2413	25.943	36.2551	34.0968	11.892	30.6837	74.0396	34.0994	33.5509	67.4637	52.7859	32.5992	38.3741	13.1352	33.1203	42.4351	32.3418	7.1967	3.42114	18.806	17.6258	12.795	19.9713	0	0	8.3763	3.31589	3.01191	3.34293	5.43525	9.62314	6.14168	6.5692	12.2278	3.4697	12.5999	0	2.89728	0	36.4386	7.12849
146289861	P46087	RecName: Full=Putative ribosomal RNA methyltransferase NOP2; AltName: Full=Nucleolar protein 1; AltName: Full=Nucleolar protein 2 homolog; AltName: Full=Proliferating-cell nucleolar antigen p120; AltName: Full=Proliferation-associated nucleolar protein p120	628	83.3021	82.2248	62.753	31.5476	71.7628	122.851	51.3749	69.1035	25.3206	26.9841	27.8496	53.7608	41.2665	38.757	61.2324	83.8431	31.8642	34.8297	19.8699	46.9706	43.3301	38.3868	13.064	0	13.6552	23.9967	21.2909	7.76856	10.2639	15.9814	0	0	5.46743	9.10247	0	8.7343	8.3616	1.98748	19.977	12.5969	2.28722	0	7.88901	8.61993	52.2357	8.68381
10720288	Q9Y5X2	RecName: Full=Sorting nexin-8	11	0	3.33916	3.42442	0	8.17271	0	0	5.74624	0	0	0	0	0	0	7.92047	0	0	9.35707	0	0	4.20359	0	0	0	0	0	0	0	0	0	0	0	0	0	0	0	0	0	0	0	0	0	0	0	1.91653	0
5915798	O75936	RecName: Full=Gamma-butyrobetaine dioxygenase; AltName: Full=Gamma-butyrobetaine hydroxylase; Short=Gamma-BBH; AltName: Full=Gamma-butyrobetaine,2-oxoglutarate dioxygenase	10	3.64133	8.02434	0	0	3.27331	0	0	0	5.90306	0	0	0	4.32925	0	0	6.28282	9.55102	0	0	0	0	0	0	0	0	0	0	0	0	0	0	0	0	0	0	0	0	0	0	0	0	0	0	0	1.86387	0
166987398	Q5QJE6	RecName: Full=Deoxynucleotidyltransferase terminal-interacting protein 2; AltName: Full=Estrogen receptor-binding protein; AltName: Full=LPTS-interacting protein 2; Short=LPTS-RP2; AltName: Full=Terminal deoxynucleotidyltransferase-interacting factor 2; Short=TdIF2; Short=TdT-interacting factor 2	34	1.86401	0	8.42517	0	1.67562	9.25971	0	17.672	0	0	0	2.88715	0	2.97342	0	19.2972	2.44461	0	0	4.03599	0	4.85062	0	0	0	0	0	0	0	0	0	0	0	0	0	0	0	0	0	0	0	0	0	0	3.42661	0
33516901	Q96SL4	RecName: Full=Glutathione peroxidase 7; Short=GPx-7; Short=GSHPx-7; AltName: Full=CL683; Flags: Precursor	12	0	0	8.51528	0	20.3225	0	0	0	0	0	0	0	0	0	0	19.5036	9.88301	0	0	16.3166	10.4528	9.80499	0	0	0	0	0	0	0	0	0	0	0	0	0	0	0	0	0	0	0	0	0	0	4.30904	0
74735242	Q9Y2W2	RecName: Full=WW domain-binding protein 11; Short=WBP-11; AltName: Full=Npw38-binding protein; Short=NpwBP; AltName: Full=SH3 domain-binding protein SNP70; AltName: Full=Splicing factor that interacts with PQBP-1 and PP1	48	17.5874	7.26697	2.48418	0	11.8574	19.1117	0	0	0	0	0	3.40513	0	0	14.3643	28.4491	2.88319	0	0	2.38004	0	0	0	0	0	0	0	0	0	0	0	0	0	0	0	0	0	0	0	0	0	0	0	0	4.99043	0
30316268	Q96D15	RecName: Full=Reticulocalbin-3; AltName: Full=EF-hand calcium-binding protein RLP49; Flags: Precursor	23	0	0	0	0	0	0	0	0	0	0	20.6834	6.65454	0	0	16.8431	7.41296	33.8071	26.5307	0	4.65123	5.95935	11.1801	0	0	0	0	0	0	0	0	0	0	0	0	0	0	0	0	0	0	0	0	0	0	6.0783	0
74749881	Q7L211	RecName: Full=Alpha/beta hydrolase domain-containing protein 13; Short=Abhydrolase domain-containing protein 13	8	4.18158	9.2149	4.7251	0	0	5.19313	0	7.92879	0	0	0	0	0	0	0	3.60749	0	0	0	0	0	5.44075	0	0	0	0	0	0	0	0	0	0	0	0	0	0	0	0	0	0	0	0	0	0	1.83144	0
114203	P24468	RecName: Full=COUP transcription factor 2; Short=COUP-TF2; AltName: Full=Apolipoprotein A-I regulatory protein 1; Short=ARP-1; AltName: Full=COUP transcription factor II; Short=COUP-TF II; AltName: Full=Nuclear receptor subfamily 2 group F member 2	8	3.40385	0	0	0	3.05983	0	0	0	0	0	0	0	4.04691	0	4.44809	2.93653	4.46406	0	0	7.37007	0	0	0	0	0	0	0	0	0	0	0	0	0	0	0	0	0	0	0	0	0	0	0	0	1.35133	0
74745411	Q5T7N7	RecName: Full=Putative protein FAM27E1	10	11.1841	24.6462	0	0	0	13.8896	0	0	0	0	0	0	0	17.8405	14.6151	28.9458	0	17.266	0	0	0	0	0	0	0	0	0	0	0	0	0	0	0	0	0	0	0	0	0	0	0	0	0	0	5.83579	0
17366074	Q9H6X2	RecName: Full=Anthrax toxin receptor 1; AltName: Full=Tumor endothelial marker 8; Flags: Precursor	22	0	0	0	0	0	3.10299	3.08189	0	0	3.88494	12.0287	3.87001	0	0	0	2.15554	19.6609	11.5719	0	10.8199	0	3.25095	0	0	0	0	0	0	0	0	0	0	0	0	0	0	0	0	0	0	0	0	0	0	3.33762	0
73622065	Q9NPD8	RecName: Full=Ubiquitin-conjugating enzyme E2 T; AltName: Full=Cell proliferation-inducing gene 50 protein; AltName: Full=Ubiquitin carrier protein T; AltName: Full=Ubiquitin-protein ligase T	11	7.15327	15.7636	0	0	12.8606	0	0	0	11.5964	0	0	0	8.50467	0	18.6955	12.3424	0	0	0	0	0	0	0	0	0	0	0	0	0	0	0	0	0	0	0	0	0	0	0	0	0	0	0	0	3.95074	0
12229749	P57739	RecName: Full=Claudin-2; AltName: Full=SP82	53	67.3962	94.5128	0	0	0	0	15.1146	34.8522	0	0	29.4964	0	29.1377	87.9616	8.00656	0	0	0	0	0	50.9913	0	0	0	0	0	0	0	0	0	0	0	0	0	0	0	0	0	0	0	0	0	0	0	18.9759	0
3913958	O15066	RecName: Full=Kinesin-like protein KIF3B; AltName: Full=HH0048; AltName: Full=Microtubule plus end-directed kinesin motor 3B; Contains: RecName: Full=Kinesin-like protein KIF3B, N-terminally processed	15	3.77294	2.07859	0	0	8.47905	0	0	3.57698	3.05821	0	0	0	0	3.00925	2.46521	4.88243	0	0	0	0	0	0	0	0	0	0	0	0	0	0	0	0	0	0	0	0	0	0	0	0	0	0	0	0	1.42376	0
71153718	Q9H9Y2	RecName: Full=Ribosome production factor 1; AltName: Full=Brix domain-containing protein 5; AltName: Full=Ribosome biogenesis protein RPF1	33	24.2268	22.2451	9.12526	4.89334	0	20.0583	0	45.937	6.5458	0	0	0	0	0	0	17.4173	0	0	4.62302	8.74272	0	0	0	0	0	0	0	0	0	0	0	0	0	0	0	0	0	0	0	0	0	0	0	0	7.44612	0
116248563	Q53GL7	RecName: Full=Poly [ADP-ribose] polymerase 10; Short=PARP-10; AltName: Full=ADP-ribosyltransferase diphtheria toxin-like 10; Short=ARTD10	15	2.74965	3.02968	3.10704	1.66612	0	0	0	0	0	0	0	0	0	0	0	1.18607	1.80305	0	3.14817	5.95358	0	0	0	0	0	0	0	0	0	0	0	0	0	0	0	0	0	0	0	0	0	0	0	0	1.02924	0
251757329	Q96T23	RecName: Full=Remodeling and spacing factor 1; Short=Rsf-1; AltName: Full=HBV pX-associated protein 8; AltName: Full=Hepatitis B virus X-associated protein; AltName: Full=p325 subunit of RSF chromatin-remodeling complex	23	2.93378	2.15504	1.10504	0	0	1.21449	0	1.85427	0	0	0	0	0	1.55996	5.11175	6.74934	0	0	0	1.05871	0	1.2724	0	0	0	0	0	0	0	0	0	0	0	0	0	0	0	0	0	0	0	0	0	0	1.13704	0
160110004	Q14541	RecName: Full=Hepatocyte nuclear factor 4-gamma; Short=HNF-4-gamma; AltName: Full=Nuclear receptor subfamily 2 group A member 2	13	0	3.80566	0	0	9.31448	4.28942	0	0	5.59922	0	0	0	0	0	4.5135	5.95944	0	0	0	0	4.79085	13.4819	0	0	0	0	0	0	0	0	0	0	0	0	0	0	0	0	0	0	0	0	0	0	2.35247	0
147721250	Q9ULR3	RecName: Full=Protein phosphatase 1H	22	13.7081	0	0	0	4.92907	6.80967	0	10.3969	0	0	0	0	0	4.37336	10.7481	14.1913	3.59557	0	0	0	0	0	0	0	0	0	0	0	0	0	0	0	0	0	0	0	0	0	0	0	0	0	0	0	3.1251	0
74753368	Q9UK58	RecName: Full=Cyclin-L1; Short=Cyclin-L	12	0	0	0	0	2.40831	6.65431	3.30453	10.1597	0	0	0	4.1496	0	0	7.00193	4.62253	0	0	0	0	0	3.4858	0	0	0	0	0	0	0	0	0	0	0	0	0	0	0	0	0	0	0	0	0	0	1.8994	0
34921508	Q13541	RecName: Full=Eukaryotic translation initiation factor 4E-binding protein 1; Short=4E-BP1; Short=eIF4E-binding protein 1; AltName: Full=Phosphorylated heat- and acid-stable protein regulated by insulin 1; Short=PHAS-I	33	11.9423	13.1586	0	0	0	0	29.4607	0	19.36	0	0	92.4868	0	57.1502	124.848	82.422	15.6621	18.4366	0	12.9289	16.565	0	0	0	0	0	0	0	0	0	0	0	0	0	0	0	0	0	0	0	0	0	0	0	22.4737	0
73921231	Q9BSC4	RecName: Full=Nucleolar protein 10	53	2.04825	18.0548	2.31447	0	7.36494	2.54373	0	11.6512	0	0	0	3.17251	4.87041	9.80193	16.0597	35.3408	2.68622	0	0	2.21745	0	2.66502	0	0	0	0	0	0	0	0	0	0	0	0	0	0	0	0	0	0	0	0	0	0	5.49052	0
8928268	Q9UBD5	RecName: Full=Origin recognition complex subunit 3; AltName: Full=Origin recognition complex subunit Latheo	14	0	2.18384	2.2396	2.40194	1.78167	2.46144	0	3.75809	0	0	0	0	2.35643	3.16161	10.3601	3.41976	0	0	0	0	0	0	0	0	0	0	0	0	0	0	0	0	0	0	0	0	0	0	0	0	0	0	0	0	1.55111	0
20138952	Q15025	RecName: Full=TNFAIP3-interacting protein 1; AltName: Full=A20-binding inhibitor of NF-kappa-B activation 1; Short=ABIN-1; AltName: Full=HIV-1 Nef-interacting protein; AltName: Full=Nef-associated factor 1; Short=Naf1; AltName: Full=Nip40-1; AltName: Full=Virion-associated nuclear shuttling protein; Short=VAN; Short=hVAN	7	2.21571	2.44137	2.50371	0	0	0	0	0	0	3.44514	0	3.4319	0	0	2.89545	1.91152	0	0	0	0	0	0	0	0	0	0	0	0	0	0	0	0	0	0	0	0	0	0	0	0	0	0	0	0	0.856582	0
462333	Q00613	RecName: Full=Heat shock factor protein 1; Short=HSF 1; AltName: Full=Heat shock transcription factor 1; Short=HSTF 1	11	2.66388	5.87036	0	0	2.39465	3.30829	0	0	0	0	0	8.25213	0	0	3.48111	4.59631	0	0	0	0	0	3.46604	0	0	0	0	0	0	0	0	0	0	0	0	0	0	0	0	0	0	0	0	0	0	1.54694	0
1352535	P31641	RecName: Full=Sodium- and chloride-dependent taurine transporter; AltName: Full=Solute carrier family 6 member 6	33	9.09157	7.51311	0	0	2.04318	0	2.80352	8.61936	14.7386	0	0	28.1637	0	10.877	2.97018	9.80424	0	0	0	0	0	2.95731	0	0	0	0	0	0	0	0	0	0	0	0	0	0	0	0	0	0	0	0	0	0	4.52644	0
85541056	Q15645	RecName: Full=Pachytene checkpoint protein 2 homolog; AltName: Full=Human papillomavirus type 16 E1 protein-binding protein; Short=16E1-BP; Short=HPV16 E1 protein-binding protein; AltName: Full=Thyroid hormone receptor interactor 13; AltName: Full=Thyroid receptor-interacting protein 13; Short=TR-interacting protein 13; Short=TRIP-13	55	6.52404	7.18847	0	0	11.7294	0	0	37.1111	15.8645	0	5.2347	10.105	7.75657	5.20349	72.4668	16.8851	4.27806	10.0718	0	3.53149	22.6235	0	0	0	0	0	0	0	0	0	0	0	0	0	0	0	0	0	0	0	0	0	0	0	10.7534	0
294862527	Q9UJX3	RecName: Full=Anaphase-promoting complex subunit 7; Short=APC7; AltName: Full=Cyclosome subunit 7	15	2.35258	7.77651	0	0	6.34442	0	0	0	0	0	0	7.28777	2.79703	0	3.0743	4.05918	6.17069	0	0	0	0	0	0	0	0	0	0	0	0	0	0	0	0	0	0	0	0	0	0	0	0	0	0	0	1.81193	0
74714366	Q8IVL6	RecName: Full=Prolyl 3-hydroxylase 3; AltName: Full=Leprecan-like protein 2; AltName: Full=Protein B; Flags: Precursor	20	0	0	0	0	0	0	0	0	3.10392	0	12.2902	2.96561	0	0	5.0041	4.9554	10.0441	5.91174	2.19217	0	0	4.98243	0	0	0	0	0	0	0	0	0	0	0	0	0	0	0	0	0	0	0	0	0	0	2.33862	0
78103206	Q15542	RecName: Full=Transcription initiation factor TFIID subunit 5; AltName: Full=Transcription initiation factor TFIID 100 kDa subunit; Short=TAF(II)100; Short=TAFII-100; Short=TAFII100	14	1.76149	3.88178	1.99045	4.26944	1.58346	0	0	0	0	0	0	0	0	5.61977	6.90566	1.51966	0	0	0	0	2.44333	0	0	0	0	0	0	0	0	0	0	0	0	0	0	0	0	0	0	0	0	0	0	0	1.3625	0
2494229	Q16254	RecName: Full=Transcription factor E2F4; Short=E2F-4	7	3.41209	3.75959	3.85559	4.13505	3.06724	0	0	0	0	0	0	0	0	0	0	2.94364	0	0	0	3.69396	0	0	0	0	0	0	0	0	0	0	0	0	0	0	0	0	0	0	0	0	0	0	0	0	1.13033	0
33301029	Q8IY47	RecName: Full=Kelch repeat and BTB domain-containing protein 2; AltName: Full=BTB and kelch domain-containing protein 1	17	6.78584	2.49231	0	0	4.06668	2.80912	2.79002	0	0	0	0	0	0	7.2164	2.95587	9.75702	0	0	0	2.4488	0	0	0	0	0	0	0	0	0	0	0	0	0	0	0	0	0	0	0	0	0	0	0	0	1.87828	0
296452950	Q8NFT2	RecName: Full=Metalloreductase STEAP2; AltName: Full=Prostate cancer-associated protein 1; AltName: Full=Protein up-regulated in metastatic prostate cancer; Short=PUMPCn; AltName: Full=Six-transmembrane epithelial antigen of prostate 2; AltName: Full=SixTransMembrane protein of prostate 1	12	5.75181	0	3.24971	3.48526	0	0	0	0	0	0	0	0	0	4.58757	3.75818	4.96214	0	8.87967	0	0	0	7.48381	0	0	0	0	0	0	0	0	0	0	0	0	0	0	0	0	0	0	0	0	0	0	1.91628	0
34395560	Q9NUP1	RecName: Full=Biogenesis of lysosome-related organelles complex 1 subunit 4; Short=BLOC-1 subunit 4; AltName: Full=Protein cappuccino homolog	10	6.49398	14.3107	14.6761	7.86994	0	8.0649	8.01006	0	0	0	0	0	0	0	0	5.60242	8.51669	0	0	0	0	0	0	0	0	0	0	0	0	0	0	0	0	0	0	0	0	0	0	0	0	0	0	0	3.34295	0
46395905	Q8NEJ9	RecName: Full=Neuroguidin; AltName: Full=EIF4E-binding protein	23	13.4209	9.85848	5.0551	0	20.1075	11.1116	0	0	0	0	0	6.92917	0	0	11.6921	23.1567	0	0	0	4.84319	0	0	0	0	0	0	0	0	0	0	0	0	0	0	0	0	0	0	0	0	0	0	0	0	4.82612	0
3915178	O00762	RecName: Full=Ubiquitin-conjugating enzyme E2 C; AltName: Full=UbcH10; AltName: Full=Ubiquitin carrier protein C; AltName: Full=Ubiquitin-protein ligase C	29	23.6178	26.0231	0	0	35.3846	0	0	0	38.2874	0	0	12.1938	18.7198	0	61.7266	13.5835	41.2988	0	0	0	0	0	0	0	0	0	0	0	0	0	0	0	0	0	0	0	0	0	0	0	0	0	0	0	12.3107	0
13626745	Q9H2C0	RecName: Full=Gigaxonin; AltName: Full=Kelch-like protein 16	10	0	2.60085	5.33453	0	2.12189	2.93146	0	0	0	0	0	0	2.8064	3.76534	0	0	0	0	5.40514	0	3.27415	0	0	0	0	0	0	0	0	0	0	0	0	0	0	0	0	0	0	0	0	0	0	0	1.28363	0
52783333	Q9UHA3	RecName: Full=Probable ribosome biogenesis protein RLP24; AltName: Full=Ribosomal L24 domain-containing protein 1; AltName: Full=Ribosomal protein L24-like	15	8.64536	9.52583	0	0	23.3148	32.2101	0	0	0	0	0	0	0	13.7908	11.2976	22.3753	0	0	0	9.35953	11.9918	0	0	0	0	0	0	0	0	0	0	0	0	0	0	0	0	0	0	0	0	0	0	0	6.47778	0
6225642	Q13113	RecName: Full=PDZK1-interacting protein 1; AltName: Full=17 kDa membrane-associated protein; AltName: Full=Protein DD96	40	98.8908	136.203	41.9042	0	66.6721	15.3516	45.7417	0	0	0	0	19.1464	0	39.437	32.3072	21.3285	0	0	0	13.3825	0	16.0836	0	0	0	0	0	0	0	0	0	0	0	0	0	0	0	0	0	0	0	0	0	0	24.8385	0
148886617	Q8IVF7	RecName: Full=Formin-like protein 3; AltName: Full=Formin homology 2 domain-containing protein 3; AltName: Full=WW domain-binding protein 3; Short=WBP-3	14	1.37081	0	0	0	0	0	0	0	0	0	2.19979	6.36971	0	2.18668	1.79135	3.54784	1.79778	2.11626	0	1.48405	0	1.78359	0	0	0	0	0	0	0	0	0	0	0	0	0	0	0	0	0	0	0	0	0	0	1.12036	0
317373482	O60678	RecName: Full=Protein arginine N-methyltransferase 3; AltName: Full=Heterogeneous nuclear ribonucleoprotein methyltransferase-like protein 3	9	2.65385	2.92412	0	0	2.38563	0	0	5.03202	0	0	0	0	0	4.23335	3.468	4.579	0	0	0	0	3.68111	0	0	0	0	0	0	0	0	0	0	0	0	0	0	0	0	0	0	0	0	0	0	0	1.31623	0
68566167	Q5TAP6	RecName: Full=U3 small nucleolar RNA-associated protein 14 homolog C	22	3.67936	0	2.0788	0	1.65375	4.56941	0	0	0	2.86045	0	5.69893	0	2.93461	12.0203	7.93554	0	2.8401	0	0	0	2.39365	0	0	0	0	0	0	0	0	0	0	0	0	0	0	0	0	0	0	0	0	0	0	2.21204	0
156631025	Q96SY0	RecName: Full=von Willebrand factor A domain-containing protein 9	22	0	2.99751	0	0	0	3.37854	0	5.15831	0	4.22993	4.36562	8.42737	3.2344	4.33959	14.2201	16.4287	0	0	0	5.89036	0	0	0	0	0	0	0	0	0	0	0	0	0	0	0	0	0	0	0	0	0	0	0	0	3.3032	0
37999487	O95639	RecName: Full=Cleavage and polyadenylation specificity factor subunit 4; AltName: Full=Cleavage and polyadenylation specificity factor 30 kDa subunit; Short=CPSF 30 kDa subunit; AltName: Full=NS1 effector domain-binding protein 1; Short=Neb-1; AltName: Full=No arches homolog	15	10.4773	11.5443	11.8391	0	14.1275	0	12.9233	9.93309	0	0	0	0	0	0	6.84576	9.03885	0	0	0	0	0	0	0	0	0	0	0	0	0	0	0	0	0	0	0	0	0	0	0	0	0	0	0	0	3.94224	0
71152029	Q9BXY0	RecName: Full=Protein MAK16 homolog; AltName: Full=NNP78; AltName: Full=Protein RBM13	29	18.7892	31.0542	0	0	0	11.6672	5.79394	0	7.61495	0	0	0	0	14.9861	0	28.3669	12.3208	0	5.37812	0	19.5467	0	0	0	0	0	0	0	0	0	0	0	0	0	0	0	0	0	0	0	0	0	0	0	7.06901	0
3183090	Q92791	RecName: Full=Synaptonemal complex protein SC65; AltName: Full=Leprecan-like protein 4; AltName: Full=Nucleolar autoantigen No55	13	0	0	0	0	2.89879	0	0	0	5.22765	0	5.1748	0	0	0	8.42796	8.34594	4.22911	9.95661	0	3.49108	0	4.19573	0	0	0	0	0	0	0	0	0	0	0	0	0	0	0	0	0	0	0	0	0	0	2.36126	0
158512710	A0JNW5	RecName: Full=UHRF1-binding protein 1-like	15	2.88769	1.06059	1.08768	1.16651	1.73056	1.19541	0	0	0	0	0	0	0	1.53546	0	2.49124	0	0	0	0	2.67031	0	0	0	0	0	0	0	0	0	0	0	0	0	0	0	0	0	0	0	0	0	0	0	0.719339	0
46397811	O95214	RecName: Full=Leptin receptor overlapping transcript-like 1; AltName: Full=Endospanin-2	30	10.7572	82.9692	12.1554	0	0	0	0	81.5879	0	0	51.7875	49.9852	0	51.4788	56.2293	9.28035	0	33.214	0	0	14.9211	0	0	0	0	0	0	0	0	0	0	0	0	0	0	0	0	0	0	0	0	0	0	0	20.653	0
23829978	Q16763	RecName: Full=Ubiquitin-conjugating enzyme E2 S; AltName: Full=E2-EPF; AltName: Full=Ubiquitin carrier protein S; AltName: Full=Ubiquitin-conjugating enzyme E2-24 kDa; AltName: Full=Ubiquitin-conjugating enzyme E2-EPF5; AltName: Full=Ubiquitin-protein ligase S	13	12.6954	0	7.17278	7.69269	17.1185	0	0	0	10.2905	0	0	0	7.54694	0	8.29509	0	0	9.79963	0	0	17.6096	0	0	0	0	0	0	0	0	0	0	0	0	0	0	0	0	0	0	0	0	0	0	0	4.4646	0
74735511	O75394	RecName: Full=39S ribosomal protein L33, mitochondrial; Short=L33mt; Short=MRP-L33	53	195.119	262.766	171.485	0	116.933	26.9244	26.7413	0	0	33.7093	0	100.739	25.7757	103.75	56.6618	149.628	0	0	0	0	0	0	0	0	0	0	0	0	0	0	0	0	0	0	0	0	0	0	0	0	0	0	0	0	57.7378	0
239938658	P41743	RecName: Full=Protein kinase C iota type; AltName: Full=Atypical protein kinase C-lambda/iota; Short=PRKC-lambda/iota; Short=aPKC-lambda/iota; AltName: Full=nPKC-iota	38	7.09326	2.60522	2.67174	0	19.1291	8.80915	0	8.96645	0	0	0	18.3111	0	3.77166	18.5387	8.15923	0	10.9506	0	0	0	0	0	0	0	0	0	0	0	0	0	0	0	0	0	0	0	0	0	0	0	0	0	0	4.95483	0
73621113	O94888	RecName: Full=UBX domain-containing protein 7	20	14.4089	0	3.25636	0	2.59053	3.5789	0	0	0	0	0	8.92715	3.42622	4.59695	3.76587	9.94458	7.55878	0	0	0	0	3.74956	0	0	0	0	0	0	0	0	0	0	0	0	0	0	0	0	0	0	0	0	0	0	2.99108	0
74761247	Q9BTD8	RecName: Full=RNA-binding protein 42; AltName: Full=RNA-binding motif protein 42	23	11.7433	6.46962	0	0	10.5564	14.584	0	0	0	0	0	0	0	0	3.83648	5.06552	3.85026	0	0	6.35668	8.14445	3.81986	0	0	0	0	0	0	0	0	0	0	0	0	0	0	0	0	0	0	0	0	0	0	3.38303	0
46396494	Q96MG7	RecName: Full=Melanoma-associated antigen G1; AltName: Full=Hepatocellular carcinoma-associated protein 4; AltName: Full=MAGE-G1 antigen; AltName: Full=Necdin-like protein 2	15	9.27101	5.1076	5.23802	0	4.16701	5.75686	0	0	0	0	0	0	0	7.39443	12.1152	15.9964	0	7.15631	0	5.01844	0	0	0	0	0	0	0	0	0	0	0	0	0	0	0	0	0	0	0	0	0	0	0	0	3.51006	0
74729733	Q8N9N8	RecName: Full=Probable RNA-binding protein EIF1AD; AltName: Full=Eukaryotic translation initiation factor 1A domain-containing protein; AltName: Full=Haponin	12	0	0	9.65065	0	15.3548	21.2131	0	0	0	0	0	13.2284	0	13.6237	11.1607	14.7361	11.2007	0	0	0	11.8465	0	0	0	0	0	0	0	0	0	0	0	0	0	0	0	0	0	0	0	0	0	0	0	5.54612	0
292495631	Q96GX2	RecName: Full=Putative ataxin-7-like protein 3B	11	29.0555	16.0073	16.4161	17.6059	0	0	0	0	0	0	0	22.5019	0	23.1743	18.9846	25.0665	0	0	0	0	0	18.9024	0	0	0	0	0	0	0	0	0	0	0	0	0	0	0	0	0	0	0	0	0	0	8.53248	0
296439481	Q9Y496	RecName: Full=Kinesin-like protein KIF3A; AltName: Full=Microtubule plus end-directed kinesin motor 3A	21	2.01601	2.22133	2.27805	0	9.0613	2.5037	0	3.82261	9.80465	0	0	3.12259	0	3.21589	5.26898	5.2177	0	0	0	0	0	2.62308	0	0	0	0	0	0	0	0	0	0	0	0	0	0	0	0	0	0	0	0	0	0	2.32527	0
57013028	O00204	RecName: Full=Sulfotransferase family cytosolic 2B member 1; Short=ST2B1; Short=Sulfotransferase 2B1; AltName: Full=Alcohol sulfotransferase; AltName: Full=Hydroxysteroid sulfotransferase 2	116	81.0769	12.762	21.8131	0	38.1766	57.537	9.52429	80.5261	6.25886	0	0	0	0	12.3173	30.2714	39.969	0	53.6429	0	0	101.75	10.0468	0	0	0	0	0	0	0	0	0	0	0	0	0	0	0	0	0	0	0	0	0	0	25.2578	0
38257651	Q8IY37	RecName: Full=Probable ATP-dependent RNA helicase DHX37; AltName: Full=DEAH box protein 37	69	6.08986	10.7361	13.7628	0	10.9487	7.56303	0	6.92827	3.94898	0	0	5.65952	0	15.543	9.54974	8.40605	1.59734	0	0	0	0	0	0	0	0	0	0	0	0	0	0	0	0	0	0	0	0	0	0	0	0	0	0	0	4.57879	0
[truncated: 3 more columns]

## Sheet: Dataset6B
Accession	SP	Short_name	Inflammatory	Goblet-like	Enterocyte	TA	Stem-like	Σ# PSMs	22CRC_Ave	22AT_Ave	Ratio(CRC/AT)	paired(pValue)
2501336	Q16853	Membrane primary amine oxidase	0	-0.041	0	-0.0664	0.3934	9654	224.878	961.626	0.233851	9.10808e-09
113394	P00325	Alcohol dehydrogenase 1B	-0.0944	-0.047	0.3588	-0.1223	0.2296	8627	333.114	1786.96	0.186414	1.07729e-08
317373331	P15088	Mast cell carboxypeptidase A	0	0	0.1955	-0.0899	0.0185	2002	64.789	389.313	0.166419	5.18137e-07
158515408	P00746	Complement factor D	0.0805	0	0	-0.1943	0	242	12.2991	71.4301	0.172184	9.66272e-07
59800384	Q13642	Four and a half LIM domains protein 1	-0.1256	0	0	-0.0116	0.3365	2534	110.954	624.31	0.177722	1.78141e-06
129951	P07585	Decorin	0	-0.1514	0	-0.1093	0.4874	7627	397.649	1621.39	0.245252	2.57307e-06
2498553	Q13361	Microfibrillar-associated protein 5	0	-0.1392	0	-0.0635	0.6137	330	18.6932	166.61	0.112197	8.9809e-06
74721543	Q9Y6R1	Electrogenic sodium bicarbonate cotransporter 1	0	0	0.883	-0.3218	-0.2627	683	6.0954	50.7491	0.120108	9.9338e-06
209572589	Q9BXN1	Asporin	0	-0.151	-0.0018	-0.0499	0.6115	1595	40.9253	376.882	0.108589	1.88611e-05
50401533	Q7Z7G0	Target of Nesh-SH3	0	0	0.0262	0	0.1152	351	0.769885	28.5261	0.0269888	2.38444e-05
115503766	O94911	ATP-binding cassette sub-family A member 8	-0.0414	-0.0288	0.1135	0	0.1119	554	0.99919	29.9352	0.0333785	5.10191e-05
119576	P23141	Liver carboxylesterase 1	-0.1337	-0.0587	0	0.2642	0	1314	42.5619	178.746	0.238113	0.000115291
254763328	P50443	Sulfate transporter	-0.4098	-0.1876	0.5747	0.1523	0	499	11.5874	48.5132	0.23885	0.000180166
27151769	Q07507	Dermatopontin	0	-0.016	0	0	0.3467	438	42.8314	170.034	0.251899	0.000298347
338817988	O00339	Matrilin-2	-0.0711	0.233	0	0	0	152	2.23473	12.7675	0.175032	0.000365552
14916957	P14384	Carboxypeptidase M	0	0	0.3583	-0.0446	0	74	2.48462	12.3515	0.201159	0.000377898
313104240	P11532	Dystrophin	-0.2224	-0.0806	0	0.1747	0.1199	852	1.29593	20.4543	0.0633574	0.000458814
118572668	P08493	Matrix Gla protein	0	-0.1888	0	-0.1475	0.7035	82	10.0991	64.405	0.156806	0.000459547
13431900	Q14714	Sarcospan	0	0	0	-0.0433	0.3358	44	1.33122	15.0433	0.0884924	0.000488211
729367	P40879	Chloride anion exchanger	-0.4869	-0.3214	0.8633	0.2214	-0.0827	999	19.067	93.6641	0.203567	0.000565036
129889	P15428	15-hydroxyprostaglandin dehydrogenase [NAD(+)]	0	-0.0049	0.3033	0	0	152	7.9819	41.6488	0.191648	0.000788721
18202044	O43745	Calcineurin B homologous protein 2	-0.2525	0	0.412	0	-0.0724	43	2.35899	17.0834	0.138087	0.000834784
325511399	P29536	Leiomodin-1	0	0	0	0	0.351	1422	35.464	186.097	0.190567	0.001069
296439265	Q9H720	PGAP2-interacting protein	-0.0661	0.1188	0.0912	0	-0.1153	109	2.42419	11.8838	0.203991	0.00110786
2493373	Q16647	Prostacyclin synthase	0	-0.045	0	0	0.4345	282	5.70899	51.1974	0.111509	0.00133227
6686280	P17661	Desmin	0	0	0	0	0.3147	24829	889.44	4104.88	0.216679	0.00148531
296452855	Q6UWM9	UDP-glucuronosyltransferase 2A3	-0.2127	-0.0638	0.4365	0.0923	-0.0404	461	13.3181	64.3327	0.207019	0.00154819
2506326	P47989	Xanthine dehydrogenase/oxidase	0	0	0.2604	0	-0.31	89	0.621744	5.52511	0.112531	0.00198346
22256936	Q9BZQ8	Protein Niban	0.1134	-0.1219	0	-0.2347	0.3671	644	3.96545	58.8895	0.0673371	0.00301357
317373504	Q9BX66	Sorbin and SH3 domain-containing protein 1	-0.1716	-0.1959	0	0.0931	0.2448	4369	43.7977	273.538	0.160116	0.00305719
300669714	Q15746	Myosin light chain kinase	0	-0.1502	0	-0.0126	0.4325	6202	43.9633	254.439	0.172785	0.00306019
150416155	O43294	Transforming growth factor beta-1-induced transcript 1 protein	0	0	0	-0.0126	0.3768	827	31.6334	135.424	0.233588	0.00392123
317373554	Q02952	A-kinase anchor protein 12	0	-0.1005	0	-0.0313	0.4705	805	7.04043	34.823	0.202178	0.00393351
730948	P35625	Metalloproteinase inhibitor 3	0	-0.3013	0	0	0.4153	90	5.20059	34.1927	0.152096	0.00507933
317373388	P46821	Microtubule-associated protein 1B	0	0	0	0	0.4315	301	1.1185	10.0543	0.111246	0.00636166
115465	P22748	Carbonic anhydrase 4	-0.1041	-0.1611	1.1584	0	-0.1962	156	4.96229	41.1997	0.120445	0.00651862
212276466	Q9HBL0	Tensin-1	0	-0.2049	0	-0.1083	0.6071	3884	26.8429	184.862	0.145205	0.00660753
2498958	P78539	Sushi repeat-containing protein SRPX	0	0	0	-0.045	0.2609	43	0	9.5022	0.001	0.00684369
585388	P05162	Galectin-2	0	0	0.2603	0	-0.0413	52	1.55149	32.3496	0.0479602	0.00759322
2829431	P51911	Calponin-1	0	-0.0372	0	-0.0098	0.4179	6402	226.107	1786.62	0.126556	0.00789231
117949389	Q6YHK3	CD109 antigen	0.1778	0	-0.0866	-0.1737	0.262	170	1.89611	8.56421	0.2214	0.00891913
124015159	Q8N468	Major facilitator superfamily domain-containing protein 4	-0.0284	0	0.4083	0	-0.0157	18	0.151024	2.93997	0.0513691	0.0104179
74749535	Q6ZMJ2	Scavenger receptor class A member 5	-0.0852	0	0.3278	0	0	16	0.311409	2.52275	0.12344	0.012412
124310	P27930	Interleukin-1 receptor type 2	0.1142	0.2611	0	-0.2802	-0.0202	6	0	1.55248	0.001	0.0134386
20137613	O15061	Synemin	0	-0.0164	0	0	0.3223	4874	2.52503	300.969	0.00838967	0.0168754
20141958	Q14508	WAP four-disulfide core domain protein 2	-0.0944	0.2396	0	0	-0.0102	10	0	7.72236	0.001	0.0179803
61216811	Q8N474	Secreted frizzled-related protein 1	0	0	0	0	0.1696	13	0	4.02373	0.001	0.021542
327478523	Q8IXL7	Methionine-R-sulfoxide reductase B3	0	-0.1956	0	-0.1123	0.6763	23	0.873492	10.6288	0.082182	0.0253122
125987831	P01275	Glucagon	-0.0333	0	0.6672	0	-0.0915	14	0	6.9421	0.001	0.0293107
130774	P26678	Cardiac phospholamban	0	-0.1089	0	-0.1183	0.5532	46	11.8144	64.2492	0.183883	0.0355103
51702160	Q9UMS6	Synaptopodin-2	-0.0719	-0.1083	0	-0.0712	0.5068	2060	8.71991	175.398	0.0497149	0.0367178
7673945	O43927	C-X-C motif chemokine 13	0.6193	-0.0086	0	-0.2928	0	20	0	18.1702	0.001	0.0402032
317373360	P12544	Granzyme A	0.5439	0	0	-0.2148	-0.0103	136	7.88327	39.0248	0.202007	0.0479268
74733929	Q9H902	Receptor expression-enhancing protein 1	-0.23	-0.1301	0	0.312	0	5	0	2.3571	0.001	0.0591252
209572601	P49747	Cartilage oligomeric matrix protein	0	0	-0.1835	0	0.5813	6	0	0.807882	0.001	0.0613248
115982	P16671	Platelet glycoprotein 4	0	0	0	-0.0184	0.2401	258	7.42144	47.3052	0.156884	0.0695374
6136104	O75795	UDP-glucuronosyltransferase 2B17	-0.091	0	0.4545	0	-0.0669	599	12.1769	87.9514	0.13845	0.0703604
172045740	Q8IVF2	Protein AHNAK2	0	0	-0.0576	-0.0272	0.3022	270	0.561128	3.77937	0.148472	0.0711227
317373516	P10082	Peptide YY	0	0	0.5285	0	-0.077	3	0	3.07207	0.001	0.0835489
6685307	P56748	Claudin-8	-0.0779	-0.0473	0.9237	0	-0.0415	3	0	1.33066	0.001	0.083655
1352728	P48061	Stromal cell-derived factor 1	0	-0.066	0	-0.0859	0.4029	7	0.95536	5.86728	0.162828	0.0878685
187611420	Q8IVN8	Somatomedin-B and thrombospondin type-1 domain-containing protein	0	0.3554	-0.184	0	0	5	0	1.96647	0.001	0.0950473
91208246	Q8N6Q3	CD177 antigen	0	0	0.4963	-0.0076	-0.059	16	0.527526	2.81566	0.187355	0.138963
134426	P04279	Semenogelin-1	0.2915	0	0	-0.0107	-0.0988	7	0.124633	1.39427	0.0893891	0.151343
20137459	Q9C0J9	Class E basic helix-loop-helix protein 41	0	0	0	-0.1473	0.0667	2	0	0.41408	0.001	0.162934
74733461	Q9BWT1	Cell division cycle-associated protein 7	0	0	0	0.2142	0	2	0	0.42527	0.001	0.16315
124015212	Q53H76	Phospholipase A1 member A	0	-0.0425	-0.0425	0	0.0837	2	0	0.467749	0.001	0.163845
298286926	Q4ZHG4	Fibronectin type III domain-containing protein 1	0	-0.1582	-0.0326	-0.0494	0.6486	2	0	0.134595	0.001	0.167456
119781	P15090	Fatty acid-binding protein	0	-0.0096	0	-0.0303	0.4815	632	18.288	488.452	0.0374408	0.177634
46396283	Q12791	Calcium-activated potassium channel subunit alpha-1	0	0	0	-0.0697	0.1342	14	0	1.08502	0.001	0.179124
74712933	Q76M96	Coiled-coil domain-containing protein 80	0	-0.1613	0	-0.1424	0.6364	3	0	0.241623	0.001	0.179698
47117819	O94778	Aquaporin-8	-0.0967	-0.0503	0.6919	0	-0.0813	5	0	1.66729	0.001	0.214512
23503099	O60636	Tetraspanin-2	0	-0.0929	0	0	0.2064	5	0	2.09353	0.001	0.245087
84029396	Q86SQ0	Pleckstrin homology-like domain family B member 2	0	0	0	-0.1801	0.3844	5	0.0619523	0.3216	0.192637	0.318919
74733486	Q9BZV2	Thiamine transporter 2	-0.0222	0	0	0.2258	0	6	0	1.38639	0.001	0.328695
12643814	Q9NQ66	1-phosphatidylinositol 4	-0.0974	0	-0.0728	0.1804	0	5	0	0.392997	0.001	0.328695
50400620	Q99741	Cell division control protein 6 homolog	0.044	0	-0.1237	0.028	-0.0047	2	0	0.301497	0.001	0.328695
290457674	Q13822	Ectonucleotide pyrophosphatase/phosphodiesterase family member 2	0	0	0	-0.1075	0.0326	2	0	0.292647	0.001	0.328695
124069	P24593	Insulin-like growth factor-binding protein 5	0	-0.2048	0	-0.0485	0.3611	1	0	0.389894	0.001	0.328695
129719	P04085	Platelet-derived growth factor subunit A	-0.1683	0	0.0013	0.0717	0	1	0	0.48755	0.001	0.328695
417269	P28300	Protein-lysine 6-oxidase	0.0199	-0.1362	0	-0.1302	0.451	1	0	0.246698	0.001	0.328695
6093860	O75469	Nuclear receptor subfamily 1 group I member 2	-0.3552	0	0	0.3667	0	1	0	0.220223	0.001	0.328695
8134446	O14944	Proepiregulin	-0.1965	-0.5456	0	0.5013	0	1	0	0.627522	0.001	0.328695
12230650	Q9NRJ3	C-C motif chemokine 28	0	0	0.3981	-0.0377	-0.3062	1	0	0.994309	0.001	0.328695
18202941	Q9H2S6	Tenomodulin	-0.0216	0	0	0.1775	0	1	0	0.350418	0.001	0.328695
20178334	O95409	Zinc finger protein ZIC 2	0.3979	0	0	-0.1145	-0.0299	1	0	0.158683	0.001	0.328695
22096374	Q9NYY3	Serine/threonine-protein kinase PLK2	0.2547	0	-0.061	-0.1115	0	1	0	0.141692	0.001	0.328695
34098394	O95389	WNT1-inducible-signaling pathway protein 3	0	0.2378	-0.0988	0	0	1	0	0.201804	0.001	0.328695
37538314	Q9H239	Matrix metalloproteinase-28	0	0.0164	0.2038	-0.1829	0	1	0	0.175078	0.001	0.328695
60390950	Q8N3C7	CAP-Gly domain-containing linker protein 4	0	-0.0923	0	-0.1143	0.3283	1	0	0.150427	0.001	0.328695
66774034	Q9NQ25	SLAM family member 7	0.312	0	0	-0.1229	0	1	0	0.218973	0.001	0.328695
67462080	Q9GZV5	WW domain-containing transcription regulator protein 1	0	-0.1856	0	-0.0028	0.3325	1	0	0.294602	0.001	0.328695
74713284	Q7Z2X4	PTB-containing	-0.2336	0	0.128	0	0	1	0	0.424205	0.001	0.328695
74715611	Q8NFY4	Semaphorin-6D	-0.0291	-0.0344	0.3414	0	0	1	0	0.0904555	0.001	0.328695
74728222	Q8IXQ4	GPALPP motifs-containing protein 1	-0.0637	-0.0524	0	0.2324	0	1	0	0.210114	0.001	0.328695
74730366	Q8TAL6	Fin bud initiation factor homolog	0	0	-0.0298	0	0.3634	1	0	0.558487	0.001	0.328695
74750780	Q8IZ41	Ras and EF-hand domain-containing protein	0	0.0349	0	0.0076	-0.1435	1	0	0.0997405	0.001	0.328695
74762781	Q9UM44	HERV-H LTR-associating protein 2	0	0	0.2692	0	-0.166	1	0	0.17828	0.001	0.328695
124053460	Q9UHI8	A disintegrin and metalloproteinase with thrombospondin motifs 1	0	-0.0193	0	-0.0499	0.1373	1	0	0.06515	0.001	0.328695
172048115	A8MV65	Transcription cofactor vestigial-like protein 3	0	-0.0853	-0.0418	-0.0742	0.4769	1	0	0.387353	0.001	0.328695
212276447	Q9NPH5	NADPH oxidase 4	0	-0.0082	-0.1679	-0.0011	0.4553	1	0	0.185914	0.001	0.328695
224471886	Q53G44	Interferon-induced protein 44-like	0.2383	-0.0365	0	-0.0293	0	1	0	0.326248	0.001	0.328695
229463005	Q7Z7L8	Uncharacterized protein C11orf96	0	-0.0504	0	-0.0452	0.2129	1	0	0.169674	0.001	0.328695
254763320	O60245	Protocadherin-7	0	-0.0985	0	-0.0669	0.5417	1	0	0.075176	0.001	0.328695
296434580	Q96T17	MAP7 domain-containing protein 2	-0.0732	-0.0514	0	0.1869	0	1	0	0.127781	0.001	0.328695
113398	P00326	Alcohol dehydrogenase 1C	-0.0505	0	0.7086	0	-0.1433	7940	412.751	1506.85	0.273917	2.94405e-08
125987815	Q05707	Collagen alpha-1(XIV) chain	0	0	0	0	0.2536	20283	239.943	810.141	0.296174	3.82274e-08
311033441	O95757	Heat shock 70 kDa protein 4L	0.4777	0	-0.1142	0	-0.0977	652	45.9015	17.7771	2.58206	2.16988e-07
115456	P00918	Carbonic anhydrase 2	0	0	0.8348	-0.2319	-0.1966	6002	532.442	1522.47	0.349724	2.37503e-07
1171700	P80188	Neutrophil gelatinase-associated lipocalin	0.0018	0.116	0	0	-0.2709	1271	402.688	121.647	3.3103	5.69661e-06
116242830	P20231	Tryptase beta-2	0	0	0.1966	-0.0626	0.014	5633	420.303	1430.08	0.293901	8.24498e-06
224471888	Q9Y6R7	IgGFc-binding protein	0	0.6699	0.521	-0.3536	-0.4409	32365	146.293	406.895	0.359534	1.01731e-05
115449	P00915	Carbonic anhydrase 1	-0.1556	-0.106	1.1648	0	-0.1047	14974	1513.41	3562.33	0.424837	1.31238e-05
20981728	Q13247	Serine/arginine-rich splicing factor 6	0.3681	0	0	0	-0.1421	884	149.483	61.9025	2.41481	1.53091e-05
125210	P22694	cAMP-dependent protein kinase catalytic subunit beta	-0.0976	0	0.2029	0	0	1116	103.905	183.255	0.566994	1.89052e-05
68839886	P39059	Collagen alpha-1(XV) chain	0	-0.0768	0	-0.147	0.3536	1430	31.3781	64.3046	0.48796	2.0192e-05
113978	P21397	Amine oxidase [flavin-containing] A	0	0.0054	0.0645	0	-0.1426	5954	316.933	706.638	0.448508	2.07175e-05
317373456	P06731	Carcinoembryonic antigen-related cell adhesion molecule 5	-0.1925	0	0	0.1687	0	2084	192.581	56.4377	3.41227	2.15954e-05
20141815	Q9Y617	Phosphoserine aminotransferase	0.1191	0	-0.1161	0	-0.1114	521	90.5948	23.8363	3.80071	3.10566e-05
125474	P06239	Tyrosine-protein kinase Lck	0.3028	0	0	-0.046	0	383	38.2616	25.5033	1.50026	3.97698e-05
115442	P05109	Protein S100-A8	0.2099	0	0	-0.1567	0.023	2354	1436.73	747.025	1.92327	5.48373e-05
51316251	Q6ZMG9	Ceramide synthase 6	0	0	0	0.1218	-0.0697	195	32.6935	9.6997	3.37057	6.30295e-05
125145	P01834	Ig kappa chain C region	0	0	0.0947	-0.1618	0	17942	6732.61	8614.64	0.781531	8.45937e-05
218512094	P55884	Eukaryotic translation initiation factor 3 subunit B	-0.0227	0	0	0.1548	0	4189	257.798	184.1	1.40032	8.77016e-05
118572657	Q16666	Gamma-interferon-inducible protein 16	0.2516	0	0	-0.17	0	827	59.3993	26.6399	2.22971	9.13972e-05
74761529	Q9H8H3	Methyltransferase-like protein 7A	-0.1623	0	0.3079	0	0	2100	259.789	517.234	0.502267	0.000103815
1710632	P31943	Heterogeneous nuclear ribonucleoprotein H	0.1863	0	0	0	-0.0593	4327	469.483	358.251	1.31049	0.000104168
172046796	P22352	Glutathione peroxidase 3	0	0	0	-0.0397	0.2519	795	98.4117	217.464	0.452543	0.000110614
50401124	Q96CX2	BTB/POZ domain-containing protein KCTD12	0.0303	0	0	-0.3168	0.0255	2424	263.439	414.584	0.63543	0.000114141
74749397	Q6UWP2	Dehydrogenase/reductase SDR family member 11	-0.0404	0	0.2028	0.0508	-0.0625	560	50.8886	132.313	0.384606	0.000134649
17433099	Q9Y2J2	Band 4.1-like protein 3	0	0	0.1808	-0.1547	0	458	11.4944	26.0349	0.441499	0.000175858
6016127	Q92820	Gamma-glutamyl hydrolase	-0.0849	0	0	0.3381	0	1376	238.144	115.249	2.06633	0.000187814
115311627	P28370	Probable global transcription activator SNF2L1	0	0	-0.0477	0	0.2797	361	21.489	6.15472	3.49146	0.00018803
22256759	Q9HAV0	Guanine nucleotide-binding protein subunit beta-4	0.159	-0.158	0	-0.1867	0.3441	1807	193.585	274.063	0.706353	0.000222455
311033467	A8K7I4	Calcium-activated chloride channel regulator 1	-0.2813	0.4699	0.7005	-0.1336	-0.2418	15433	390.52	1151.38	0.339176	0.000229568
730163	P40261	Nicotinamide N-methyltransferase	0	0	0	-0.2092	0.4393	337	73.4823	31.7829	2.31201	0.000325587
266423	Q00534	Cyclin-dependent kinase 6	-0.0651	0.0397	0	0.1329	-0.0062	213	31.7087	20.1668	1.57232	0.000388299
74726934	Q53TN4	Cytochrome b reductase 1	0	-0.0268	0	-0.0662	0.329	714	72.6518	150.004	0.484331	0.000392017
148840437	Q13228	Selenium-binding protein 1	-0.2011	0.0607	0.0439	0.1747	-0.3174	15170	1117.13	1822.27	0.613043	0.000408
2507413	P42224	Signal transducer and activator of transcription 1-alpha/beta	0.4213	0	0	-0.0126	0	3850	309.231	116.99	2.64323	0.000423626
5915890	P51636	Caveolin-2	0.0124	0	0	-0.1146	0.1474	382	48.6483	172.365	0.282239	0.000433262
311033452	P35555	Fibrillin-1	0	-0.149	0	-0.1139	0.5529	18588	203.763	419.196	0.48608	0.00050344
1346669	P19878	Neutrophil cytosol factor 2	0.303	0	0	-0.158	0.0996	65	7.71958	1.94026	3.97863	0.000542953
311033499	P12111	Collagen alpha-3(VI) chain	0	-0.1016	0	-0.0802	0.4004	68888	715.9	1318.52	0.542957	0.000555725
52783472	Q9HCB6	Spondin-1	0	0	0.0617	-0.3125	0.1331	557	16.286	46.709	0.348669	0.000573593
205831469	Q14CN2	Calcium-activated chloride channel regulator 4	-0.1036	-0.0549	1.2783	-0.0098	-0.2643	499	13.4204	35.2586	0.380627	0.00058986
55976553	Q8WWA0	Intelectin-1	-0.1478	0.4826	0.7893	-0.264	-0.2835	1908	145.282	392.777	0.369883	0.000646773
125987812	P12110	Collagen alpha-2(VI) chain	0	-0.0842	0	-0.1669	0.4137	13878	427.346	862.542	0.495449	0.000701281
54037409	P63241	Eukaryotic translation initiation factor 5A-1	0.2584	0	0	0	-0.0957	2400	741.66	545.158	1.36045	0.000727346
206729918	P31323	cAMP-dependent protein kinase type II-beta regulatory subunit	0.0934	0	0	-0.1513	0	639	43.7253	98.0061	0.446149	0.000799617
1703025	P01009	Alpha-1-antitrypsin	0	0.4433	0	-0.0382	-0.0625	12438	973.867	1666.37	0.584425	0.000805405
30316367	P80365	Corticosteroid 11-beta-dehydrogenase isozyme 2	-0.2885	0	0.2056	0.122	-0.2238	1653	116.061	254.481	0.45607	0.000991378
116241365	P21333	Filamin-A	0	-0.083	0	0	0.2923	109484	1269.55	2474.4	0.513073	0.00100943
160332325	Q12882	Dihydropyrimidine dehydrogenase [NADP(+)]	0.3389	-0.1117	0	-0.3262	0.1803	208	4.24014	13.8274	0.306648	0.00101591
9973182	Q12805	EGF-containing fibulin-like extracellular matrix protein 1	0	-0.105	0	-0.0602	0.4771	683	87.1406	36.2671	2.40275	0.00140589
21759427	Q96HN2	Putative adenosylhomocysteinase 3	0	0	0.1925	0	-0.2145	1506	77.9205	141.975	0.548832	0.00156192
13432177	P35749	Myosin-11	-0.0744	-0.0394	0	0	0.3941	91068	1148.01	3207.39	0.357926	0.00167502
38258220	Q96AC1	Fermitin family homolog 2	0	-0.1167	0	-0.0515	0.5291	3379	92.8221	352.8	0.263101	0.00175968
20141521	P24844	Myosin regulatory light polypeptide 9	0	-0.2042	0	0	0.5359	3492	710.97	1133.87	0.627032	0.00203131
115211	P04839	Cytochrome b-245 heavy chain	0.2122	0	0	-0.1111	0	787	76.1654	39.5179	1.92737	0.00227372
2498357	Q16658	Fascin	0.1698	0	-0.0764	-0.1381	0	1498	169.195	95.9822	1.76277	0.00248857
311033383	P32455	Interferon-induced guanylate-binding protein 1	0.5015	-0.0061	0	-0.1332	0	1003	99.4112	41.5202	2.39428	0.00258099
17380550	P41732	Tetraspanin-7	-0.15	0	0.1055	0	0	156	14.9757	38.9093	0.384887	0.00260127
2506877	Q02817	Mucin-2	0	0.5434	0.5514	-0.3675	-0.3415	17498	98.7419	204.348	0.483204	0.00261917
54036679	P63267	Actin	0	-0.0303	0	0	0.3016	86379	7349.43	13177.6	0.557721	0.00281272
313104083	Q86VB7	Scavenger receptor cysteine-rich type 1 protein M130	0.3286	0	0	-0.2196	0.1121	633	15.614	32.9959	0.473209	0.00285344
193806374	P01871	Ig mu chain C region	0	0	0.2346	-0.1786	-0.0209	8701	674.23	1082.27	0.622978	0.0028669
61252504	Q14956	Transmembrane glycoprotein NMB	0.2398	-0.1173	0	-0.2938	0.3894	430	22.3525	45.9393	0.486567	0.0028972
1708854	P13473	Lysosome-associated membrane glycoprotein 2	-0.1476	0	0	0.2972	0	406	49.4174	39.337	1.25626	0.00308908
417529	P28065	Proteasome subunit beta type-9	0.3035	0	0	0	-0.0103	1133	254.497	178.38	1.42671	0.00311747
3123283	Q01995	Transgelin	0	-0.1607	0	-0.1298	0.6043	20561	2118.25	7110.81	0.297891	0.00319724
3122050	Q14195	Dihydropyrimidinase-related protein 3	0	0	-0.1132	0	0.4021	6488	332.757	700.681	0.474904	0.00331376
1708234	P54868	Hydroxymethylglutaryl-CoA synthase	-0.3122	0.028	0	0.0598	0	5516	348.77	639	0.545806	0.00342246
387912917	Q01484	Ankyrin-2	0	0	0	0	0.2474	411	2.17821	7.10001	0.30679	0.00351968
48428995	P61626	Lysozyme C	0.2329	0.1665	0	-0.1816	0	1992	754.224	430.869	1.75047	0.00376209
74734394	Q9NUU6	Inactive ubiquitin thioesterase FAM105A	-0.2265	0	0	0.2478	-0.005	263	43.5899	20.881	2.08754	0.00390721
1708572	P11215	Integrin alpha-M	0.1167	0	-0.0376	-0.0827	0.1721	1155	65.0842	20.8314	3.12433	0.00449927
47606201	Q96LR5	Ubiquitin-conjugating enzyme E2 E2	0.0158	0	0	-0.0714	0.2511	35	10.6321	3.59302	2.95909	0.00471529
5915866	O43570	Carbonic anhydrase 12	0	0.0193	0.1852	0	-0.1029	441	33.4956	75.2904	0.444886	0.00479048
232085	P30273	High affinity immunoglobulin epsilon receptor subunit gamma	0.3583	-0.0311	0	-0.2246	0.0924	158	97.5425	45.6876	2.13499	0.00486159
322510010	O60218	Aldo-keto reductase family 1 member B10	0	0	0.4524	0	-0.1894	894	74.3283	176.685	0.420682	0.0053059
120049	P21802	Fibroblast growth factor receptor 2	0	0.1763	0	-0.1081	0	123	7.96438	4.60115	1.73095	0.00540255
74728002	Q8IUX7	Adipocyte enhancer-binding protein 1	0	-0.0861	-0.0086	-0.1081	0.5552	869	46.77	17.3255	2.69949	0.00583657
115394	P05937	Calbindin	0.2348	0	-0.1107	-0.0103	0	31	2.89304	7.91079	0.365708	0.0060835
261260100	P01591	Immunoglobulin J chain	0	0	0.4497	-0.1364	0	1098	225.806	392.105	0.575881	0.0067157
93138710	P35558	Phosphoenolpyruvate carboxykinase	-0.1474	0	0.4049	0	0	521	21.537	51.441	0.418673	0.00719948
120267	P20292	Arachidonate 5-lipoxygenase-activating protein	0.1023	0	0	-0.092	0.0477	345	117.332	70.6911	1.65978	0.00856049
399116	P13688	Carcinoembryonic antigen-related cell adhesion molecule 1	-0.0758	0	0.1347	0.1253	-0.1364	757	75.9383	48.317	1.57167	0.0100279
74751198	Q8NCR9	Clarin-3	-0.0303	0.0521	0	0.0239	-0.1775	197	52.9089	22.1787	2.38558	0.0101396
77416850	P51690	Arylsulfatase E	-0.0085	0	0	0.2053	-0.0253	174	18.3699	6.91879	2.65507	0.0101479
124056465	P05107	Integrin beta-2	0.3009	0	0	-0.1837	0.0382	768	59.0487	26.2681	2.24792	0.0103368
308153661	P05165	Propionyl-CoA carboxylase alpha chain	-0.0818	0.4502	0	0	0	1432	67.5908	105.888	0.638325	0.0110421
20138067	Q9UHB6	LIM domain and actin-binding protein 1	0	0.0672	0.0444	0	-0.2767	2147	152.712	76.0525	2.00798	0.0125615
7531221	O43914	TYRO protein tyrosine kinase-binding protein	0.263	0	0	-0.1942	0.1082	40	18.6539	8.85884	2.10569	0.014144
127370	P04732	Metallothionein-1E	0.2144	0	0.1515	-0.3251	0	209	97.2218	229.505	0.423615	0.0143783
121760	P11169	Solute carrier family 2	0.1804	-0.0548	-0.0582	-0.1109	0.2585	398	45.2971	26.5504	1.70608	0.0144461
2500069	Q13636	Ras-related protein Rab-31	0.0435	-0.1527	0	-0.2026	0.4666	140	36.3748	22.6382	1.60679	0.014638
136090	P07951	Tropomyosin beta chain	0	-0.1117	0	0	0.3803	8777	925.945	1888.04	0.490426	0.0155363
6685273	O15551	Claudin-3	-0.1747	0	0	0.2229	-0.0614	839	193.269	137.768	1.40286	0.0167215
114034	P05090	Apolipoprotein D	-0.0583	0	0	0	0.2543	677	117.433	190.022	0.617993	0.0169255
1711371	P54764	Ephrin type-A receptor 4	0	0.346	0	-0.075	0	45	2.52359	1.1182	2.25683	0.0188155
74723834	Q8NFL0	UDP-GlcNAc:betaGal beta-1	0	0	0.6661	-0.0172	-0.0773	139	6.27525	22.6535	0.277011	0.0192571
158937439	Q8NF50	Dedicator of cytokinesis protein 8	0.2125	0	0	-0.2859	0	50	1.2599	0.460385	2.73662	0.0216582
9973298	Q9Y625	Glypican-6	0	-0.1114	0	-0.055	0.3739	103	5.23082	11.3409	0.461237	0.0218075
68565834	Q9BYZ8	Regenerating islet-derived protein 4	0.0373	0.7826	0.273	-0.5249	-0.3414	713	259.563	110.711	2.3445	0.0238297
119370332	P01024	Complement C3	0	-0.0565	0	-0.1239	0.3027	27538	563.451	928.218	0.607024	0.024446
55977783	P29558	RNA-binding motif	0	-0.262	0	0	0.2827	17	2.58614	0.726314	3.56063	0.0246716
21759444	Q9NSC7	Alpha-N-acetylgalactosaminide alpha-2	0	0.4922	0.2987	-0.0889	-0.4119	932	48.0203	88.3584	0.543472	0.0257002
311033369	P20711	Aromatic-L-amino-acid decarboxylase	-0.0506	0	0	0.3179	-0.0814	151	6.76338	22.1591	0.305219	0.0272434
109893176	Q6P5R6	60S ribosomal protein L22-like 1	0.3107	0	-0.1145	0	0	311	132.939	79.0769	1.68114	0.0302285
85687556	Q9UGM3	Deleted in malignant brain tumors 1 protein	0	0.1604	0.0775	0	-0.1811	1094	28.293	8.04225	3.51804	0.0312719
266762	P21810	Biglycan	0	-0.1115	-0.0389	-0.0659	0.4905	4955	504.412	775.971	0.650039	0.0314668
119808	P07148	Fatty acid-binding protein	-0.399	0	0.2884	0.1166	0	5571	1483.53	2243.3	0.661316	0.0314987
68053314	Q96IQ7	V-set and immunoglobulin domain-containing protein 2	-0.0998	0.1561	0.5903	-0.1277	-0.0855	62	5.02027	10.3828	0.483516	0.0331955
6831570	O14879	Interferon-induced protein with tetratricopeptide repeats 3	0.3968	0	0	-0.126	0	58	6.90236	2.33116	2.96091	0.0332986
281185495	P24821	Tenascin	0	-0.1062	0	-0.1138	0.3128	7586	217.255	94.4418	2.30041	0.0335184
17380331	P30039	Phenazine biosynthesis-like domain-containing protein	-0.1626	0	0.3327	0.0387	-0.1034	466	52.8119	85.8491	0.615172	0.0337596
292495049	P25311	Zinc-alpha-2-glycoprotein	-0.0255	0	0	0.2784	0	518	58.0649	100.462	0.57798	0.0349656
116856	P08253	72 kDa type IV collagenase	0	-0.0197	0	-0.0948	0.3709	78	8.00187	2.1567	3.71025	0.0374053
160014059	Q8N323	NXPE family member 1	-0.0896	0.0635	0.3244	0	-0.1302	46	1.87411	4.75676	0.39399	0.0385718
133160	P28068	HLA class II histocompatibility antigen	0.382	0	0	-0.1217	0	53	5.82189	11.9207	0.488385	0.0397009
23396774	Q9C002	Normal mucosa of esophagus-specific gene 1 protein	0	0	0.1913	-0.0205	-0.1058	1006	414.827	586.747	0.706993	0.0409904
544152	P37059	Estradiol 17-beta-dehydrogenase 2	0	0	0.4486	-0.0518	-0.2004	628	47.2837	85.6146	0.552286	0.0410779
2506816	P13611	Versican core protein	0	-0.0782	0	-0.0715	0.5162	2380	40.1036	21.5326	1.86246	0.0441754
124096	P05155	Plasma protease C1 inhibitor	0.1257	-0.1389	0	-0.2161	0.3804	2304	147.384	272.48	0.5409	0.0447202
296439504	P02452	Collagen alpha-1(I) chain	0	-0.1083	0	-0.0322	0.3978	2937	70.3993	122.646	0.574005	0.0470723
215274249	P23142	Fibulin-1	0	-0.1223	0	-0.0202	0.4789	2397	194.162	109.455	1.77389	0.0481425
93141258	Q12926	ELAV-like protein 2	0	0	0	0.2408	0	88	12.3657	8.01569	1.54269	0.0484352
74735588	O95395	Beta-1	0.1215	0.0448	0.1736	-0.2489	-0.1169	34	4.43467	1.27399	3.48093	0.0488921
97049335	Q96KN4	Protein FAM84A	-0.2409	0	0	0.2504	-0.0775	54	10.401	5.01497	2.07399	0.0492597
74731452	Q96DG6	Carboxymethylenebutenolidase homolog	0.025	0	0	0	-0.1931	932	129.657	190.569	0.680368	0.0520541
296439377	Q8IY21	Probable ATP-dependent RNA helicase DDX60	0.1355	0	0	-0.0339	0	170	5.6413	2.65261	2.1267	0.0522779
147744553	P13569	Cystic fibrosis transmembrane conductance regulator	-0.2225	0	0	0.3464	0	38	1.49754	0.446604	3.35317	0.0526686
45476991	Q9Y223	Bifunctional UDP-N-acetylglucosamine 2-epimerase/N-acetylmannosamine kinase	0	0.2974	0	-0.1021	-0.1436	356	14.9227	26.8677	0.555414	0.053521
585328	Q07654	Trefoil factor 3	0	0.2859	0	0	-0.0699	83	22.8169	74.5076	0.306236	0.054363
124856	P00995	Pancreatic secretory trypsin inhibitor	-0.2495	0	0	0.1836	-0.055	40	27.8077	8.24796	3.37147	0.0564722
20141203	P08571	Monocyte differentiation antigen CD14	0.2155	0	0	-0.2552	0.0451	461	41.8433	67.5886	0.619089	0.0631919
296439507	P08123	Collagen alpha-2(I) chain	0	-0.079	0	-0.0861	0.5003	4469	116.642	202.848	0.575023	0.0637198
74761651	Q9NQ94	APOBEC1 complementation factor	-0.4783	0	0.0926	0.3806	-0.112	137	11.9416	8.10892	1.47265	0.0671774
23396595	Q96BQ1	Protein FAM3D	-0.1337	0.0915	0.0829	0	-0.164	1381	195.309	308.661	0.632762	0.0720191
251757489	P19801	Amiloride-sensitive amine oxidase [copper-containing]	-0.3797	0	0.1849	0.0557	-0.0035	1891	85.6154	145.25	0.589433	0.07229
3913982	Q16719	Kynureninase	0.4072	0	-0.0714	-0.1914	0	28	4.06776	1.3277	3.06376	0.0724737
121137	P21217	Galactoside 3(4)-L-fucosyltransferase	0	0.115	0	0	-0.2135	444	65.2468	50.5098	1.29176	0.0750778
1346021	P49326	Dimethylaniline monooxygenase [N-oxide-forming] 5	-0.1242	0	0.0561	0	-0.0544	57	2.21315	7.7284	0.286365	0.075176
57015325	Q9Y6U3	Adseverin	0	0	0.2905	-0.0701	-0.0909	544	21.6219	41.6833	0.518719	0.0754165
158517847	P08603	Complement factor H	0	0	0	-0.1274	0.2341	3626	95.5871	174.495	0.547793	0.0755525
12229698	O95816	BAG family molecular chaperone regulator 2	0.2725	0	0	-0.1189	0	255	36.6303	69.6163	0.526174	0.0756684
6920081	O00175	C-C motif chemokine 24	-0.1823	0.2141	0	0.0784	-0.0085	13	7.29176	2.16626	3.36606	0.0827261
122263	P04440	HLA class II histocompatibility antigen	0.3403	0	0	-0.2053	0	335	49.2285	67.353	0.730903	0.0858039
12643334	O94925	Glutaminase kidney isoform	0	-0.0262	-0.0338	0.1478	0	641	47.3664	30.0709	1.57516	0.0871071
37999757	Q96PP8	Guanylate-binding protein 5	0.49	0	-0.0152	-0.0474	0	51	5.78125	1.61322	3.58366	0.0884251
12230074	Q14314	Fibroleukin	0.1238	0	0	-0.1474	0	119	16.568	7.1306	2.3235	0.0922819
12643333	O60825	6-phosphofructo-2-kinase/fructose-2	0	0	0	0.0178	-0.1963	647	67.5002	45.2407	1.49202	0.0931789
338817990	Q99102	Mucin-4	0	0.3425	0.4273	-0.3378	-0.2358	113	1.6172	2.8288	0.57169	0.0947862
30923294	Q12765	Secernin-1	0	-0.0812	0	0.0666	0.0756	273	25.7685	34.5671	0.745463	0.0978144
20178292	P04233	HLA class II histocompatibility antigen gamma chain	0.3213	0	0	-0.1423	0	787	125.859	90.0917	1.39701	0.103823
146325793	O15405	TOX high mobility group box family member 3	0	0	0	0.1406	-0.0465	20	1.896	0.798997	2.37297	0.106901
143811378	P05997	Collagen alpha-2(V) chain	0	-0.1055	-0.031	-0.0409	0.4672	50	2.39519	0.866571	2.76398	0.107522
223634718	Q07617	Sperm-associated antigen 1	0	0	0	0.1439	-0.0395	8	0.46332	0.147741	3.13603	0.109529
338817891	Q05682	Caldesmon	0	-0.0892	0	-0.045	0.4304	11680	435.992	898.005	0.485512	0.110696
13124321	O75610	Left-right determination factor 1	-0.2547	0	0.0763	0.0113	0	81	15.0149	5.93686	2.5291	0.118749
298286922	P02746	Complement C1q subcomponent subunit B	0.3862	0	0	-0.221	0	778	114.721	157.165	0.729938	0.119666
6831517	Q9Y281	Cofilin-2	0	0	0	-0.0022	0.1749	2604	652.954	728.157	0.896722	0.119957
158962336	P34741	Syndecan-2	0	-0.0673	0	0	0.3405	115	28.801	17.9839	1.60149	0.120778
66774045	Q8TD06	Anterior gradient protein 3 homolog	0.2161	0.3804	0.0991	-0.3697	-0.2605	2576	571.53	732.405	0.780346	0.12191
7994572	O75015	Low affinity immunoglobulin gamma Fc region receptor III-B	0.2736	0	0	-0.1038	0.0214	20	5.76587	1.59493	3.61512	0.124523
292495090	Q13576	Ras GTPase-activating-like protein IQGAP2	0	0.0843	0	-0.0291	-0.137	4179	97.2993	131.317	0.740952	0.126669
300669710	P02751	Fibronectin	0	-0.1868	-0.062	0	0.351	24290	543.953	389.5	1.39654	0.144743
135666	P13726	Tissue factor	0.0335	0.1539	0	-0.0159	-0.0529	8	0.49965	1.61205	0.309946	0.146076
56404433	O15204	ADAM DEC1	0	0	0.2241	-0.0421	0	21	1.1883	2.97702	0.399157	0.148522
74762059	Q9Y4F1	FERM	-0.3058	-0.0872	0	0.4285	0	209	10.6867	6.81451	1.56822	0.150287
296439399	Q9HBB8	Cadherin-related family member 5	-0.1114	0	0.4598	0.0126	-0.1746	140	5.46714	9.48204	0.576578	0.154002
121941470	Q2M385	Macrophage-expressed gene 1 protein	0.091	0	0	-0.1574	0	15	0.521506	1.43609	0.363144	0.159745
2842765	Q99795	Cell surface A33 antigen	0	0	0.0895	0	-0.1674	2065	256.698	315.048	0.814789	0.168479
206729860	O14638	Ectonucleotide pyrophosphatase/phosphodiesterase family member 3	-0.2751	0	0.068	0.2982	-0.083	19	1.40409	0.444132	3.16142	0.17073
17433757	Q15147	1-phosphatidylinositol 4	-0.4897	0	0	0.4136	0	70	4.18229	1.45611	2.87223	0.171851
85687376	P20908	Collagen alpha-1(V) chain	0	-0.0193	0	-0.0705	0.4235	36	1.34434	0.504445	2.665	0.172495
93138709	Q15063	Periostin	0.0134	-0.1739	0	-0.1652	0.4507	9451	449.126	585.713	0.766802	0.174241
51315961	Q86SF2	N-acetylgalactosaminyltransferase 7	0	0.0897	0	0	-0.2155	495	37.9677	26.6348	1.42549	0.176794
313104314	P36955	Pigment epithelium-derived factor	0	-0.0925	0	-0.0896	0.4419	776	73.8562	91.7837	0.804676	0.180942
209572611	Q9H329	Band 4.1-like protein 4B	-0.0915	0	0	0.1986	-0.1437	55	2.06701	2.90839	0.710706	0.180988
71153739	Q5K651	Sterile alpha motif domain-containing protein 9	0.1828	0	0	-0.1809	0	73	2.19378	1.45953	1.50308	0.184086
166218808	Q6KB66	Keratin	0	0	-0.2292	0.0388	0.0274	467	49.0153	37.3107	1.31371	0.184151
116242749	P78332	RNA-binding protein 6	-0.3166	0	0	0.1808	0	92	1.59085	6.03303	0.263689	0.185522
38258904	P25089	N-formyl peptide receptor 3	0.1715	0	0	-0.082	0.0885	15	1.03733	2.508	0.413609	0.186375
296439294	Q9P2K5	Myelin expression factor 2	-0.0974	0	0	0.1697	0	5	0.504503	0.159295	3.16711	0.192833
296439392	Q5EBM0	UMP-CMP kinase 2	0.2217	-0.0104	0	0	0	15	1.84168	0.780218	2.36047	0.203517
143811410	Q9C075	Keratin	-0.3572	-0.1254	0	0.4685	0	395	44.0561	33.6008	1.31116	0.21188
83286865	Q96IZ2	Androgen-dependent TFPI-regulating protein	0	0.0904	0.4878	-0.1345	-0.2366	12	1.14407	3.45644	0.330995	0.216189
74762091	O14498	Immunoglobulin superfamily containing leucine-rich repeat protein	0	-0.1724	0	0	0.4604	64	8.50776	4.55042	1.86967	0.217382
308153579	Q9HC84	Mucin-5B	0.0166	0.3267	0	-0.1629	-0.1967	1059	6.77241	9.07508	0.746264	0.21799
74762279	Q5VZK9	Leucine-rich repeat-containing protein 16A	-0.1702	0.0048	0	0.066	0	768	26.201	18.5446	1.41286	0.218575
317373594	P14410	Sucrase-isomaltase	0	0	0.7566	-0.1968	-0.1266	49	0.682473	1.54024	0.443095	0.221239
20140695	Q969W9	Transmembrane prostate androgen-induced protein	-0.2985	0	0	0.2167	0.074	5	0.423187	1.45362	0.291125	0.23
13634020	Q9UPW6	DNA-binding protein SATB2	-0.1555	-0.0645	0	0.283	0	76	3.82625	5.63556	0.678947	0.238725
121945484	Q0ZGT2	Nexilin	0.0814	-0.164	0	-0.1467	0.3736	143	7.01957	12.5853	0.557758	0.242487
146325547	Q8IVG5	Sterile alpha motif domain-containing protein 9-like	0.4904	0	0	-0.2659	0	7	0.0877305	0.267053	0.328514	0.24767
6686256	P80723	Brain acid soluble protein 1	0.0223	-0.0057	0	-0.1244	0.2276	371	80.4323	65.893	1.22065	0.256722
60416353	P08174	Complement decay-accelerating factor	0.0466	0.1687	0	-0.1089	0	175	15.0143	26.6237	0.563944	0.259686
146345509	Q8N8I0	Sterile alpha motif domain-containing protein 12	-0.3228	0	0	0.207	0	4	1.38079	0.733653	1.88208	0.261946
298286907	Q8WUY3	Protein prune homolog 2	-0.1028	0.2936	0	0	0	50	0.324284	1.21012	0.267977	0.265781
13124503	O60315	Zinc finger E-box-binding homeobox 2	0	-0.1273	0	-0.1365	0.3267	3	0.0474304	0.137575	0.344761	0.266761
68052386	Q9Y3E1	Hepatoma-derived growth factor-related protein 3	0	-0.1806	0	0	0.1447	45	11.3776	7.38549	1.54054	0.26692
124056490	P02461	Collagen alpha-1(III) chain	0	-0.0794	-0.0304	-0.1117	0.5029	505	14.3334	18.3618	0.780609	0.267121
215274162	P54687	Branched-chain-amino-acid aminotransferase	0.1813	-0.1075	-0.1043	-0.1465	0.3875	13	1.69889	1.02703	1.65418	0.270914
34978357	P17066	Heat shock 70 kDa protein 6	0.1683	0	-0.165	0	0.0099	10363	695.826	725.174	0.95953	0.276299
20178281	P02747	Complement C1q subcomponent subunit C	0.3111	0	0	-0.1887	0.0149	1558	264.764	312.628	0.846897	0.278119
74705745	O60486	Plexin-C1	0.1817	0	0	-0.2341	0.1757	15	0.46277	0.264924	1.7468	0.295487
117949802	P07996	Thrombospondin-1	0	-0.1967	0	0	0.2592	1498	71.7811	43.1246	1.66451	0.295543
135854	P16035	Metalloproteinase inhibitor 2	0	-0.1207	0	-0.1334	0.4964	19	4.25907	2.52941	1.68382	0.296572
317373426	O60449	Lymphocyte antigen 75	0	0	0	0.2712	-0.0119	497	12.9319	9.85206	1.31261	0.29738
266321	P29466	Caspase-1	0.2001	0	0	0	-0.2597	761	86.4377	73.2971	1.17928	0.298991
1709906	P23468	Receptor-type tyrosine-protein phosphatase delta	-0.1715	0	0	0.2049	0	35	0.574018	0.932408	0.615629	0.302404
317373282	Q8N9U0	Tandem C2 domains nuclear protein	0.1365	0.1647	0	0	-0.3055	43	5.21534	2.07578	2.51247	0.30289
160415977	Q13635	Protein patched homolog 1	-0.232	0	0	0.263	0	6	0.137394	0.283443	0.484731	0.303693
548476	P35408	Prostaglandin E2 receptor EP4 subtype	0	0.1113	0.0641	0	-0.113	7	0.789605	0.329357	2.39741	0.306388
74751641	Q8WZ74	Cortactin-binding protein 2	-0.3476	0	0	0.3606	0	5	0.176858	0.0646172	2.73701	0.320887
115205	P09871	Complement C1s subcomponent	0	0	0	-0.0506	0.2405	226	10.7031	18.9763	0.564026	0.320943
10720065	Q13094	Lymphocyte cytosolic protein 2	0.3956	-0.0091	0	-0.2147	0	37	3.08325	2.16992	1.42091	0.321525
224471836	Q8TCB0	Interferon-induced protein 44	0.3353	0	0	-0.074	0	2	0.273547	0.332127	0.823621	0.328695
338817914	P08582	Melanotransferrin	0	0.102	-0.1555	0	0	7	0.210369	0.665909	0.315913	0.339924
12643372	Q9UKW4	Guanine nucleotide exchange factor VAV3	-0.4096	0	0	0.423	-0.0118	3	0.0652423	0.244333	0.267022	0.344013
28380172	O75764	Transcription elongation factor A protein 3	0	0.0673	0.1001	0	-0.1849	25	2.12633	3.39012	0.627215	0.345226
114016	P02654	Apolipoprotein C-I	0.2984	-0.1191	-0.0933	-0.0629	0.1551	12	8.99722	3.07099	2.92974	0.350855
74761039	Q96PU8	Protein quaking	0.0273	-0.1498	0	-0.0453	0.2713	31	4.05092	2.77918	1.45759	0.355222
147647000	Q6UXG2	UPF0577 protein KIAA1324	0	0.5516	0	0	-0.2217	257	13.0534	8.3184	1.56922	0.364168
132387	P09455	Retinol-binding protein 1	-0.1254	0	0	0.129	0	74	19.6902	25.261	0.779472	0.368568
74762376	Q6UY01	Leucine-rich repeat-containing protein 31	-0.1468	0.0055	0.052	0.0762	-0.1996	15	1.31016	1.01243	1.29407	0.385686
547750	P35900	Keratin	-0.3208	0	0.1815	0	0	6655	630.962	716.526	0.880585	0.389114
1705508	Q10589	Bone marrow stromal antigen 2	0.4116	0	0	-0.1213	0	226	51.6547	59.8787	0.862655	0.390238
172045850	Q96C11	FGGY carbohydrate kinase domain-containing protein	-0.1413	0	0	0.235	0	11	1.08111	0.693298	1.55938	0.395614
162416024	A1L3X0	Elongation of very long chain fatty acids protein 7	0.0731	0.0922	0	0	-0.145	7	1.39798	0.398534	3.5078	0.397385
294862488	P01850	T-cell receptor beta-1 chain C region	0.2654	0	0	-0.1004	0	4	1.13812	0.355932	3.19756	0.400902
317373312	P47712	Cytosolic phospholipase A2	0.1896	0.1581	0	-0.1209	0	45	3.09936	1.61844	1.91503	0.401535
729179	P39900	Macrophage metalloelastase	0.2904	0	0	-0.07	0	53	7.31184	2.57894	2.83521	0.402521
281185471	P25391	Laminin subunit alpha-1	0	0.1677	0.2283	-0.0487	-0.118	7	0.141593	0.0643765	2.19946	0.406768
51338824	Q9H9S4	Calcium-binding protein 39-like	-0.2759	-0.0576	0	0.3197	0	242	25.0139	34.5164	0.724696	0.412591
296434531	Q93099	Homogentisate 1	0	0.1104	0.0295	0	-0.1379	23	1.84237	3.46049	0.532403	0.413687
115892	P16870	Carboxypeptidase E	-0.2802	0	0	0	0.074	13	0.742433	1.47777	0.502402	0.413758
45644934	O00712	Nuclear factor 1 B-type	-0.3221	0	0	0.2061	0	126	13.0214	14.634	0.889807	0.414743
313104215	Q9NYL2	Mitogen-activated protein kinase kinase kinase MLT	0	0	-0.0518	0.1417	0	56	3.25491	2.33021	1.39683	0.419318
33860221	Q9Y6Q2	Stonin-1	0	-0.0541	0	0	0.4559	8	0.228587	0.70628	0.323649	0.42556
166214983	Q9UL49	Transcription factor-like 5 protein	0	-0.0413	0	0.2846	0	4	0.407228	0.168838	2.41194	0.426092
119833	P25445	Tumor necrosis factor receptor superfamily member 6	0.1759	0	0.0573	-0.1003	-0.0522	39	3.89153	5.53155	0.703515	0.43514
7404351	Q02108	Guanylate cyclase soluble subunit alpha-3	0	-0.1277	0	-0.0191	0.3077	17	0.569129	1.60104	0.355475	0.443271
74735281	Q9Y586	Protein mab-21-like 2	0	-0.0568	0	0	0.3358	4	0.277425	0.767613	0.361413	0.459996
27151645	Q9P121	Neurotrimin	0	-0.1099	-0.119	-0.0708	0.5714	4	0.287463	0.793836	0.362118	0.46226
130321	P16471	Prolactin receptor	-0.0921	0	0	0.2056	0	3	0.134574	0.342916	0.39244	0.466749
115502469	O15393	Transmembrane protease serine 2	0	0	0.121	0	-0.2314	7	0.88059	0.367563	2.39576	0.470377
21264450	P41134	DNA-binding protein inhibitor ID-1	-0.2755	0	0	0.2997	-0.1463	3	1.1512	0.460895	2.49775	0.475394
48429239	P80404	4-aminobutyrate aminotransferase	-0.3786	-0.1499	0	0.4343	0	158	14.7472	10.9656	1.34486	0.483817
166979949	Q9C0D4	Zinc finger protein 518B	-0.0681	0	0	0.1279	0	10	0.455219	0.307934	1.4783	0.486363
74737549	Q6P9H5	GTPase IMAP family member 6	0.1788	0	0	-0.0837	0	28	3.83528	4.89812	0.78301	0.486631
74752227	Q9BPW9	Dehydrogenase/reductase SDR family member 9	0	0	0.6841	-0.0531	-0.1287	59	6.46477	7.87182	0.821255	0.487784
12644040	O00222	Metabotropic glutamate receptor 8	-0.1842	0	0	0.3559	-0.0017	3	0.194757	0.0807886	2.4107	0.490603
114039	P02649	Apolipoprotein E	0.3899	-0.0674	-0.1223	-0.1748	0.1969	1287	159.224	204.067	0.780255	0.492115
4033707	P31327	Carbamoyl-phosphate synthase [ammonia]	0	0.3391	-0.005	0	-0.0196	572	21.6616	9.85591	2.19782	0.49305
281185504	P27216	Annexin A13	0	0.1626	0	0	-0.0691	586	85.2389	70.62	1.20701	0.494802
74750974	Q8N3Y7	Epidermal retinol dehydrogenase 2	0.1124	0.365	0	-0.2206	-0.104	34	6.2097	2.63376	2.35773	0.495968
308153624	Q12864	Cadherin-17	-0.1843	0	0	0.1668	0	5767	305.469	274.468	1.11295	0.505931
137560	P19320	Vascular cell adhesion protein 1	0.0117	-0.0382	0	-0.1361	0.3024	13	0.834224	0.553447	1.50732	0.516716
122206	P01903	HLA class II histocompatibility antigen	0.3527	0	0	-0.255	0	1334	227.971	252.587	0.902543	0.522742
68068057	Q8NHQ8	Ras association domain-containing protein 8	0	-0.0625	0	0	0.2183	3	0.488776	0.223235	2.18951	0.536245
150421625	P01833	Polymeric immunoglobulin receptor	0.0536	0.0501	0.0738	-0.0398	-0.2547	7523	451.685	407.013	1.10976	0.547235
133158	P28067	HLA class II histocompatibility antigen	0.4118	0	0	-0.191	0	10	1.37447	2.56968	0.534881	0.550298
74752767	Q9HAS3	Solute carrier family 28 member 3	0.1386	0.2023	-0.109	0	-0.006	5	0.235805	0.385543	0.611619	0.550792
113944	P04083	Annexin A1	0.1687	0	-0.0087	-0.2138	0.0831	6025	748.857	805.54	0.929633	0.557798
73921204	Q96PU5	E3 ubiquitin-protein ligase NEDD4-like	-0.0333	0	0.0707	0	-0.0399	39	1.73212	2.30297	0.752124	0.558213
20138155	O43155	Leucine-rich repeat transmembrane protein FLRT2	0	-0.0275	0	0	0.3377	5	0.347232	0.219585	1.58131	0.563203
122204	P20036	HLA class II histocompatibility antigen	0.4238	0	0	-0.1885	0	358	58.3442	63.2399	0.922585	0.570229
296439324	Q6ZU35	Uncharacterized protein KIAA1211	0	0	0.115	-0.073	0	8	0.335557	0.233232	1.43873	0.582157
148887054	Q6ZT07	TBC1 domain family member 9	0	-0.1026	0	0	0.1353	8	0.23946	0.340334	0.703602	0.583855
85702224	Q92786	Prospero homeobox protein 1	-0.1874	0	0	0.3247	0	3	0.195272	0.100147	1.94987	0.589006
464541	P35241	Radixin	0	-0.2345	0	0	0.23	7307	548.681	566.471	0.968595	0.592031
116019	P19397	Leukocyte surface antigen CD53	0.3244	0	0	-0.2255	0	58	9.82189	12.1693	0.807103	0.602647
56404951	Q9BX84	Transient receptor potential cation channel subfamily M member 6	-0.2627	-0.0093	0.5039	0	0	3	0.0489056	0.0904179	0.540884	0.618684
5921734	Q14002	Carcinoembryonic antigen-related cell adhesion molecule 7	-0.0427	0	0.7139	0	-0.2346	151	22.6494	28.9631	0.782008	0.618864
1168793	P43235	Cathepsin K	0	-0.074	0	-0.0411	0.3336	3	0.466113	0.256593	1.81654	0.628179
74745939	Q5TBC7	Bcl-2-like protein 15	0	0.0003	0	0	-0.1409	100	26.551	21.8286	1.21634	0.632607
187609692	Q9UKN1	Mucin-12	-0.5343	0	0.4773	0.0633	0	198	1.66181	1.38284	1.20174	0.632762
311033368	Q53GD3	Choline transporter-like protein 4	0	0	0.1474	0	-0.176	157	8.79914	10.3218	0.852481	0.634651
6016089	O00591	Gamma-aminobutyric acid receptor subunit pi	0.0041	0.1624	0	0	-0.0221	7	0.594779	0.903325	0.658433	0.638789
129483	P14555	Phospholipase A2	0.2168	0.0815	0.4598	-0.486	-0.1579	168	62.9942	42.5363	1.48095	0.662233
238054374	P08183	Multidrug resistance protein 1	-0.189	0	0	0.1138	0	375	11.475	12.9451	0.886433	0.673205
8134331	Q9Y2Q0	Phospholipid-transporting ATPase IA	0	0.0759	0	-0.0393	-0.0167	440	16.6892	14.4377	1.15595	0.673693
129576	P05121	Plasminogen activator inhibitor 1	0	0	0	0	0.1697	9	1.35107	0.767709	1.75987	0.679904
1708307	P54652	Heat shock-related 70 kDa protein 2	-0.0469	0.3272	0	-0.0885	0	14833	1023.97	1002.47	1.02145	0.688155
74720076	Q9UBP9	PTB domain-containing engulfment adapter protein 1	0	-0.1147	0	0	0.3058	10	1.16801	1.65757	0.704649	0.690052
74732443	Q96MV1	Transmembrane protein 56	0	0	0	0.0477	-0.1641	52	9.64507	8.45184	1.14118	0.695747
12643622	O60635	Tetraspanin-1	0	0.0296	0.2593	-0.0498	-0.1927	140	28.6965	24.5909	1.16696	0.710452
59799178	O00478	Butyrophilin subfamily 3 member A3	0.1554	0	0	-0.1162	0	52	3.45051	4.07271	0.847229	0.71456
281185464	P34910	Protein EVI2B	0.2485	0	0	-0.2577	0	28	2.17274	2.56941	0.845617	0.723386
126407	P09917	Arachidonate 5-lipoxygenase	0.116	0.1858	0	-0.3513	0	204	14.094	12.7016	1.10962	0.734784
205830902	Q16819	Meprin A subunit alpha	-0.4152	0	0.2711	0.2924	-0.1291	216	10.7392	12.0787	0.889102	0.735049
74716120	Q8TF65	PDZ domain-containing protein GIPC2	0	0	0	0.1653	-0.1758	192	25.7659	24.0455	1.07155	0.74357
18202620	Q92743	Serine protease HTRA1	0	0	0	-0.0049	0.4052	26	3.02824	2.39818	1.26272	0.755234
206729912	O14786	Neuropilin-1	0.1361	-0.032	0	-0.1398	0.2378	197	8.88514	9.51403	0.933899	0.757989
172046864	P49908	Selenoprotein P	-0.1604	0	0.2215	0	0	2	0.192488	0.300809	0.639901	0.769413
57014141	P49788	Retinoic acid receptor responder protein 1	0.1835	0	0	-0.3703	0	19	2.55845	3.14367	0.81384	0.778207
20140873	Q9NR97	Toll-like receptor 8	0.2868	0	-0.0144	-0.0312	0	4	0.16012	0.242607	0.659996	0.783916
6175077	P13501	C-C motif chemokine 5	0.5145	0	0	-0.1855	0	2	0.775579	1.1654	0.665506	0.787866
399353	Q01523	Defensin-5	-0.2069	0.4097	0	0	-0.0796	82	40.0021	33.6653	1.18823	0.798301
28558166	Q9HBY8	Serine/threonine-protein kinase Sgk2	-0.2125	0	0.0205	0.3224	-0.0713	3	0.239292	0.345705	0.692185	0.806819
71153004	Q6UWF7	NXPE family member 4	-0.2397	0	0.4172	0	-0.0021	97	7.62682	8.44909	0.90268	0.81872
21541959	Q96PC3	AP-1 complex subunit sigma-3	0.1181	0	0	0	-0.1136	2	0.543539	0.7652	0.710322	0.819531
317373546	Q6J9G0	Tyrosine-protein kinase STYK1	0	0.0156	0.0878	0	-0.2605	2	0.236009	0.174901	1.34939	0.840746
14917027	O00194	Ras-related protein Rab-27B	0.487	0.2877	0	-0.3304	-0.2581	275	52.5418	54.5647	0.962926	0.84254
259016170	Q14515	SPARC-like protein 1	0	-0.0965	0	-0.1647	0.3929	13	0.931346	1.14259	0.81512	0.843754
135006	P08842	Steryl-sulfatase	0.137	0.0511	0	-0.0493	-0.0797	13	1.01215	0.846343	1.19591	0.849315
146322303	Q9UKU0	Long-chain-fatty-acid--CoA ligase 6	-0.2303	-0.1453	0	0.4613	0	190	11.9476	11.5281	1.03639	0.865881
48429256	Q16678	Cytochrome P450 1B1	0	-0.0152	-0.1274	-0.1626	0.6511	4	0.276477	0.329461	0.83918	0.868024
67462105	O95994	Anterior gradient protein 2 homolog	0.2149	0.3838	0	-0.2065	-0.2962	6136	1475.13	1502.85	0.981552	0.880766
5902751	O14862	Interferon-inducible protein AIM2	0.3861	0	0	0	0	2	0.297894	0.238851	1.24719	0.881292
296439295	P15941	Mucin-1	0.1133	0.2233	0	-0.2325	-0.0986	232	7.6736	7.44381	1.03087	0.890686
399138	P02745	Complement C1q subcomponent subunit A	0.3547	0	0	-0.2015	0	135	26.7392	25.4757	1.0496	0.892558
296439291	Q15274	Nicotinate-nucleotide pyrophosphorylase [carboxylating]	-0.4367	0	0	0.4572	0	388	54.5839	53.4205	1.02178	0.894177
74728839	Q8N4C7	Syntaxin-19	0	0	0	0.0071	-0.124	4	0.459887	0.502095	0.915935	0.894811
311033355	P21730	C5a anaphylatoxin chemotactic receptor 1	0.0945	-0.0012	-0.0172	-0.055	0.1913	39	4.45265	4.76999	0.933471	0.895433
34395613	O43439	Protein CBFA2T2	-0.1817	0	0	0.1792	0	4	0.278164	0.327344	0.84976	0.897185
33112650	P08575	Receptor-type tyrosine-protein phosphatase C	0.3709	-0.0259	0	-0.2584	0	3226	106.772	104.262	1.02407	0.899658
62510668	O60565	Gremlin-1	0	-0.1838	0	-0.2011	0.4289	50	12.4049	11.9052	1.04197	0.901594
44887683	Q9HC16	DNA dC->dU-editing enzyme APOBEC-3G	0.4443	-0.0042	0	-0.0731	0	19	2.00584	1.87622	1.06908	0.90401
267021	P30626	Sorcin	-0.0689	0	0.0662	0	0	1459	310.637	314.038	0.989171	0.922474
269849599	O15117	FYN-binding protein	0.2848	0	0	-0.1386	0	3	0.163612	0.188332	0.868742	0.923778
21264403	Q13021	MAL-like protein	0	0	0.1103	0	-0.0579	4	1.22579	1.14371	1.07176	0.947805
108935824	O75363	Breast carcinoma-amplified sequence 1	0	0.2379	0.2158	-0.0024	-0.1501	173	11.9737	11.5693	1.03496	0.948186
20981688	P50238	Cysteine-rich protein 1	0.227	0.1036	0	-0.2928	0	289	164.041	166.247	0.986733	0.962882
317373440	P14317	Hematopoietic lineage cell-specific protein	0.2762	0	0	-0.2442	0.0063	78	6.17579	6.10594	1.01144	0.978268
126302518	Q9UJ72	Annexin A10	0.2257	0	-0.0479	0	-0.0071	30	7.26812	1.73211	4.1961	0.427498
152031723	Q96DA0	Zymogen granule protein 16 homolog B	0	0.0674	0	0	-0.1899	60	25.4448	4.6223	5.50479	0.410714
7387988	O60575	Serine protease inhibitor Kazal-type 4	-0.1155	0.7836	0.4619	-0.2607	-0.2948	18	12.7464	2.96387	4.3006	0.399235
116241275	Q01668	Voltage-dependent L-type calcium channel subunit alpha-1D	-0.2181	0	0	0.3298	-0.0122	1	0.029641	0	1000	0.328695
12643949	Q9Y2T1	Axin-2	-0.48	0	0	0.436	0	1	0.0655519	0	1000	0.328695
296452903	Q9H2E6	Semaphorin-6A	0	0	0.2091	0	0	1	0.0712019	0	1000	0.328695
74728445	Q8J025	Protein APCDD1	-0.3273	0	0	0.4095	0	1	0.10751	0	1000	0.328695
1345923	P32927	Cytokine receptor common subunit beta	0.2068	0	0	-0.1775	0	1	0.111032	0	1000	0.328695
229463008	O43184	Disintegrin and metalloproteinase domain-containing protein 12	0	-0.0799	-0.1009	-0.1043	0.5004	1	0.114236	0	1000	0.328695
317373415	Q8N307	Mucin-20	-0.2974	0	0.0492	0.1832	0	1	0.118061	0	1000	0.328695
7676156	O00482	Nuclear receptor subfamily 5 group A member 2	0	0	0.2702	0	-0.0978	1	0.133789	0	1000	0.328695
209572663	Q16827	Receptor-type tyrosine-protein phosphatase O	-0.338	0	0	0.3288	0	2	0.137673	0	1000	0.328695
215274122	Q14995	Nuclear receptor subfamily 1 group D member 2	-0.1145	0	0	0.129	0	1	0.143942	0	1000	0.328695
20137327	Q14050	Collagen alpha-3(IX) chain	-0.062	0	0	0.2352	0	1	0.145608	0	1000	0.328695
129973	P00439	Phenylalanine-4-hydroxylase	-0.1139	0	0	0.3687	0	1	0.15342	0	1000	0.328695
74762132	O95965	Integrin beta-like protein 1	0	-0.0379	-0.1163	0	0.4715	1	0.157138	0	1000	0.328695
124488	P09913	Interferon-induced protein with tetratricopeptide repeats 2	0.2739	-0.0225	0	-0.0503	0	1	0.167391	0	1000	0.328695
34098678	Q96NE9	FERM domain-containing protein 6	0	-0.1576	0	-0.168	0.5545	2	0.177686	0	1000	0.328695
119606	P25101	Endothelin-1 receptor	0	-0.1215	0	0	0.2602	1	0.17835	0	1000	0.328695
13124582	P57727	Transmembrane protease serine 3	0.1663	0	-0.0531	0	0	1	0.185034	0	1000	0.328695
23821855	Q9BYS8	Leucine-rich repeat-containing protein 2	-0.1842	0	0	0.3162	0	1	0.205271	0	1000	0.328695
3023601	O00622	Protein CYR61	0	0	0	-0.1072	0.2894	1	0.208791	0	1000	0.328695
74724033	Q8WXG1	Radical S-adenosyl methionine domain-containing protein 2	0.2188	-0.1364	0	-0.0635	0	1	0.220358	0	1000	0.328695
113754	P15514	Amphiregulin	-0.1461	-0.2009	0	0.3823	0	1	0.228494	0	1000	0.328695
20178024	O95084	Serine protease 23	-0.197	0	-0.0032	0.262	0	1	0.23198	0	1000	0.328695
317373361	P10144	Granzyme B	0.1335	-0.2025	-0.0266	0.1237	0	1	0.233119	0	1000	0.328695
74755904	Q5R3K3	Protein FAM26F	0.4467	0	0	-0.0821	0	1	0.241763	0	1000	0.328695
212287924	Q9NXR5	Ankyrin repeat domain-containing protein 10	-0.1495	0	0	0.1216	0	1	0.24328	0	1000	0.328695
124279	P08476	Inhibin beta A chain	0	-0.0115	-0.0995	-0.0605	0.4705	1	0.243756	0	1000	0.328695
74738099	Q6UWI2	Prostate androgen-regulated mucin-like protein 1	0	0	0.0774	0	-0.1265	1	0.256611	0	1000	0.328695
29611829	Q9GZW8	Membrane-spanning 4-domains subfamily A member 7	0.2031	-0.0117	0	-0.2421	0.1814	1	0.266893	0	1000	0.328695
146345530	P20061	Transcobalamin-1	0	0.6045	-0.012	-0.1313	-0.0578	2	0.295863	0	1000	0.328695
166232399	Q96J88	Epithelial-stromal interaction protein 1	0.1185	-0.1598	0	0	0	1	0.310966	0	1000	0.328695
74736479	Q6GPH4	XIAP-associated factor 1	0.2921	0	0	-0.0641	0	1	0.329612	0	1000	0.328695
1729989	P50616	Protein Tob1	-0.3904	0	0	0.1943	0	1	0.352042	0	1000	0.328695
116242500	P22749	Granulysin	0.5097	0	0	-0.0483	-0.0645	1	0.52521	0	1000	0.328695
74728037	Q8IV56	Proline-rich protein 15	-0.2217	0	0	0.3502	0	1	0.547114	0	1000	0.328695
317373418	P24347	Stromelysin-3	0	-0.0176	0	0	0.265	3	0.631908	0	1000	0.328695
7387578	P56856	Claudin-18	0.1004	0.0605	0	0	-0.0672	2	0.680831	0	1000	0.328695
32129730	Q9BV36	Melanophilin	0	0.33	0	-0.1434	-0.0511	6	0.723799	0	1000	0.328695
34922849	Q9NZF1	Placenta-specific gene 8 protein	0.0752	0	0.4226	-0.2386	-0.213	1	0.772596	0	1000	0.328695
131127	P04155	Trefoil factor 1	0	0.3534	0	-0.0308	-0.2172	1	0.996487	0	1000	0.328695
462634	P80294	Metallothionein-1H	0.1867	0	0.0606	-0.2578	0	1	1.15701	0	1000	0.328695
116242674	P29120	Neuroendocrine convertase 1	-0.0537	0.5971	0	0	-0.0574	25	3.1554	0.126928	24.8598	0.322826
74745406	Q5T7N2	LINE-1 type transposase domain-containing protein 1	0	0.5659	0	0	-0.1713	30	3.6989	0.128419	28.8034	0.259247
76789664	O60759	Cytohesin-interacting protein	0.1751	0	0	-0.2264	0	5	0.841776	0.198994	4.23016	0.255115
160370004	P98088	Mucin-5AC	0.1499	0.1813	0	-0.0307	-0.1207	1370	17.1166	3.90206	4.38655	0.251614
251757481	P19835	Bile salt-activated lipase	-0.2926	-0.2292	0	0.4797	0	25	1.89367	0.0948722	19.9602	0.241662
21542456	P02778	C-X-C motif chemokine 10	0.5197	0	0	-0.1394	0	5	4.4806	0	1000	0.237624
34098740	Q9NYF0	Dapper homolog 1	0	0.0014	-0.0301	0	0.1685	2	0.184387	0	1000	0.17932
46577576	P61073	C-X-C chemokine receptor type 4	0.2815	0	0	-0.3503	0.0909	3	0.510983	0	1000	0.173444
2497938	Q92482	Aquaporin-3	0	0.55	0	-0.1016	-0.1272	7	1.80867	0	1000	0.171514
146345381	P55287	Cadherin-11	0	0	0	-0.0454	0.5127	2	0.174579	0	1000	0.17119
21431782	Q9H2X6	Homeodomain-interacting protein kinase 2	0	0	0	0.0459	-0.173	2	0.140428	0	1000	0.168803
12644476	Q99929	Achaete-scute homolog 2	-0.1967	0	0	0.4035	0	2	0.65201	0	1000	0.165319
292495003	O95715	C-X-C motif chemokine 14	-0.4991	0	0	0.1688	0	2	1.12258	0	1000	0.164873
1730219	P50150	Guanine nucleotide-binding protein G(I)/G(S)/G(O) subunit gamma-4	-0.2338	-0.1537	0	0.3511	0	3	3.09265	0	1000	0.164473
74733535	Q9H1C3	Glycosyltransferase 8 domain-containing protein 2	0	-0.0607	0	-0.0853	0.4893	4	1.07046	0	1000	0.16429
74739594	O60687	Sushi repeat-containing protein SRPX2	-0.1793	-0.2719	0	0.3665	0.0107	2	0.329788	0	1000	0.164077
74744778	Q5T3J3	Ligand-dependent nuclear receptor-interacting factor 1	-0.0487	0	0	0.1583	0	2	0.182327	0	1000	0.163706
1708263	P52926	High mobility group protein HMGI-C	0	0	-0.0796	0.1802	0	14	8.40245	0	1000	0.163697
73620903	Q5SZK8	FRAS1-related extracellular matrix protein 2	-0.1792	0	0	0.3607	0	2	0.0575038	0	1000	0.163668
212276440	Q9NQ38	Serine protease inhibitor Kazal-type 5	0	0	0.4997	0	-0.1147	2	0.156461	0	1000	0.163068
121069	P04150	Glucocorticoid receptor	0.0048	-0.1514	0	-0.1891	0.2873	2	0.194837	0	1000	0.162491
6166014	O76083	High affinity cGMP-specific 3'	-0.1238	0	0.2265	0	-0.0849	2	0.242691	0	1000	0.16215
41700844	Q8IWX5	Sphingosine-1-phosphate phosphatase 2	0.0406	0	0	0	-0.1984	2	0.37467	0	1000	0.162147
2497236	Q13489	Baculoviral IAP repeat-containing protein 3	0.4733	0	0	-0.1535	0	2	0.341089	0	1000	0.162083
317373595	P53355	Death-associated protein kinase 1	0.1474	0.1093	-0.0256	-0.2736	0	6	0.233871	0.0499572	4.68142	0.159794
46397366	P14091	Cathepsin E	0.1232	0.3417	0	-0.2717	-0.1256	36	5.6684	1.04717	5.41308	0.155922
519668677	Q9UI36	Dachshund homolog 1	-0.5464	0.0663	0	0.3403	0	6	0.531889	0.125759	4.22943	0.143136
74708278	Q5XXA6	Anoctamin-1	0.0451	0.1479	-0.0344	-0.2397	0.0081	26	2.06622	0	1000	0.131604
2498824	Q16769	Glutaminyl-peptide cyclotransferase	-0.1104	0	0	0.2429	0	11	2.1211	0.268861	7.88923	0.12222
83300925	Q16790	Carbonic anhydrase 9	0	0.2	-0.1787	0	0	57	10.1287	0	1000	0.121717
131433	P05451	Lithostathine-1-alpha	0	0.3339	0.1229	-0.106	-0.1862	188	69.1114	14.2246	4.85859	0.117288
1346460	P48304	Lithostathine-1-beta	0	0.265	0.1291	-0.0772	-0.1068	130	46.8508	11.3135	4.14113	0.113487
464341	Q06141	Regenerating islet-derived protein 3-alpha	0	0.3642	0	0	-0.1431	176	60.8923	11.3756	5.35291	0.096603
182627616	Q6ZN28	Metastasis-associated in colon cancer protein 1	-0.0934	0	0	0.2136	0	14	1.23831	0	1000	0.0935438
115445	P15907	Beta-galactoside alpha-2	0	-0.0604	0	0.236	0	44	7.8486	0.633294	12.3933	0.0907853
46396475	Q8WUJ3	Cell migration-inducing and hyaluronan-binding protein	0	0	-0.2286	0.1423	0	3	0.144413	0	1000	0.0893163
1708457	P51161	Gastrotropin	-0.1468	0	0	0.1764	0	20	10.0481	0	1000	0.088532
166977707	Q8ND83	SLAIN motif-containing protein 1	0	0.3105	-0.0173	0	0	3	0.429407	0	1000	0.0883974
59803110	Q9H5Y7	SLIT and NTRK-like protein 6	0	0.6746	0	-0.0671	-0.1053	4	0.411594	0	1000	0.0882847
68052338	Q86SJ2	Amphoterin-induced protein 2	0	0	-0.1191	0	0.199	3	0.417916	0	1000	0.0877466
12644075	O60911	Cathepsin L2	0	0	0	0.2354	0	3	0.937406	0	1000	0.085612
134048661	P23352	Anosmin-1	0	0	-0.0417	0	0.2927	3	0.334203	0	1000	0.0837659
33112447	Q8IWU6	Extracellular sulfatase Sulf-1	0	-0.2186	0	-0.0949	0.5062	14	1.31285	0	1000	0.0817273
83305809	Q96KB5	Lymphokine-activated killer T-cell-originated protein kinase	0.2468	0	-0.0355	0	-0.1979	13	2.34133	0.249575	9.38126	0.074272
215273908	P35442	Thrombospondin-2	0	-0.1923	-0.148	-0.0586	0.6214	275	18.862	2.19004	8.61266	0.0681926
25008402	O94769	Extracellular matrix protein 2	0	0	-0.1134	0	0.4489	8	0.704526	0.114969	6.12798	0.0591608
20178010	Q9BX93	Group XIIB secretory phospholipase A2-like protein	-0.115	-0.0374	0	0.3421	0	5	1.66489	0	1000	0.0578833
189031482	Q9Y6X4	Soluble lamin-associated protein of 75 kDa	0.114	0	-0.1773	0.0082	-0.1709	8	0.719498	0.0940299	7.6518	0.0572933
215274003	Q1HG44	Dual oxidase maturation factor 2	-0.0559	0.1986	0.0347	0	-0.1909	52	12.3184	1.29728	9.49554	0.0569752
24212063	O75751	Solute carrier family 22 member 3	-0.1052	0	-0.0938	0.2869	0	8	1.18287	0	1000	0.0543208
313104195	Q99988	Growth/differentiation factor 15	0	0	-0.0544	0.1689	0	6	1.46912	0	1000	0.0533095
56757430	Q08477	Leukotriene-B(4) omega-hydroxylase 2	-0.0075	-0.0151	0	0.2295	0	46	6.44261	1.5679	4.10907	0.0513692
123948	P14902	Indoleamine 2	0.5825	0	0	-0.0333	-0.0055	18	3.44946	0	1000	0.0450512
30316350	O94823	Probable phospholipid-transporting ATPase VB	-0.2544	0	0	0.2413	0	32	1.44003	0.274846	5.2394	0.0432256
313104269	O75762	Transient receptor potential cation channel subfamily A member 1	-0.0318	0.2025	0.0203	0	-0.1164	8	0.486065	0.0754417	6.44293	0.0338438
399354	Q01524	Defensin-6	-0.2071	0.2699	0	0.1026	-0.0967	124	88.0431	7.60068	11.5836	0.0336303
114238	P11245	Arylamine N-acetyltransferase 2	-0.1429	0.0137	0.0234	0.02	-0.1099	17	4.17506	0.755361	5.52723	0.0330883
116242522	P09914	Interferon-induced protein with tetratricopeptide repeats 1	0.0962	-0.1168	0	-0.0045	0	37	5.57801	0.916344	6.08724	0.0317948
85540963	Q9ULU8	Calcium-dependent secretion activator 1	-0.2793	0.1153	0	0.1946	0	61	3.70044	0.113948	32.4749	0.0312367
2506306	Q03692	Collagen alpha-1(X) chain	0	-0.1584	-0.1232	-0.1319	0.6845	16	2.01593	0.148381	13.5862	0.0309488
124312	P18510	Interleukin-1 receptor antagonist protein	0.2248	0	0	-0.114	0	17	8.80945	0	1000	0.0273018
146291085	P47974	Zinc finger protein 36	-0.0876	0	0	0.1365	-0.0678	19	3.20246	0	1000	0.0232222
47606181	Q8IYM9	E3 ubiquitin-protein ligase TRIM22	0.2913	0	0	-0.2005	0	45	6.3742	0.866203	7.35878	0.0220046
296434485	Q9NRD8	Dual oxidase 2	-0.1636	0.2113	0.3329	0	-0.2425	266	11.8644	2.34621	5.05683	0.0220035
215274245	P12107	Collagen alpha-1(XI) chain	0	-0.1542	-0.2209	-0.026	0.5523	8	0.391435	0	1000	0.0206299
292495099	Q12884	Seprase	0	-0.0265	-0.0647	-0.1393	0.5032	244	28.4287	0.276559	102.794	0.0194936
317373412	Q9NR99	Matrix-remodeling-associated protein 5	0	-0.0162	-0.0296	-0.001	0.3594	135	3.80832	0.171784	22.1693	0.016068
311033390	P25092	Heat-stable enterotoxin receptor	-0.3597	0	0	0.2594	-0.0562	60	3.82766	0.141474	27.0555	0.0153738
121110	P07093	Glia-derived nexin	-0.1377	0	0	0.1315	0.027	20	3.19568	0.360209	8.87172	0.0131035
67462315	Q96CG8	Collagen triple helix repeat-containing protein 1	0	-0.1881	-0.0265	-0.0779	0.5023	15	4.94887	0	1000	0.0116557
136611	P04818	Thymidylate synthase	0.2779	0	0	0	-0.1827	15	3.14011	0	1000	0.0110463
129283	P09486	SPARC	0	-0.1186	0	-0.0553	0.4726	70	19.5189	0.583106	33.474	0.00847418
17366074	Q9H6X2	Anthrax toxin receptor 1	0	-0.1075	0	-0.0794	0.5469	22	3.33762	0	1000	0.00809344
84028186	P36222	Chitinase-3-like protein 1	0.0141	-0.1499	0	0	0.0754	50	10.7911	0.427812	25.224	0.00784438
71658783	Q9BYF1	Angiotensin-converting enzyme 2	-0.2197	-0.0697	0	0.3294	0	27	2.41881	0.210416	11.4954	0.00721175
116242487	Q96PP9	Guanylate-binding protein 4	0.5181	0	0	-0.0304	0	42	4.24672	0.748336	5.67489	0.00711658
29839756	Q96DX5	Ankyrin repeat and SOCS box protein 9	0	0	-0.1078	0.1527	0	20	5.50394	0.27866	19.7515	0.0069176
635377434	Q9H3R2	Mucin-13	0	0	0.0047	0	-0.1415	505	64.7521	12.2675	5.27836	0.00598912
13124620	Q9UM22	Mammalian ependymin-related protein 1	-0.3884	-0.1589	0	0.4415	0.0075	23	7.57518	1.28325	5.90312	0.00494789
92090943	P16444	Dipeptidase 1	-0.2676	0	0	0.327	0	268	45.9043	3.2472	14.1366	0.00483538
116242687	P29728	2'-5'-oligoadenylate synthase 2	0.2432	0	0	-0.0603	0	118	11.4503	2.1008	5.45046	0.00473336
6225642	Q13113	PDZK1-interacting protein 1	0	0.0371	0	0	-0.199	40	24.8385	0	1000	0.00391768
76803655	P54753	Ephrin type-B receptor 3	0	0.0699	0	0.0728	-0.0879	269	21.0159	1.91552	10.9714	0.00364598
52001470	P05161	Ubiquitin-like protein ISG15	0.3148	0	0	-0.0216	0	151	64.1836	11.7149	5.47879	0.00316537
13124346	O76041	Nebulette	-0.0922	0	0	0.2638	-0.0069	40	2.80242	0.187963	14.9095	0.00185316
1170338	P45973	Chromobox protein homolog 5	-0.245	0	0	0.2881	0	115	38.3904	9.19353	4.17581	0.00164302
8134597	Q9Y5S8	NADPH oxidase 1	-0.2615	0	0	0.2878	0	205	24.9465	6.13193	4.06829	0.00120199
254763311	O00425	Insulin-like growth factor 2 mRNA-binding protein 3	0.2673	0	-0.1308	0	0	119	13.7734	3.04372	4.52517	0.000924457
74749412	Q6UX06	Olfactomedin-4	-0.1798	0	0.2002	0	-0.1118	3044	433.727	74.3969	5.82991	0.000683954
730038	P41218	Myeloid cell nuclear differentiation antigen	0.1817	0	0	-0.0952	0	646	112.339	26.7065	4.20643	0.000428544
229462757	P36952	Serpin B5	0.1117	0.1027	0	-0.1425	0	1229	249.288	9.85406	25.298	0.000295679
296439410	P40199	Carcinoembryonic antigen-related cell adhesion molecule 6	-0.2263	0	0	0.1748	0	344	79.6451	2.87664	27.6868	0.000244595
146345397	Q99715	Collagen alpha-1(XII) chain	0	0	0	-0.0187	0.3927	13415	325.606	60.3159	5.39834	0.000155853
121944459	Q8IYS1	Peptidase M20 domain-containing protein 2	-0.0216	-0.096	0	0.2469	0	140	21.5845	3.88605	5.55436	0.000120342
6685283	O95832	Claudin-1	0	0	-0.0731	0.2382	0	73	27.4536	0.452971	60.6079	5.17132e-05
182647413	Q8IYD1	Eukaryotic peptide chain release factor GTP-binding subunit ERF3B	-0.2263	0	0	0.2326	0	424	45.2102	9.05288	4.99401	1.14401e-06
117205	P20813	Cytochrome P450 2B6	-0.1027	0	0	0.2973	0
119618	P14138	Endothelin-3	-0.016	0	0.3932	0	0
119622	P24530	Endothelin B receptor	-0.1973	0	0.163	0	0
120050	P22607	Fibroblast growth factor receptor 3	-0.0124	0	0	0.1569	-0.0564
124263	P05019	Insulin-like growth factor I	-0.014	0	0	0	0.3133
126842	P13500	C-C motif chemokine 2	0	-0.0809	0	-0.1288	0.2286
126885	P08235	Mineralocorticoid receptor	0	0.1313	0.2677	-0.0233	-0.3255
127080	P13236	C-C motif chemokine 4	0.3826	0	0	-0.0976	0
127371	P04733	Metallothionein-1F	0.1194	0	0.113	-0.1761	0
127397	P02795	Metallothionein-2	0.2765	0	0	-0.288	0
129260	P10451	Osteopontin	0.2055	0	-0.089	-0.161	0.2331
135302	P05549	Transcription factor AP-2-alpha	0.3438	0.2136	-0.189	-0.069	-0.0444
266803	Q01453	Peripheral myelin protein 22	0	0	0	-0.1767	0.2832
399214	P31358	CAMPATH-1 antigen	0.2716	0	0	-0.2573	0
401124	P30872	Somatostatin receptor type 1	0	0.2208	0	0	-0.1029
462637	P80297	Metallothionein-1X	0.2251	0	0	-0.2785	0
584906	Q07108	Early activation antigen CD69	0.2467	0	0	-0.1981	0
585487	Q07325	C-X-C motif chemokine 9	0.5397	0	-0.0055	-0.1101	0
728739	P41273	Tumor necrosis factor ligand superfamily member 9	0.2803	0	-0.0343	0	0
729545	P41220	Regulator of G-protein signaling 2	0.1026	0	0	-0.2979	0.2431
1168869	P42772	Cyclin-dependent kinase 4 inhibitor B	0	-0.1792	0.3967	-0.1245	0.0219
1352332	P43005	Excitatory amino acid transporter 3	0.0619	0	0	-0.0697	-0.041
1352422	P47928	DNA-binding protein inhibitor ID-4	-0.0998	0	0	0	0.2267
1706175	P52823	Stanniocalcin-1	0.0323	0	-0.0956	0	0.083
1707896	P55040	GTP-binding protein GEM	0	-0.0542	0	0	0.2508
1731420	P49910	Zinc finger protein 165	0.1911	0	-0.0189	0	-0.0666
2493280	Q16548	Bcl-2-related protein A1	0.3177	0	0	-0.1648	0.0025
2493666	P55774	C-C motif chemokine 18	0.4083	-0.1493	0	-0.2446	0.1444
2497687	Q13093	Platelet-activating factor acetylhydrolase	0.2799	-0.0206	0	-0.0551	0
2498009	Q15672	Twist-related protein 1	0	-0.0276	0	0	0.3422
2499745	Q13115	Dual specificity protein phosphatase 4	0.3433	0.3562	-0.2053	-0.2761	0
2506280	P80075	C-C motif chemokine 8	0.3808	-0.0649	0	-0.1634	0
2506455	P52757	Beta-chimaerin	-0.3353	0	0	0.3934	0
2833194	Q03403	Trefoil factor 2	0.1662	0.0636	0	0	-0.0067
2833276	Q16633	POU domain class 2-associating factor 1	0	0	0.131	-0.1532	0
3122322	Q15391	P2Y purinoceptor 14	0	0	0.1921	-0.0349	0
3183068	Q13571	Lysosomal-associated transmembrane protein 5	0.2666	0	0	-0.1998	0.0838
3913085	P56559	ADP-ribosylation factor-like protein 4C	0.1305	-0.0848	-0.0129	-0.1572	0.359
3913177	Q13886	Krueppel-like factor 9	0	0	0	-0.1643	0.0338
6016293	O43365	Homeobox protein Hox-A3	-0.0889	0	0	0.1551	0
6016399	O43736	Integral membrane protein 2A	0.0869	0	0	-0.1983	0
6166575	P37275	Zinc finger E-box-binding homeobox 1	0	-0.0686	0	0	0.4121
6174907	Q99697	Pituitary homeobox 2	0	0	0	0.1789	-0.0068
6174916	P54821	Paired mesoderm homeobox protein 1	0.0088	-0.117	-0.0297	-0.1347	0.4919
6831582	O75556	Mammaglobin-B	0	0.1165	0.2545	-0.022	-0.0782
6919841	Q13794	Phorbol-12-myristate-13-acetate-induced protein 1	0.2598	0	-0.2185	0	0
7674360	O14625	C-X-C motif chemokine 11	0.4731	0	0	-0.0907	0
8247938	P55318	Hepatocyte nuclear factor 3-gamma	0	0.3	0	0	-0.2388
9973393	P57058	Hormonally up-regulated neu tumor-associated kinase	-0.2609	0	0	0.4218	0
10720072	Q16553	Lymphocyte antigen 6E	0.2662	-0.049	0	0	0
11134406	O43623	Zinc finger protein SNAI2	0	-0.0348	0	-0.0455	0.3213
11135167	O95859	Tetraspanin-12	0	0	0	0.1291	-0.1268
12230638	Q9NSI8	SAM domain-containing protein SAMSN-1	0.344	0	0	-0.2288	0
12585385	Q9UPY5	Cystine/glutamate transporter	0.2432	0	-0.0564	0	-0.0965
12643411	P50549	ETS translocation variant 1	0	0	-0.0593	-0.0322	0.0431
13124036	O00180	Potassium channel subfamily K member 1	0.1194	0.0547	0	-0.0584	-0.1184
13124344	O75030	Microphthalmia-associated transcription factor	0	0	0	-0.1126	0.3768
13124573	Q9Y275	Tumor necrosis factor ligand superfamily member 13B	0.4332	0	-0.0281	-0.1973	0.0427
13124777	O14770	Homeobox protein Meis2	0.1239	0	0	-0.2462	0.2042
13633953	Q9Y6P5	Sestrin-1	-0.1806	0	-0.0261	0.2444	0
13959539	O15198	Mothers against decapentaplegic homolog 9	-0.2481	0.365	0	0	0
17368460	Q13950	Runt-related transcription factor 2	0	0	-0.0489	0	0.2543
17378640	Q9C010	cAMP-dependent protein kinase inhibitor beta	0	0	0.5363	-0.0196	-0.1285
17433286	Q9BWW8	Apolipoprotein L6	0.1761	0	0	0	-0.1318
18202508	Q15661	Tryptase alpha/beta-1	0	0	0.1991	-0.061	0.0274
18202730	Q9BQ08	Resistin-like beta	-0.1708	0.6788	0	-0.0034	-0.1068
19924309	Q9Y6Q6	Tumor necrosis factor receptor superfamily member 11A	0.0938	0.1267	0	0	-0.2837
20140910	Q9UL19	Retinoic acid receptor responder protein 3	0.5944	0	0	-0.2781	0
20178094	O14543	Suppressor of cytokine signaling 3	0.0681	0	0	-0.0698	0.0668
20178294	P09912	Interferon alpha-inducible protein 6	0.2833	0	0	-0.147	0
21759268	Q9Y5Q3	Transcription factor MafB	0.2127	-0.0002	0	-0.2472	0.2746
24212472	Q08629	Testican-1	0	-0.152	-0.0326	-0.1235	0.6318
27805644	Q9BU40	Chordin-like protein 1	0	-0.0152	0	0	0.2566
28380044	Q9NWC5	Transmembrane protein 45A	0.0313	0	-0.0696	-0.2556	0.3047
28381401	O15119	T-box transcription factor TBX3	0	0.2417	-0.1916	0	-0.0155
29611831	Q9NXJ0	Membrane-spanning 4-domains subfamily A member 12	-0.2189	-0.085	1.2327	0	-0.1794
30580442	Q96JQ5	Membrane-spanning 4-domains subfamily A member 4A	0.2638	-0.0508	0	-0.2333	0.1295
30580461	Q9H2W1	Membrane-spanning 4-domains subfamily A member 6A	0.168	0	0	-0.1139	0.02
33860149	Q92478	C-type lectin domain family 2 member B	0.293	-0.0682	0	-0.2304	0.1652
37999812	Q9UL42	Paraneoplastic antigen Ma2	0.0477	0.0594	-0.1392	-0.0683	0
37999955	Q96PQ7	Kelch-like protein 5	0	-0.0881	0	0	0.2345
38605426	Q96KR7	Phosphatase and actin regulator 3	-0.0092	-0.1282	0	0.1479	0
44887724	Q9H165	B-cell lymphoma/leukemia 11A	-0.201	0	0	0.3452	0
47605532	Q96B33	Claudin-23	0	-0.0373	0.2606	0	0
48428180	Q9UJ42	Probable G-protein coupled receptor 160	-0.0944	0	0	0.2195	-0.0073
48429211	P08588	Beta-1 adrenergic receptor	0.0125	0.1577	0	-0.0116	0
48474598	Q96P68	2-oxoglutarate receptor 1	-0.0511	0	0	0.2133	0
48474683	Q9UF11	Pleckstrin homology domain-containing family B member 1	-0.1526	0	0	0.1167	0
50400813	O75121	Microfibrillar-associated protein 3-like	-0.0401	0	0	0.1941	0
50401201	Q9UJA9	Ectonucleotide pyrophosphatase/phosphodiesterase family member 5	-0.0607	0	0	0.1612	0
50401685	Q9NP99	Triggering receptor expressed on myeloid cells 1	0.103	0	-0.0561	0	0.0447
51316912	Q9BQJ4	Transmembrane protein 47	0	-0.1286	0	0	0.3621
51701695	Q9H756	Leucine-rich repeat-containing protein 19	-0.2406	0	0.4224	0.0842	-0.1958
55583902	Q6UWI4	Protein shisa-2 homolog	0	0	0	0	0.1975
55583999	Q9NXH3	Protein phosphatase 1 regulatory subunit 14D	-0.2943	0	0.0147	0.2496	-0.0177
59800189	Q9NX52	Rhomboid-related protein 2	0	0.124	0.164	0	-0.1433
59800455	Q9UPY6	Wiskott-Aldrich syndrome protein family member 3	-0.0237	-0.0554	0	0	0.0787
60392394	Q9BPY8	Homeodomain-only protein	0	-0.1438	-0.0138	-0.135	0.5637
61216780	Q6FHJ7	Secreted frizzled-related protein 4	0	-0.0988	-0.133	0	0.647
61216828	Q96HF1	Secreted frizzled-related protein 2	0	-0.2776	0	-0.2306	0.879
61252765	Q9Y5W5	Wnt inhibitory factor 1	-0.0592	0	0	0.1958	0
62288903	Q9UPQ7	E3 ubiquitin-protein ligase PDZRN3	0	0	0	0	0.1203
67461583	Q9P0V8	SLAM family member 8	0.3982	0	-0.0215	-0.1979	0.0355
67472674	Q07837	Neutral and basic amino acid transport protein rBAT	-0.2476	0	0	0.2101	-0.0584
68067717	P98066	Tumor necrosis factor-inducible gene 6 protein	0.2379	-0.1454	-0.0983	-0.149	0.3595
74706857	Q29980	MHC class I polypeptide-related sequence B	0.2977	0	0	-0.0208	0
74716803	Q96J94	Piwi-like protein 1	0.2906	0	-0.0227	0	0
74723223	Q7RTY1	Monocarboxylate transporter 9	-0.0604	0	0.061	0.0346	-0.0639
74726295	Q53H64	Putative uncharacterized protein encoded by LINC00483	-0.0771	0	0.0831	0.0209	-0.0475
74731474	Q96DN0	Endoplasmic reticulum resident protein 27	-0.1786	0	0	0.3432	0
74733496	Q9C0K1	Zinc transporter ZIP8	0	0.1035	0	0	-0.2645
74733613	Q9H6L5	Protein FAM134B	-0.1392	0	0.0482	0.0458	0
74738741	Q7Z5S9	Transmembrane protein 144	0.0196	0	0	0	-0.1761
74738821	Q7Z6J6	FERM domain-containing protein 5	0.1384	0	-0.2581	0	0
74739705	O95868	Lymphocyte antigen 6 complex locus protein G6d	-0.4422	-0.2319	0	0.6117	0
74742352	Q5JUX0	Spindlin-3	-0.327	0	-0.0258	0.3389	0
74745527	Q5T8I9	Small RNA 2'-O-methyltransferase	-0.0707	0	0	0.118	0
74749393	Q6UWK7	Putative uncharacterized protein C10orf99	-0.4666	0	0.2794	0.2684	-0.1355
74750211	Q7Z713	Ankyrin repeat domain-containing protein 37	0.1106	0	-0.0552	0	0
74750874	Q8N103	T-cell activation Rho GTPase-activating protein	0.1869	0	0	-0.1035	0
74752433	Q9BXN2	C-type lectin domain family 7 member A	0.2954	-0.0099	-0.0172	-0.0839	0.0343
74753015	Q9NWD9	Protein BEX4	0	-0.0578	0	0	0.0795
74753519	Q9Y693	Lipoma HMGIC fusion partner	0	-0.0428	0	-0.0242	0.4474
74757361	Q68DV7	E3 ubiquitin-protein ligase RNF43	-0.3117	0	0	0.4086	0
74758726	Q6ZNC4	Zinc finger protein 704	-0.243	0	0	0.1733	0
74759814	Q8N2G6	Zinc finger CCHC domain-containing protein 24	-0.0876	-0.2512	0	0.0882	0.1825
74760649	Q92637	High affinity immunoglobulin gamma Fc receptor IB	0.3114	-0.059	-0.1141	-0.0594	0.1054
74761796	Q9NXI6	RING finger protein 186	0	0.0295	0	0	-0.1105
74762778	Q9UL01	Dermatan-sulfate epimerase	0.1549	-0.0464	0	-0.1602	0.2871
76803830	O95497	Pantetheinase	0.2993	0.0071	0	-0.2398	-0.0087
77416421	Q9BYI3	Hyccin	0	-0.0339	0	0	0.2475
82581671	Q5NUL3	Free fatty acid receptor 4	0	0.2761	0.0131	-0.1374	-0.1871
82592659	Q8WV28	B-cell linker protein	0	0.1155	0	-0.0025	-0.0784
88913543	Q8N339	Metallothionein-1M	0	0	0.5267	-0.2011	0
88984315	Q9UBX7	Kallikrein-11	0	0.2954	0	0	0
90109444	P13640	Metallothionein-1G	0.1359	0	0.0953	-0.2166	0
90110047	Q8TAE6	Protein phosphatase 1 regulatory subunit 14C	-0.2014	0	0	0.2909	0
109818722	O75061	Putative tyrosine-protein phosphatase auxilin	-0.0255	0	0	0.2166	0
109895218	O94900	Thymocyte selection-associated high mobility group box protein TOX	0	0.5363	0	-0.1211	-0.0441
110832749	Q96LR9	Apolipoprotein L domain-containing protein 1	-0.1946	-0.0759	0	0.2333	0.0053
115502398	P09630	Homeobox protein Hox-C6	0.4209	0	-0.2279	-0.1143	0
116241320	P29279	Connective tissue growth factor	0	-0.0021	0	-0.014	0.2453
116242669	Q8NFW9	Rab effector MyRIP	-0.1778	0	0	0.3282	-0.1215
117940143	Q5VWP2	Protein FAM46C	0.058	0.156	0.0039	-0.1788	-0.0981
126253847	Q9ULT6	E3 ubiquitin-protein ligase ZNRF3	-0.1387	0	-0.0483	0.3199	0
126302555	Q8NFM7	Interleukin-17 receptor D	-0.011	0	-0.1659	0.0663	0
143811386	Q99645	Epiphycan	0	0	-0.0864	0	0.3551
143811391	Q9C009	Forkhead box protein Q1	-0.0192	0	-0.219	0.2165	0
143811422	Q9NXK6	Membrane progestin receptor gamma	0	-0.0031	0.0384	0.0606	-0.0081
143811449	Q96EQ8	E3 ubiquitin-protein ligase RNF125	0.1626	0.0824	0.0249	-0.2444	-0.0719
145559437	Q9Y2T4	Serine/threonine-protein phosphatase 2A 55 kDa regulatory subunit B gamma isoform	-0.0238	0	0	0.2101	0
145559458	Q9NYL5	24-hydroxycholesterol 7-alpha-hydroxylase	-0.2247	0	0	0.2655	-0.02
147721098	Q5VZY2	Phosphatidate phosphatase PPAPDC1A	0	0	-0.1524	0	0.408
150387849	Q2M1V0	Intestine-specific homeobox	-0.2577	0	0.2822	0.1497	-0.0047
152013530	P41238	C->U-editing enzyme APOBEC-1	-0.0036	0.1449	0	0	0
152125899	A0PJZ3	Glucoside xylosyltransferase 2	0	0	-0.0385	0.0903	0.0126
158523334	Q9UM63	Zinc finger protein PLAGL1	-0.1341	0	0	0.196	0
160418997	Q68BL8	Olfactomedin-like protein 2B	0	-0.0094	-0.0578	-0.0358	0.406
166980558	Q96JP9	Cadherin-related family member 1	-0.1486	0	0	0.2067	0
166988475	A2A2Y4	FERM domain-containing protein 3	0	0	0.125	-0.0431	-0.0181
187659944	A8MVW5	HEPACAM family member 2	-0.1912	0.6205	0.5701	-0.1608	-0.3109
189031484	Q08397	Lysyl oxidase homolog 1	0	0	-0.0073	-0.0971	0.3372
189041680	A8K830	Colorectal cancer-associated protein 2	0	0.2583	0	0	0
205371744	Q5JTZ5	Uncharacterized protein C9orf152	0	0.1578	0	0	-0.123
205830662	Q9NRA1	Platelet-derived growth factor C	0	0	0	-0.0277	0.401
206729862	A1XBS5	Protein FAM92A1	-0.0126	0	-0.0275	0.1866	0
206729926	Q9H714	Uncharacterized protein KIAA0226-like	-0.4156	-0.1525	0	0.426	0
215273969	Q16832	Discoidin domain-containing receptor 2	0	-0.1251	0	-0.1375	0.5383
215274152	Q86SQ4	G-protein coupled receptor 126	0.3516	0.0502	0	-0.1412	-0.1088
218511944	O95450	A disintegrin and metalloproteinase with thrombospondin motifs 2	0.0641	-0.1371	0	-0.1016	0.3646
218512049	P54826	Growth arrest-specific protein 1	0.0412	-0.15	-0.0838	-0.2186	0.6455
223590080	O75444	Transcription factor Maf	0	-0.1091	0	-0.0921	0.2734
223590248	Q13219	Pappalysin-1	0	0	0	0	0.1613
223590252	O43474	Krueppel-like factor 4	0	0.1714	0.1652	-0.0391	-0.1811
224471902	Q9Y4C0	Neurexin-3	-0.0085	0	-0.0305	0.0889	0.0311
229470360	Q08116	Regulator of G-protein signaling 1	0.1966	-0.0132	0	-0.1633	0.0311
257051035	Q9P1T7	MyoD family inhibitor domain-containing protein	0	0	0	-0.0892	0.2238
269849659	P10124	Serglycin	0.2157	0	0	-0.2038	0.0005
292495009	P22794	Protein EVI2A	0.2373	0	0	-0.1574	0.0546
296434398	Q8N4G2	ADP-ribosylation factor-like protein 14	0	0	0.2233	0	-0.0847
296434416	Q8NCU7	C2 calcium-dependent domain-containing protein 4A	0.06	0.1973	-0.0763	0	-0.2233
296434430	Q8WXS4	Voltage-dependent calcium channel gamma-like subunit	0	0	0.3281	0	-0.0596
296434495	Q1W6H9	Protein FAM110C	0	0	0	0.0756	-0.1389
296434509	P55317	Hepatocyte nuclear factor 3-alpha	0.1204	0.0106	0	0	-0.1229
296434574	Q9Y6Y9	Lymphocyte antigen 96	0.24	-0.0506	0	-0.2613	0.2481
296438294	Q96EN8	Molybdenum cofactor sulfurase	0.1547	0	0	0	-0.083
296439395	Q9P232	Contactin-3	-0.1222	0	0.2168	0	0
296439442	Q2M3V2	Ankyrin repeat domain-containing protein SOWAHA	-0.2059	0	0.0255	0.3164	-0.074
296439467	Q96MD2	UPF0536 protein C12orf66	-0.0349	0	0	0.2374	0
298351862	B9EJG8	Transmembrane protein 150C	-0.231	0	0	0.2739	0
311033429	P35548	Homeobox protein MSX-2	0	0.0851	-0.2452	0.0891	0
311033456	Q96AV8	Transcription factor E2F7	0.1305	0	-0.1327	0	-0.0612
313104029	Q02223	Tumor necrosis factor receptor superfamily member 17	0	0	0.1733	0	-0.0334
317373269	Q96NZ9	Proline-rich acidic protein 1	-0.2589	0	0	0.2571	0
317373300	Q96DT7	Zinc finger and BTB domain-containing protein 10	-0.2166	-0.0677	0	0.2584	0
332278237	P54855	UDP-glucuronosyltransferase 2B15	0	0.0291	0.2061	0	-0.0889
613504304	P35398	Nuclear receptor ROR-alpha	0	-0.1148	0	0	0.1522
613504651	O60844	Zymogen granule membrane protein 16	-0.277	0	1.2747	-0.0738	-0.2259

## Sheet: Dataset6C
Accession	SP	Gene	Short_Name	142_Order	CCS1	CCS2	CCS3	22CRC_Ave	22AT_Ave	Ratio(CRC/AT)	paired(pValue)
119720	P00488	F13A1	Coagulation factor XIII A chain	83	0	0	0.0675994	81.4674	328.38	0.248089	8.51886e-06
13431900	Q14714	SSPN	Sarcospan	94	0	0	0.0552445	1.33122	15.0433	0.0884924	0.000488211
2493373	Q16647	PTGIS	Prostacyclin synthase	61	0	0	0.110758	5.70899	51.1974	0.111509	0.00133227
317373388	P46821	MAP1B	Microtubule-associated protein 1B	136	0	0	0.00896831	1.1185	10.0543	0.111246	0.00636166
74739479	O14756	HSD17B6	17-beta-hydroxysteroid dehydrogenase type 6	64	0	0	0.107674	0.244878	1.45757	0.168004	0.0231762
327478523	Q8IXL7	MSRB3	Methionine-R-sulfoxide reductase B3	48	0	0	0.129691	0.873492	10.6288	0.082182	0.0253122
130774	P26678	PLN	Cardiac phospholamban	44	0	0	0.146928	11.8144	64.2492	0.183883	0.0355103
1352728	P48061	CXCL12	Stromal cell-derived factor 1	50	0	0	0.127331	0.95536	5.86728	0.162828	0.0878685
20137459	Q9C0J9	BHLHE41	Class E basic helix-loop-helix protein 41	82	0	0	0.0679425	0	0.41408	0.001	0.162934
729441	P41161	ETV5	ETS translocation variant 5	76	-0.0790123	0	0	0	0.284169	0.001	0.165807
126302543	Q8WW38	ZFPM2	Zinc finger protein ZFPM2	54	0	0	0.121119	0	0.159363	0.001	0.172687
74712933	Q76M96	CCDC80	Coiled-coil domain-containing protein 80	39	0	0	0.156569	0	0.241623	0.001	0.179698
1168220	P41595	HTR2B	5-hydroxytryptamine receptor 2B	12	0	0	0.282821	0	0.198705	0.001	0.328695
6093860	O75469	NR1I2	Nuclear receptor subfamily 1 group I member 2	80	0.073557	-0.00896645	0	0	0.220223	0.001	0.328695
20178334	O95409	ZIC2	Zinc finger protein ZIC 2	3	-0.0756773	0.395458	0	0	0.158683	0.001	0.328695
26393190	Q9P104	DOK5	Docking protein 5	78	0	0	0.0755697	0	0.336186	0.001	0.328695
121945543	Q17R98	ZNF827	Zinc finger protein 827	58	0	-0.115786	0	0	0.102759	0.001	0.328695
172048115	A8MV65	VGLL3	Transcription cofactor vestigial-like protein 3	57	-0.108198	0	0.115929	0	0.387353	0.001	0.328695
209572639	Q15139	PRKD1	Serine/threonine-protein kinase D1	117	0	0	0.0296414	0	0.0898311	0.001	0.328695
254763320	O60245	PCDH7	Protocadherin-7	47	0	0	0.133387	0	0.075176	0.001	0.328695
57012969	Q9BXJ9	NAA15	N-alpha-acetyltransferase 15, NatA auxiliary subunit	85	0	0.0649621	0	62.5162	19.2839	3.24189	3.71493e-06
215274006	P14866	HNRNPL	Heterogeneous nuclear ribonucleoprotein L	2	0	0.486221	0	414.841	220.135	1.88449	9.84337e-06
46397790	Q01105	SET	Protein SET	101	0	0.0433795	0	177.251	92.9176	1.90761	1.20237e-05
20981728	Q13247	SRSF6	Serine/arginine-rich splicing factor 6	1	-0.00170417	0.555852	0	149.483	61.9025	2.41481	1.53091e-05
85701135	Q8N163	KIAA1967	DBIRD complex subunit KIAA1967	115	0	0.0313297	0	136.941	84.3697	1.62311	3.28971e-05
6016127	Q92820	GGH	Gamma-glutamyl hydrolase	102	0.0424844	0	0	238.144	115.249	2.06633	0.000187814
730163	P40261	NNMT	Nicotinamide N-methyltransferase	99	0	0	0.0464902	73.4823	31.7829	2.31201	0.000325587
74726934	Q53TN4	CYBRD1	Cytochrome b reductase 1	142	0	0	0.00153499	72.6518	150.004	0.484331	0.000392017
23396787	Q9H488	POFUT1	GDP-fucose protein O-fucosyltransferase 1	145	0.000935628	0	0	71.0064	21.3276	3.32932	0.000394403
54037409	P63241	EIF5A	Eukaryotic translation initiation factor 5A-1	5	0	0.387522	0	741.66	545.158	1.36045	0.000727346
68565853	O75475	PSIP1	PC4 and SFRS1-interacting protein	11	0	0.292192	0	20.9518	8.79594	2.38199	0.000906888
160332325	Q12882	DPYD	Dihydropyrimidine dehydrogenase [NADP(+)]	89	-0.0600273	0	0	4.24014	13.8274	0.306648	0.00101591
1174527	P43405	SYK	Tyrosine-protein kinase SYK	90	0	-0.0589966	0	23.5823	11.3196	2.08331	0.00161511
38258220	Q96AC1	FERMT2	Fermitin family homolog 2	84	0	0	0.0662445	92.8221	352.8	0.263101	0.00175968
28212210	Q8N6M3	FITM2	Fat storage-inducing transmembrane protein 2	30	0.17438	0	0	21.0145	8.76528	2.39747	0.00194469
2498357	Q16658	FSCN1	Fascin	62	-0.110717	0	0	169.195	95.9822	1.76277	0.00248857
1708572	P11215	ITGAM	Integrin alpha-M	131	-0.0188793	0	0	65.0842	20.8314	3.12433	0.00449927
11135101	O43657	TSPAN6	Tetraspanin-6	66	0.102954	0	0	41.557	22.1721	1.87429	0.00651564
21903482	P22695	UQCRC2	Cytochrome b-c1 complex subunit 2, mitochondrial	144	0	-0.00135918	0	602.655	755.962	0.797204	0.0080115
13431659	Q9ULC5	ACSL5	Long-chain-fatty-acid--CoA ligase 5	133	0.0126964	0	0	229.676	139.997	1.64057	0.0109271
121760	P11169	SLC2A3	Solute carrier family 2, facilitated glucose transporter member 3	123	-0.0269132	0	0	45.2971	26.5504	1.70608	0.0144461
48429165	Q86V81	ALYREF	THO complex subunit 4	108	0	0.034643	0	69.9931	41.2745	1.6958	0.0167649
74740479	Q53GG5	PDLIM3	PDZ and LIM domain protein 3	121	0	0	0.0279429	33.4971	114.355	0.292922	0.0229051
23503035	O14530	TXNDC9	Thioredoxin domain-containing protein 9	113	0	-0.0321279	0	8.15434	3.20481	2.54441	0.0232619
74731809	Q96GC9	VMP1	Vacuole membrane protein 1	100	0	-0.0458774	0	17.8194	8.28906	2.14975	0.0267456
311033369	P20711	DDC	Aromatic-L-amino-acid decarboxylase	43	0.147044	0	0	6.76338	22.1591	0.305219	0.0272434
109893176	Q6P5R6	RPL22L1	60S ribosomal protein L22-like 1	137	0	0.00713372	0	132.939	79.0769	1.68114	0.0302285
2506816	P13611	VCAN	Versican core protein	98	0	0	0.0489243	40.1036	21.5326	1.86246	0.0441754
20978521	Q9NZU5	LMCD1	LIM and cysteine-rich domains protein 1	120	0	0	0.0280556	11.3701	4.23399	2.68542	0.0504487
317373544	O75396	SEC22B	Vesicle-trafficking protein SEC22b	104	0	-0.0385055	0	421.422	363.826	1.15831	0.0625355
37537897	Q96J02	ITCH	E3 ubiquitin-protein ligase Itchy homolog	8	0.0658819	-0.367665	0	4.33708	2.3349	1.8575	0.0660164
158517847	P08603	CFH	Complement factor H	29	0	0	0.180769	95.5871	174.495	0.547793	0.0755525
48429030	P61970	NUTF2	Nuclear transport factor 2	16	0	0.252893	0	156.486	108.56	1.44146	0.0842016
67462124	O95841	ANGPTL1	Angiopoietin-related protein 1	135	0	0	0.00925691	3.00925	0.941833	3.1951	0.157016
93138709	Q15063	POSTN	Periostin	125	-0.0217866	0	0	449.126	585.713	0.766802	0.174241
209572611	Q9H329	EPB41L4B	Band 4.1-like protein 4B	118	0.0295918	0	0	2.06701	2.90839	0.710706	0.180988
116242749	P78332	RBM6	RNA-binding protein 6	10	0	-0.315148	0	1.59085	6.03303	0.263689	0.185522
34922250	Q9UKV5	AMFR	E3 ubiquitin-protein ligase AMFR	40	0	0.156312	0	3.61416	2.22981	1.62084	0.226695
20140695	Q969W9	PMEPA1	Transmembrane prostate androgen-induced protein	60	0	-0.111451	0	0.423187	1.45362	0.291125	0.23
223590245	Q86UA1	PRPF39	Pre-mRNA-processing factor 39	36	0	0.162481	0	2.40455	1.49377	1.60971	0.297811
317373539	P30044	PRDX5	Peroxiredoxin-5, mitochondrial	46	0.13693	0	0	707.978	643.64	1.09996	0.322509
12643372	Q9UKW4	VAV3	Guanine nucleotide exchange factor VAV3	23	0.162392	-0.207057	0	0.0652423	0.244333	0.267022	0.344013
586197	P37288	AVPR1A	Vasopressin V1a receptor	88	-0.0607539	0	0	0.248421	0.675209	0.367918	0.374468
296439391	Q5KU26	COLEC12	Collectin-12	63	-0.0846192	0	0.110185	2.20435	3.4586	0.637352	0.394544
51338824	Q9H9S4	CAB39L	Calcium-binding protein 39-like	122	0	-0.0275893	0	25.0139	34.5164	0.724696	0.412591
33860221	Q9Y6Q2	STON1	Stonin-1	34	0	0	0.166527	0.228587	0.70628	0.323649	0.42556
130321	P16471	PRLR	Prolactin receptor	67	0.0991362	0	0	0.134574	0.342916	0.39244	0.466749
51315907	Q7L775	EPM2AIP1	EPM2A-interacting protein 1	114	0	-0.031757	0	2.61673	3.67389	0.712252	0.47503
224471819	A1A5B4	ANO9	Anoctamin-9	119	0.0288485	0	0	1.42322	0.726034	1.96027	0.476145
74762724	Q9GZU2	PEG3	Paternally-expressed gene 3 protein	112	0	0	0.0340459	0.182233	0.103524	1.7603	0.517365
160332371	P12318	FCGR2A	Low affinity immunoglobulin gamma Fc region receptor II-a	109	-0.0343853	0	0	4.56593	3.98732	1.14511	0.693665
20981682	P09104	ENO2	Gamma-enolase	95	-0.0527963	0	0	237.283	232.122	1.02224	0.792528
74749416	Q6UX71	PLXDC2	Plexin domain-containing protein 2	124	-0.0250054	0	0	10.8267	10.0873	1.07329	0.817036
166977313	Q9C0D6	FHDC1	FH2 domain-containing protein 1	127	0.0207585	0	0	2.30686	2.40521	0.959108	0.859442
48429256	Q16678	CYP1B1	Cytochrome P450 1B1	4	-0.141195	0	0.388206	0.276477	0.329461	0.83918	0.868024
296439291	Q15274	QPRT	Nicotinate-nucleotide pyrophosphorylase [carboxylating]	9	0.272233	-0.352978	0	54.5839	53.4205	1.02178	0.894177
38605728	Q9C029	TRIM7	Tripartite motif-containing protein 7	32	-0.0505222	0.171551	0	0.193517	0.165204	1.17138	0.914436
109939725	Q13591	SEMA5A	Semaphorin-5A	20	0.0885875	-0.236574	0	0.0722776	0.0762812	0.947516	0.970658
300669677	Q9H7C4	SYNC	Syncoilin	110	0	0	0.0343486	0.627662	0.61574	1.01936	0.983802
12643949	Q9Y2T1	AXIN2	Axin-2	18	0.238272	-0.15597	0	0.0655519	0	1000	0.328695
28212212	Q96MY1	C20orf112	Uncharacterized protein C20orf112	146	0.00038241	0	0	0.126744	0	1000	0.328695
83300977	P42575	CASP2	Caspase-2	49	0	0.127793	0	0.175994	0	1000	0.328695
34098678	Q96NE9	FRMD6	FERM domain-containing protein 6	106	0	0	0.0371198	0.177686	0	1000	0.328695
205785289	B1AKI9	ISM1	Isthmin-1	41	0	0	0.152223	0.180399	0	1000	0.328695
3023601	O00622	CYR61	Protein CYR61	75	0	0	0.0821065	0.208791	0	1000	0.328695
124279	P08476	INHBA	Inhibin beta A chain	96	-0.00383325	0	0.0516019	0.243756	0	1000	0.328695
47605923	Q9BZM5	ULBP2	NKG2D ligand 2	71	-0.0878023	0	0	0.323371	0	1000	0.328695
1729989	P50616	TOB1	Protein Tob1	6	0.0335255	-0.380478	0	0.352042	0	1000	0.328695
74728037	Q8IV56	PRR15	Proline-rich protein 15	55	0.117643	0	0	0.547114	0	1000	0.328695
296434440	Q6UWT4	C5orf46	Uncharacterized protein C5orf46	97	-0.0502558	0	0	0.87535	0	1000	0.328695
205830907	Q6ZUJ8	PIK3AP1	Phosphoinositide 3-kinase adapter protein 1	103	-0.0389236	0	0	0.349213	0	1000	0.196892
34098740	Q9NYF0	DACT1	Dapper homolog 1	87	0	0	0.0629577	0.184387	0	1000	0.17932
12644476	Q99929	ASCL2	Achaete-scute homolog 2	31	0.172125	0	0	0.65201	0	1000	0.165319
17369329	Q9NYA1	SPHK1	Sphingosine kinase 1	92	-0.0578127	0	0	0.419866	0	1000	0.16436
74735514	O75525	KHDRBS3	KH domain-containing, RNA-binding, signal transduction-associated protein 3	38	0	-0.156758	0	3.82105	0.473561	8.06877	0.0791297
25008402	O94769	ECM2	Extracellular matrix protein 2	22	0	0	0.226925	0.704526	0.114969	6.12798	0.0591608
30316350	O94823	ATP10B	Probable phospholipid-transporting ATPase VB	35	0.163583	-0.130893	0	1.44003	0.274846	5.2394	0.0432256
292495099	Q12884	FAP	Seprase	77	-0.0705678	0	0.0763042	28.4287	0.276559	102.794	0.0194936
136611	P04818	TYMS	Thymidylate synthase	128	0	0.0207458	0	3.14011	0	1000	0.0110463
313104070	Q9UHK6	AMACR	Alpha-methylacyl-CoA racemase	45	0.14343	-0.0189069	0	48.8948	12.1961	4.00905	0.00726997
229462745	Q9Y289	SLC5A6	Sodium-dependent multivitamin transporter	81	0.0710372	0	0	15.6389	1.23029	12.7115	0.00194947
1170338	P45973	CBX5	Chromobox protein homolog 5	126	0	-0.0208013	0	38.3904	9.19353	4.17581	0.00164302
206729926	Q9H714	KIAA0226L	Uncharacterized protein KIAA0226-like	7	0.342438	-0.378194	0
74749393	Q6UWK7	C10orf99	Putative uncharacterized protein C10orf99	13	0.270013	-0.024235	0
90110047	Q8TAE6	PPP1R14C	Protein phosphatase 1 regulatory subunit 14C	14	0.264329	-0.110821	0
218512049	P54826	GAS1	Growth arrest-specific protein 1	15	-0.240313	0	0.256501
129260	P10451	SPP1	Osteopontin	17	-0.241773	0	0
14548188	Q9UPG8	PLAGL2	Zinc finger protein PLAGL2	19	0.238125	0	0
115502398	P09630	HOXC6	Homeobox protein Hox-C6	21	-0.228793	0	0
311033433	Q8WWG9	KCNE4	Potassium voltage-gated channel subfamily E member 4	24	-0.0315007	0	0.198343
1710146	P49798	RGS4	Regulator of G-protein signaling 4	25	-0.0173296	0	0.192805
76803799	O15151	MDM4	Protein Mdm4	26	0	-0.182029	0
74762141	Q15198	PDGFRL	Platelet-derived growth factor receptor-like protein	27	-0.0681893	0	0.181559
74757361	Q68DV7	RNF43	E3 ubiquitin-protein ligase RNF43	28	0.181046	0	0
59797971	Q9NY25	CLEC5A	C-type lectin domain family 5 member A	33	-0.169379	0	0
60416442	Q99457	NAP1L3	Nucleosome assembly protein 1-like 3	37	0	0	0.158861
166980558	Q96JP9	CDHR1	Cadherin-related family member 1	42	0.14834	0	0
28380044	Q9NWC5	TMEM45A	Transmembrane protein 45A	51	-0.124751	0	0
55583999	Q9NXH3	PPP1R14D	Protein phosphatase 1 regulatory subunit 14D	52	0.12373	0	0
50401685	Q9NP99	TREM1	Triggering receptor expressed on myeloid cells 1	53	-0.123042	0	0
68067717	P98066	TNFAIP6	Tumor necrosis factor-inducible gene 6 protein	56	-0.117228	0	0
13124777	O14770	MEIS2	Homeobox protein Meis2	59	-0.114822	0	0
2499745	Q13115	DUSP4	Dual specificity protein phosphatase 4	65	-0.107576	0	0
205830662	Q9NRA1	PDGFC	Platelet-derived growth factor C	68	0	0	0.0922782
33112634	Q14623	IHH	Indian hedgehog protein	69	0.0893066	0	0
60392394	Q9BPY8	HOPX	Homeodomain-only protein	70	0	0	0.0885697
6174916	P54821	PRRX1	Paired mesoderm homeobox protein 1	72	-0.0836177	0	0.0755226
74732608	Q96NN9	AIFM3	Apoptosis-inducing factor 3	74	0.0822359	0	0
519668652	Q6P280	ZNF529	Zinc finger protein 529	79	0	-0.0752843	0
215274152	Q86SQ4	GPR126	G-protein coupled receptor 126	86	0	0.0647362	0
224471860	Q6NT89	TRNP1	TMF-regulated nuclear protein 1	91	-0.0588591	0	0
3913085	P56559	ARL4C	ADP-ribosylation factor-like protein 4C	93	-0.0168999	0	0.0563653
296434532	Q9Y251	HPSE	Heparanase	105	0	0.0378897	0
74762778	Q9UL01	DSE	Dermatan-sulfate epimerase	107	-0.0347188	0	0
1352521	P49279	SLC11A1	Natural resistance-associated macrophage protein 1	111	-0.0342206	0	0
152013372	Q8IYL3	C1orf174	UPF0688 protein C1orf174	116	0	0.0313157	0
29840768	Q8NEJ0	DUSP18	Dual specificity protein phosphatase 18	130	0.0190073	0	0
172044070	A0AUZ9	KANSL1L	KAT8 regulatory NSL complex subunit 1-like protein	132	0	-0.0141041	0
74762638	Q92519	TRIB2	Tribbles homolog 2	134	-0.0109085	0	0
143811478	Q86YE8	ZNF573	Zinc finger protein 573	139	0	-0.00557134	0
189041195	A1L167	UBE2QL1	Ubiquitin-conjugating enzyme E2Q-like protein 1	140	0	0	0.00521232
395455176	P0DJJ0	SRGAP2C	SLIT-ROBO Rho GTPase-activating protein 2C	141	0	0	0.00476713

## Sheet: Dataset6D
Accession	SP	Gene	Short_name	125_TD_seq	T_D_125_# Mutated Tumor Samples	T_D_125_Ocogene score	T_D_125_Tumor Suppressor Gene score	T_D_125_Classification	T_D_125_pathway	T_D_125_Process	T_D_125_Comment	22CRC_Ave	22AT_Ave	Ratio(CRC/AT)	paired(pValue)
231632	P10415	BCL2	Apoptosis regulator Bcl-2	15	45	0.269461	0.00598802	Oncogene	Cell Cycle/Apoptosis	Cell Survival	T_D_gene	1.02954	7.06013	0.145825	0.0158616
215274205	Q01196	RUNX1	Runt-related transcription factor 1	108	304	0.34472	0.406832	TSG	Transcriptional Regulation	Cell Fate	T_D_gene	0.762341	3.18946	0.239019	0.0399506
142984753	Q5JTC6	FAM123B	APC membrane recruitment protein 1	96	55	0.038961	0.662338	TSG	APC	Cell Fate	T_D_gene	0	0.241182	0.001	0.163386
51316104	Q9NQC7	CYLD	Ubiquitin carboxyl-terminal hydrolase CYLD	60	26	0	0.851852	TSG	Cell Cycle/Apoptosis	Cell Survival	T_D_gene	0	0.182335	0.001	0.169167
206729942	O15550	KDM6A	Lysine-specific demethylase 6A	105	66	0	0.720588	TSG	Chromatin Modification	Cell Fate	T_D_gene	0.0457204	0.205222	0.222785	0.217108
547775	P36896	ACVR1B	Activin receptor type-1B	22	17	0	0.423077	TSG	TGF-b	Cell Survival	T_D_gene	0	0.453894	0.001	0.328695
112894	P21580	TNFAIP3	Tumor necrosis factor alpha-induced protein 3	1	136	0.0126582	0.803797	TSG	Cell Cycle/Apoptosis; MAPK	Cell Survival	T_D_gene	0	0.101726	0.001	0.328695
113830	P10275	AR	Androgen receptor	2	23	0.536585	0	Oncogene	Transcriptional Regulation	Cell Fate	T_D_gene	0	0.0990648	0.001	0.328695
728984	P38398	BRCA1	Breast cancer type 1 susceptibility protein	25	62	0	0.693548	TSG	DNA Damage Control	Genome Maintenance	T_D_gene	0	0.056925	0.001	0.328695
20532378	O15169	AXIN1	Axin-1	49	117	0.198895	0.270718	TSG	APC	Cell Fate	T_D_gene	0	0.105615	0.001	0.328695
206729936	P46531	NOTCH1	Neurogenic locus notch homolog protein 1	104	661	0.439521	0.270659	TSG	NOTCH	Cell Fate	T_D_gene	0	0.0461216	0.001	0.328695
3041682	P29992	GNA11	Guanine nucleotide-binding protein subunit alpha-11	33	110	0.918919	0.00900901	Oncogene	PI3K; RAS; MAPK	Cell Survival	T_D_gene	91.6992	153.835	0.596086	2.13603e-07
267187	Q01081	U2AF1	Splicing factor U2AF 35 kDa subunit	16	96	0.918367	0.0102041	Oncogene	Transcriptional Regulation	Cell Fate	T_D_gene	175.827	88.3403	1.99033	7.96331e-07
114762	P06748	NPM1	Nucleophosmin	3	2471	0.0177778	0.98101	TSG	Cell Cycle/Apoptosis	Cell Survival	T_D_gene	772.989	393.844	1.96268	2.40236e-06
269849656	O75533	SF3B1	Splicing factor 3B subunit 1	117	516	0.911538	0	Oncogene	Transcriptional Regulation	Cell Fate	T_D_gene	146.524	64.5606	2.26956	3.03908e-06
2493531	Q14790	CASP8	Caspase-8	29	21	0	0.516129	TSG	Cell Cycle/Apoptosis	Cell Survival	T_D_gene	14.6575	6.05524	2.42063	1.74618e-05
60416437	Q01130	SRSF2	Serine/arginine-rich splicing factor 2	68	273	0.950178	0.0177936	Oncogene	Transcriptional Regulation	Cell Fate	T_D_gene	153.464	89.9111	1.70684	8.26254e-05
251757492	P50148	GNAQ	Guanine nucleotide-binding protein G(q) subunit alpha	115	245	0.951417	0.00809717	Oncogene	PI3K;RAS; MAPK	Cell Survival	T_D_gene	76.7269	125.787	0.609974	0.000163041
461854	P35222	CTNNB1	Catenin beta-1	19	3262	0.924085	0.00863352	Oncogene	APC	Cell Fate	T_D_gene	576.39	369.187	1.56124	0.000599954
116241370	Q96AE4	FUBP1	Far upstream element-binding protein 1	89	9	0	0.7	TSG	Cell Cycle/Apoptosis	Cell Survival	T_D_gene	174.375	115.928	1.50417	0.000783196
84028248	Q06124	PTPN11	Tyrosine-protein phosphatase non-receptor type 11	83	410	0.903148	0.00242131	Oncogene	RAS	Cell Survival	T_D_gene	47.9869	30.8686	1.55455	0.00106985
1171032	P43246	MSH2	DNA mismatch repair protein Msh2	27	37	0	0.65	TSG	DNA Damage Control	Genome Maintenance	T_D_gene	16.6698	4.23036	3.94052	0.00148098
120049	P21802	FGFR2	Fibroblast growth factor receptor 2	5	121	0.492647	0.0588235	Oncogene	PI3K; RAS ; STAT	Cell Survival	T_D_gene	7.96438	4.60115	1.73095	0.00540255
548350	P21359	NF1	Neurofibromin	24	362	0.0175	0.7275	TSG	RAS	Cell Survival	T_D_gene	0.956347	0.390521	2.4489	0.0100919
74749063	Q6P1J9	CDC73	Parafibromin	80	45	0.04	0.78	TSG	Cell Cycle/Apoptosis	Cell Survival	T_D_gene	8.70494	5.24352	1.66013	0.0119681
60391226	P31749	AKT1	RAC-alpha serine/threonine-protein kinase	67	155	0.929487	0.00641026	Oncogene	PI3K	Cell Survival	T_D_gene	5.31911	2.15748	2.46543	0.0320355
575773389	Q13315	ATM	Serine-protein kinase ATM	125	242	0.244604	0.298561	TSG	DNA Damage Control	Genome Maintenance	T_D_gene	0.982761	0.382424	2.56982	0.033312
215274013	P23458	JAK1	Tyrosine-protein kinase JAK1	107	61	0.260274	0.178082	Oncogene	STAT	Cell Survival	T_D_gene	1.2587	0.319734	3.93672	0.0344133
547770	P07333	CSF1R	Macrophage colony-stimulating factor 1 receptor	21	48	0.5	0.15	Oncogene	PI3K; RAS	Cell Survival	T_D_gene	0.324835	1.11298	0.29186	0.0454289
48428791	P61769	B2M	Beta-2-microglobulin	57	30	0.184211	0.394737	TSG	PI3K; RAS; MAPK	Cell Survival	T_D_gene	343.169	270.777	1.26735	0.0639961
51338799	Q12824	SMARCB1	SWI/SNF-related matrix-associated actin-dependent regulator of chromatin subfamily B member 1	62	247	0.162162	0.737452	TSG	Chromatin Modification	Cell Fate	T_D_gene	11.0994	7.31689	1.51696	0.0674088
251757497	P08581	MET	Hepatocyte growth factor receptor	116	159	0.611765	0.0411765	Oncogene	PI3K; RAS	Cell Survival	T_D_gene	1.84404	1.09756	1.68012	0.081127
13633914	Q15796	SMAD2	Mothers against decapentaplegic homolog 2	43	16	0	0.411765	TSG	TGF-b	Cell Survival	T_D_gene	11.3723	7.88105	1.44299	0.0930404
2811086	P00533	EGFR	Epidermal growth factor receptor	30	10628	0.968447	0.00113626	Oncogene	PI3K; RAS	Cell Survival	T_D_gene	10.0344	12.7391	0.787686	0.116459
399166	P12830	CDH1	Cadherin-1	17	200	0.135514	0.523364	TSG	APC	Cell Fate	T_D_gene	56.6073	47.0783	1.20241	0.162737
119533	P04626	ERBB2	Receptor tyrosine-protein kinase erbB-2	4	164	0.67052	0.0346821	Oncogene	PI3K; RAS	Cell Survival	T_D_gene	1.73129	0.772946	2.23985	0.162998
50403745	P52333	JAK3	Tyrosine-protein kinase JAK3	59	89	0.595745	0.0638298	Oncogene	STAT	Cell Survival	T_D_gene	0.41723	0.165299	2.52409	0.165823
209572775	Q93074	MED12	Mediator of RNA polymerase II transcription subunit 12	106	337	0.83662	0.0028169	Oncogene	Cell Cycle/Apoptosis; TGF-b	Cell Survival	T_D_gene	0.610563	0.201105	3.03604	0.201371
18202671	Q99836	MYD88	Myeloid differentiation primary response protein MyD88	46	134	0.918519	0.00740741	Oncogene	Cell Cycle/Apoptosis	Cell Survival	T_D_gene	14.0619	10.1063	1.39139	0.208272
251757253	P22681	CBL	E3 ubiquitin-protein ligase CBL	114	168	0.568182	0.0852273	Oncogene	PI3K; RAS	Cell Survival	T_D_gene	1.84253	1.14093	1.61494	0.258368
160415977	Q13635	PTCH1	Protein patched homolog 1	100	318	0.0669456	0.600418	TSG	HH	Cell Fate	T_D_gene	0.137394	0.283443	0.484731	0.303693
55977062	P84243	H3F3A	Histone H3.3	65	122	0.926009	0	Oncogene	Chromatin Modification	Cell Fate	T_D_gene	2704.38	2927.44	0.923802	0.32743
55977055	P68431	HIST1H3B	Histone H3.1	64	25	0.6	0	Oncogene	Chromatin Modification	Cell Fate	T_D_gene	2717.6	2928.36	0.928028	0.361586
131869	P01112	HRAS	GTPase HRas	11	812	0.962441	0.00234742	Oncogene	RAS	Cell Survival	T_D_gene	78.7119	72.0689	1.09218	0.374757
129892	P16234	PDGFRA	Platelet-derived growth factor receptor alpha	10	653	0.840299	0.0149254	Oncogene	PI3K; RAS	Cell Survival	T_D_gene	2.57704	1.97357	1.30578	0.397837
296439447	Q9UM73	ALK	ALK tyrosine kinase receptor	120	189	0.72	0.01	Oncogene	PI3K; RAS	Cell Survival	T_D_gene	0.0470095	0.136243	0.345042	0.418737
1351096	P48436	SOX9	Transcription factor SOX-9	28	9	0	0.7	TSG	APC	Cell Survival	T_D_gene	0.467294	0.190685	2.4506	0.423185
218512139	Q13233	MAP3K1	Mitogen-activated protein kinase kinase kinase 1	109	11	0	0.625	TSG	RAS; MAPK	Cell Survival	T_D_gene	0.0513401	0.133679	0.384054	0.458583
21903432	O75874	IDH1	Isocitrate dehydrogenase [NADP] cytoplasmic	50	4509	0.996906	0.000662983	Oncogene	Chromatin Modification	Cell Fate	T_D_gene	824.216	870.527	0.9468	0.472426
131875	P01116	KRAS	GTPase KRas	12	23261	0.997658	0.000167308	Oncogene	RAS	Cell Survival	T_D_gene	129.656	138.704	0.934767	0.53322
3024670	Q15831	STK11	Serine/threonine-protein kinase STK11	31	220	0.242152	0.520179	TSG	mTOR	Cell Survival	T_D_gene	0.693972	0.291633	2.3796	0.545917
317373574	O00255	MEN1	Menin	124	290	0.0666667	0.683333	TSG	Chromatin Modification	Cell Fate	T_D_gene	0.958115	0.661542	1.44831	0.574745
126302584	P42336	PIK3CA	Phosphatidylinositol 4,5-bisphosphate 3-kinase catalytic subunit alpha isoform	95	4560	0.950741	0.00563557	Oncogene	PI3K	Cell Survival	T_D_gene	1.63537	1.37814	1.18665	0.597951
9297077	Q92574	TSC1	Hamartin	39	20	0	0.45	TSG	PI3K	Cell SUrvival	T_D_gene	0.0716	0.135546	0.528235	0.605221
118572681	P27986	PIK3R1	Phosphatidylinositol 3-kinase regulatory subunit alpha	91	88	0.138614	0.366337	TSG	PI3K	Cell Survival	T_D_gene	5.94772	5.43285	1.09477	0.719386
172046231	Q9BXL7	CARD11	Caspase recruitment domain-containing protein 11	103	74	0.3	0.0125	Oncogene	Cell Cycle/Apoptosis	Cell Survival	T_D_gene	0.932644	0.796633	1.17073	0.726026
13959561	Q13485	SMAD4	Mothers against decapentaplegic homolog 4	44	207	0.240909	0.386364	TSG	TGF-b	Cell Survival	T_D_gene	2.29136	2.54688	0.899671	0.791476
125472	P10721	KIT	Mast/stem cell growth factor receptor Kit	9	4720	0.904856	0.00434268	Oncogene	PI3K; RAS; STAT	Cell Survival	T_D_gene	1.99944	2.14429	0.932448	0.827106
14424438	P51587	BRCA2	Breast cancer type 2 susceptibility protein	45	67	0	0.303571	TSG	DNA Damage Control	Genome Maintenance	T_D_gene	0.101473	0.0861859	1.17737	0.842969
131883	P01111	NRAS	GTPase NRas	13	2738	0.986842	0.000692521	Oncogene	RAS	Cell Survival	T_D_gene	112.561	114.142	0.98615	0.873194
20141568	P48735	IDH2	Isocitrate dehydrogenase [NADP], mitochondrial	47	1029	0.99031	0.00193798	Oncogene	Chromatin Modification	Cell Fate	T_D_gene	927.625	918.88	1.00952	0.87715
239938839	Q6N021	TET2	Methylcytosine dioxygenase TET2	113	864	0.141818	0.7	TSG	Chromatin Modification	Cell Fate	T_D_gene	0.0877878	0.0736585	1.19182	0.88777
85681908	P00519	ABL1	Tyrosine-protein kinase ABL1	84	851	0.926904	0.00304569	Oncogene	Cell Cycle/Apoptosis	Cell Survival	T_D_gene	0.078627	0.0747073	1.05247	0.972166
116241300	Q96RK0	CIC	Protein capicua homolog	88	47	0.117647	0.313725	TSG	RAS	Cell Survival	T_D_gene	0.0473604	0	1000	0.328695
296452869	O75626	PRDM1	PR domain zinc finger protein 1	121	46	0	0.638298	TSG	Chromatin Modification	Cell Fate	T_D_gene	0.0888945	0	1000	0.328695
6226142	Q99835	SMO	Smoothened homolog	37	34	0.514286	0.0285714	Oncogene	HH	Cell Fate	T_D_gene	0.0931867	0	1000	0.328695
90103515	P28749	RB1	Retinoblastoma-like protein 1	85	208	0.0434783	0.795652	TSG	Cell Cycle/Apoptosis	Cell Survival	T_D_gene	0.0972286	0	1000	0.328695
68565074	Q92560	BAP1	Ubiquitin carboxyl-terminal hydrolase BAP1,BRCA1 associated protein-1	71	99	0.0776699	0.699029	TSG	DNA Damage Control	Genome Maintenance	T_D_gene	0.0992865	0	1000	0.328695
44887885	Q969H0	FBXW7	F-box/WD repeat-containing protein 7	55	312	0.55	0.176087	TSG	NOTCH	Cell Fate	T_D_gene	0.118395	0	1000	0.328695
730028	P40692	MLH1	DNA mismatch repair protein Mlh1	26	61	0.179104	0.373134	TSG	DNA Damage Control	Genome Maintenance	T_D_gene	0.135156	0	1000	0.328695
13626838	P58012	FOXL2	Forkhead box protein L2	42	330	0.996979	0	Oncogene	TGF-b	Cell Fate	T_D_gene	0.146969	0	1000	0.328695
42560209	P60484	PTEN	Phosphatidylinositol 3	54	1719	0.301668	0.547751	TSG	PI3K	Cell Survival	T_D_gene	0.207705	0	1000	0.328695
8134708	O43791	SPOP	Speckle-type POZ protein	38	35	0.657143	0.0285714	Oncogene	Chromatin Modification; HH	Cell Fate	T_D_gene	0.274841	0	1000	0.328695
4033778	P40337	VHL	Von Hippel-Lindau disease tumor suppressor	35	1287	0.267502	0.595431	TSG	PI3K; RAS; STAT	Cell Survival	T_D_gene	0.518875	0	1000	0.328695
97535708	P25054	APC	Adenomatous polyposis coli protein	86	2561	0.0245528	0.917222	TSG	APC	Cell Fate	T_D_gene	0.0933127	0.0221597	4.21091	0.239737
269849759	P04637	TP53	Cellular tumor antigen p53	118	14438	0.733226	0.203245	TSG	Cell Cycle/Apoptosis; DNA Damage Control	Cell Survival	T_D_gene	9.32694	0	1000	0.219593
143811429	Q04721	NOTCH2	Neurogenic locus notch homolog protein 2	97	51	0	0.269841	TSG	NOTCH	Cell Fate	T_D_gene	0.0724545	0	1000	0.189116
12643404	O60674	JAK2	Tyrosine-protein kinase JAK2	41	32692	0.997616	0.000275095	Oncogene	STAT	Cell Survival	T_D_gene	1.57055	0.120855	12.9953	0.178624
51338763	P20823	HNF1A	Hepatocyte nuclear factor 1-alpha	61	126	0.291005	0.550265	TSG	APC	Cell Fate	T_D_gene	0.22023	0	1000	0.17119
3334180	Q15910	EZH2	Histone-lysine N-methyltransferase EZH2	34	276	0.670695	0.123867	Oncogene	Chromatin Modification	Cell Fate	T_D_gene	0.267251	0	1000	0.164663
73921720	Q8NFD5	ARID1B	AT-rich interactive domain-containing protein 1B	75	17	0	0.5	TSG	Chromatin Modification	Cell Fate	T_D_gene	0.225263	0.0319494	7.05061	0.117251
117949812	P41229	KDM5C	Lysine-specific demethylase 5C	90	26	0	0.615385	TSG	Chromatin Modification	Cell Fate	T_D_gene	0.168455	0	1000	0.113761
50403720	P15056	BRAF	Serine/threonine-protein kinase B-raf	58	24288	0.995593	0.000489696	Oncogene	RAS	Cell Survival	T_D_gene	0.637791	0.0932621	6.8387	0.0954452
73921721	Q68CP9	ARID2	AT-rich interactive domain-containing protein 2	76	45	0	0.5625	TSG	Chromatin Modification	Cell Fate	T_D_gene	0.106523	0	1000	0.0857613
296452963	Q9BYW2	SETD2	Histone-lysine N-methyltransferase SETD2	122	47	0.025974	0.467532	TSG	Chromatin Modification	Cell Fate	T_D_gene	0.103523	0	1000	0.084945
24636785	Q9UER7	DAXX	Death domain-associated protein 6	51	28	0.0714286	0.607143	TSG	Chromatin Modification; Cell Cycle/Apoptosis	Cell Fate	T_D_gene	0.712231	0.110711	6.43326	0.0638934
166215081	Q9Y6K1	DNMT3A	DNA (cytosine-5)-methyltransferase 3A	101	788	0.737037	0.119753	Oncogene	Chromatin Modification	Cell Fate	T_D_gene	0.30683	0	1000	0.0456781
3041660	P42771	CDKN2A	Cyclin-dependent kinase inhibitor 2A, isoforms 1/2/3	32	968	0.324176	0.489011	TSG	Cell Cycle/Apoptosis	Cell Survival	T_D_gene	2.11985	0	1000	0.0451385
73921624	Q86U86	PBRM1	Protein polybromo-1	74	171	0	0.825893	TSG	Chromatin Modification	Cell Fate	T_D_gene	3.8825	0.787468	4.93035	0.0291486
42559482	Q8IWS0	PHF6	PHD finger protein 6	53	57	0.175439	0.614035	TSG	Transcriptional Regulation	Cell Fate	T_D_gene	5.08149	0.547419	9.28263	0.0208902
223590203	Q09472	EP300	Histone acetyltransferase p300	110	88	0.115789	0.315789	TSG	Chromatin Modification; APC; TGF-b; NOTCH	Cell Survival/Fate	T_D_gene	0.687927	0.133295	5.16093	0.0203888
54036486	Q6Q0C0	TRAF7	E3 ubiquitin-protein ligase TRAF7	63	123	0.61	0.09	TSG	Apoptosis	Cell Survival	T_D_gene	1.26841	0.119945	10.5749	0.0185017
462594	P35240	NF2	Merlin	20	609	0.0427215	0.886076	TSG	APC	Cell Fate	T_D_gene	1.00973	0	1000	0.0166339
311033500	P46100	ATRX	Transcriptional regulator ATRX	123	50	0.0350877	0.473684	TSG	Chromatin Modification	Cell Fate	T_D_gene	0.960227	0.0286672	33.4956	0.0154189
116241283	Q92793	CREBBP	CREB-binding protein	87	151	0.238372	0.343023	TSG	Chromatin Modification; Transcriptional Regulation	Cell Fate	T_D_gene	1.05356	0.117017	9.00346	0.0135431
47117817	O75376	NCOR1	Nuclear receptor corepressor 1	56	35	0.108108	0.324324	TSG	Chromatin Modification	Cell Fate	T_D_gene	2.13999	0.3775	5.66884	0.0034166
73920185	O14497	ARID1A	AT-rich interactive domain-containing protein 1A	73	234	0.0141844	0.826241	TSG	Chromatin Modification	Cell Fate	T_D_gene	3.03191	0.638201	4.75071	0.000305223
68067672	P52701	MSH6	DNA mismatch repair protein Msh6	70	135	0.0263158	0.684211	TSG	DNA Damage Control	Genome Maintenance	T_D_gene	10.8018	1.00441	10.7544	0.000207646
12231019	P26358	DNMT1	DNA (cytosine-5)-methyltransferase 1	40	22	0.363636	0.0454545	Oncogene	Chromatin Modification	Cell Fate	T_D_gene	15.2068	3.2764	4.64131	0.00014688
73621291	Q8N3U4	STAG2	Cohesin subunit SA-2	72	21	0	0.333333	TSG	DNA Damage Control	Genome Maintenance	T_D_gene	11.4834	2.0373	5.63661	0.000118832
120050	P22607	FGFR3	Fibroblast growth factor receptor 3	6	2948	0.987073	0.00132582	Oncogene	PI3K; RAS ; STAT	Cell Survival	T_D_gene
120956	P15976	GATA1	Erythroid transcription factor	7	203	0.0817308	0.836538	TSG	NOTCH, TGF-b	Cell Fate	T_D_gene
120962	P23771	GATA3	Trans-acting T-cell-specific transcription factor GATA-3	8	33	0.0857143	0.657143	TSG	Transcriptional Regulation	Cell Fate	T_D_gene
139778	P19544	WT1	Wilms tumor protein	14	312	0.101744	0.793605	TSG	Chromatin Modification	Cell Fate	T_D_gene
417449	Q02548	PAX5	Paired box protein Pax-5	18	49	0.419355	0.258065	TSG	Chromatin Modification	Cell Fate	T_D_gene
547807	P07949	RET	Proto-oncogene tyrosine-protein kinase receptor Ret	23	500	0.864706	0.00980392	Oncogene	RAS; PI3K	Cell Survival	T_D_gene
5579478	A4QPA9	MAP2K1	Mitogen-activated protein kinase kinase 1	36	13	0.666667	0	Oncogene	RAS	Cell Survival	T_D_gene
20178097	O15524	SOCS1	Suppressor of cytokine signaling 1	48	41	0.153846	0.461538	TSG	STAT	Cell Survival	T_D_gene
38257768	Q9HC73	CRLF2	Cytokine receptor-like factor 2	52	10	1	0	Oncogene	STAT	Cell Survival	T_D_gene
57012588	Q6W2J9	BCOR	BCL-6 corepressor	66	21	0	0.695652	TSG	Transcriptional Regulation	Cell Fate	T_D_gene
62298994	P16473	TSHR	Thyrotropin receptor	69	301	0.864686	0.00330033	Oncogene	PI3K; MAPK	Cell Survival	T_D_gene
74712928	Q76L82	ASXL1	Polycomb group protein	77	442	0.0464602	0.867257	TSG	Chromatin Modification	Cell Fate	T_D_gene
74736106	Q5FWY2	GNAS	GNAS protein	78	422	0.926009	0.0156951	Oncogene	APC; PI3K; TGF-b, RAS	Cell Survival/Cell Fate	T_D_gene
74742361	Q5JUY5	MPL	Myeloproliferative leukemia virus oncogene, isoform CRA_c	79	531	0.95941	0.00184502	Oncogene	STAT	Cell SUrvival	T_D_gene
74755182	Q59FG6	MLL2	Myeloid/lymphoid or mixed-lineage leukemia 2 variant	81	165	0.00607903	0.699088	TSG	Chromatin Modification	Cell Fate	T_D_gene
74757361	Q68DV7	RNF43	E3 ubiquitin-protein ligase RNF43	82	27	0.0666667	0.433333	TSG	APC	Cell Fate	T_D_gene
119579034	B1APT6	MLL3	Myeloid/lymphoid or mixed-lineage leukemia (Trithorax homolog, Drosophila) translocated to, 3, isoform CRA_a	92	111	0.0505051	0.444444	TSG	Chromatin Modification	Cell Fate	T_D_gene
119592472	A8K7B7	PPP2R1A	protein phosphatase 2 (formerly 2A), regulatory subunit A (PR 65), alpha isoform	93	86	0.850575	0.0229885	Oncogene	Cell Cycle/Apoptosis	Cell Survival	T_D_gene
119617177	A8K3E0	NFE2L2	Nuclear factor (Erythroid-derived 2), 45kDa, isoform CRA_a	94	102	0.742857	0.00952381	Oncogene	Cell Cycle/Apoptosis	Cell Survival	T_D_gene
152013071	A7E2E1	SMARCA4	SWI/SNF related, matrix associated, actin dependent regulator of chromatin, subfamily a, member 4	98	68	0.217391	0.217391	TSG	Chromatin Modification	Cell Fate	T_D_gene
156630887	P36888	FLT3	Receptor-type tyrosine-protein kinase FLT3	99	11520	0.978687	0.000342378	Oncogene	RAS; PI3K; STAT	Cell Survival	T_D_gene
166898082	P49715	CEBPA	CCAAT/enhancer-binding protein alpha	102	448	0.302496	0.544787	TSG	PI3K; RAS; MAPK	Cell Survival	T_D_gene
223590252	O43474	KLF4	Krueppel-like factor 4	111	61	0.8	0.04	Oncogene	Transcriptional Regulation; WNT	Cell Fate	T_D_gene
229462971	P23769	GATA2	Endothelial transcription factor GATA-2	112	45	0.531915	0.0425532	Oncogene	NOTCH, TGF-b	Cell Fate	T_D_gene
294862494	Q9Y6X0	SETBP1	SET-binding protein	119	95	0.25	0.04	Oncogene	Chromatin Modification; Replication	Cell Fate	T_D_gene
