# Supplementary material for: Comprehensive Proteomic Characterization of the Human Colorectal Carcinoma Reveals Signature Proteins and Perturbed Pathways
Source: Sci Rep. 2017 Feb 9;7:42436. doi: 10.1038/srep42436 (PMC5299448; doi:10.1038/srep42436)
Supplement: Supplementary Dataset 7 [file srep42436-s7.xls]

## Sheet: Dataset7A
Accession	Description	TCGA_A2_A0D0	TCGA_A2_A0D2	TCGA_A2_A0EV	TCGA_A2_A0SW	TCGA_A2_A0T6	TCGA_A2_A0T7	TCGA_A2_A0YF	TCGA_A2_A0YM	TCGA_A7_A0CD	TCGA_A7_A0CE	TCGA_A7_A0CJ	TCGA_A8_A09G	Ave	STDEV	CV	Note:unit = ppm
21431746	[3-methyl-2-oxobutanoate dehydrogenase [lipoamide]] kinase, mitochondrial	53.987	90.1703	55.6718	80.9611	76.5108	77.3295	58.9911	71.6878	54.927	88.9688	67.0443	63.8636	70.0094	12.9413	0.184851
116114	[des-Ser1]-cerebellin	0	0	0	0	5.83317	0	0	0	0	0	0	0	0.486098	1.68389	3.4641
1703392	[Protein ADP-ribosylarginine] hydrolase	43.9795	60.4231	64.2486	50.6102	44.1491	38.247	47.6556	60.9606	49.3027	63.4172	63.3054	52.6447	53.2453	8.96677	0.168405
74751236	[Protein ADP-ribosylarginine] hydrolase-like protein 1	3.69602	0	0	0	0	0	0	0	0	0	0	0	0.308001	1.06695	3.4641
3183117	[Pyruvate dehydrogenase (acetyl-transferring)] kinase isozyme 1, mitochondrial	36.0107	71.4637	44.7162	76.5046	72.2992	57.4144	55.7439	57.0457	86.5059	42.0357	69.1133	54.6008	60.2878	15.1783	0.251764
21431820	[Pyruvate dehydrogenase (acetyl-transferring)] kinase isozyme 2, mitochondrial	22.503	23.5556	30.9956	23.9038	33.1932	36.3441	23.8863	15.2776	21.6229	29.1376	33.934	12.3139	25.5556	7.40162	0.289628
3183119	[Pyruvate dehydrogenase (acetyl-transferring)] kinase isozyme 3, mitochondrial	64.4527	82.6477	279.648	154.046	99.8248	78.4723	50.8835	65.0897	123.864	61.0742	64.9426	74.0656	99.9175	63.8463	0.63899
3183120	[Pyruvate dehydrogenase (acetyl-transferring)] kinase isozyme 4, mitochondrial	0	8.74738	13.9518	6.76318	0	5.53698	11.8269	18.9111	6.11785	0	0	0	5.98794	6.41191	1.0708
78099789	[Pyruvate dehydrogenase [acetyl-transferring]]-phosphatase 1, mitochondrial	58.4755	82.5708	64.0692	111.29	98.5339	72.0425	74.6781	83.9485	74.9181	74.282	72.481	83.9962	79.2738	14.3913	0.181539
12585321	[Pyruvate dehydrogenase [acetyl-transferring]]-phosphatase 2, mitochondrial	0	4.53078	4.33587	0	0	0	0	0	0	2.03798	4.74691	2.36851	1.50167	2.01278	1.34036
19862747	1,25-dihydroxyvitamin D(3) 24-hydroxylase, mitochondrial	2.54551	2.3315	0	0	0	0	2.36423	0	2.44595	2.09746	2.44272	0	1.18561	1.24264	1.0481
74733289	1,2-dihydroxy-3-keto-5-methylthiopentene dioxygenase	270.449	133.899	211.428	225.168	194.971	184.344	176.512	191.055	147.495	265.006	175.357	202.991	198.223	41.0759	0.207221
357529509	1,4-alpha-glucan-branching enzyme	119.283	151.933	147.031	97.0111	84.9964	163.708	115.982	143.935	114.618	141.289	125.198	128.507	127.791	23.0753	0.180571
47606335	10 kDa heat shock protein, mitochondrial	1013.36	975.162	1124.35	940.181	1180.99	1137.85	953.111	731.527	1355.82	1088.66	861.657	1068.69	1035.95	162.003	0.156382
18202501	116 kDa U5 small nuclear ribonucleoprotein component	205.95	189.869	193.499	180.164	216.589	194.324	213.788	172.722	175.907	205.193	204.093	217.847	197.495	15.6172	0.0790763
2492753	11-cis retinol dehydrogenase	0	0	7.21282	0	0	0	0	9.77669	0	0	0	0	1.41579	3.35146	2.36719
25008934	14 kDa phosphohistidine phosphatase	450.086	335.55	247.717	555.933	297.212	537.064	447.2	621.798	311.79	543.359	391.734	320.754	421.683	122.096	0.289544
1345590	14-3-3 protein beta/alpha, N-terminally processed	1047.78	935.33	1351.96	1389.83	942.745	1054.59	1141.12	1327.01	1088.57	1187.66	1071.82	1018.65	1129.75	154.316	0.136593
51702210	14-3-3 protein epsilon	1693.21	1423.97	1713.51	1934.87	1571.71	1534.98	1448.73	1810.53	1622.06	1817.96	1580.53	1498.62	1637.56	159.161	0.097194
1345593	14-3-3 protein eta	930.765	862.257	895.093	881.357	800.875	888.077	681.707	770.928	945.47	1051.8	796.207	774.177	856.559	98.2073	0.114653
48428721	14-3-3 protein gamma, N-terminally processed	964.077	926.692	1346.49	1147.88	984.507	1073.36	1244.74	1120.24	951.822	1200.31	991.23	882.64	1069.5	143.621	0.134288
398953	14-3-3 protein sigma	643.644	671.679	721.398	762.166	630.994	646.922	573.308	645.617	729.998	817.264	597.402	586.054	668.871	74.7239	0.111717
112690	14-3-3 protein theta	1110.8	900.017	1128.11	1168.59	992.544	863.836	1046.57	1084.97	1062.22	1130.9	1163.31	961.442	1051.11	101.315	0.0963885
52000887	14-3-3 protein zeta/delta	1500.64	1389.16	1652.38	1741.55	1433.67	1648.72	1453.3	1598.91	1611.29	1575.34	1809.03	1621.16	1586.26	124.782	0.0786644
190358773	15 kDa selenoprotein	137.3	66.5773	92.0302	102.951	104.241	98.3326	120.021	86.3608	69.8455	126.443	69.7532	100.545	97.8667	22.6783	0.231726
143811421	155 kDa platelet multimerin	4.26186	3.90356	8.40517	12.4496	9.16777	8.33928	13.8543	12.6587	3.07138	10.5351	13.2917	9.18281	9.09344	3.74099	0.411395
129889	15-hydroxyprostaglandin dehydrogenase [NAD(+)]	83.6189	72.0837	17.2457	15.6748	42.3234	153.995	13.7055	23.3759	99.2541	32.4238	99.123	37.6825	57.5421	44.0929	0.766271
74752228	17-beta-hydroxysteroid dehydrogenase 14	0	0	0	0	4.16964	0	4.5008	0	0	0	0	0	0.722537	1.68896	2.33754
74739479	17-beta-hydroxysteroid dehydrogenase type 6	0	0	0	0	0	0	0	0	0	3.40092	0	0	0.28341	0.981762	3.4641
317373547	182 kDa tankyrase-1-binding protein	123.347	136.543	126.026	98.8719	125.017	145.439	129.323	106.09	147.609	136.554	140.152	169.571	132.045	18.7784	0.142212
145559531	190 kDa form stabilin-2	2.05157	0.469773	1.34869	0	0.441318	1.78416	0.476369	0	0.492834	0	0.492182	0.982316	0.711601	0.68934	0.968716
73921640	1-acylglycerol-3-phosphate O-acyltransferase ABHD5	22.4938	68.6757	65.7214	67.6996	58.0643	84.7681	45.266	89.0828	32.4211	46.3364	28.7807	39.4911	54.0667	21.6883	0.40114
3914372	1-acyl-sn-glycerol-3-phosphate acyltransferase alpha	13.8699	21.173	32.4195	9.82214	31.8248	16.0827	17.1762	10.9858	17.7699	19.0476	35.4928	26.5642	21.019	8.62196	0.410198
3914362	1-acyl-sn-glycerol-3-phosphate acyltransferase beta	4.70644	12.9323	8.25064	0	8.09929	0	13.1139	5.59171	18.0895	15.5121	9.03279	9.01398	8.69522	5.63853	0.648464
12230468	1-acyl-sn-glycerol-3-phosphate acyltransferase delta	0	3.17035	3.03396	3.67681	2.97831	3.01018	3.21486	4.11242	13.3039	0	6.64316	3.31467	3.87155	3.44039	0.888634
30923427	1-acyl-sn-glycerol-3-phosphate acyltransferase epsilon	17.9724	29.6306	18.9039	26.7276	27.8358	9.37787	33.3851	8.54118	17.2695	20.7326	48.2907	20.6529	23.2767	10.9044	0.468468
12643817	1-acyl-sn-glycerol-3-phosphate acyltransferase gamma	31.3178	50.9954	21.3507	25.8745	41.9182	33.2881	29.0876	20.6715	50.155	28.6727	70.1242	29.9907	36.1205	14.596	0.404093
300669693	1-phosphatidylinositol 3-phosphate 5-kinase	4.36546	10.2817	9.29278	3.31228	6.43929	3.79644	6.95072	2.22282	7.7902	4.11094	6.583	8.95813	6.17531	2.60743	0.422234
12643814	1-phosphatidylinositol 4,5-bisphosphate phosphodiesterase beta-1	5.37989	11.8262	14.1469	13.7155	11.1099	10.293	11.9923	10.2269	21.7118	6.20613	8.26025	21.638	12.2089	5.15663	0.422367
215273902	1-phosphatidylinositol 4,5-bisphosphate phosphodiesterase beta-2	23.1867	39.4407	38.7118	28.1485	33.2515	20.1644	30.765	32.7952	22.2798	33.662	26.4886	35.9494	30.4036	6.39151	0.210222
1730573	1-phosphatidylinositol 4,5-bisphosphate phosphodiesterase beta-3	83.7624	54.3841	52.9739	59.693	61.1254	45.182	40.3759	49.1291	52.9784	49.7985	66.1355	57.875	56.1178	11.2187	0.199913
17433757	1-phosphatidylinositol 4,5-bisphosphate phosphodiesterase beta-4	8.90819	20.3982	14.6405	3.54851	13.4138	8.71543	6.20536	7.93784	7.48982	7.34021	6.41136	17.0614	10.1725	5.04692	0.496131
206729887	1-phosphatidylinositol 4,5-bisphosphate phosphodiesterase delta-1	62.3043	58.6514	65.2302	66.1825	49.1421	51.1731	64.2972	98.698	49.8896	44.2075	54.8061	77.8946	61.8731	14.8973	0.240772
158706388	1-phosphatidylinositol 4,5-bisphosphate phosphodiesterase delta-3	0	4.55662	1.45353	7.04605	11.415	2.88428	7.70099	1.97021	0	2.73281	0	3.17603	3.57796	3.54534	0.990885
74732863	1-phosphatidylinositol 4,5-bisphosphate phosphodiesterase delta-4	0	1.57269	1.50504	0	1.47743	2.98648	1.59477	0	1.64989	2.82964	4.94314	1.64428	1.68361	1.42179	0.844486
118595723	1-phosphatidylinositol 4,5-bisphosphate phosphodiesterase epsilon-1	0	0	0	0	0	0	1.05579	0	0.546142	0	0	0	0.133494	0.330168	2.47327
121947010	1-phosphatidylinositol 4,5-bisphosphate phosphodiesterase eta-1	2.31847	5.66281	0	6.56743	10.6396	2.01627	0.717789	1.83638	5.94079	0	3.70808	5.18051	3.71568	3.18994	0.858509
160331887	1-phosphatidylinositol 4,5-bisphosphate phosphodiesterase eta-2	0	1.69264	0.809914	0	0	0	0	0	0	2.2841	0	0	0.398888	0.787906	1.97526
130225	1-phosphatidylinositol 4,5-bisphosphate phosphodiesterase gamma-1	34.4847	46.4493	47.1182	44.173	67.199	44.1027	50.8695	38.5611	38.0089	44.2937	53.5315	63.1328	47.6604	9.78582	0.205324
215274231	1-phosphatidylinositol 4,5-bisphosphate phosphodiesterase gamma-2	55.8522	71.0509	57.1153	68.1183	62.2973	38.6779	39.3865	70.0444	49.6924	45.1691	53.5969	63.39	56.1993	11.3001	0.201072
1705945	2',3'-cyclic-nucleotide 3'-phosphodiesterase	164.714	156.559	144.376	115.544	141.728	108.109	170.304	144.003	149.313	189.499	169.992	196.423	154.214	26.3752	0.17103
3913456	2,4-dienoyl-CoA reductase, mitochondrial	320.263	311.224	338.916	311.157	389.83	380.415	228.533	232.014	379.042	305.728	329.818	332.872	321.651	51.4039	0.159813
172046137	2',5'-phosphodiesterase 12	79.4917	84.6155	94.1575	77.5933	72.0957	80.3407	89.7943	68.9185	74.3184	90.2836	88.6518	69.9509	80.851	8.60389	0.106417
145559458	24-hydroxycholesterol 7-alpha-hydroxylase	0	0	0	0	0	0	2.59108	0	0	0	0	0	0.215923	0.747981	3.4641
1350802	2-5A-dependent ribonuclease	38.8456	54.9869	44.883	28.1343	42.5404	38.389	42.6392	25.174	22.0565	39.2827	30.4994	45.6538	37.7571	9.58573	0.253879
20141320	25-hydroxycholesterol 7-alpha-hydroxylase	0	9.47345	4.53296	0	20.0241	0	0	3.07212	9.93849	0	9.92535	12.3809	5.77895	6.54019	1.13173
296439492	2'-5'-oligoadenylate synthase 1	42.5227	32.9558	65.9432	52.1187	30.9596	31.2908	42.5326	50.5211	59.7179	99.7236	43.9445	50.1177	50.1957	19.0139	0.378795
116242687	2'-5'-oligoadenylate synthase 2	78.2486	65.0032	90.9176	48.3252	72.0263	80.7097	72.6764	62.6987	64.6969	121.454	71.5965	90.6162	76.5808	18.4961	0.241524
317373408	2'-5'-oligoadenylate synthase 3	121.571	98.1204	110.78	107.402	85.9628	105.725	136.39	92.955	106.407	145.795	133.988	108.35	112.787	18.2023	0.161386
6226835	2'-5'-oligoadenylate synthase-like protein	20.364	9.32601	24.5432	5.40791	13.1417	13.2823	26.0066	24.1945	24.4595	50.339	36.6408	31.6892	23.2829	12.4974	0.536764
51702772	26S protease regulatory subunit 10B	366.618	320.393	347.884	317.982	324.138	307.131	309.271	307.702	319.961	357.517	335.676	334.977	329.104	19.7415	0.0599857
49065817	26S protease regulatory subunit 4	312.229	291.427	268.464	271.649	253.305	292.22	281.709	250.839	302.875	291.575	273.94	273.37	280.3	18.6456	0.06652
20532406	26S protease regulatory subunit 6A	420.235	393.094	347.448	392.572	351.332	370.643	343.25	400.132	335.067	368.369	317.464	385.302	368.742	30.5189	0.0827649
20532409	26S protease regulatory subunit 6B	328.663	258.027	288.081	315.871	245.091	310.322	273.278	353.294	273.701	335.292	285.354	296.75	296.977	32.6214	0.109845
547930	26S protease regulatory subunit 7	420.014	337.653	336.371	385.173	309.401	354.756	356.426	420.037	339.71	358.534	347.96	312.512	356.546	35.8897	0.100659
49065819	26S protease regulatory subunit 8	370.603	312.881	324.843	294.398	285.61	311.087	308.294	271.845	325.143	323.959	327.806	308.607	313.756	24.8146	0.0790886
51704332	26S proteasome non-ATPase regulatory subunit 1	226.531	198.684	173.289	198.339	170.111	214.914	181.071	163.116	215.033	209.284	197.622	191.951	194.995	19.8597	0.101847
20532206	26S proteasome non-ATPase regulatory subunit 10	237.363	212.105	208.055	215.24	179.331	312.153	241.968	178.836	228.08	252.827	205.556	238.392	225.825	35.8469	0.158737
20978543	26S proteasome non-ATPase regulatory subunit 11	347.25	275.46	304.374	345.811	245.435	293.899	308.124	335.211	291.961	347.442	288.6	314.72	308.191	31.809	0.103212
20978544	26S proteasome non-ATPase regulatory subunit 12	203.719	160.311	155.93	213.352	182.696	184.651	181.217	184.085	162.666	205.689	203.753	156.618	182.89	20.5824	0.11254
317373273	26S proteasome non-ATPase regulatory subunit 13	257.502	210.356	225.708	247.656	215.579	223.938	235.933	227.386	213.995	226.514	227.069	223.264	227.908	13.5813	0.059591
51701716	26S proteasome non-ATPase regulatory subunit 14	189.928	231.947	214.57	206.233	199.739	183.524	223.443	205.594	166.277	208.663	202.509	214.213	203.887	17.7479	0.087048
6174930	26S proteasome non-ATPase regulatory subunit 2	298.278	253.404	228.61	229.598	215.737	241.855	243.579	231.12	243.69	243.402	240.602	216.643	240.543	21.4589	0.08921
20532405	26S proteasome non-ATPase regulatory subunit 3	303.821	291.743	319.998	257.666	248.773	294.051	302.666	227.061	277.812	272.552	275.094	326.141	283.115	29.2167	0.103197
1709796	26S proteasome non-ATPase regulatory subunit 4	187.409	143.044	155.143	140.089	155.283	190.144	135.382	144.316	160.07	183.018	179.841	182.79	163.044	20.3903	0.12506
3122657	26S proteasome non-ATPase regulatory subunit 5	192.105	168.821	159.283	195.79	207.737	191.899	151.902	160.384	154.658	175.404	139.506	176.506	172.833	20.7455	0.120032
2494625	26S proteasome non-ATPase regulatory subunit 6	218.626	212.568	197.527	239.38	185.222	201.829	156.198	207.799	213.307	218.944	206.57	206.14	205.342	20.3097	0.0989063
20532412	26S proteasome non-ATPase regulatory subunit 7	222.103	188.636	184.06	218.77	166.785	196.665	195.035	201.509	213.417	219.612	201.509	197.223	200.444	16.3418	0.081528
308153477	26S proteasome non-ATPase regulatory subunit 8	157.007	99.2953	108.13	123.099	135.096	117.036	111.106	124.36	125.722	123.211	107.619	121.715	121.116	14.9782	0.123668
317373521	26S proteasome non-ATPase regulatory subunit 9	240.556	155.845	154.283	174.508	186.792	168.381	185.28	188.212	135.306	193.38	219.582	202.269	183.7	29.0664	0.158228
116852	27 kDa interstitial collagenase	30.6872	45.9937	53.7963	26.6706	28.8052	38.8179	23.3197	43.0883	24.1257	13.7922	10.7084	56.102	32.9923	14.6845	0.445088
2498464	28 kDa heat- and acid-stable phosphoprotein	238.546	258.217	190.084	168.93	211.477	188.594	174.562	154.591	250.055	238.253	249.724	207.67	210.892	35.6576	0.16908
20140017	28S ribosomal protein S10, mitochondrial	110.66	113.281	74.1736	103.719	84.0151	73.5922	90.6878	108.273	81.3127	80.4547	118.685	81.0362	93.3241	16.4705	0.176487
21263985	28S ribosomal protein S11, mitochondrial	94.4199	123.546	53.2038	121.789	133.471	87.978	106.488	96.1543	149.052	88.9149	122.967	103.336	106.777	25.3851	0.23774
3024582	28S ribosomal protein S12, mitochondrial	94.8109	78.156	58.173	40.285	48.9479	41.2264	52.8355	11.2645	72.8823	39.0613	118.277	72.6344	60.7129	28.5859	0.470837
41017845	28S ribosomal protein S14, mitochondrial	71.5526	56.1746	53.758	43.4323	61.5673	53.3366	37.9755	24.289	39.2881	75.8034	88.2814	58.7317	55.3492	17.8106	0.321785
13633907	28S ribosomal protein S15, mitochondrial	35.6371	65.282	35.6992	16.2237	52.5666	35.4194	37.8278	6.04861	44.0271	20.9746	53.7398	43.8774	37.277	16.7097	0.448259
13633952	28S ribosomal protein S16, mitochondrial	76.4023	87.4738	66.9687	121.737	98.6104	91.3601	79.8318	90.7734	73.4142	62.9543	82.4819	82.3102	84.5265	15.5845	0.184374
13633951	28S ribosomal protein S17, mitochondrial	120.774	73.7472	70.5747	85.5282	121.24	122.538	93.4782	71.7459	87.0382	99.5163	67.6069	106.018	93.3172	20.701	0.221835
24212201	28S ribosomal protein S18a, mitochondrial	120.158	85.5994	128.727	42.5459	103.39	104.496	136.402	31.7244	89.8014	82.5071	115.306	83.1034	93.6468	31.9143	0.340794
24212203	28S ribosomal protein S18b, mitochondrial	30.4277	51.0942	53.3413	70.0303	65.4536	83.795	56.5217	60.2517	68.2212	66.8585	77.864	67.9892	62.654	13.8824	0.221573
24212202	28S ribosomal protein S18c, mitochondrial	55.2841	59.0756	32.3053	39.1502	63.4255	64.1041	85.5786	43.7886	26.561	45.5532	26.5259	44.1177	48.7892	17.4822	0.358322
24212389	28S ribosomal protein S2, mitochondrial	39.7821	52.6321	46.4934	37.563	68.4609	46.129	32.8437	21.0067	72.2051	58.2753	67.868	38.0963	48.4463	15.8475	0.327116
13959554	28S ribosomal protein S21, mitochondrial	105.273	68.8731	131.82	79.8754	51.761	78.4723	83.8081	89.3387	72.254	49.5675	101.022	57.6066	80.806	23.8768	0.295483
13633893	28S ribosomal protein S22, mitochondrial	141.742	126.497	79.6416	135.123	140.725	101.142	128.273	103.633	143.183	104.815	97.6545	104.412	117.237	21.133	0.180259
31077184	28S ribosomal protein S23, mitochondrial	151.498	145.068	102.612	160.928	106.655	125.762	89.5423	114.542	112.488	130.506	99.123	131.889	122.551	22.2234	0.18134
74731578	28S ribosomal protein S24, mitochondrial	15.6693	35.88	20.6019	33.2894	40.448	20.4404	7.27675	27.925	60.2261	32.2782	45.1098	37.5133	31.3882	14.2724	0.454707
13633894	28S ribosomal protein S25, mitochondrial	128.57	145.47	112.695	208.877	156.181	144.697	126.439	116.812	138.076	118.403	166.924	166.576	144.143	27.5531	0.191151
28201886	28S ribosomal protein S26, mitochondrial	82.9711	116.916	95.1037	169.492	115.326	94.3582	118.558	121.326	134.921	89.4028	140.867	97.7907	114.753	25.0277	0.218101
209572725	28S ribosomal protein S27, mitochondrial	50.5658	89.7346	60.9431	67.1417	65.2639	60.4654	70.4474	37.5482	51.6249	83.3309	84.9169	72.6344	66.2181	15.3658	0.232048
22001973	28S ribosomal protein S28, mitochondrial	97.9543	70.4936	55.1954	66.8903	84.2846	121.695	58.4864	58.1896	87.4002	63.4172	114.142	73.7026	79.3209	22.2072	0.279966
1706299	28S ribosomal protein S29, mitochondrial	85.4727	108.397	86.4451	83.809	90.5167	82.9086	109.919	74.2095	72.6534	113.769	97.7947	78.7025	90.3831	14.01	0.155006
116242771	28S ribosomal protein S30, mitochondrial	41.7254	54.5964	39.1858	37.9909	48.7249	57.022	58.1311	38.9509	37.2297	41.7485	54.3408	39.9572	45.8003	8.14143	0.177759
93186129	28S ribosomal protein S31, mitochondrial	79.4971	72.8137	75.4881	87.9641	85.5039	60.4932	52.3005	55.096	60.4738	90.0685	66.7512	57.0962	70.2955	13.4388	0.191175
24212388	28S ribosomal protein S33, mitochondrial	61.7165	79.1391	54.0961	39.3349	53.1039	53.6721	34.3929	73.3252	59.3028	61.0241	59.2244	35.4607	55.3161	13.7942	0.249371
24212369	28S ribosomal protein S34, mitochondrial	84.0251	115.441	99.9538	76.5046	92.9561	104.39	72.4671	71.3071	69.2047	103.853	97.9104	109.202	91.4345	16.1463	0.176589
74708095	28S ribosomal protein S35, mitochondrial	101.269	107.596	88.7646	94.6635	101.078	70.455	75.2456	86.6282	73.9541	116.821	73.8563	93.098	90.2857	14.8928	0.164951
41688617	28S ribosomal protein S36, mitochondrial	203.245	151.253	189.284	202.403	196.742	187.8	176.973	226.383	183.09	157.004	109.709	182.468	180.529	30.0581	0.1665
24212347	28S ribosomal protein S5, mitochondrial	82.1547	83.6087	74.6778	61.4112	102.108	74.0925	62.1739	21.6906	78.9417	90.2589	93.4368	67.0179	74.2977	20.6666	0.278159
13959558	28S ribosomal protein S6, mitochondrial	167.474	115.046	100.922	100.068	144.103	136.542	97.2173	87.0517	130.751	120.746	160.711	130.306	124.245	25.5171	0.205378
296452884	28S ribosomal protein S7, mitochondrial	81.0986	118.849	113.736	166.55	102.346	122.248	120.517	102.776	88.317	133.648	119.33	93.1942	113.551	22.8522	0.20125
218511769	28S ribosomal protein S9, mitochondrial	122.249	108.945	98.4659	115.819	113.717	103.441	135.024	98.1373	117.467	133.4	110.971	120.232	114.822	11.9534	0.104103
292495019	2-acylglycerol O-acyltransferase 1	0	0	0	0	3.3606	0	0	0	0	0	0	0	0.28005	0.970123	3.4641
6685545	2-amino-3-ketobutyrate coenzyme A ligase, mitochondrial	24.9812	5.72025	8.21125	19.9021	18.8081	10.8625	17.4017	3.71001	12.0021	7.71904	29.9656	32.8935	16.0148	9.60349	0.599664
88984104	2-aminoethanethiol dioxygenase	101.764	88.7698	76.4559	77.2129	87.5624	84.2851	103.518	46.0591	83.8146	91.8375	97.6545	106.732	87.1388	16.2955	0.187006
91771471	2'-deoxynucleoside 5'-phosphate N-hydrolase 1	195.507	199.732	230.686	239.626	258.805	235.417	286.344	223.347	180.635	229.25	266.986	201.623	228.996	31.4436	0.137311
20455027	2-hydroxyacyl-CoA lyase 1	22.6365	60.1269	25.7939	38.4729	17.5298	25.5917	31.5368	32.2732	26.1014	39.1695	19.5502	28.1804	30.5803	11.4477	0.374349
296434442	2-hydroxyacylsphingosine 1-beta-galactosyltransferase	0	0	0	0	16.6477	0	0	0	0	0	0	4.63195	1.77331	4.86982	2.74618
90111987	2-methoxy-6-polyprenyl-1,4-benzoquinol methylase, mitochondrial	72.0215	47.6425	49.1001	80.7548	58.5279	45.2356	59.4602	80.8147	53.8259	46.1569	76.7925	57.4745	60.6506	13.5295	0.223073
74728942	2-oxoglutarate and iron-dependent oxygenase domain-containing protein 1	24.14	30.9548	35.9709	20.5141	31.1569	18.8942	24.6631	11.4723	16.2371	25.8583	37.0644	27.7404	25.3889	7.76797	0.305959
156633666	2-oxoglutarate and iron-dependent oxygenase domain-containing protein 2	26.1678	20.5439	32.7668	11.9129	19.2995	39.0119	10.4161	0	25.1444	12.3211	14.3492	39.3782	20.9426	12.0708	0.576373
172046153	2-oxoglutarate and iron-dependent oxygenase domain-containing protein 3	8.20307	22.5403	3.59511	13.0705	10.5875	7.13385	7.61891	14.6191	7.88225	6.7592	7.87183	23.5663	11.1207	6.28849	0.565478
160332299	2-oxoglutarate dehydrogenase, mitochondrial	172.661	161.66	177.127	184.768	165.074	149.044	168.681	206.658	227.356	171.778	147.279	153.097	173.765	23.5087	0.13529
548403	2-oxoisovalerate dehydrogenase subunit alpha, mitochondrial	108.787	102.335	92.7779	96.8198	116.375	89.4937	109.233	115.277	87.5815	111.443	143.895	81.6525	104.639	16.875	0.161268
129034	2-oxoisovalerate dehydrogenase subunit beta, mitochondrial	110.145	103.942	102.396	88.6373	103.39	69.6642	77.5011	87.242	86.5942	93.5081	73.6679	83.1034	89.9826	12.9706	0.144146
47605550	3 beta-hydroxysteroid dehydrogenase type 7	0	51.9628	12.4319	7.53297	6.10191	18.5016	16.4664	12.6382	0	11.6866	10.2078	3.39551	12.5771	13.7376	1.09227
46395636	3'(2'),5'-bisphosphate nucleotidase 1	339.842	315.161	282.986	302.334	285.106	247.519	288.022	277.588	212.258	304.526	285.354	313.236	287.828	33.1181	0.115062
45476938	3'-5' exoribonuclease 1	26.2428	48.073	23.0025	23.894	35.4837	16.3016	38.302	26.7248	39.6258	27.8018	50.3662	39.4911	32.9424	10.5435	0.320059
229463048	35 kDa inter-alpha-trypsin inhibitor heavy chain H4	208.217	141.745	191.14	242.1	148.896	160.278	210.376	344.329	201.425	164.612	163.357	183.226	196.642	54.9239	0.279309
239938694	39S ribosomal protein L1, mitochondrial	136.878	136.432	109.391	119.739	131.632	122.538	130.87	95.6612	139.261	106.151	119.761	123.367	122.64	13.5188	0.110231
215274216	39S ribosomal protein L10, mitochondrial	65.1689	50.5069	74.6983	69.2254	81.9549	100.27	65.184	77.4269	52.9862	66.09	67.3479	57.6066	69.0389	13.544	0.19618
22001931	39S ribosomal protein L11, mitochondrial	224.88	218.457	161.274	152.013	205.224	195.568	177.219	129.541	157.152	162.837	170.023	176.195	177.532	28.4716	0.160375
20981709	39S ribosomal protein L12, mitochondrial	178.417	102.892	185.348	161.445	164.89	183.895	184.124	172.722	177.789	212.352	139.506	151.872	167.938	27.586	0.164263
22257023	39S ribosomal protein L13, mitochondrial	124.959	141.383	128.858	156.161	158.118	178.987	143.368	130.997	169.513	139.304	155.181	112.624	144.954	19.332	0.133366
74749064	39S ribosomal protein L14, mitochondrial	81.2104	115.707	134.457	67.0954	131.991	125.556	100.57	32.1619	78.0343	111.527	121.226	103.692	100.269	30.4918	0.3041
74734761	39S ribosomal protein L15, mitochondrial	119.346	170.042	112.359	131.471	140.725	161.451	147.797	110.285	131.668	134.762	152.703	122.755	136.28	18.9735	0.139224
74734684	39S ribosomal protein L16, mitochondrial	78.1906	66.8426	73.1052	94.1321	80.7348	63.4657	82.3055	43.3524	70.1238	34.3615	80.0355	49.9181	68.0473	17.6245	0.259004
74752931	39S ribosomal protein L17, mitochondrial	97.1947	123.263	111.407	87.3609	115.797	130.04	111.106	35.5313	93.3934	92.408	93.27	78.7565	97.4606	24.8466	0.25494
41017797	39S ribosomal protein L18, mitochondrial	101.764	73.2351	70.0846	108.098	118.835	75.8566	81.0145	112.269	48.8918	95.8305	90.6791	62.6472	86.6004	21.5017	0.248287
92090636	39S ribosomal protein L19, mitochondrial	120.981	98.498	90.3332	90.4343	134.942	81.8316	124.851	95.825	94.722	107.071	116.096	98.6908	104.523	16.2554	0.15552
118573672	39S ribosomal protein L2, mitochondrial	34.3184	62.8665	45.1215	36.4546	55.3673	52.2291	31.8745	35.6769	57.7084	49.4862	74.0985	57.5122	49.3928	13.0684	0.264581
74752447	39S ribosomal protein L20, mitochondrial	70.2491	88.4719	100.06	83.9496	90.6686	76.3657	65.2465	73.0299	59.064	72.3552	84.2656	75.6812	78.2839	11.5852	0.14799
229462820	39S ribosomal protein L21, mitochondrial	89.3535	111.07	89.5093	88.1357	93.3592	66.6058	118.558	83.4119	85.8589	68.3669	73.496	73.343	86.7557	15.8811	0.183055
74753031	39S ribosomal protein L22, mitochondrial	82.5683	104.714	72.3733	80.9611	109.301	71.806	117.982	37.7304	73.2361	115.136	121.899	72.987	88.3912	25.3549	0.286848
68566020	39S ribosomal protein L23, mitochondrial	85.5157	62.661	74.9568	109.006	73.5818	66.9323	95.3111	101.601	57.5198	77.5099	82.0626	73.7026	80.0301	15.569	0.194539
74751733	39S ribosomal protein L24, mitochondrial	157.491	133.155	106.189	83.6473	156.361	131.695	112.52	64.7706	110.589	124.779	127.881	116.013	118.758	26.6748	0.224615
20139806	39S ribosomal protein L27, mitochondrial	70.7238	105.264	100.736	159.643	98.888	99.9462	123.164	126.04	84.9472	109.266	101.802	93.1242	106.129	22.5041	0.212045
85695426	39S ribosomal protein L28, mitochondrial	97.1071	112.349	76.1572	65.1484	83.5556	106.673	104.433	54.6502	73.6652	96.8599	102.995	78.309	87.6586	18.3162	0.208949
133116	39S ribosomal protein L3, mitochondrial	67.6754	72.3167	59.3192	39.9377	71.1714	75.2026	48.888	31.2686	54.1905	74.3512	72.1585	68.4078	61.2406	14.6418	0.239087
74730583	39S ribosomal protein L30, mitochondrial	81.2665	74.4343	64.109	34.53	48.9479	84.8086	75.4793	38.621	70.2793	66.9623	77.9849	62.2581	64.9734	16.3662	0.251891
22001923	39S ribosomal protein L32, mitochondrial	20.8786	50.9954	24.4008	22.1782	29.9415	48.4191	32.3196	33.0743	33.4367	40.1418	46.7495	39.9876	35.2102	10.1795	0.289105
74735511	39S ribosomal protein L33, mitochondrial	120.774	92.184	70.5747	85.5282	34.6401	87.5268	93.4782	71.7459	77.3673	116.102	57.9488	96.3803	83.6876	23.7335	0.283597
20139691	39S ribosomal protein L34, mitochondrial	28.4433	52.104	37.3969	15.1069	61.1849	37.1038	39.6266	16.8967	68.3271	58.592	54.5895	40.8569	42.519	17.011	0.40008
124028627	39S ribosomal protein L35, mitochondrial	6.95952	12.7488	24.4008	0	0	24.2095	12.9278	0	13.3747	5.73454	20.0355	6.66459	10.588	8.9032	0.840878
24212267	39S ribosomal protein L36, mitochondrial	0	11.6349	0	13.4935	0	0	0	0	0	10.4669	0	0	2.96628	5.40552	1.82233
152083350	39S ribosomal protein L37, mitochondrial	92.7936	141.654	94.8921	105.141	119.766	102.218	106.296	73.4985	98.0809	112.142	121.697	85.8992	104.507	17.9749	0.171998
118573679	39S ribosomal protein L38, mitochondrial	96.4077	94.6099	57.3419	76.8066	109.618	86.8358	95.9382	65.4524	79.4033	102.135	95.8189	72.5388	86.0755	15.8089	0.183663
296452977	39S ribosomal protein L39, mitochondrial	100.645	102.821	115.362	98.6864	99.9232	138.023	118.645	91.9819	107.868	153.102	115.155	114.915	113.094	17.5297	0.155002
74733471	39S ribosomal protein L4, mitochondrial	84.1408	104.04	77.4392	98.3161	104.978	113.419	125.038	114.963	109.148	97.063	117.078	80.5752	102.183	15.1939	0.148693
21263795	39S ribosomal protein L40, mitochondrial	114.325	110.531	89.0748	114.695	142.092	138.088	147.478	120.737	128.163	125.603	85.3291	103.398	118.293	19.5818	0.165536
74750734	39S ribosomal protein L41, mitochondrial	85.9526	122.463	100.453	50.7238	57.5227	58.1382	88.702	45.3867	73.4142	102.301	64.1526	91.4557	78.3888	23.8611	0.304394
24212391	39S ribosomal protein L42, mitochondrial	27.642	16.8788	40.3816	88.088	39.6409	72.1172	25.6736	54.7357	35.4146	68.3298	17.6839	17.6471	42.0194	23.7913	0.566197
50401603	39S ribosomal protein L43, mitochondrial	73.0264	66.887	69.3437	103.429	78.5443	95.2617	56.5217	86.7625	58.4753	85.2446	93.4368	58.2764	77.1008	15.8329	0.205353
51316917	39S ribosomal protein L44, mitochondrial	106.405	115.508	113.993	104.656	132.248	137.09	139.091	103.009	113.604	116.902	109.672	109.444	116.802	12.496	0.106984
29611869	39S ribosomal protein L45, mitochondrial	106.895	140.987	108.687	54.5032	125.089	107.835	115.168	55.8805	86.2797	105.695	127.197	114.648	104.072	26.4855	0.254492
52783325	39S ribosomal protein L46, mitochondrial	93.7914	85.9062	61.658	104.611	108.949	81.5662	78.4011	78.0033	94.6294	77.2826	103.505	67.3626	86.3054	14.987	0.173651
212276461	39S ribosomal protein L47, mitochondrial	68.0363	105.458	96.3344	72.2713	85.5609	68.2709	72.913	49.7438	65.3754	77.6227	110.489	75.1766	78.9377	17.6089	0.223073
118573683	39S ribosomal protein L48, mitochondrial	43.2016	56.5279	48.6865	39.3349	69.035	59.0393	57.3215	36.6626	47.4422	71.1948	82.9142	76.8314	57.3493	15.0475	0.262384
6093524	39S ribosomal protein L49, mitochondrial	157.637	151.604	110.539	167.45	149.203	95.9631	153.732	196.653	121.178	129.891	143.708	113.218	140.898	28.0699	0.199221
118573685	39S ribosomal protein L50, mitochondrial	157.338	113.771	108.877	140.743	156.757	165.636	130.751	88.5471	143.227	191.054	111.252	118.95	135.575	29.0459	0.214241
74762954	39S ribosomal protein L51, mitochondrial	30.6654	37.4497	71.6774	32.5742	35.1813	35.5578	47.4694	24.289	39.2881	50.5356	19.6181	39.1545	38.6217	13.493	0.349363
124053357	39S ribosomal protein L52, mitochondrial	42.5493	68.2012	65.2672	45.1978	64.07	64.7556	88.9183	50.5527	51.1065	87.6498	61.2467	91.6788	65.0995	16.8415	0.258704
74731579	39S ribosomal protein L53, mitochondrial	140.185	96.2993	122.876	124.092	110.57	121.912	184.453	166.553	145.927	192.517	156.945	134.244	141.381	29.2652	0.206995
74737109	39S ribosomal protein L54, mitochondrial	75.8487	86.84	49.8625	80.57	48.9479	49.4717	70.4474	33.7934	72.8823	54.6859	54.5895	72.6344	62.5478	16.0442	0.256511
74750237	39S ribosomal protein L55, mitochondrial	61.3308	121.712	35.8387	65.1484	105.544	62.2261	56.9633	60.7224	49.1101	58.9582	78.4723	127.252	73.6065	29.032	0.394422
209572671	39S ribosomal protein L9, mitochondrial	78.4054	89.7672	60.1338	67.6698	88.5462	63.9241	91.0275	46.5766	75.339	84.7938	47.0246	70.3901	71.9665	15.5646	0.216276
17374795	3-beta-hydroxysteroid-Delta(8),Delta(7)-isomerase	5.68865	0	4.98625	0	4.89479	4.94717	5.28355	0	5.46617	0	5.45894	5.44758	3.51443	2.60618	0.741566
123343	3-hydroxy-3-methylglutaryl-coenzyme A reductase	0	0	1.29148	0	1.2678	1.28136	0	0	0	0	1.41392	0	0.43788	0.647753	1.47929
223590229	3-hydroxyacyl-CoA dehydrogenase	47.0514	61.3285	46.0004	51.9025	49.828	56.6564	73.9551	47.3013	79.989	74.5569	85.0931	64.1202	61.4819	13.9264	0.226512
2492759	3-hydroxyacyl-CoA dehydrogenase type-2	661.715	619.858	597.586	644.329	651.326	592.902	679.776	583.68	558.764	636.116	562.836	556.864	612.146	42.6035	0.0695969
308153402	3-hydroxyanthranilate 3,4-dioxygenase	77.7714	75.4233	96.2382	77.7529	70.8547	71.6128	89.2292	97.8353	52.7504	71.6216	83.4112	87.6184	79.3433	12.5377	0.158019
125987797	3-hydroxybutyrate dehydrogenase type 2	154.871	151.633	182.558	147.492	188.4	167.194	148.802	158.622	143.682	184.816	163.991	148.308	161.697	15.8038	0.0977369
12643395	3-hydroxyisobutyrate dehydrogenase, mitochondrial	229.747	164.066	170.66	223.366	294.853	165.936	245.937	208.191	258.179	208.56	194.312	190.179	212.832	39.9187	0.187559
146324905	3-hydroxyisobutyryl-CoA hydrolase, mitochondrial	166.091	167.651	187.178	172.829	239.16	203.398	214.08	169.142	227.993	195.509	175.648	149.315	188.999	27.4825	0.14541
57015371	3-ketoacyl-CoA thiolase, mitochondrial	332.865	332.048	375.539	378.091	283.577	346.8	327.527	548.184	259.677	401.909	259.334	312.447	346.5	77.8096	0.224559
135751	3-ketoacyl-CoA thiolase, peroxisomal	259.209	228.938	246.137	229.454	180.553	241.524	197.759	197.978	210.525	195.786	168.79	254.135	217.566	29.8199	0.137061
116241345	3-ketoacyl-CoA thiolase	383.684	389.351	404.055	475.006	434.645	424.893	364.052	459.133	416.421	466.264	347	409.718	414.518	40.0743	0.0966767
544358	3-ketodihydrosphingosine reductase	15.7637	46.925	37.9977	16.745	40.6916	20.5635	40.2632	9.36442	11.3604	42.2145	45.3816	22.6436	29.1595	14.277	0.489618
8134404	3-keto-steroid reductase	42.2061	56.2295	36.9948	20.3788	26.4118	33.368	42.7642	18.2345	25.808	56.9081	40.5019	47.7662	37.2977	12.9071	0.346056
6226903	3-mercaptopyruvate sulfurtransferase	193.836	185.609	196.932	173.144	166.785	172.401	192.307	177.956	165.089	192.387	156.416	164.528	178.116	13.729	0.0770789
74753030	3-oxoacyl-[acyl-carrier-protein] synthase, mitochondrial	54.1599	75.7154	32.4813	78.7269	85.8455	64.4533	55.5982	60.9606	54.7808	77.5099	57.4438	60.0539	63.1441	14.5193	0.22994
17380162	3-phosphoinositide-dependent protein kinase 1	61.1837	66.8168	78.381	59.9928	58.7199	61.3947	67.7549	58.7129	63.3132	71.7436	74.5205	67.6049	65.8449	6.45773	0.0980748
1173177	40S ribosomal protein S10	983.275	1365.44	847.965	598.049	1030.28	999.927	1156.3	593.534	891.483	855.94	943.57	1252.94	959.892	231.488	0.241161
50403609	40S ribosomal protein S11	430.609	364.068	399.216	360.653	349.141	309.668	407.636	472.251	342.155	347.992	365.542	372.711	376.804	44.0331	0.116859
224471878	40S ribosomal protein S12	604.635	544.724	634.236	779.149	494.671	560.304	699.67	812.576	600.036	653.39	570.708	550.536	625.386	96.558	0.154397
50403608	40S ribosomal protein S13	580.544	555.546	622.786	543.047	648.641	482.267	603.585	514.733	441.276	464.08	449.007	531.049	536.38	68.9391	0.128527
50403752	40S ribosomal protein S14	329.264	309.518	341.773	368.168	387.693	346.629	394.342	329.429	374.668	335.565	266.078	340.203	343.611	35.3603	0.102908
51338641	40S ribosomal protein S15	586.52	413.239	308.46	383.402	395.972	266.806	452.564	310.899	407.512	557.634	467.587	423.409	414.5	95.1442	0.22954
50403624	40S ribosomal protein S15a	634.066	589.977	688.103	662.843	467.641	411.376	645	597.882	483.546	580.512	560.172	597.558	576.556	83.6867	0.145149
50403607	40S ribosomal protein S16	582.502	615.612	549.854	514.048	616.878	576.718	582.638	564.303	637.221	583.352	541.782	557.817	576.894	34.7451	0.0602279
338819320	40S ribosomal protein S17-like	552.431	505.988	535.191	597.113	567.071	446.711	720.128	610.283	521.513	559.011	558.026	566.145	561.634	65.722	0.117019
50403625	40S ribosomal protein S18	456.215	417.86	467.789	484.613	481.428	381.778	455.706	429.531	397.017	361.729	495.615	478.097	442.282	44.1423	0.0998058
730640	40S ribosomal protein S19	685.777	586.799	680.194	488.838	667.717	588.542	469.325	514.591	710.979	750.947	658.085	691.279	624.423	92.96	0.148873
1710756	40S ribosomal protein S2	500.135	441.728	504.922	398.45	449.552	407.761	394.012	350.159	386.176	441.54	484.225	436.178	432.903	47.8091	0.110438
46397703	40S ribosomal protein S20	296.862	261.833	279.482	245.265	255.434	239.044	296.145	235.134	264.122	226.49	200.467	252.695	254.414	28.1339	0.110583
52783792	40S ribosomal protein S21	504.44	476.469	483.607	1222.38	447.608	520.943	541.723	1329.75	515.005	545.541	544.579	437.775	630.818	304.345	0.48246
50403755	40S ribosomal protein S23	311.086	343.595	224.556	252.697	283.419	190.968	271.937	239.153	193.418	271.408	237.063	280.379	258.306	44.9937	0.174187
51338645	40S ribosomal protein S24	206.588	261.303	258.685	229.897	262.405	196.771	201.013	198.695	170.15	259.391	188.806	244.936	223.22	33.2206	0.148825
51338648	40S ribosomal protein S25	136.073	210.917	201.844	166.78	144.103	136.542	174.991	149.231	201.155	198.369	190.845	220.518	177.614	30.3949	0.171129
51338650	40S ribosomal protein S26	648.506	385.57	408.873	350.48	548.217	326.513	390.983	283.864	426.361	449.987	524.059	403.121	428.878	101.81	0.237388
1171014	40S ribosomal protein S27	249.217	213.999	204.793	198.548	214.438	284.462	390.605	0	254.437	269.523	283.995	238.656	233.556	90.0254	0.385455
302393745	40S ribosomal protein S27a	998.067	699.062	683.692	534.551	584.551	1064.91	615.398	707.494	870.382	898.411	1158.98	714.82	794.193	200.679	0.252683
51316258	40S ribosomal protein S27-like	202.489	185.465	218.445	281.276	214.438	243.825	434.006	277.588	254.437	231.02	239.154	253.572	252.976	63.7623	0.252049
51338652	40S ribosomal protein S28	530.941	312.624	598.35	1107.84	750.535	560.679	598.802	765.983	400.852	453.112	382.126	381.331	570.264	222.164	0.389581
50403626	40S ribosomal protein S29	140.185	128.399	184.313	99.2738	100.518	101.594	108.502	55.5176	22.4503	57.755	134.524	67.122	100.013	44.3701	0.443645
417719	40S ribosomal protein S3	748.421	705.226	750.4	806.446	667.142	575.948	725.129	780.446	662.239	700.982	744.034	629.05	707.955	65.6816	0.0927764
51338655	40S ribosomal protein S30	354.818	365.611	408.197	376.904	286.221	308.569	288.357	342.516	170.47	292.364	361.771	254.836	317.553	64.7593	0.203932
47117764	40S ribosomal protein S3a	550.119	453.936	590.796	494.865	469.084	508.584	492.531	465.171	523.841	612.553	546.928	531.552	519.997	49.3947	0.0949905
50403628	40S ribosomal protein S4, X isoform	532.311	437.436	571.239	496.746	535.077	497.538	494.404	472.85	654.901	483.707	491.72	476.404	512.028	56.5668	0.110476
133948	40S ribosomal protein S4, Y isoform 1	0	0	0	0	0	0	221.789	0	0	0	0	0	18.4824	64.0249	3.4641
22002064	40S ribosomal protein S5, N-terminally processed	519.508	464.083	438.497	327.019	452.528	457.37	393.158	388.624	456.05	502.053	516.994	448.357	447.02	55.9833	0.125237
51338632	40S ribosomal protein S6	236.456	178.074	175.02	122.796	194.416	123.381	156.172	124.859	166.619	155.869	211.781	176.117	168.463	35.2899	0.209481
49065831	40S ribosomal protein S7	465.355	407.7	407.896	437.009	412.02	351.912	432.216	400.643	317.545	416.788	343.013	484.385	406.374	48.822	0.120141
50403622	40S ribosomal protein S8	314.517	247.744	275.682	307.367	330.163	224.287	321.331	321.362	278.039	238.424	253.526	289.141	283.465	36.1957	0.12769
20178311	40S ribosomal protein S9	431.634	327.396	342.869	308.056	423.626	275.664	331.992	328.527	362.909	300.088	355.957	277.714	338.869	49.68	0.146605
125969	40S ribosomal protein SA	532.227	446.858	482.061	475.841	534.279	497.568	403.699	463.714	464.532	559.146	455.406	501.177	484.709	43.149	0.0890203
21263447	45 kDa calcium-binding protein	93.9728	82.7619	72.8654	84.465	71.5289	97.4401	77.2099	73.0011	107.662	74.4539	72.8362	89.9904	83.1823	11.8012	0.141872
48429239	4-aminobutyrate aminotransferase, mitochondrial	151.773	335.55	137.621	183.458	117.083	116.061	204.156	136.795	115.664	241.493	113	105.247	163.158	68.6831	0.42096
257051063	4F2 cell-surface antigen heavy chain	62.3043	93.2082	80.0966	81.6251	83.9884	55.9894	61.7253	64.1537	141.687	112.943	95.6615	83.5296	84.7427	24.3946	0.287866
417144	4-hydroxyphenylpyruvate dioxygenase	0	0	0	0	0	0	0	0	0	52.1215	0	0	4.34346	15.0462	3.4641
74751942	4-hydroxyphenylpyruvate dioxygenase-like protein	0	0	3.09121	3.74618	6.06901	9.20093	3.27552	0	0	23.2473	30.4583	10.1316	7.435	9.83153	1.32233
62511242	4-trimethylaminobutyraldehyde dehydrogenase	421.122	424.531	385.375	489.536	403.374	350.107	428.032	531.801	363.932	397.192	421.908	410.884	418.983	50.0177	0.119379
38258193	5'(3')-deoxyribonucleotidase, cytosolic type	214.81	202.713	165.464	138.292	218.439	158.506	199.513	177.877	143.861	203.819	256.109	149.605	185.751	35.9244	0.193401
12644141	5,6-dihydroxyindole-2-carboxylic acid oxidase	0	0	0	0	2.09646	0	2.26297	0	0	0	0	0	0.363287	0.849197	2.33754
12643558	52 kDa repressor of the inhibitor of the protein kinase	18.9123	22.0466	10.5491	10.9579	26.6287	22.428	19.1624	12.2562	16.5206	18.4168	19.7985	9.87866	17.2963	5.36258	0.310041
74714582	5'-3' exoribonuclease 1	28.3766	45.6597	32.2674	24.4402	38.2746	22.01	32.7667	21.8686	35.3731	31.5971	39.7421	42.5971	32.9144	7.8224	0.237659
30173484	5'-3' exoribonuclease 2	152.875	151.376	146.071	121.427	163.538	131.751	145.826	114.542	124.399	138.45	150.667	126.613	138.961	15.0965	0.108638
1346575	55 kDa erythrocyte membrane protein	89.8465	74.578	95.98	80.5268	70.0606	65.9268	52.1552	80.0598	72.8432	83.2861	59.2752	83.3503	75.6574	12.5431	0.165789
122824	5-aminolevulinate synthase, nonspecific, mitochondrial	0	1.87249	5.3758	2.17161	1.75907	7.11155	7.59511	0	7.85762	1.68452	5.88542	3.91545	3.76905	2.90071	0.769611
254763436	5'-AMP-activated protein kinase catalytic subunit alpha-1	98.3048	117.91	90.2699	84.5337	104.726	116.024	86.9565	72.3021	76.4677	92.5733	112.304	109.829	96.85	15.4089	0.1591
20178276	5'-AMP-activated protein kinase catalytic subunit alpha-2	56.8865	47.762	35.3193	25.1781	34.6714	45.349	55.037	16.8967	29.6084	35.1552	40.9421	52.206	39.5843	12.3698	0.312493
14194425	5'-AMP-activated protein kinase subunit beta-1	121.147	88.7698	80.7034	123.541	100.071	80.0708	85.5153	103.633	79.1582	95.8305	93.0043	88.1701	94.9679	14.9448	0.157367
3912957	5'-AMP-activated protein kinase subunit beta-2	67.3436	70.4936	63.2448	86.8646	57.9457	41.8327	58.0802	57.1505	46.2213	55.4901	60.0083	69.0962	61.1476	11.7531	0.192208
1703037	5'-AMP-activated protein kinase subunit gamma-1	114.632	104.995	107.408	92.3756	85.0304	96.253	88.1124	70.4454	113.947	100.969	91.0374	94.6332	96.6533	12.7035	0.131434
14285344	5'-AMP-activated protein kinase subunit gamma-2	9.19782	12.6368	0	12.2129	25.7213	19.9973	12.8142	10.9279	13.2571	9.47358	19.8594	13.2121	13.2759	6.45273	0.486049
313104247	5-azacytidine-induced protein 1	33.8273	43.1554	34.9452	23.0997	20.7904	63.0387	28.0521	28.7072	44.1129	46.787	74.1973	37.0214	39.8112	15.8693	0.398613
74718550	5-azacytidine-induced protein 2	10.0132	15.2856	26.3305	10.6365	17.2317	5.80535	12.4002	3.96555	16.036	22.0019	28.8266	15.9814	15.3762	7.57357	0.492552
1706921	5-formyltetrahydrofolate cyclo-ligase	70.898	70.8409	62.1439	61.6182	61.004	72.8671	53.8766	53.6032	80.5116	100.905	37.1101	49.3771	64.563	16.43	0.25448
1168220	5-hydroxytryptamine receptor 2B	0	0	0	0	0	2.36559	0	0	0	0	0	0	0.197132	0.682887	3.4641
152125805	5-methylcytosine rRNA methyltransferase NSUN4	37.4799	43.6914	17.9193	36.1936	38.1131	20.742	25.317	28.3371	32.7401	28.0753	45.7755	22.8401	31.4354	8.99774	0.28623
74746390	5'-nucleotidase domain-containing protein 1	140.904	163.297	118.465	116.074	101.446	150.046	114.845	92.2447	121.577	130.319	165.568	123.918	128.225	22.8876	0.178495
74733765	5'-nucleotidase domain-containing protein 2	12.5807	16.1322	41.9037	21.382	28.145	17.5054	14.0217	8.96824	38.6837	22.8058	36.218	43.3711	25.1431	12.1747	0.484216
74727508	5'-nucleotidase domain-containing protein 3	26.2633	26.2422	27.206	20.2895	39.0333	47.7564	35.4808	22.6933	57.3549	27.5425	43.5321	36.5823	34.1647	11.2134	0.328215
112825	5'-nucleotidase	15.956	43.8436	39.9595	19.3705	23.5359	13.8762	46.5763	43.3308	35.0444	16.9039	28.436	19.6455	28.8732	12.2351	0.423754
59802978	5-oxoprolinase	80.2506	69.7821	70.3418	69.06	99.644	76.8578	101.897	76.035	92.7297	75.3326	70.1864	77.8226	79.995	11.6513	0.14565
74750645	5-phosphohydroxy-L-lysine phospho-lyase	37.7979	37.2833	45.8735	67.9474	40.0285	55.6281	35.1063	65.6342	25.1444	26.3534	36.2717	47.3334	43.3668	13.7895	0.317974
3023202	6.8 kDa mitochondrial proteolipid	135.351	247.943	39.5461	71.8879	97.0519	39.2362	146.664	80.4049	21.6762	37.1756	108.238	43.205	89.0316	64.5091	0.724564
129379	60 kDa heat shock protein, mitochondrial	1148.55	966.243	844.617	887.747	1377.29	1276.85	939.513	914.249	1667.52	1078.09	1384.84	940.254	1118.81	256.534	0.229291
52788235	60 kDa SS-A/Ro ribonucleoprotein	194.556	184.882	170.534	260.917	228.09	177.657	205.548	210.926	193.958	214.416	189.034	183.982	201.208	25.0079	0.124289
133041	60S acidic ribosomal protein P0	524.182	434.748	459.459	394.59	514.957	448.678	517.521	402.109	440.225	513.54	518.858	415.013	465.323	49.7721	0.106962
74723863	60S acidic ribosomal protein P0-like	0	0	0	0	0	0	264.511	0	0	0	273.292	0	44.8169	104.686	2.33587
133051	60S acidic ribosomal protein P1	355.79	346.903	281.68	365.745	375.267	319.396	373.093	340.898	374.96	444.477	176.219	307.741	338.514	65.4366	0.193306
133061	60S acidic ribosomal protein P2	876.053	698.193	688.103	785.558	724.429	781.652	781.966	824.558	776.196	853.1	622.32	773.556	765.474	72.1141	0.0942085
74731412	60S ribosomal export protein NMD3	83.2375	92.9171	63.8399	66.3141	82.8125	58.8152	82.1419	71.0803	84.981	72.8731	79.8764	97.1467	78.003	11.6323	0.149126
148887414	60S ribosomal protein L10	348.496	335.998	278.671	272.771	362.992	281.804	306.643	268.768	293.743	342.572	363.76	281.034	311.438	36.7664	0.118054
51702773	60S ribosomal protein L10a	500.444	447.326	528.497	390.69	440.982	408.996	414.406	429.814	422.935	442.167	387.661	404.175	434.841	42.3091	0.0972979
51702795	60S ribosomal protein L11	374.876	262.569	315.703	382.594	379.484	357.975	368.661	366.791	317.836	387.629	423.222	267.482	350.402	49.2524	0.14056
266921	60S ribosomal protein L12	459.919	421.253	444.834	379.045	463.967	406.867	552.371	301.478	472.41	424.703	426.129	470.803	435.315	60.4056	0.138763
21903462	60S ribosomal protein L13	322.447	255.581	233.716	230.541	272.113	199.528	241.892	235.753	184.71	219.706	232.07	231.587	238.304	34.939	0.146615
730451	60S ribosomal protein L13a	257.811	265.653	237.277	198.548	271.745	218.601	335.232	199.098	173.41	201.81	197.92	296.263	237.781	48.3159	0.203195
212276521	60S ribosomal protein L14	158.224	156.07	154.69	90.5007	146.616	174.647	130	93.9927	122.798	190.547	145.995	145.691	142.481	29.4842	0.206934
47117726	60S ribosomal protein L15	262.961	229.104	230.492	224.826	253.857	211.952	226.364	213.362	191.048	227.245	240.033	202.682	226.161	20.2126	0.0893729
132799	60S ribosomal protein L17	305.765	306.111	224.381	256.817	305.924	210.255	204.738	211.208	239.145	257.805	259.3	258.76	253.351	37.4517	0.147825
548749	60S ribosomal protein L18	285.34	197.607	225.708	162.64	221.567	205.781	168.062	181.909	160.496	223.647	220.39	199.938	204.424	35.022	0.17132
730538	60S ribosomal protein L18a	312.229	313.216	345.355	229.007	294.244	219.812	296.9	203.144	250.015	257.272	299.622	327.474	279.024	45.8005	0.164145
51338661	60S ribosomal protein L19	193.588	201.77	204.793	163.093	189.548	179.966	161.202	166.553	121.873	165.014	166.554	127.851	170.15	26.1532	0.153706
1172991	60S ribosomal protein L21	384.34	449.397	387.058	260.594	302.559	277.351	235.448	272.036	251.444	411.023	274.653	352.39	321.524	71.6966	0.22299
464628	60S ribosomal protein L22	408.872	486.847	394.226	597.194	466.152	391.135	446.212	534.357	373.237	522.201	333.507	303.447	438.116	86.9385	0.198437
109893176	60S ribosomal protein L22-like 1	117.97	98.2288	84.6028	193.665	83.051	83.9396	89.6471	140.159	51.5254	53.021	133.789	71.8902	100.124	40.5529	0.405027
51338639	60S ribosomal protein L23	598.121	624.876	532.461	625.425	611.15	585.179	538.167	544.073	565.749	631.454	457.382	519.077	569.426	53.0517	0.093167
51338637	60S ribosomal protein L23a	360.646	338.008	330.819	249.457	295.884	342.813	218.116	189.329	346.541	304.077	297.792	281.109	296.216	53.7692	0.18152
41393532	60S ribosomal protein L24	191.675	259.524	233.75	123.934	143.414	202.928	170.285	148.519	168.163	192.271	167.941	183.552	182.163	37.9416	0.208284
47117765	60S ribosomal protein L26	369.959	305.797	300.551	220.456	341.623	235.417	243.043	246.575	303.467	215.619	337.702	302.435	285.22	51.5181	0.180626
23396835	60S ribosomal protein L26-like 1	252.655	256.208	253.095	191.701	302.802	219.722	184.378	214.413	0	185.878	303.066	241.948	217.155	79.3603	0.365454
47117772	60S ribosomal protein L27	298.236	220.293	227.681	255.484	322.84	234.263	187.644	331.473	221.862	221.96	230.801	221.108	247.804	45.2673	0.182674
1173017	60S ribosomal protein L27a	176.809	178.139	209.221	131.471	152.135	230.645	156.008	136.543	101.937	167.541	161.186	186.248	165.657	34.643	0.209125
22002069	60S ribosomal protein L28	334.26	376.138	192.535	142.027	230.091	257.469	292.716	102.12	183.536	243.948	320.763	292.658	247.355	81.6387	0.330046
1350706	60S ribosomal protein L29	82.2887	97.9817	57.7026	34.9643	42.4831	57.2502	84.0716	29.3301	47.4422	61.0241	71.0693	63.0412	60.7208	20.6491	0.340067
730565	60S ribosomal protein L3	331.156	267.631	224.814	220.718	318.465	254.11	253.296	208.295	240.213	262.167	246.127	295.359	260.196	38.0338	0.146174
51702805	60S ribosomal protein L30	750.902	635.669	737.966	628.446	900.642	781.652	623.459	662.35	645.008	815.601	720.581	686.395	715.722	86.0872	0.12028
51702807	60S ribosomal protein L31	272.145	287.614	238.542	166.78	225.16	172.953	330.539	186.539	211.213	189.744	251.111	270.636	233.581	50.7727	0.217366
51702809	60S ribosomal protein L32	455.514	363.956	314.319	411.802	408.624	328.712	351.063	356.958	288.695	279.506	362.717	287.713	350.798	54.8731	0.156424
22002070	60S ribosomal protein L34	156.56	184.368	215.645	95.0313	173.2	223.68	155.797	93.0039	150.436	193.504	171.7	235.596	170.71	45.0732	0.264034
1173039	60S ribosomal protein L35	95.7359	185.117	130.534	101.695	109.834	74.0064	158.077	113.743	71.549	52.5899	91.8701	132.425	109.765	37.6141	0.342679
22002061	60S ribosomal protein L35a	392.517	326.834	344.052	202.157	317.271	268.946	419.802	226.108	217.156	401.835	296.768	353.102	313.879	73.621	0.234552
7388073	60S ribosomal protein L36	236.756	194.025	218.445	251.494	257.326	151.713	254.617	236.875	191.576	195.083	286.985	190.925	222.152	38.3698	0.172719
47117731	60S ribosomal protein L36a	123.433	158.278	119.012	0	138.07	128.813	114.643	0	94.8845	81.3655	82.9142	153.663	99.5897	52.5217	0.527381
57013007	60S ribosomal protein L36a-like	135.776	180.889	119.012	78.6698	127.449	118.079	114.643	73.3252	83.0239	71.1948	82.9142	130.022	109.583	32.8286	0.299577
48429090	60S ribosomal protein L37	13.4886	12.3546	23.6462	28.6563	46.4248	58.652	50.112	16.0257	12.961	44.4574	25.8878	64.5847	33.1043	18.8616	0.569764
47606455	60S ribosomal protein L37a	511.979	429.858	436.297	468.313	465.005	593.66	369.849	574.487	450.959	539.046	409.421	354.093	466.914	75.6168	0.16195
52783779	60S ribosomal protein L38	542.047	479.357	540.652	297.821	595.067	536.414	746.49	244.278	431.047	662.257	627.779	572.774	522.999	143.842	0.275034
2500230	60S ribosomal protein L3-like	32.1472	0	0	30.7334	0	0	0	19.097	0	29.1376	0	0	9.2596	14.0221	1.51433
22002063	60S ribosomal protein L4	324.799	277.847	263.209	292.939	332.204	226.504	233.367	276.678	235.545	300.452	235.233	290.495	274.106	36.0878	0.131656
302393718	60S ribosomal protein L40	1073.29	702.183	716.774	0	712.422	1155.63	674.066	0	854.516	934.909	1343.84	773.301	745.077	404.815	0.54332
81175191	60S ribosomal protein L5	431.725	443.849	393.864	594.306	443.498	406.101	355.973	659.482	368.276	475.522	376.244	417.648	447.207	91.8317	0.205345
1350762	60S ribosomal protein L6	318.012	266.309	246.889	231.639	281.45	229.15	261.609	275.275	240.094	243.32	231.057	278.432	258.603	26.727	0.103351
133021	60S ribosomal protein L7	406.234	367.249	332.953	246.583	390.399	302.815	298.904	275.797	238.263	304.3	263.262	323.34	312.508	54.2394	0.173562
54039239	60S ribosomal protein L7a	314.801	279.324	288.865	266.472	300.496	265.213	274.109	274.666	217.414	275.603	254.888	249.647	271.791	24.9633	0.0918471
52783289	60S ribosomal protein L7-like 1	63.8239	63.3296	51.2814	22.5989	100.681	37.0032	39.5192	31.5954	51.1065	39.4424	61.2467	50.9327	51.0468	20.3028	0.397729
51702823	60S ribosomal protein L8	213.823	163.205	174.034	216.316	227.789	159.387	208.053	235.896	141.865	176.186	180.761	204.761	191.84	29.8494	0.155595
417677	60S ribosomal protein L9	524.719	368.256	388.253	665.962	574.628	391.135	424.06	615.321	484.553	499.741	392.362	326.287	471.273	107.273	0.227624
56404676	60S ribosome subunit biogenesis protein NIP7 homolog	138.108	113.181	127.426	131.262	150.107	126.428	114.77	112.269	118.737	113.799	104.63	104.412	121.261	13.7888	0.113712
1346355	6-phosphofructokinase type C	190.251	183.427	160.908	166.638	152.213	172.709	144.152	184.398	133.098	200.767	140.93	178.992	167.374	21.3945	0.127825
134048493	6-phosphofructokinase, liver type	261.678	195.123	230.838	190.657	186.19	182.348	183.84	195.308	262.727	200.415	220.527	228.1	211.479	28.9454	0.136871
125126	6-phosphofructokinase, muscle type	110.71	89.1112	133.798	122.947	134.23	122.538	126.196	129.541	107.992	113.338	156.14	93.1676	119.976	18.568	0.154765
20981679	6-phosphogluconate dehydrogenase, decarboxylating	354.864	436.681	434.516	408.605	368.275	355.725	407.588	363.681	406.058	408.47	337.935	415.054	391.454	33.4426	0.0854317
7387511	6-phosphogluconolactonase	415.845	376.239	408.95	398.634	375.267	374.873	376.811	439.837	336.233	438.759	330.922	373.941	387.193	34.7934	0.0898608
108884809	6-phosphogluconolactonase	95.9376	106.052	102.94	98.3952	98.2052	87.7481	112.15	125.774	73.1126	109.036	76.1906	88.704	97.8539	14.9953	0.153241
417553	6-pyruvoyl tetrahydrobiopterin synthase	45.1169	115.707	55.3646	57.5103	54.3491	70.6251	50.2848	21.4413	104.046	44.6107	60.6131	190.102	72.4809	45.0382	0.621381
254763430	7,8-dihydro-8-oxoguanine triphosphatase	66.4157	42.5824	69.8582	35.2749	51.4326	69.3106	92.5292	47.345	51.0546	82.0883	70.1073	57.2411	61.27	16.7597	0.273538
317373572	70 kDa lysosomal alpha-glucosidase	158.051	227.845	181.904	172.269	150.186	178.088	213.174	218.805	182.244	232.152	216.293	169.779	191.733	28.3291	0.147753
212276439	72 kDa inositol polyphosphate 5-phosphatase	0	1.86086	1.7808	4.31625	0	0	1.88698	2.41381	0	0	0	0	1.02156	1.41833	1.3884
14916999	78 kDa glucose-regulated protein	908.271	699.978	869.773	856.426	771.192	814.24	821.293	808.147	851.602	801.152	817.84	881.275	825.099	55.0703	0.0667439
20138066	7-dehydrocholesterol reductase	16.527	17.6605	24.144	8.77789	23.7011	4.79094	7.67505	6.54524	15.8807	6.80901	26.4328	18.4644	14.7841	7.66828	0.518686
476007845	7-methylguanosine phosphate-specific 5'-nucleotidase	21.8065	35.9518	38.2279	32.4294	26.2687	22.757	24.3043	10.3633	29.3351	39.5301	50.2223	37.5883	30.7321	10.4965	0.341549
74758999	7SK snRNA methylphosphate capping enzyme	77.8578	53.9189	44.9414	44.3778	58.8227	57.8007	56.4397	36.0986	54.741	64.1536	98.4036	58.1919	58.8123	16.301	0.27717
269849668	82 kDa matrix metalloproteinase-9	105.485	74.5817	55.1521	53.0771	39.8091	45.0633	48.1274	83.5513	44.4561	41.1719	37.2938	127.598	62.9473	29.0084	0.460836
6685712	85/88 kDa calcium-independent phospholipase A2	1.62331	1.48684	2.84575	0	2.79355	2.82344	0	0	1.55983	1.33758	3.11553	0	1.46549	1.23865	0.845215
460018323	8-oxo-dGDP phosphatase NUDT18	16.203	40.8121	39.0564	43.0289	38.34	31.7048	30.0983	28.8761	27.2462	36.7152	23.323	34.9117	32.5263	7.84835	0.241292
146345399	97 kDa linear IgA disease antigen	0.874008	0	0.766091	0	0	0	4.87061	0	0	0	0.838716	0	0.612452	1.39075	2.27078
124053460	A disintegrin and metalloproteinase with thrombospondin motifs 1	0	0	0	1.43726	0	0	0	1.60754	0	0	7.79043	1.2957	1.01091	2.23111	2.20703
259016182	A disintegrin and metalloproteinase with thrombospondin motifs 12	2.46247	6.01451	4.31683	0.871915	4.94392	5.71066	3.81185	0.975216	1.57744	4.05807	3.93839	3.93019	3.55095	1.72602	0.486073
317373325	A disintegrin and metalloproteinase with thrombospondin motifs 14	0	0	0	0	0	0	0.993636	0	0	2.64454	0	0	0.303182	0.790736	2.60813
48474504	A disintegrin and metalloproteinase with thrombospondin motifs 15	0	0	0	0	1.18505	2.39547	2.55835	0	0	0	13.2164	0	1.61294	3.77963	2.34332
296439429	A disintegrin and metalloproteinase with thrombospondin motifs 16	0	0	0	0	0	0	0	0	0	0	1.02578	0	0.0854818	0.296118	3.4641
296434401	A disintegrin and metalloproteinase with thrombospondin motifs 17	0	0	0	0	1.02813	0	0	0	0	0	0	0	0.0856775	0.296796	3.4641
218511944	A disintegrin and metalloproteinase with thrombospondin motifs 2	3.24126	5.93753	5.68211	0	3.71859	1.87919	1.00348	1.28364	0	4.45125	4.14718	3.10391	2.87068	2.0409	0.710945
218511943	A disintegrin and metalloproteinase with thrombospondin motifs 20	0	0	0	0	0	0	0	0	0	0	0	0.655991	0.0546659	0.189368	3.4641
317373557	A disintegrin and metalloproteinase with thrombospondin motifs 3	0	2.98355	0	0	0	0	0	0	1.04333	0	0	1.03979	0.422223	0.901111	2.13421
317373445	A disintegrin and metalloproteinase with thrombospondin motifs 4	7.81595	18.613	12.3316	4.98148	20.1757	13.5944	1.45187	9.28611	3.00411	18.0326	34.5016	14.9695	13.2298	9.11007	0.688601
317373326	A disintegrin and metalloproteinase with thrombospondin motifs 5	0	0	0	0	0	0	0	0	1.35185	1.15924	0	1.34725	0.321528	0.583551	1.81493
229462816	A disintegrin and metalloproteinase with thrombospondin motifs 6	0	2.14573	0	0	0	1.01866	1.08793	1.39167	0	0	0	1.1217	0.563808	0.751111	1.33221
205371741	A disintegrin and metalloproteinase with thrombospondin motifs 7	0	1.42158	0.680213	0	0	0.67488	0	0	0	3.19719	2.23409	1.48629	0.807854	1.06727	1.32112
48428272	A/G-specific adenine DNA glycosylase	2.39632	0	2.10044	2.54548	4.12382	4.16794	2.22567	0	4.6052	1.97453	4.59911	0	2.39488	1.74247	0.727582
112894	A20p37	6.62476	13.6526	13.0652	1.75928	9.97546	8.64189	9.2295	0	1.59142	12.2821	19.0718	17.446	9.445	6.13806	0.649874
74731415	AarF domain-containing protein kinase 4	38.4821	41.8556	25.2979	17.8839	47.5982	27.1912	37.9755	17.1452	50.8434	39.6358	20.7721	34.5481	33.2691	11.4127	0.343042
1168268	Abelson tyrosine-protein kinase 2	3.32079	8.11094	4.85126	0	7.61964	6.73853	6.16861	0	6.38182	6.38464	4.24892	8.48016	5.19211	2.85768	0.55039
50401854	Abhydrolase domain-containing protein 12B	0	3.31047	0	3.83932	3.10995	3.14323	6.7139	4.29418	0	0	3.46839	6.92234	2.90015	2.48241	0.855959
23813746	Abhydrolase domain-containing protein 16A	21.1031	53.6914	39.0501	37.3611	32.2811	32.6265	37.0227	22.2867	27.037	44.4375	51.7524	33.6813	36.0276	10.293	0.285698
23813959	Abhydrolase domain-containing protein 16B	0	2.55521	0	0	0	0	0	0	2.68064	0	2.6771	0	0.659412	1.19331	1.80966
123504	Abhydrolase domain-containing protein 2	0	2.81975	0	0	0	2.67729	0	0	0	0	0	0	0.458086	1.07029	2.33644
134035377	Abhydrolase domain-containing protein 3	3.199	2.93005	2.80401	3.39812	0	5.56405	2.97119	0	0	0	0	0	1.73887	1.94775	1.12013
74762601	Abhydrolase domain-containing protein 4	7.6514	35.0407	13.4133	16.2554	13.1673	23.2893	14.2131	9.09061	3.67608	12.6093	18.3561	18.3179	15.4234	8.09828	0.525066
296434384	ABI gene family member 3	64.3471	65.4859	50.135	34.1762	55.3673	46.6331	49.804	33.978	44.6553	47.1297	41.1658	51.3501	48.6856	9.94936	0.204359
50400546	Abl interactor 1	110.75	94.3616	76.7569	101.228	97.5104	91.8342	90.902	100.981	81.6697	91.2559	101.334	91.2577	94.1534	9.17599	0.0974578
50400673	Abl interactor 2	33.1561	37.3767	22.3555	46.0568	37.3073	33.2704	42.6392	42.4228	26.9579	33.6247	41.6072	29.3086	35.5069	7.08702	0.199595
215273935	Abnormal spindle-like microcephaly-associated protein	0.376299	0.344663	0	1.59889	0.647571	0.6545	0.699003	0.447079	1.08475	0.930192	2.16662	0.360352	0.775826	0.602736	0.776896
76800646	Absent in melanoma 1 protein	105.552	84.8542	87.8599	50.0114	73.8338	98.3978	92.3932	55.0343	82.4526	91.9789	85.9871	94.5343	83.5741	16.6085	0.198727
74750446	Acetoacetyl-CoA synthetase	56.4633	49.933	37.5453	24.8184	40.2072	62.6494	52.4424	27.7588	84.1888	40.1076	72.8672	72.7155	51.8081	18.7179	0.361293
166233818	Acetolactate synthase-like protein	89.0202	104.29	85.287	74.7695	96.1919	86.4189	90.3721	78.7086	61.6674	92.1155	73.5057	97.1428	85.7908	11.8929	0.138626
52000838	Acetyl-CoA acetyltransferase, cytosolic	230.699	184.136	210.88	143.534	184.325	217.825	223.453	160.54	193.175	187.376	158.131	186.206	190.023	27.1799	0.143035
135755	Acetyl-CoA acetyltransferase, mitochondrial	303.35	289.073	341.097	384.076	355.933	293.123	415.507	400.455	338.595	381.246	311.684	316.904	344.254	43.1798	0.12543
30172968	Acetyl-coenzyme A synthetase 2-like, mitochondrial	75.9588	85.2267	61.5864	86.7385	75.1624	75.9667	72.3133	74.4533	91.235	65.7183	87.4699	87.2878	78.2598	9.34395	0.119397
20137525	Acetyl-coenzyme A synthetase, cytoplasmic	46.6616	66.6723	106.34	47.5834	52.9978	63.304	53.74	55.4385	46.6301	43.0622	71.6438	66.1325	60.0172	17.2753	0.287839
74735319	Acetyl-coenzyme A transporter 1	2.38322	6.54859	4.17792	0	10.2532	6.21775	4.42702	0	13.7401	5.89122	4.57398	9.12891	5.61183	4.03676	0.719331
239938949	Acid ceramidase subunit beta	301.427	263.95	261.305	288.522	250.812	273.66	310.726	236.126	187.787	272.935	238.397	275.965	263.468	32.9192	0.124946
39932730	Acid sphingomyelinase-like phosphodiesterase 3a	25.9945	13.2273	12.6583	6.13613	4.97043	7.53542	18.7782	6.86311	11.1013	9.51958	8.31495	19.3612	12.0384	6.38577	0.530452
62906890	Acid sphingomyelinase-like phosphodiesterase 3b	8.62675	13.1691	12.6026	27.4912	44.5372	12.5038	8.01242	13.6659	13.8156	9.47774	19.3163	16.5223	16.6451	10.2487	0.615722
182627595	Acid trehalase-like protein 1	3.55058	11.3823	17.117	16.9722	16.803	18.5267	13.191	14.7645	10.2352	14.6281	11.9252	5.10018	12.8497	4.73267	0.368311
13431517	Acidic fibroblast growth factor intracellular-binding protein	75.484	75.7226	53.5611	61.0916	89.693	71.897	63.4316	46.9765	41.4468	71.083	65.5373	61.9588	64.8236	13.3367	0.205739
730318	Acidic leucine-rich nuclear phosphoprotein 32 family member A	310.02	332.084	290.164	267.92	302.927	274.18	292.823	274.69	257.503	264.111	302.544	332.106	291.756	25.1156	0.0860844
26390818	Acidic leucine-rich nuclear phosphoprotein 32 family member B	198.083	205.302	260.437	232.562	237.719	217.597	242.075	216.762	220.389	201.874	215.095	199.672	220.631	19.2309	0.0871633
26390773	Acidic leucine-rich nuclear phosphoprotein 32 family member C	0	0	0	0	0	0	77.8985	0	32.2364	0	0	0	9.17791	23.5421	2.56509
30580363	Acidic leucine-rich nuclear phosphoprotein 32 family member E	165.99	147.563	128.377	124.463	151.227	127.371	149.635	162.41	136.042	156.887	206.136	121.554	148.138	23.7603	0.160393
6686275	Aconitate hydratase, mitochondrial	310.323	291.916	319.056	285.094	301.657	306.344	303.804	322.856	394.896	320.664	238.234	301.992	308.07	35.4284	0.115001
115502349	Acrosin heavy chain	0	0	0	0	0	0	0	0	0	2.56079	0	0	0.213399	0.739237	3.4641
166919564	Actin filament-associated protein 1	26.8847	24.6245	28.2782	30.4621	32.3861	23.3804	19.9762	27.6828	25.8333	20.6758	34.3988	48.0581	28.5534	7.51831	0.263307
156630522	Actin filament-associated protein 1-like 1	6.81453	9.36243	4.47984	14.4774	2.93178	4.44472	4.74694	10.1204	8.18502	11.2301	3.26968	11.4201	7.62358	3.73991	0.490571
68052360	Actin filament-associated protein 1-like 2	38.388	30.7656	30.8441	18.6897	22.0206	27.8203	47.539	19.0036	56.8669	25.0413	53.7219	30.6343	33.4446	13.0164	0.389194
54036697	Actin, alpha cardiac muscle 1	0	0	0	0	0	4113.76	0	5545.87	0	0	0	0	804.97	1904.64	2.3661
61218043	Actin, alpha skeletal muscle	3588.53	5629.58	5350.9	0	0	0	4241.98	0	0	4117.91	3986.48	4875.51	2649.24	2404.43	0.907594
51316972	Actin, aortic smooth muscle	3512.18	5012.9	5226.18	4165.81	5440.88	3754.6	3690.78	5001.6	5669.16	3863.4	3796.65	4725.96	4488.34	771.156	0.171813
46397333	Actin, cytoplasmic 1, N-terminally processed	5861.59	8427.09	8015.64	0	9294.62	0	6743.64	0	10245.5	6865.3	6810.14	7093.33	5779.74	3685.63	0.637682
54036678	Actin, cytoplasmic 2, N-terminally processed	0	0	0	7345.73	0	6423.53	0	7739.31	0	0	0	0	1792.38	3255.3	1.81619
206729924	Actin-binding LIM protein 1	68.9512	64.6947	69.282	51.8061	68.0112	58.5012	87.4706	65.9361	77.5662	76.2148	74.236	104.68	72.2792	13.7275	0.189924
56404514	Actin-binding LIM protein 2	4.28278	5.88408	5.63096	9.09874	7.37022	7.44909	7.95559	10.1767	2.05764	15.8803	6.16477	0	6.82924	4.03265	0.590497
56404448	Actin-binding LIM protein 3	17.2409	5.2638	23.5077	6.10468	8.2416	11.6617	10.6754	18.2078	3.68146	6.31387	12.8681	0	10.3139	6.78719	0.658061
90111962	Actin-binding protein anillin	22.1169	34.1179	20.4064	8.65554	17.0273	34.4189	33.5158	1.383	45.8594	24.9381	30.1602	50.1623	26.8968	14.187	0.527459
23396463	Actin-like protein 6A	219.59	181.575	165.744	187.903	196.819	185.663	184.124	173.929	175.835	211.095	169.749	198.602	187.552	16.3909	0.0873937
74752665	Actin-like protein 8	7.14967	13.0972	21.9341	7.59471	3.07596	9.32663	3.32027	4.24725	6.87005	8.83683	17.1524	47.9268	12.5443	12.4867	0.995408
27923739	Actin-related protein 10	97.2664	83.3414	90.757	53.3269	89.0922	92.7742	69.9405	44.7336	75.3728	74.9753	78.2842	84.1305	77.8329	15.7755	0.202684
88984001	Actin-related protein 2/3 complex subunit 1A	236.925	165.184	182.874	195.328	212.99	224.494	177.356	201.664	183.486	166.085	196.817	189.635	194.403	22.0322	0.113332
3121763	Actin-related protein 2/3 complex subunit 1B	284.891	264.162	311.373	298.889	275.398	293.638	274.404	367.73	337.962	298.504	195.759	319.972	293.557	42.3639	0.144313
3121764	Actin-related protein 2/3 complex subunit 2	545.163	499.33	565.774	908.024	547.89	477.896	538.746	922.333	641.182	578.577	472.927	509.53	600.614	154.022	0.256441
3121765	Actin-related protein 2/3 complex subunit 3	227.866	276.034	264.159	218.625	221.366	268.481	273.082	244.527	197.765	260.438	183.396	246.365	240.175	30.4591	0.12682
38372625	Actin-related protein 2/3 complex subunit 4	350.462	271.065	402.759	322.64	314.956	365.737	318.271	397.876	284.371	352.947	336.31	425.106	345.208	47.1036	0.13645
3121767	Actin-related protein 2/3 complex subunit 5	519.89	460.309	562.027	487.822	447.339	625.44	515.059	555.912	499.557	478.359	532.157	555.942	519.984	50.152	0.0964491
74752229	Actin-related protein 2/3 complex subunit 5-like protein	410.475	321.138	434.749	345.187	323.76	409.03	317.704	345.443	410.856	295.947	303.632	393.08	359.25	49.1169	0.136721
47117648	Actin-related protein 2	454.948	465.365	547.222	557.344	474.323	433.191	425.634	544.468	462.682	473.376	430.204	511.99	481.729	47.1831	0.0979453
47117647	Actin-related protein 3	488.299	498.852	521.29	485.444	484.795	460.039	500.041	487.174	475.217	484.884	465.578	527.555	489.931	19.9229	0.0406648
74753111	Actin-related protein 3B	71.9928	54.4724	60.3599	86.4489	80.7992	59.8868	87.2165	63.2211	69.1771	56.7417	69.0857	74.9368	69.5282	11.1553	0.160442
110832751	Actin-related protein 5	45.2656	35.5372	30.2297	25.1864	31.5299	41.24	42.0421	20.4876	20.712	21.3132	41.3693	35.0907	32.5003	9.01	0.277228
27923737	Actin-related protein 6	36.3442	39.3411	14.4803	17.5484	25.5864	34.4803	18.4124	19.6275	9.52439	29.947	31.706	31.64	25.7198	9.58142	0.372531
116241257	Actin-related protein 8	14.6775	23.046	11.0273	15.5911	23.4542	27.3521	17.5272	19.9294	22.1625	25.9157	30.1817	22.0871	21.0793	5.58713	0.265053
118586151	Actin-related protein T1	3.47976	3.18721	0	0	0	0	0	0	0	0	3.33925	0	0.833852	1.50978	1.81061
47116738	Actin-related protein T3	0	3.22148	0	0	0	0	0	0	0	0	0	0	0.268457	0.929962	3.4641
229462980	Activated CDC42 kinase 1	5.04197	4.61808	4.41942	6.69476	8.6767	4.38477	5.85365	5.99034	4.84477	5.19313	6.04796	4.8283	5.54949	1.22582	0.220888
119761	Activated factor Xa heavy chain	24.1301	36.8358	42.3014	19.9361	27.6837	32.6432	52.2942	35.0398	46.3728	48.6025	46.3115	41.0801	37.7693	10.2122	0.270385
1709514	Activated RNA polymerase II transcriptional coactivator p15	1112.65	1122.9	1002.35	2309.09	886.458	1110.97	1014.28	1799.3	1069.13	1112.05	810.675	1095.09	1203.75	423.179	0.351552
166215833	Activating molecule in BECN1-regulated autophagy protein 1	2.01601	10.1559	3.53417	1.07075	2.60201	2.62985	4.68111	3.59282	1.93716	5.81406	9.67301	12.5487	5.0213	3.75843	0.748497
50400556	Activating signal cointegrator 1 complex subunit 1	39.2517	29.9598	40.1393	20.8475	30.9596	25.6016	24.3043	19.4312	15.7152	21.5619	40.8056	28.1912	28.0641	8.45788	0.301378
92090990	Activating signal cointegrator 1 complex subunit 2	32.8394	41.1601	37.8745	20.1957	25.2822	30.062	25.6849	14.3745	19.9295	28.4833	26.5375	38.0683	28.3743	8.1177	0.286093
158518649	Activating signal cointegrator 1 complex subunit 3	40.9986	50.069	43.7486	29.0337	45.5024	38.7551	35.3197	23.2962	33.1148	43.5741	51.3171	47.7962	40.2105	8.62316	0.214451
116242828	Activating signal cointegrator 1	40.5353	70.1296	45.3998	45.4506	56.1932	37.2102	39.7403	34.7821	47.6055	46.3895	60.5088	58.2263	48.5143	10.6421	0.219361
317373420	Activating transcription factor 7-interacting protein 1	25.7557	27.3649	15.3514	19.6984	25.7073	20.6067	21.051	11.0161	21.7786	20.3734	24.7157	22.6911	21.3425	4.62189	0.216558
143352739	Activating transcription factor 7-interacting protein 2	0	0	1.68158	0	1.65074	0	0	0	0	0	1.84099	0	0.431109	0.78112	1.81189
131067	Activation peptide	34.0579	36.3937	34.8281	30.1482	29.305	24.6822	36.9046	43.8361	21.8172	30.4018	24.512	21.7431	30.7191	6.79411	0.221168
13124003	Activator of 90 kDa heat shock protein ATPase homolog 1	263.226	265.915	278.227	259.052	243.147	239.016	298.411	280.545	271.53	293.445	278.6	252.071	268.599	18.5215	0.068956
74753396	Activator of basal transcription 1	14.4308	13.2176	12.649	20.4387	37.2508	16.7331	13.4031	17.1452	27.7328	15.8543	32.3121	18.4256	19.9661	8.10284	0.40583
19863082	Activator of RNA decay	141.649	112.669	94.753	91.0717	112.259	100.494	107.327	79.7177	111.036	107.502	110.89	92.8106	105.182	15.5041	0.147403
357528764	Active breakpoint cluster region-related protein	74.6346	61.3844	56.0736	45.303	60.2874	67.5556	59.4169	47.051	54.1526	65.2629	52.6194	61.2615	58.7503	8.37693	0.142585
74727734	Active regulator of SIRT1	19.241	17.6234	8.43263	10.2194	33.1118	8.36653	17.8708	11.4301	18.4885	15.8543	18.4641	27.6385	17.2284	7.44018	0.431855
462447	Activin receptor type-1	5.14102	9.41762	4.50624	0	8.84717	4.47092	2.38746	0	0	6.35418	7.40014	2.46158	4.24886	3.35685	0.790058
74762565	Activin receptor type-1C	0	0	0	0	0	0	0	0	0	0	0	2.54147	0.211789	0.733659	3.4641
97535735	Activin receptor type-2B	0	0	0	0	4.39766	0	0	0	0	2.10565	0	0	0.541943	1.35676	2.50351
24636245	Activity-dependent neuroprotector homeobox protein	115.167	81.5602	80.133	66.8431	104.203	106.351	83.8081	45.1396	92.409	103.7	125.328	85.2729	90.8262	21.9789	0.241988
21903370	Acyl carrier protein, mitochondrial	234.839	330.326	242.6	365.277	230.934	204.229	342.753	279.012	257.891	310.988	193.163	273.077	272.091	55.2825	0.203177
38258902	Acylamino-acid-releasing enzyme	107.245	150.618	98.7033	136.705	107.659	116.583	101.268	114.676	92.7457	125.188	78.9011	109.547	111.653	19.325	0.173081
74748862	Acyl-CoA dehydrogenase family member 10	21.0034	38.4753	16.2442	17.0612	38.2709	35.457	32.1304	14.6789	18.9948	22.3966	26.0833	24.8459	25.4702	8.64167	0.339286
117949774	Acyl-CoA dehydrogenase family member 11	0	1.5364	2.94061	0	1.44334	0	0	1.99294	0	1.38217	6.43876	1.60634	1.44505	1.85749	1.28542
32469596	Acyl-CoA dehydrogenase family member 9, mitochondrial	105.345	90.6995	81.2575	85.0461	128.715	130.092	91.9729	95.122	131.593	102.428	133.441	98.8635	106.215	19.4666	0.183276
21431730	Acyl-CoA desaturase	10.9336	26.7051	19.1672	3.8714	12.5438	22.1865	10.155	0	0	12.0122	24.4816	17.4505	13.2922	9.02393	0.678887
166198367	Acyl-CoA synthetase family member 2, mitochondrial	131.903	116.916	96.9684	101.695	75.0535	114.71	118.558	101.105	118.567	152.511	112.286	116.126	113.033	19.0097	0.168178
296439438	Acyl-CoA synthetase family member 3, mitochondrial	70.4168	79.0606	57.7401	77.2129	62.5446	41.4841	65.4023	64.7706	52.3841	43.0488	54.4947	54.3812	60.2451	11.9885	0.198996
269849683	Acyl-CoA synthetase family member 4	0	1.09143	0	0	0	0	0	0	0	0	0	0	0.0909526	0.315069	3.4641
74752698	Acyl-CoA synthetase short-chain family member 3, mitochondrial	70.5691	66.3832	75.2299	62.8059	57.4389	59.7122	100.973	67.9808	56.8131	44.0038	45.7565	43.8348	62.6251	15.9229	0.254257
74741070	Acyl-CoA wax alcohol acyltransferase 1	0	0	0	0	0	0	0	0	0	0	0	3.81995	0.318329	1.10272	3.4641
6136501	Acyl-CoA:lysophosphatidylglycerol acyltransferase 1	14.1448	38.8668	15.4978	15.0252	12.1708	15.3763	29.5593	8.40267	6.79578	11.6551	3.3934	23.7043	16.216	10.0249	0.618208
67460567	Acyl-CoA-binding domain-containing protein 4	0	4.47161	0	0	0	0	0	0	0	0	0	0	0.372634	1.29084	3.4641
74745508	Acyl-CoA-binding domain-containing protein 5	36.7525	35.9069	36.5098	44.2456	31.6236	25.5696	29.5839	20.3773	54.1499	26.2457	63.4832	39.8877	37.028	12.3005	0.332195
74762703	Acyl-CoA-binding domain-containing protein 6	69.5952	59.4946	65.0688	88.7127	63.8753	48.4191	51.7114	66.1487	62.4151	72.6375	57.8803	48.8737	62.9027	11.2444	0.178758
74751066	Acyl-CoA-binding domain-containing protein 7	14.8681	68.0904	52.129	47.3807	25.5864	90.5107	27.6186	0	57.1463	24.5021	42.8031	14.238	38.7394	25.7987	0.665954
118276	Acyl-CoA-binding protein	1067.77	812.702	909.561	1597.51	1565.77	1216.32	824.113	1232.87	1878.6	941.782	1039.08	1108.93	1182.92	336.31	0.284305
121940002	Acyl-coenzyme A synthetase ACSM1, mitochondrial	11.3379	6.23081	3.97518	4.81745	3.90226	7.88803	12.6366	0	8.71556	5.60534	58.7523	154.175	23.1697	44.0358	1.90058
158706483	Acyl-coenzyme A synthetase ACSM3, mitochondrial	0	0	1.95706	4.74346	21.1328	0	0	0	0	1.83975	10.7129	4.27626	3.72186	6.34706	1.70535
190358135	Acyl-coenzyme A synthetase ACSM4, mitochondrial	0	2.06619	0	0	0	0	0	0	0	0	0	0	0.172183	0.596459	3.4641
269849538	Acyl-coenzyme A synthetase ACSM5, mitochondrial	0	0	0	0	0	0	0	2.68479	0	0	0	0	0.223733	0.775032	3.4641
294862525	Acyl-coenzyme A synthetase ACSM6, mitochondrial	0	0	0	2.89548	0	0	0	0	2.61921	0	0	0	0.459558	1.07491	2.33901
50428913	Acyl-coenzyme A thioesterase 1	186.469	136.634	234.271	207.98	133.706	218.921	213.601	258.467	152.3	235.593	178.939	151.782	192.388	42.0047	0.218333
21363000	Acyl-coenzyme A thioesterase 11	12.933	21.7171	11.3361	13.7381	14.8376	18.7454	16.016	7.68284	22.7832	17.761	10.3423	16.5133	15.3672	4.50862	0.293393
23396822	Acyl-coenzyme A thioesterase 13, N-terminally processed	168.222	171.199	163.834	268.039	136.705	178.805	190.963	210.967	170.623	192.517	152.461	134.244	178.215	35.9822	0.201904
269849771	Acyl-coenzyme A thioesterase 2, mitochondrial	157.115	111.651	194.701	184.16	118.873	186.108	181.15	215.634	0	200.887	145.572	134.892	152.562	58.3841	0.382691
50401071	Acyl-coenzyme A thioesterase 4	12.4313	17.0792	29.9649	16.5063	13.3706	16.2164	23.092	3.69238	2.98627	2.56079	23.8586	23.8089	15.464	8.98062	0.580745
14285685	Acyl-coenzyme A thioesterase 8	61.523	41.3239	53.9266	26.1411	28.2333	60.6377	41.904	29.2381	39.4113	30.4164	43.2951	51.0604	42.2592	12.4278	0.294085
224471815	Acyl-coenzyme A thioesterase 9, mitochondrial	146.039	158.33	164.58	136.134	130.788	142.555	110.726	169.967	146.055	157.171	137.282	154.121	146.146	16.3013	0.111541
74744451	Acyl-coenzyme A thioesterase THEM4	54.5163	59.9196	43.0064	46.3278	51.5993	61.6335	45.5706	51.8165	20.9536	53.9046	83.7038	36.5442	50.7913	15.107	0.297432
116248550	Acylglycerol kinase, mitochondrial	102.315	102.232	89.6817	95.5098	128.053	80.8897	109.427	99.4582	104.272	109.853	136.862	109.855	105.701	15.2542	0.144315
113976	Acyloxyacyl hydrolase large subunit	6.82638	6.25248	3.989	0	5.87375	0	0	2.70347	0	3.74989	6.55073	6.5371	3.54023	2.90334	0.820098
2507560	Acylphosphatase-1	105.728	133.155	115.842	154.426	125.089	137.921	110.474	172.722	126.992	141.568	190.236	101.248	134.617	27.0211	0.200726
2822108	Acylphosphatase-2	118.945	133.155	150.595	70.1936	159.204	114.934	73.6495	94.2118	114.293	130.678	177.554	177.184	126.216	35.97	0.284987
41017274	Acyl-protein thioesterase 1	438.026	333.466	324.106	471.335	430.742	371.038	359.281	405.52	442.76	323.428	283.865	414.016	383.132	58.8949	0.15372
41017276	Acyl-protein thioesterase 2	277.537	357.961	282.986	240.664	277.795	216.733	236.731	174.965	255.798	289.358	228.283	244.08	256.908	45.5188	0.17718
68566321	Acylpyruvase FAHD1, mitochondrial	245.323	315.648	215.032	235.775	236.217	238.745	217.003	249.829	230.116	298.401	201.786	178.992	238.572	37.7789	0.158354
56404433	ADAM DEC1	2.78381	17.8484	2.44008	0	4.79065	0	2.58557	9.9223	0	4.58763	2.6714	13.3292	5.07992	5.69321	1.12073
298286924	ADAMTS-like protein 1	0	2.0404	0.650873	0.788781	0	0.645771	0	0.882233	1.42704	0.611857	2.13773	0	0.765389	0.760096	0.993084
74750384	ADAMTS-like protein 2	0	1.26014	3.61779	2.92289	4.73523	8.37533	2.55566	4.90377	0	5.66821	2.6405	1.3175	3.16642	2.46593	0.778775
308153648	ADAMTS-like protein 3	0	0.708688	0	0.8219	0	0.672885	0	0	0	0	0	0	0.183623	0.333838	1.81806
118573317	ADAMTS-like protein 4	4.87296	7.81075	8.54256	5.17629	5.24116	7.41615	12.4464	4.34216	1.1706	11.0419	8.18333	10.4995	7.22865	3.22235	0.445776
557952602	ADAMTS-like protein 5	2.72015	0	0	0	0	0	0	0	0	0	0	0	0.226679	0.785239	3.4641
158939322	Adapter molecule crk	223.804	169.509	181.08	320.027	181.461	243.29	235.848	322.148	215.051	223.421	218.897	206.076	228.384	48.7898	0.21363
317373453	Adapter protein CIKS	9.1177	31.3169	3.99595	9.68525	15.6906	15.8585	10.5855	8.12453	4.38055	7.51284	10.9369	6.54849	11.1461	7.3651	0.660775
62287155	Adaptin ear-binding coat-associated protein 1	47.5778	47.9357	54.2142	50.5394	69.595	62.0645	83.9604	22.6108	64.0039	70.5661	59.3536	63.7862	58.0173	15.3341	0.264302
62287168	Adaptin ear-binding coat-associated protein 2	124.372	150.369	122.097	105.691	119.857	134.119	129.377	118.212	114.727	131.175	90.7057	128.629	122.444	14.9381	0.121999
114074	Adenine phosphoribosyltransferase	479.743	439.41	439.621	625.425	600.428	404.568	519.843	535.437	412.088	455.195	481.297	424.609	484.805	72.174	0.148872
74722250	Adenomatous polyposis coli protein 2	1.13625	0	0	0	0.488841	0.988145	0.527667	1.34997	0	1.40438	0	0.544048	0.536608	0.557608	1.03913
97535708	Adenomatous polyposis coli protein	1.84086	3.37219	2.82373	1.46658	2.37595	1.20068	2.13721	0.54678	0.884431	1.89605	3.09142	1.76285	1.94989	0.866278	0.444269
67461576	Adenosine 3'-phospho 5'-phosphosulfate transporter 1	18.1721	22.1924	26.5472	3.21721	15.6361	13.1695	19.691	3.59837	34.9227	14.9735	29.0638	29.0033	19.1823	9.86558	0.514307
74752580	Adenosine 3'-phospho 5'-phosphosulfate transporter 2	0	2.98851	5.71989	6.93183	5.61497	0	3.03047	0	3.13521	2.68851	3.13107	3.12455	3.03042	2.27303	0.750071
122065151	Adenosine deaminase CECR1	10.2418	32.8327	40.3974	35.3578	37.4533	31.1739	23.7812	54.7571	17.2222	31.6466	24.5706	34.3272	31.1468	11.4501	0.367616
74732329	Adenosine deaminase domain-containing protein 1	0	0	0	0	0	0	0	0	0	0	2.17979	0	0.181649	0.62925	3.4641
113339	Adenosine deaminase	104.527	85.8352	139.011	145.492	127.157	131.652	117.17	175.576	93.5122	118.798	127.977	124.259	124.247	23.8747	0.192155
146286026	Adenosine deaminase-like protein	11.0568	13.503	12.9221	7.83004	22.1989	9.61562	13.6926	13.1366	17.7073	27.3319	17.6839	10.5883	14.7723	5.60003	0.379091
6840802	Adenosine kinase	328.905	254.907	224.932	357.056	279.896	254.601	251.771	347.829	229.217	285.903	260.129	280.355	279.625	43.7361	0.15641
20141702	Adenosylhomocysteinase	548.191	424.43	400.862	447.192	476.902	402.988	388.194	399.419	456.906	431.736	369.111	417.648	430.298	47.9992	0.111549
118572617	Adenylate cyclase type 2	0	0	0	0	0	0	0	0	0	0	0	1.14844	0.095703	0.331525	3.4641
118572618	Adenylate cyclase type 3	0	0	0	0	0.984093	0	1.06225	0	0	0	1.09752	0	0.261988	0.474601	1.81153
25008336	Adenylate cyclase type 4	1.21485	0	0	0	0	0	0	0	0	0	0	0	0.101237	0.350696	3.4641
118572619	Adenylate cyclase type 5	0	0	2.7284	0	0	0	1.92739	0	0	0	2.98705	0.993611	0.719704	1.16201	1.61457
12644065	Adenylate cyclase type 6	0	3.07806	2.94565	0	0.963871	0.974185	2.08085	0	2.15277	0	0	1.07273	1.10568	1.18606	1.07271
729242	Adenylate cyclase type 8	0	0	0	0	0	0	0.971396	0	0	0	0	0	0.0809497	0.280418	3.4641
27151764	Adenylate cyclase type 9	0	0	0	0	0	0	1.79633	1.14892	0	0	0	0	0.245438	0.589603	2.40225
1708596	Adenylate kinase 2, mitochondrial, N-terminally processed	711.677	641.816	460.655	453.586	621.782	590.348	666.081	487.812	636.5	572.878	530.591	529.487	575.268	83.727	0.145544
125157	Adenylate kinase 4, mitochondrial	240.556	236.454	246.853	143.346	232.228	250.021	185.28	167.3	157.857	159.538	258.994	230.362	209.066	42.6767	0.204131
302393675	Adenylate kinase 9	0	0	0	0	0	0	0	0	0	0	0	0.655648	0.0546373	0.189269	3.4641
20178288	Adenylate kinase isoenzyme 1	323.725	352.105	401.985	351.04	301.761	357.777	369.576	352.566	311.064	361.217	304.181	348.757	344.646	29.5023	0.0856017
257051028	Adenylate kinase isoenzyme 5	16.2967	19.1913	0	0	18.0289	16.1971	28.11	19.362	13.4223	23.0198	31.2772	24.5238	17.4524	9.63441	0.552038
6831735	Adenylate kinase isoenzyme 6	38.0346	27.8696	26.6707	40.4021	39.2722	46.3078	35.3261	27.1133	43.8565	25.0719	21.8993	43.7073	34.6276	8.47361	0.244707
6686318	Adenylosuccinate lyase	143.274	116.373	111.367	91.8898	146.54	117.546	112.985	112.412	200.012	133.648	108.953	116.493	125.958	27.8525	0.221126
37537958	Adenylosuccinate synthetase isozyme 1	37.219	52.446	62.7373	36.4945	32.025	64.7354	29.2503	30.6137	60.5226	70.772	54.9478	52.0917	48.6546	14.8015	0.304215
21264498	Adenylosuccinate synthetase isozyme 2	206.588	186.592	188.625	167.633	190.103	157.203	181.217	163.631	162.666	189.139	209.26	162.113	180.397	17.6507	0.0978435
308153681	Adenylyl cyclase-associated protein 1	553.656	648.393	622.914	787.084	547.495	665.941	585.862	814.882	481.713	610.541	568.305	699.011	632.15	98.1657	0.155289
729015	Adenylyl cyclase-associated protein 2	104.232	108.031	72.1282	75.7561	68.445	138.355	109.548	87.9902	84.3417	126.569	97.3912	70.9213	95.309	22.7408	0.238601
23831324	Adenylyl-sulfate kinase	243.226	230.46	216.87	218.275	274.234	231.581	208.379	159.435	243.788	274.706	255.538	281.109	236.467	34.1684	0.144496
20178315	Adenylyl-sulfate kinase	159.82	113.203	143.822	138.078	113.68	174.198	126.668	126.587	114.665	245.819	124.738	336.703	159.832	67.0103	0.419255
74728002	Adipocyte enhancer-binding protein 1	129.935	203.871	146.573	135.623	174.023	213.224	141.67	128.87	150.91	181.544	161.553	129.839	158.136	29.1623	0.184412
24211474	Adipocyte plasma membrane-associated protein	135.242	144.037	115.787	143.661	167.788	125.82	154.823	145.734	145.064	111.437	120.727	129.511	136.636	16.6559	0.1219
8927989	Adipogenesis regulatory factor	395.96	394.208	482.879	310.884	325.89	494.066	383.753	388.624	297.762	468.119	264.328	362.694	380.764	73.883	0.194039
38372248	Adiponectin receptor protein 1	6.97808	15.9786	12.2329	0	9.00642	12.1371	9.72174	0	10.0578	2.87491	6.69631	10.0235	7.97561	4.93595	0.618881
38372190	Adiponectin receptor protein 2	6.77922	3.10464	8.91325	0	2.91658	2.94779	3.14823	0	0	2.79299	19.5164	0	4.1766	5.57196	1.33409
2493789	Adiponectin	0	0	0	5.69604	0	0	0	19.1126	0	4.41841	0	0	2.43559	5.60904	2.30295
74757998	ADNP homeobox protein 2	2.31369	5.29793	0	0	5.97242	2.01211	3.22339	0	4.4464	4.7661	5.55065	2.21564	2.98319	2.23488	0.749156
113455	ADP/ATP translocase 1	276.606	313.673	265.543	247.185	374.008	221.46	269.142	219.09	371.259	260.479	223.304	243.862	273.801	53.3361	0.194799
317373597	ADP/ATP translocase 2, N-terminally processed	324.902	378.016	365.603	331.135	411.787	255.825	358.856	250.388	405.01	321.981	328.636	315.338	337.29	50.6611	0.150201
113463	ADP/ATP translocase 3, N-terminally processed	346.855	349.866	369.451	312.479	411.787	294.008	338.466	266.038	464.074	321.981	303.356	353.179	344.295	53.5339	0.155488
62899887	ADP-dependent glucokinase	52.6515	53.0475	46.1504	50.336	45.3039	50.3675	56.2374	37.5331	48.0627	58.5684	42.9466	63.0253	50.3525	7.025	0.139516
20455184	ADP-ribose pyrophosphatase, mitochondrial	104.671	106.143	88.4704	107.216	86.8476	126.789	118.05	97.7111	96.9855	86.2474	86.0954	125.294	102.543	14.8323	0.144644
55977782	ADP-ribosyl cyclase 1	26.1678	31.9571	38.2279	41.695	45.0321	7.58566	8.10145	31.0899	16.7629	21.5619	25.1111	37.5883	27.5734	12.3926	0.449439
116241273	ADP-ribosyl cyclase 2	0	3.76853	0	0	3.54026	3.57814	3.82144	9.77669	0	3.39023	0	11.8202	3.30796	3.9269	1.18711
51316985	ADP-ribosylation factor 1	939.728	0	861.713	798.578	0	1068.7	0	876.013	0	869.622	0	844.526	521.573	464.942	0.891423
47117657	ADP-ribosylation factor 3	0	900.449	855.377	0	964.085	1068.7	872.808	0	812.677	0	1116.82	0	549.243	492.08	0.895924
114123	ADP-ribosylation factor 4	661.464	612.511	713.588	563.654	575.41	726.959	594.106	664.978	621.625	640.866	844.014	640.393	654.964	77.5752	0.118442
51316990	ADP-ribosylation factor 5	697.808	605.854	668.989	633.146	694.245	891.315	634.613	673.614	621.625	694.771	857.964	640.393	692.861	90.4382	0.130528
51316984	ADP-ribosylation factor 6	284.108	267.07	353.882	333.56	295.925	312.096	298.596	310.899	330.469	332.669	286.985	365.144	314.283	29.5583	0.0940497
27923731	ADP-ribosylation factor GTPase-activating protein 1	116.015	112.165	110.164	71.8879	105.371	117.708	119.726	80.4049	117.671	116.838	120.608	104.926	107.79	15.7538	0.146152
74729129	ADP-ribosylation factor GTPase-activating protein 2	133.099	112.709	103.458	138.717	108.042	102.647	137.616	131.282	115.828	128.295	142.184	129.864	123.645	14.2912	0.115583
21263420	ADP-ribosylation factor GTPase-activating protein 3	119.175	127.736	122.241	123.9	117.816	143.334	103.623	90.3776	136.442	104.466	114.363	145.691	120.764	16.4375	0.136113
14548066	ADP-ribosylation factor-binding protein GGA1	55.2841	52.5117	55.6369	41.3252	52.8546	53.4201	51.3472	46.2213	66.8943	45.5532	56.9815	62.7452	53.3979	7.10324	0.133025
143811397	ADP-ribosylation factor-binding protein GGA2	34.1505	41.0542	39.2881	45.3453	36.7309	33.4115	35.6834	27.8947	34.8658	45.7266	40.9644	34.7472	37.4885	5.18443	0.138294
14548064	ADP-ribosylation factor-binding protein GGA3	27.145	28.178	25.3795	24.9901	31.1425	25.1806	23.5312	12.9004	27.8223	29.8228	31.2587	29.4606	26.401	4.93509	0.186928
728888	ADP-ribosylation factor-like protein 1	216.86	192.008	215.428	199.644	167.937	163.448	167.848	171.767	187.541	190.602	159.546	193.826	185.538	19.516	0.105186
74751726	ADP-ribosylation factor-like protein 11	6.67546	6.11424	0	7.09098	0	0	0	15.8622	6.41438	0	0	6.39257	4.04582	4.94903	1.22325
308153411	ADP-ribosylation factor-like protein 13A	0	0	0	0	0	0	0	0	0	0	4.32951	0	0.360792	1.24982	3.4641
115503786	ADP-ribosylation factor-like protein 13B	0	2.79998	0	0	0	0	0	0	0	0	0	0	0.233332	0.808285	3.4641
74734700	ADP-ribosylation factor-like protein 15	12.8274	29.3723	33.7305	13.6258	38.6305	16.7331	53.6125	15.2401	6.16284	10.5695	18.4641	30.7094	23.3065	13.964	0.599146
119361248	ADP-ribosylation factor-like protein 16	0	0	0	0	0	0	0	0	0	0	6.37339	0	0.531116	1.83984	3.4641
116241255	ADP-ribosylation factor-like protein 2	163.549	104.208	124.656	98.1947	104.014	98.9433	112.275	160.518	102.491	123.043	136.474	122.571	120.911	22.6178	0.187061
74735245	ADP-ribosylation factor-like protein 2-binding protein	64.2155	51.4647	77.394	17.0532	62.1608	41.884	52.1872	9.53677	46.278	39.6844	46.2168	53.8074	46.8236	18.8871	0.403368
543851	ADP-ribosylation factor-like protein 3	244.425	243.629	308.764	282.548	259.8	350.107	313.82	247.694	269.404	308.027	227.656	247.835	275.309	37.3448	0.135647
3913085	ADP-ribosylation factor-like protein 4C	0	12.4832	5.97312	0	0	0	0	0	6.54802	0	6.53936	0	2.62864	4.20208	1.59857
12229600	ADP-ribosylation factor-like protein 5A	36.5472	26.7797	19.2208	0	25.1576	19.0701	20.3668	8.68432	14.0471	30.1143	49.1	20.9991	22.5072	12.7427	0.566159
34922029	ADP-ribosylation factor-like protein 5B	29.2378	20.0848	19.2208	7.76443	12.5788	25.4268	13.5778	0	21.0707	36.1372	56.1143	20.9991	21.851	14.4194	0.659895
14547903	ADP-ribosylation factor-like protein 6	56.2748	70.8726	36.9948	52.3055	36.3162	61.1746	58.8008	16.715	33.7962	52.1658	114.755	53.89	53.6718	24.2352	0.451544
14424435	ADP-ribosylation factor-like protein 6-interacting protein 1	45.1169	53.1307	56.4945	47.9253	22.1833	39.2362	23.9452	61.2609	24.7728	31.8648	30.9251	37.0328	39.4907	13.3054	0.336925
74736329	ADP-ribosylation factor-like protein 6-interacting protein 4	54.5163	36.6175	54.1563	30.8852	56.2901	63.2138	40.5072	30.2263	41.9073	32.9417	45.3396	45.2452	44.3205	10.8341	0.244448
74729171	ADP-ribosylation factor-like protein 6-interacting protein 6	0	5.30262	0	0	0	0	5.37707	0	5.56292	0	5.55556	0	1.81651	2.68403	1.47757
74751775	ADP-ribosylation factor-like protein 8A	225.099	186.846	203.471	164.389	242.108	159.054	156.802	150.435	175.74	214.459	175.508	208.824	188.561	29.7884	0.157977
74752996	ADP-ribosylation factor-like protein 8B	225.099	212.618	228.135	171.861	242.108	171.289	169.869	167.15	216.296	214.459	168.758	208.824	199.705	27.7726	0.139068
74749334	ADP-ribosylation factor-like protein 9	0	0	0	7.43226	0	0	0	0	0	0	0	0	0.619355	2.14551	3.4641
2492927	ADP-ribosylation factor-related protein 1	78.1128	47.6972	91.2906	27.6584	61.611	62.2703	36.2751	54.1366	37.5289	64.3638	56.219	68.5691	57.1444	18.1493	0.317605
20455192	ADP-sugar pyrophosphatase	268.847	251.717	282.782	272.89	231.329	239	216.408	305.22	241.11	246.14	217.859	251.733	252.086	26.4261	0.10483
296439451	Adrenocortical dysplasia protein homolog	7.21539	8.8117	6.32448	0	8.27796	6.2749	6.70156	2.85753	9.24426	17.8361	9.23204	9.21282	7.66573	4.2556	0.555146
113471	Adrenodoxin, mitochondrial	63.9973	32.565	43.6297	45.3206	67.3034	43.2877	92.4621	42.2417	61.4944	52.7328	40.9421	54.4758	53.3711	16.1678	0.302932
74749111	Adrenodoxin-like protein, mitochondrial	35.7484	26.1944	25.0675	22.7841	30.7596	24.871	26.5621	33.978	34.3502	23.5649	34.3048	20.5401	28.2271	5.30087	0.187794
57015325	Adseverin	93.3257	40.2257	36.8913	38.8764	39.3637	55.6989	59.4861	19.5671	49.2338	60.3129	57.9488	38.5521	49.1235	18.3945	0.374455
313104246	Advillin	0	2.92648	2.80058	0	1.37461	0	2.96756	0	1.53507	0	0	1.52985	1.09451	1.2586	1.14992
1703194	AF4/FMR2 family member 1	0	1.98081	1.8956	0	0.930415	1.88074	0	0	1.03902	1.78197	3.11295	2.07098	1.22437	1.05163	0.858908
116241242	AF4/FMR2 family member 2	0	0	0	0	0	0	0	1.18573	0	0	0	0	0.098811	0.342291	3.4641
126302515	AF4/FMR2 family member 3	4.26881	10.7523	1.87086	0	1.83655	3.71239	4.95602	0	0	2.63807	5.12054	0	2.92963	3.15131	1.07567
74720814	AF4/FMR2 family member 4	7.87509	14.426	11.8332	5.97521	12.5842	18.5891	6.26939	5.3465	10.8101	10.1969	16.1938	14.0054	11.1754	4.24489	0.379842
54035738	Afadin- and alpha-actinin-binding protein	0	5.85533	1.86782	2.26357	1.83355	3.70635	0	0	10.2379	5.26755	16.3591	2.04062	4.11932	4.86842	1.18185
288558835	Afadin	74.6012	74.8995	74.1924	55.6238	73.4487	66.125	84.6121	53.6914	103.39	65.6076	97.7462	63.1967	73.9279	15.1987	0.205588
1168366	Afamin	174.743	154.05	176.142	206.503	129.683	142.469	253.593	233.563	186.799	170.983	159.303	152.696	178.377	36.8207	0.206421
126302516	AFG3-like protein 2	68.949	82.6996	66.1914	59.2902	90.4032	55.6789	60.9896	44.8599	72.5622	51.4022	83.4938	66.0271	66.8789	13.6834	0.2046
38372871	Aflatoxin B1 aldehyde reductase member 2	364.454	240.346	281.119	263.255	275.963	269.407	260.645	285.784	294.168	261.265	279.79	230.346	275.545	33.4424	0.121368
13123960	Aflatoxin B1 aldehyde reductase member 3	332.039	191.887	207.886	277.127	190.468	271.571	282.694	225.425	201.307	237.767	322.424	151.413	241.001	56.2563	0.233428
62286617	Aftiphilin	41.8908	40.9269	28.1508	26.699	51.6643	54.6459	47.9862	24.8852	55.0117	47.1738	48.2391	53.4875	43.3968	11.0893	0.255533
193806692	Age-related maculopathy susceptibility protein 2	0	0	0	0	0	0	0	0	0	0	11.7342	0	0.977848	3.38737	3.4641
129886	Aggrecan core protein 2	0.541776	2.97737	3.79905	4.604	3.26319	2.35579	2.01278	3.21841	1.56176	3.12491	2.0796	5.70699	2.93714	1.38081	0.47012
126302602	Agmatinase, mitochondrial	7.43403	6.80904	3.25806	0	0	0	3.45232	0	3.57165	6.12553	10.7008	0	3.44595	3.64881	1.05887
460018339	Agrin C-terminal 22 kDa fragment	77.2248	70.7324	66.5799	48.4122	93.6807	58.9017	85.8353	51.1396	97.9256	84.4949	80.1807	101.23	76.3614	17.5917	0.230374
254763247	AH receptor-interacting protein	249.784	192.469	208.516	235.85	221.749	234.466	246.726	211.976	213.346	245.021	216.869	186.043	221.901	20.9087	0.0942253
8134304	A-kinase anchor protein 1, mitochondrial	34.7745	45.1222	26.6707	15.3913	23.688	37.8023	47.1014	10.3289	26.4531	38.2048	55.6172	52.7263	34.49	14.3552	0.416214
71153490	A-kinase anchor protein 10, mitochondrial	31.6227	19.9129	15.5915	18.895	25.5091	17.188	20.1924	21.1336	30.386	30.9422	24.656	20.8193	23.0707	5.49486	0.238175
13431310	A-kinase anchor protein 11	12.3888	17.0208	14.4788	8.04217	21.3198	7.78118	5.75326	4.08862	8.5975	10.2081	11.228	17.7956	11.5586	5.22295	0.451869
317373554	A-kinase anchor protein 12	94.7151	63.2148	107.476	66.2939	94.1327	80.4539	97.5174	92.4671	78.3116	77.4388	71.1623	63.28	82.2053	14.8079	0.180133
134048676	A-kinase anchor protein 13	34.4191	45.158	32.6154	27.1741	49.6265	33.1687	40.608	23.7623	50.5033	34.1096	42.8487	44.9866	38.2484	8.64101	0.225918
46395790	A-kinase anchor protein 14	0	0	0	0	0	5.77588	0	0	0	0	0	0	0.481323	1.66735	3.4641
146291102	A-kinase anchor protein 17A	32.0038	41.3833	28.0522	31.9962	45.356	34.381	29.7247	17.8935	36.179	43.434	39.7443	43.2671	35.2846	7.96307	0.225681
254763433	A-kinase anchor protein 2	76.1578	80.9159	65.4192	59.8647	77.3252	58.2833	67.905	70.5766	60.007	56.4775	61.3893	87.5164	68.4865	10.0573	0.146851
281185469	A-kinase anchor protein 3	0	0	0	0	1.31981	0	0	0	2.94776	0	1.47193	1.46887	0.600698	0.973526	1.62066
74741729	A-kinase anchor protein 4	0	0	0	0	0	0	0	0	1.47215	0	0	0	0.122679	0.424974	3.4641
281185503	A-kinase anchor protein 5	9.19244	19.6458	2.6858	9.76463	2.63654	5.3295	22.7675	0	5.88861	0	14.7021	2.93429	7.96227	7.54019	0.94699
116241243	A-kinase anchor protein 6	0	0	0	0	0.970937	0	0	0	0	0	0	0	0.0809114	0.280285	3.4641
357528766	A-kinase anchor protein 7 isoform gamma	3.75974	3.44365	0	3.99377	6.47013	6.53936	0	0	3.6127	3.09797	3.60792	10.8012	3.77721	3.12898	0.828385
5902752	A-kinase anchor protein 8	51.0499	55.417	41.432	28.118	53.6871	60.8387	61.4633	26.9565	58.1373	54.5278	79.8331	47.0759	51.5447	14.5627	0.282526
296439446	A-kinase anchor protein 8-like	66.8373	59.3631	56.8093	36.5745	62.7382	77.5005	48.9097	31.2824	50.6001	53.404	64.1384	65.9444	56.1752	13.0604	0.232495
14194461	A-kinase anchor protein 9	57.2065	63.428	54.2483	70.7177	55.2682	70.1154	67.115	34.1822	53.3619	58.7149	74.4795	66.6357	60.4561	10.8975	0.180255
121941477	A-kinase anchor protein SPHKAP	0	0	0	0	0	0	0	0	0	0	1.47713	0	0.123094	0.42641	3.4641
160358999	A-kinase-interacting protein 1	0	0	0	0	0	0	0	7.40235	0	0	0	0	0.616863	2.13688	3.4641
74752744	Akirin-1	0	6.24162	5.97312	0	0	0	0	0	0	0	6.53936	0	1.56284	2.82987	1.81072
71152385	Akirin-2	0	0	0	0	11.0916	11.2103	0	0	0	5.3108	0	6.17214	2.81541	4.47089	1.58801
54035954	AKT-interacting protein	13.4424	24.6245	11.7826	9.5194	30.8439	19.4837	16.6468	10.6472	21.5277	14.7684	8.59971	21.4545	16.9451	6.79657	0.401094
20137527	Aladin	50.3227	59.2611	35.7074	50.9096	72.1668	43.7634	53.4161	45.5529	43.7494	65.1595	45.9911	48.1901	51.1825	10.1091	0.197511
46577683	Alanine aminotransferase 1	71.2229	26.5772	18.4974	56.0416	27.2371	16.0583	29.4004	78.3515	10.1389	6.52072	40.5019	10.1044	32.5544	24.1874	0.742984
74730602	Alanine aminotransferase 2	25.017	59.5759	41.6633	69.093	58.1198	17.4049	13.9413	23.7781	28.8463	12.3682	38.4109	71.8706	38.3408	21.5556	0.562211
121944377	Alanine and arginine-rich domain-containing protein	25.3237	7.73156	14.7979	0	7.26324	7.34096	0	0	8.11109	0	0	0	5.8807	7.84791	1.33452
115502460	Alanine--tRNA ligase, cytoplasmic	268.977	246.364	258.276	209.624	212.832	216.285	213.416	197.524	263.652	227.201	234.768	238.163	232.257	23.3215	0.100412
74742244	Alanine--tRNA ligase, mitochondrial	45.1627	55.9655	64.0367	33.8639	64.005	49.6726	43.1803	28.407	52.3309	55.82	58.6352	54.697	50.4814	11.1133	0.220146
125987702	Alanyl-tRNA editing protein Aarsd1	85.744	81.4441	61.2389	67.4676	68.3132	99.4237	82.5876	98.0991	76.2876	99.4358	97.519	91.2338	84.0662	13.5462	0.161137
113600	Alcohol dehydrogenase [NADP(+)]	539.459	468.295	532.839	483.234	439.929	560.172	501.043	459.174	499.019	524.119	359.283	416.363	481.911	57.423	0.119157
113390	Alcohol dehydrogenase 1A	0	0	403.687	0	0	0	0	0	0	0	0	0	33.6406	116.534	3.4641
113394	Alcohol dehydrogenase 1B	387.283	300.397	746.209	555.933	402.287	427.831	473.124	1309.92	311.79	304.741	224.326	237.224	473.422	301.189	0.636195
113398	Alcohol dehydrogenase 1C	170.963	115.046	290.532	181.605	177.126	169.919	236.562	451.84	120.693	0	117.185	106.918	178.199	112.368	0.630575
308153684	Alcohol dehydrogenase 4	68.8626	63.0733	141.846	0	0	0	0	224.993	0	42.5563	0	0	45.1109	71.8922	1.59368
113408	Alcohol dehydrogenase class-3	398.814	288.383	321.973	312.155	282.956	343.788	367.164	336.669	279.008	279.612	295.425	298.16	317.009	38.1412	0.120316
52788258	Aldehyde dehydrogenase family 1 member A3	117.551	88.9431	129.915	97.7226	87.9533	106.673	92.5653	121.445	265.195	92.6486	95.6382	151.724	120.664	49.4962	0.410197
269849532	Aldehyde dehydrogenase family 16 member A1	117.461	73.2184	92.9482	90.1138	82.8208	87.9633	107.582	77.5309	81.5154	88.7209	79.8422	95.2987	89.5846	12.6762	0.1415
1169285	Aldehyde dehydrogenase family 3 member B1	0	7.682	0	5.93946	7.21668	0	0	6.64314	0	16.1253	0	8.03169	4.30319	5.15952	1.199
74752601	Aldehyde dehydrogenase family 8 member A1	0	0	0	0	0	0	0	0	0	0	2.57815	0	0.214846	0.744247	3.4641
311033472	Aldehyde dehydrogenase X, mitochondrial	212.582	176.166	215.171	182.802	182.916	204.681	183.34	240.541	170.223	166.823	143.284	184.185	188.559	25.8856	0.137281
311033473	Aldehyde dehydrogenase, dimeric NADP-preferring	0	0	0	0	0	0	5.3652	0	0	0	0	0	0.4471	1.5488	3.4641
118504	Aldehyde dehydrogenase, mitochondrial	361.895	308.29	370.449	373.669	335.345	369.746	265.608	463.041	265.062	392.034	242.854	329.594	339.799	62.5181	0.183985
215273968	Aldehyde oxidase	2.93361	10.7479	23.1425	16.6198	11.7797	4.25205	31.7882	80.1645	4.69813	7.25175	12.199	5.61858	17.5996	21.4639	1.21956
322510010	Aldo-keto reductase family 1 member B10	49.6857	37.9238	14.5169	26.3892	24.9386	104.423	38.4562	24.5964	51.721	37.5286	39.7328	83.2652	44.4315	25.8129	0.580959
300680844	Aldo-keto reductase family 1 member B15	0	0	0	0	0	0	0	0	0	0	62.0479	0	5.17066	17.9117	3.4641
416877	Aldo-keto reductase family 1 member C1	186.334	148.408	390.564	344.231	163.816	267.729	176.827	442.766	404.801	173.563	151.6	89.2189	244.988	119.964	0.489672
20532374	Aldo-keto reductase family 1 member C2	137.725	137.277	387.014	288.293	132.447	250.115	165.54	308.011	342.524	146.861	132.164	77.5816	208.796	101.043	0.483933
308153646	Aldo-keto reductase family 1 member C3	198.486	181.799	351.508	391.563	223.069	246.593	203.163	490.893	389.232	233.642	171.036	124.131	267.093	111.532	0.417579
67463772	Aldose 1-epimerase	195.111	217.252	174.373	154.426	181.05	169.679	167.003	204.539	121.311	145.007	121.15	164.861	167.98	29.8606	0.177762
113596	Aldose reductase	401.626	284.428	464.542	391.44	366.954	349.276	376.871	491.929	318.283	337.757	254.29	380.641	368.17	67.5878	0.183578
296439447	ALK tyrosine kinase receptor	0.807648	0	0	0	0	0	0	0	0	0	0	0	0.067304	0.233148	3.4641
68067533	Alkaline phosphatase, tissue-nonspecific isozyme	4.99386	25.1571	10.9431	13.2618	10.7424	4.34293	23.1912	71.1982	14.3956	8.22972	31.1493	11.9556	19.1301	18.3189	0.957595
12643239	Alkylated DNA repair protein alkB homolog 1	3.36347	9.2421	0	0	17.3646	5.85012	9.37185	0	6.46385	5.54289	3.22765	3.22093	5.30395	5.00933	0.944452
189027650	Alkylated DNA repair protein alkB homolog 8	3.94093	12.6336	8.63583	8.37249	10.1729	11.9954	7.32058	7.02332	5.68021	14.6127	15.1272	11.3218	9.73642	3.50777	0.360273
2498106	Alkyldihydroxyacetonephosphate synthase, peroxisomal	89.4796	98.3483	88.8887	95.0494	87.2582	81.2749	97.8822	89.7732	124.193	114.691	83.9582	87.5918	94.8657	12.7191	0.134075
1703217	Allograft inflammatory factor 1	409.428	383.159	397.883	340.367	382.926	379.283	355.472	380.692	290.785	418.036	298.942	349.46	365.536	40.1999	0.109975
74752240	Allograft inflammatory factor 1-like	104.671	207.721	137.621	157.514	120.086	136.542	97.2173	196.903	125.722	79.0601	100.445	183.765	137.272	41.4858	0.302215
239938597	All-trans retinoic acid-induced differentiation factor	5.71349	5.23315	5.00803	0	14.7485	4.96877	10.6132	0	10.9801	9.41566	16.4484	5.47137	7.38339	5.18289	0.701967
90108452	All-trans-retinol 13,14-reductase	23.5939	47.1498	39.4813	34.1762	35.066	29.8452	39.8432	40.7736	35.0373	35.3473	45.2824	53.4042	38.25	7.97528	0.208504
62286981	Alpha- and gamma-adaptin-binding protein p34	78.9188	79.8928	43.6891	44.1217	75.0535	57.7955	84.8723	39.4792	83.8146	61.6053	55.8026	67.6192	64.3887	16.3964	0.254647
121943313	Alpha-(1,3)-fucosyltransferase 11	18.6153	24.3576	18.6478	31.0735	20.5939	13.8762	32.1094	22.1168	22.9979	28.4862	20.4156	25.4663	23.2297	5.39539	0.232263
1730136	Alpha-(1,3)-fucosyltransferase 6	0	3.33814	3.19454	15.4856	0	0	0	0	31.518	0	3.49737	3.49009	5.04365	9.40836	1.86539
20138326	Alpha-(1,6)-fucosyltransferase	2.27546	18.7574	1.9945	4.8342	7.83167	7.91547	12.6805	2.70347	15.3053	5.62483	19.6522	2.17903	8.47951	6.53997	0.771268
74751292	Alpha/beta hydrolase domain-containing protein 11	182.759	129.35	141.99	229.433	167.977	187.835	189.034	118.438	179.603	164.281	135.52	190.925	168.095	31.8851	0.189685
74749881	Alpha/beta hydrolase domain-containing protein 13	0	3.55606	6.80616	0	3.34066	0	0	4.61274	0	0	0	0	1.5263	2.40173	1.57356
143955271	Alpha/beta hydrolase domain-containing protein 14A	0	4.42211	0	0	0	0	0	0	0	0	4.63305	0	0.754597	1.76293	2.33626
34222621	Alpha/beta hydrolase domain-containing protein 14B	267.908	291.038	251.212	297.821	246.604	254.661	341.418	273.887	233.484	282.358	239.154	232.69	267.686	31.9627	0.119404
74751891	Alpha/beta hydrolase domain-containing protein 17A	0	15.4631	0	0	0	0	0	0	0	0	0	0	1.28859	4.46382	3.4641
74746845	Alpha/beta hydrolase domain-containing protein 17B	0	8.32217	0	4.82581	23.4542	0	4.2195	0	21.8267	0	13.0787	4.3505	6.67314	8.48779	1.27193
156630444	Alpha/beta hydrolase domain-containing protein 17C	0	10.9276	0	8.44883	10.2657	0	0	0	19.1067	0	11.4489	3.80834	5.33383	6.50473	1.21952
73921666	Alpha-1,2-mannosyltransferase ALG9	4.28278	5.88408	1.87699	4.54937	0	1.86227	0	0	12.3458	0	12.3295	2.05064	3.76513	4.4638	1.18557
46395991	Alpha-1,3/1,6-mannosyltransferase ALG2	53.4679	77.7802	57.8933	53.4551	43.3001	60.1747	61.3451	59.7882	33.2438	59.6061	54.327	57.2258	55.9673	10.6499	0.190288
311033399	Alpha-1,3-mannosyl-glycoprotein 2-beta-N-acetylglucosaminyltransferase	5.8804	24.2371	18.0402	21.8625	15.1794	7.67089	10.9233	13.973	16.9513	9.69072	19.7503	22.5248	15.557	6.05815	0.389416
74721048	Alpha-1,3-mannosyl-glycoprotein 4-beta-N-acetylglucosaminyltransferase A soluble form	0	6.71995	0	0	2.1043	2.12682	0	2.9056	0	0	7.04051	0	1.74143	2.62383	1.50671
1708004	Alpha-1,6-mannosyl-glycoprotein 2-beta-N-acetylglucosaminyltransferase	0	16.0858	5.13127	9.32774	5.03714	0	0	3.47762	14.0629	2.41184	8.42656	2.80301	5.56365	5.39823	0.970268
1169980	Alpha-1,6-mannosylglycoprotein 6-beta-N-acetylglucosaminyltransferase A	3.53142	8.08631	3.09538	5.62685	3.0386	4.60667	0	2.09783	13.5732	0	6.77764	1.69088	4.34373	3.82063	0.879572
152040009	Alpha-1,6-mannosylglycoprotein 6-beta-N-acetylglucosaminyltransferase B	0	0	2.89606	1.75484	0	0	0	0	0	1.36123	1.5853	0	0.633119	1.00103	1.58111
112877	Alpha-1-acid glycoprotein 1	774.619	715.458	1021.31	1327.6	761.737	809.514	1172.9	1415.29	1332.28	799.183	699.614	779.194	967.391	271.68	0.280838
231458	Alpha-1-acid glycoprotein 2	579.337	500.82	707.502	940.384	487.287	418.909	852.466	1082.73	700.54	616.819	406.026	442.582	644.617	219.267	0.340151
112874	Alpha-1-antichymotrypsin His-Pro-less	408.292	314.472	422.947	660.417	292.762	349.693	517.114	668.837	469.6	333.877	326.504	325.825	424.195	131.025	0.308879
116241241	Alpha-1B adrenergic receptor	2.51613	0	0	0	0	2.18817	0	0	0	2.07326	0	0	0.564797	1.02644	1.81737
317373553	Alpha-1B-glycoprotein	290.753	259.046	312.774	365.007	241.081	287.335	414.892	464.778	256.523	278.78	243.502	298.682	309.429	70.455	0.227693
23822157	Alpha-1-syntrophin	7.77262	11.8653	15.8968	8.25643	6.68793	9.01266	19.251	12.3128	7.46863	17.0787	4.9725	29.7729	12.529	7.03973	0.561874
112907	Alpha-2-antiplasmin	90.6014	65.8993	112.115	82.0879	75.6649	92.6964	133.649	120.307	76.8158	96.6112	79.2714	79.1064	92.0688	20.3812	0.221369
27151763	Alpha-2B adrenergic receptor	0	0	0	0	0	2.52855	5.40096	0	0	0	0	0	0.660793	1.66035	2.51266
112910	Alpha-2-HS-glycoprotein chain B	438.507	306.945	374.988	412.784	435.596	434.057	529.795	576.052	438.485	411.262	372.904	409.682	428.421	70.0271	0.163454
231539	Alpha-2-macroglobulin receptor-associated protein	208.903	255.12	189.534	163.51	220.745	207.171	238.278	148.047	214.819	178.172	221.569	224.617	205.874	30.9808	0.150485
308153640	Alpha-2-macroglobulin	438.497	375.615	424.035	441.277	350.572	447.729	505.379	862.67	438.406	430.067	437.827	407.164	463.27	131.451	0.283746
308153641	Alpha-2-macroglobulin-like protein 1	0.899856	1.64841	0	3.82347	74.3308	1.56513	1.67155	18.175	3.45865	2.2244	19.8609	28.4368	13.0079	21.4653	1.65017
46397817	Alpha-actinin-1	781.807	756.384	871.7	710.497	735.81	773.023	780.627	829.528	786.467	771.102	713.641	792.22	775.234	45.3838	0.0585421
543742	Alpha-actinin-2	210.747	189.008	246.301	0	181.337	176.914	191.662	264.299	180.005	201.389	216.282	222.839	190.065	65.6916	0.345627
215273967	Alpha-actinin-3	0	0	0	152.712	0	0	0	0	0	0	0	136.28	24.0827	56.354	2.34002
13123943	Alpha-actinin-4	966.571	759.025	956.748	872.65	842.807	879.303	907.077	999.927	1052.97	876.912	873.791	931.112	909.908	77.7054	0.0853992
12644231	Alpha-adducin	88.7646	63.4156	96.4776	84.8609	105.401	88.0019	103.879	116.007	112.587	80.4547	91.9947	86.703	93.2122	14.7065	0.157775
294862544	Alpha-aminoadipic semialdehyde dehydrogenase	342.269	257.91	280.858	275.904	307.037	303.989	268.295	259.563	282.233	306.026	284.189	281.273	287.462	23.8888	0.0831023
1351933	Alpha-amylase 1	5.1209	0	0	10.8793	6.6094	0	4.75623	0	103.333	8.43908	14.7424	7.35583	13.4363	28.7067	2.1365
113789	Alpha-amylase 2B	0	4.69038	0	0	0	13.3603	0	3.04206	0	0	0	0	1.75772	3.96204	2.25407
62901512	Alpha-catulin	5.34764	4.89806	6.2498	0	1.53379	0	6.62244	0	6.85133	2.93758	0	5.12102	3.29681	2.84805	0.863882
47117651	Alpha-centractin	271.421	213.543	317.211	284.62	245.521	263.279	235.933	314.206	240.744	237.983	220.39	239.925	257.065	33.8847	0.131814
117385	Alpha-crystallin B chain	284.108	273.918	733.977	444.747	192.995	253.578	312.484	648.446	280.18	197.137	179.365	379.463	348.366	178.164	0.511426
29839768	Alpha-endosulfine	551.47	396.163	379.12	356.073	465.207	630.048	582.501	308.329	415.61	400.944	435.813	424.551	445.486	96.0635	0.215638
119339	Alpha-enolase	1633.98	2220.06	1955.44	2007.89	1750.96	2121.01	1411.22	2220.71	2100.19	2327.59	1842.83	1720.63	1942.71	275.878	0.142007
113499	Alpha-galactosidase A	140.294	100.564	88.2183	93.9514	112.843	103.441	113.307	76.0941	67.4033	118.113	114.142	93.4597	101.819	19.8134	0.194594
90101767	Alpha-globin transcription factor CP2	72.9779	57.2936	57.1135	66.4462	85.2201	63.4657	55.6773	71.2218	55.0972	77.3134	65.0289	54.9099	65.1471	9.88751	0.151772
23813669	Alpha-hemoglobin-stabilizing protein	89.7915	46.9958	78.7046	40.8774	55.1864	33.4661	83.3972	45.7204	36.977	21.1391	110.784	147.405	65.8704	37.0456	0.562401
74736661	Alpha-ketoglutarate-dependent dioxygenase alkB homolog 2	0	4.59154	0	5.32503	21.5671	13.0787	4.656	11.9118	9.63386	16.5225	14.4317	4.80055	8.87657	6.7474	0.760137
74752087	Alpha-ketoglutarate-dependent dioxygenase alkB homolog 3	13.7244	25.1411	28.0695	14.5787	19.6819	15.914	33.9921	27.1765	8.79174	15.0782	30.7304	13.1428	20.5018	8.16528	0.398272
74734701	Alpha-ketoglutarate-dependent dioxygenase alkB homolog 4	30.3269	35.7137	22.7849	46.021	48.4617	37.6771	16.0956	15.442	24.9779	53.5477	58.2046	41.4882	35.8951	14.2596	0.397257
172046713	Alpha-ketoglutarate-dependent dioxygenase alkB homolog 6	5.49744	5.03526	4.81865	0	4.73026	4.78088	0	6.53149	10.5649	9.0596	15.8264	5.26447	6.00911	4.31968	0.718856
74733083	Alpha-ketoglutarate-dependent dioxygenase alkB homolog 7, mitochondrial	5.92032	21.6903	10.3786	31.4442	30.5648	20.5945	5.49872	28.1356	0	14.6347	5.68126	11.3389	15.4902	10.7781	0.695803
148841515	Alpha-ketoglutarate-dependent dioxygenase FTO	119.18	135.264	99.9225	156.872	115.924	101.392	122.725	123.128	94.6026	111.012	109.395	111.648	116.756	16.944	0.145124
126001	Alpha-lactalbumin	92.1402	126.591	72.6869	68.5129	71.3536	120.195	102.694	76.63	61.9756	83.5142	327.152	114.706	109.846	71.7679	0.65335
92090608	Alpha-L-iduronidase	58.1061	56.8915	33.369	61.7231	99.9947	47.0473	61.4122	64.2746	42.3565	54.4825	38.455	57.5625	56.3063	16.9523	0.301073
146345453	Alpha-mannosidase 2	10.2933	20.9509	13.0323	12.1489	20.6659	14.9193	27.6186	13.5882	20.8804	8.4815	30.7304	12.0475	17.1131	7.02301	0.410388
27923805	Alpha-mannosidase 2C1	37.742	32.2644	33.0819	26.7276	41.1351	38.293	29.2119	20.9259	19.3418	34.2087	30.1817	28.9141	31.0023	6.61584	0.213398
347595795	Alpha-mannosidase 2x	0	4.16832	1.9945	0	5.87375	0	2.11342	0	14.212	0	5.45894	2.17903	3	4.14346	1.38115
313104070	Alpha-methylacyl-CoA racemase	27.4008	31.3715	51.0373	43.6597	26.5241	38.7226	47.7179	20.3468	36.2026	14.1112	29.5812	55.7593	35.2029	12.6594	0.359612
127801	Alpha-N-acetylgalactosaminidase	101.87	96.2212	128.357	104.829	98.6104	116.276	88.702	109.685	107.062	115.416	94.7014	100.601	105.194	10.978	0.10436
21759444	Alpha-N-acetylgalactosaminide alpha-2,6-sialyltransferase 1	0	0	0	2.31639	0	0	0	0	0	0	0	0	0.193032	0.668684	3.4641
21759448	Alpha-N-acetylgalactosaminide alpha-2,6-sialyltransferase 2	0	3.20426	6.13283	3.71613	0	0	0	0	0	0	0	0	1.08777	2.0778	1.91015
21759442	Alpha-N-acetylgalactosaminide alpha-2,6-sialyltransferase 5	0	0	0	0	0	0	0	4.62647	0	0	0	0	0.385539	1.33555	3.4641
317373322	Alpha-N-acetylglucosaminidase 77 kDa form	10.5657	25.8066	21.6093	24.3174	21.213	21.4399	39.2533	18.8297	13.5367	18.863	28.7274	32.0403	23.0169	7.83084	0.340222
20139236	Alpha-parvin	140.687	99.866	141.813	85.9305	96.8432	116.232	111.068	121.184	94.6294	104.332	84.3789	104.412	108.448	18.8321	0.173651
308153632	Alpha-protein kinase 1	1.05176	2.89001	0.921896	1.11723	1.80997	0.914669	0.976862	0	1.01063	2.5999	1.00929	2.01438	1.35972	0.81434	0.598904
226694196	Alpha-protein kinase 2	0	0	0	0.640476	0	0	0	0	0	0.496817	0	0	0.0947744	0.223454	2.35775
296434393	Alpha-protein kinase 3	0	0	0	0	0	0.596669	0	0	0	0	0	0	0.0497224	0.172244	3.4641
116242794	Alpha-soluble NSF attachment protein	452.393	337.175	353.77	489.975	377.811	312.426	428.415	463.714	370.773	412.964	306.441	382.254	390.676	59.5439	0.152413
586067	Alpha-synuclein	158.876	128.399	131.067	129.056	112.58	146.295	130.202	133.242	134.702	130.911	125.556	205.841	138.894	23.8618	0.171798
55584162	Alpha-taxilin	136.59	158.03	147.031	104.365	121.653	147.962	111.284	111.035	133.551	138.217	135.674	146.865	132.688	17.0257	0.128314
313104280	Alpha-tectorin	0	0	0	0	0	0	0	0	0	1.00055	0.582625	0	0.131931	0.320749	2.43119
76803550	Alpha-tocopherol transfer protein-like	38.257	49.057	13.4133	28.4469	26.3345	23.2893	24.8729	22.7265	33.0847	31.5232	47.7259	43.9629	31.8912	10.9736	0.344096
136408	Alpha-trypsin chain 2	15.8914	4.85179	4.64307	0	4.5579	9.21335	0	0	25.4498	4.36475	20.3329	10.1453	8.28752	8.32409	1.00441
74743537	Alpha-tubulin N-acetyltransferase 1	18.6469	22.7723	16.3445	13.2051	40.1117	8.10818	8.6595	7.38477	11.9451	15.3647	41.7525	35.7134	20.0007	12.465	0.623229
296434394	Alsin	3.15846	10.1252	2.07635	3.35506	4.07653	6.18023	5.13369	2.81441	3.79366	5.20503	11.3659	5.29306	5.2148	2.85255	0.547011
296439448	Alstrom syndrome protein 1	0.941966	3.1635	1.10088	2.33473	3.24205	1.09225	1.74977	0.746098	0.603417	2.32849	4.51964	3.00682	2.06914	1.2343	0.596531
548638	Amidophosphoribosyltransferase	118.945	101.991	79.8572	129.037	102.346	136.454	94.0206	93.2095	104.566	108.435	121.427	92.0926	106.865	16.7226	0.156483
251757489	Amiloride-sensitive amine oxidase [copper-containing]	0	0	0	0	2.99814	0	0	0	0	0	0	1.66837	0.388876	0.951439	2.44664
113978	Amine oxidase [flavin-containing] A	101.791	72.7676	82.6942	102.853	57.6787	142.501	83.0129	112.089	59.6404	73.6458	54.7966	45.1725	82.3869	28.1792	0.342035
113980	Amine oxidase [flavin-containing] B	150.968	182.063	143.355	120.274	168.87	105.032	189.293	170.396	96.7092	244.644	147.287	120.475	153.281	41.3877	0.270012
12644405	Aminoacyl tRNA synthase complex-interacting multifunctional protein 2	233.057	213.464	179.193	182.416	179.425	181.345	182.283	174.881	172.868	188.666	211.875	187.942	190.618	18.6527	0.0978538
461466	Aminoacylase-1	218.065	211.481	123.679	187.355	115.891	178.486	175.73	144.781	135.582	158.543	169.254	144.334	163.598	32.5153	0.198751
1346122	Aminomethyltransferase, mitochondrial	0	0	0	3.44872	16.7613	0	0	11.5719	0	0	0	0	2.6485	5.58057	2.10707
20137480	Aminopeptidase B	305.962	265.49	271.712	277.967	270.192	248.576	276.696	222.412	270.786	286.939	247.248	229.385	264.447	23.8045	0.090016
143811362	Aminopeptidase N	115.008	63.2037	46.253	37.3688	52.39	56.4806	106.818	83.5922	71.5068	41.2507	58.4282	72.5593	67.0717	24.4953	0.365211
296439457	Aminopeptidase Q	0	0	0	0	0	0	1.22749	1.5702	0	0	1.26824	1.2656	0.444294	0.661518	1.48892
23503062	Amino-terminal enhancer of split	66.4157	60.8321	46.5721	42.3299	45.7178	86.6382	67.8547	39.4542	25.5273	60.1981	70.1073	57.2411	55.7407	16.5482	0.296878
48475039	AMME syndrome candidate gene 1 protein	11.7873	21.5926	0	4.17367	10.1424	23.9187	7.2986	0	3.77543	9.71255	11.3113	11.2878	9.58337	7.46325	0.778772
74736367	AMMECR1-like protein	0	19.3289	3.69948	0	10.8949	11.0114	0	0	4.05555	6.95544	12.1506	8.08351	6.34831	6.18969	0.975013
12644375	AMP deaminase 2	68.4709	61.3511	58.7119	64.8272	66.6003	66.0185	48.3875	68.9707	55.781	63.778	61.4209	64.1439	62.3718	5.85749	0.0939124
399033	AMP deaminase 3	63.1166	48.4357	64.2947	50.7371	46.9696	59.3402	39.6094	56.7482	31.1436	44.9791	27.8285	52.274	48.7897	11.6355	0.238483
1351924	Amphiphysin	24.4735	18.9674	28.0522	17.9978	16.1986	22.9207	8.74257	15.6568	14.4716	23.2682	19.8721	19.8308	19.2043	5.15392	0.268373
113754	Amphiregulin	0	4.75552	0	5.51521	13.4024	0	0	0	0	0	0	0	1.97276	4.11157	2.08417
68052338	Amphoterin-induced protein 2	0	2.29577	2.19701	2.66251	10.7835	0	0	2.97796	0	2.06531	4.81057	0	2.31606	3.09511	1.33637
71153542	AMSH-like protease	6.00179	10.9944	15.7822	12.7508	7.74634	0	11.1488	10.6961	0	9.89076	2.87972	5.74745	7.80319	5.00673	0.641626
116242491	Amylo-alpha-1,6-glucosidase	165.684	135.328	99.5623	95.2562	173.426	110.665	143.573	100.454	121.455	106.261	146.7	101.413	124.981	27.2741	0.218225
116241250	Amyloid beta A4 precursor protein-binding family A member 1	4.68957	8.59062	5.48071	3.32099	5.38018	2.71887	5.80749	1.85722	1.50205	3.86413	9.00041	16.4664	5.72322	4.11921	0.719737
6226950	Amyloid beta A4 precursor protein-binding family A member 2	0	3.19998	6.12464	3.71117	4.50922	3.03831	0	2.07543	0	1.43938	0	3.34564	2.28698	2.04267	0.893172
6226953	Amyloid beta A4 precursor protein-binding family A member 3	11.3773	6.25248	11.967	9.6684	9.78958	7.91547	4.22684	5.40694	6.5594	5.62483	8.73431	17.4323	8.74624	3.66423	0.418949
12229629	Amyloid beta A4 precursor protein-binding family B member 1	5.52841	6.7515	17.7679	5.87253	14.2707	4.80781	17.1157	4.37886	3.54146	10.6291	19.4523	10.5883	10.0587	5.77701	0.574329
74750143	Amyloid beta A4 precursor protein-binding family B member 1-interacting protein	60.901	57.5804	82.655	64.6919	62.5446	59.7968	60.2134	81.6926	58.5192	63.1316	41.4749	58.3202	62.6268	10.8471	0.173203
317373476	Amyloid beta A4 precursor protein-binding family B member 2	20.7133	33.2008	16.6428	18.3355	34.1602	25.519	30.4606	12.3047	33.172	25.6012	31.4718	16.5296	24.8426	7.71971	0.310744
50400598	Amyloid protein-binding protein 2	4.47313	8.19413	1.96041	7.12735	5.77334	1.94504	12.4638	0	2.14909	5.52868	8.58501	4.28357	5.20696	3.51803	0.675641
1703344	Amyloid-like protein 2	13.7184	25.1301	9.01839	14.5723	22.1324	19.3867	17.5195	8.14938	31.3069	5.65186	16.4555	19.7055	16.8956	7.37355	0.436419
212278361	Amyotrophic lateral sclerosis 2 chromosomal region candidate gene 12 protein	0	2.69301	0	0	0	0	0	0	0	2.42268	2.82148	0	0.661431	1.19972	1.81382
73622102	AN1-type zinc finger protein 1	48.8205	62.6026	42.7925	82.9751	67.2121	46.7027	40.8095	69.6042	32.8378	24.1364	37.4793	51.4268	50.6166	17.0378	0.336604
74730823	AN1-type zinc finger protein 2B	45.8191	55.956	40.1617	27.0395	21.9028	30.992	37.8278	30.2431	39.1352	20.9746	48.8544	43.8774	36.8986	10.8952	0.295273
74733896	AN1-type zinc finger protein 3	28.8192	31.6756	50.5215	6.12261	34.7164	35.0878	21.4135	6.84799	27.692	33.2452	38.7176	49.6762	30.378	13.9174	0.458141
25091738	AN1-type zinc finger protein 5	30.7134	61.8888	53.8422	6.52504	47.5691	37.3941	17.1157	7.29809	53.1219	55.6762	58.9464	58.8236	40.7429	20.5809	0.505142
110288083	AN1-type zinc finger protein 6	56.613	69.138	66.1638	20.0457	59.5376	54.7043	40.8967	14.9471	54.3989	67.3808	78.4723	84.3327	55.5526	21.1791	0.381244
57012667	Anamorsin	180.323	169.004	176.437	89.0918	165.984	131.29	144.112	84.7	173.271	155.494	144.872	152.602	147.265	31.7785	0.215792
37537845	Anaphase-promoting complex subunit 1	22.8834	30.8228	16.5182	15.0136	24.3229	18.73	23.1291	11.1949	16.8147	22.183	27.1262	20.6246	20.7803	5.46754	0.263112
34395509	Anaphase-promoting complex subunit 10	28.2895	38.8668	37.1948	15.0252	30.4271	36.9032	13.1375	25.208	27.1831	17.4826	33.934	27.0907	27.5619	8.68606	0.315148
19924286	Anaphase-promoting complex subunit 11	46.7282	42.7997	13.6528	33.0913	26.8048	40.6374	43.4006	0	29.9338	25.6689	0	44.748	28.9555	16.6421	0.574749
74732956	Anaphase-promoting complex subunit 13	0	32.389	30.9956	37.563	15.2135	0	16.4218	42.0134	33.9789	29.1376	0	0	19.8094	16.4638	0.83111
38372627	Anaphase-promoting complex subunit 15	0	0	0	0	0	0	10.0431	0	0	8.90986	0	0	1.57941	3.69662	2.3405
71152991	Anaphase-promoting complex subunit 16	59.4723	54.4724	41.7032	63.1742	61.4074	72.4085	44.1897	56.5271	57.1463	88.2076	45.6566	45.5616	57.4939	13.2676	0.230764
37537863	Anaphase-promoting complex subunit 2	4.77515	14.579	9.76626	10.1448	15.0655	11.074	11.8269	1.89111	12.2357	15.7386	15.2744	10.6698	11.0868	4.22408	0.381002
205371737	Anaphase-promoting complex subunit 4	11.3351	11.8653	11.3548	12.0406	15.3265	8.44937	12.0319	5.77164	6.22386	16.0113	12.4313	18.6081	11.7875	3.76719	0.319593
37537861	Anaphase-promoting complex subunit 5	22.5286	28.5709	16.7089	22.0901	34.296	25.6204	24.1434	12.3536	19.9823	24.2749	24.9448	31.531	23.9204	6.01444	0.251436
294862527	Anaphase-promoting complex subunit 7	63.3444	78.0255	49.7793	41.7646	58.2635	34.1924	60.8623	54.4981	44.0761	61.1939	88.0357	48.1097	56.8455	15.1841	0.267112
74751322	Anaphase-promoting complex subunit CDC26	107.75	56.3949	40.4766	81.7549	79.4684	93.7052	57.1867	36.5763	59.1632	126.834	59.0851	73.7026	72.6748	26.8793	0.369856
12643958	Ancient ubiquitous protein 1	24.7385	35.2468	26.5026	17.5189	35.477	7.17131	30.6357	13.063	42.2595	27.1788	42.2036	18.4256	26.7018	11.1691	0.418292
113830	Androgen receptor	24.2031	28.6884	6.2396	12.0987	11.0253	32.1916	29.0912	6.76602	9.5762	8.21181	12.296	20.4507	16.7365	9.58821	0.572891
62906874	Angio-associated migratory cell protein	54.265	49.7029	50.2072	44.8333	44.0982	73.4096	44.8006	42.9814	60.8332	39.7454	37.6089	54.8524	49.7782	10.0144	0.20118
45477317	Angiogenic factor with G patch and FHA domains 1	5.49744	3.35684	3.21243	1.94654	1.57675	4.78088	1.70198	0	5.28243	3.01987	7.03393	8.77412	3.8486	2.5151	0.653509
113873	Angiogenin	213.615	236.417	210.644	359.277	183.804	239.954	338.938	370.118	136.84	227.353	273.319	196.039	248.86	72.9742	0.293234
74753814	Angiomotin	6.03501	7.73869	9.52172	6.41067	9.34706	10.4968	6.72629	2.86807	8.11857	7.95641	15.0574	13.8702	8.67891	3.35112	0.386123
74728292	Angiomotin-like protein 1	1.36861	1.25355	5.99811	4.3614	2.35523	1.19022	2.5423	4.87812	3.94525	3.38314	3.94003	9.17427	3.69919	2.29942	0.621602
308153633	Angiomotin-like protein 2	1.67958	3.07674	7.36097	3.56825	8.67113	1.46065	6.23988	3.991	3.22778	2.76789	8.05878	19.3008	5.78362	4.91317	0.849497
218511853	Angiopoietin-1 receptor	0	0	0	0	0	1.01232	0	0	0	0	1.11704	1.11472	0.27034	0.489728	1.81153
12229555	Angiopoietin-2	0	7.24834	0	0	2.26976	6.88215	2.45003	0	5.06943	0	10.1255	12.6305	3.88964	4.44419	1.14257
17433288	Angiopoietin-4	0	0	0	0	2.23818	0	0	0	2.49944	0	2.49614	0	0.602813	1.0924	1.81217
67462124	Angiopoietin-related protein 1	0	0	0	0	0	0	0	0	0	6.58713	0	0	0.548927	1.90154	3.4641
13626119	Angiopoietin-related protein 2	82.272	92.371	74.4398	90.2123	84.4922	92.3204	73.9483	107.206	63.7535	72.1644	73.8563	48.2879	79.6104	15.4011	0.193456
25008126	Angiopoietin-related protein 3	0	0	0	0	0	0	0	6.75867	0	2.34368	0	2.72379	0.985512	2.06566	2.09603
25008123	Angiopoietin-related protein 4	0	23.6136	8.47418	13.6929	2.77291	8.40775	0	11.4864	0	37.1756	9.27752	24.6885	11.6325	11.6036	0.997521
113880	Angiotensin 1-4	105.211	81.5401	106.408	114.625	67.316	75.0745	142.819	131.411	93.3193	84.4691	77.6633	87.8352	97.3076	23.3127	0.239577
113045	Angiotensin-converting enzyme, soluble form	5.00915	15.5993	7.90317	8.51352	12.9303	5.22748	13.0268	14.2833	15.4024	9.90591	6.72963	6.71562	10.1039	3.95757	0.391688
85687559	Anion exchange protein 2	4.21721	9.65666	5.54475	1.11993	8.16456	2.75064	3.9169	3.75784	13.1699	3.47492	16.1877	9.08662	6.75397	4.56728	0.676236
108860920	Ankycorbin	120.158	122.285	107.662	96.4374	102.241	104.496	119.042	101.518	101.347	121.01	94.8074	104.838	107.987	9.96646	0.0922932
308153635	Ankyrin and armadillo repeat-containing protein	0.912406	0	0	0	0	0	0	0	0	0.751808	0	0.87374	0.211496	0.384277	1.81694
74751721	Ankyrin repeat and BTB/POZ domain-containing protein 1	0	0	0	2.9076	0	0	5.08459	0	0	0	2.62669	0	0.884906	1.70053	1.92171
485955977	Ankyrin repeat and BTB/POZ domain-containing protein 2	1.27648	5.84581	1.11887	0	2.19669	1.1101	1.18558	0	0	1.0518	8.57454	4.88954	2.27078	2.71657	1.19631
269849706	Ankyrin repeat and BTB/POZ domain-containing protein BTBD11	0	0	0	0	0	0	1.10074	0	0	0.976533	0	0	0.173106	0.405155	2.3405
288558803	Ankyrin repeat and death domain-containing protein 1A	0	0	2.19701	0	2.15671	0	0	0	0	0	2.40528	2.40028	0.763273	1.12952	1.47983
20137528	Ankyrin repeat and EF-hand domain-containing protein 1	0	0	1.47788	0	0	0	1.566	0	0	0	0	0	0.253657	0.592713	2.33667
33514905	Ankyrin repeat and FYVE domain-containing protein 1	98.493	74.8354	82.4075	87.9792	89.5634	89.5484	83.1628	94.4132	77.4335	96.8347	91.2937	67.5239	86.1241	9.35	0.108564
158937428	Ankyrin repeat and IBR domain-containing protein 1	9.61168	24.2099	11.5842	10.21	12.4055	19.8523	8.92721	5.7098	10.3902	16.8297	19.6001	17.2582	13.8824	5.54158	0.39918
74750718	Ankyrin repeat and KH domain-containing protein 1	40.662	36.3006	45.1156	34.4451	35.8733	39.3905	45.8933	29.3532	40.5555	44.1077	40.5019	37.9531	39.1793	4.76901	0.121723
269849748	Ankyrin repeat and LEM domain-containing protein 2	18.1333	35.7729	22.0076	7.40849	30.0054	21.835	15.5465	13.2579	32.1677	22.9871	36.1408	26.7152	23.4982	9.04211	0.384801
74750650	Ankyrin repeat and MYND domain-containing protein 2	59.3374	78.8058	46.8097	72.4856	56.1625	79.9848	52.3563	63.4487	79.8234	61.1164	45.5531	76.7108	64.3829	12.8632	0.199792
62511243	Ankyrin repeat and SAM domain-containing protein 1A	44.9975	53.8959	61.6906	34.3169	65.5229	51.1731	46.0797	35.641	48.781	58.9434	74.182	64.0835	53.2756	12.1451	0.227968
74749704	Ankyrin repeat and SAM domain-containing protein 3	0	7.30727	3.49646	0	5.14848	0	0	2.36966	5.74948	0	7.65584	0	2.64393	3.09732	1.17148
317373324	Ankyrin repeat and SAM domain-containing protein 4B	0	0	2.75021	0	0	0	0	0	0	0	0	0	0.229184	0.793918	3.4641
83305683	Ankyrin repeat and SAM domain-containing protein 6	0	0	0	0	0	0	0	0	0	1.23777	0	0	0.103147	0.357312	3.4641
20532005	Ankyrin repeat and SOCS box protein 1	3.90564	3.57729	3.4234	0	6.72121	0	3.62751	0	0	6.43638	7.49587	7.48026	3.55563	3.01456	0.847828
20531995	Ankyrin repeat and SOCS box protein 13	4.70644	12.9323	8.25064	9.9988	12.1489	16.3719	4.37128	5.59171	4.52237	38.7803	13.5492	9.01398	11.6865	9.40872	0.805094
226729541	Ankyrin repeat and SOCS box protein 14	0	0	0	0	0	0	0	2.6482	0	0	2.13894	0	0.398928	0.938001	2.3513
296434399	Ankyrin repeat and SOCS box protein 16	0	0	0	0	0	0	2.6826	0	0	0	0	2.76588	0.45404	1.06056	2.33582
20532004	Ankyrin repeat and SOCS box protein 3	0	0	0	0	0	0	2.34598	0	2.42706	0	2.42386	2.41881	0.801309	1.18379	1.47731
20531989	Ankyrin repeat and SOCS box protein 5	0	0	0	0	0	0	0	0	0	0	0	3.80834	0.317362	1.09937	3.4641
41688801	Ankyrin repeat and SOCS box protein 6	12.4313	14.2327	0	6.60253	8.02234	5.40546	8.6595	14.7695	14.9313	7.68237	8.94697	14.8806	9.71371	4.65706	0.479432
38372887	Ankyrin repeat and SOCS box protein 7	8.22887	11.3056	0	13.1116	21.2415	0	7.64287	9.77669	11.8606	6.78046	15.7932	0	8.81178	6.58475	0.747266
29839757	Ankyrin repeat and SOCS box protein 8	0	0	3.98208	0	3.90903	3.95086	4.2195	0	4.36534	0	0	0	1.70224	2.10704	1.23781
29839756	Ankyrin repeat and SOCS box protein 9	17.8012	8.15232	7.80162	9.45464	3.82926	7.74047	4.13339	21.1496	8.55251	18.3349	8.54121	4.26171	9.9794	5.86154	0.587364
332278155	Ankyrin repeat and sterile alpha motif domain-containing protein 1B	0	0	0	0	5.41251	0	0	0	0	3.45543	0	0	0.738995	1.77564	2.40278
74761542	Ankyrin repeat and zinc finger domain-containing protein 1	32.4394	26.4108	14.217	26.8012	29.4631	15.6728	21.7601	12.8471	38.0975	22.2746	36.3178	31.0647	25.6139	8.42768	0.329028
212287924	Ankyrin repeat domain-containing protein 10	3.11522	22.8265	10.9223	9.92738	8.04144	2.70916	5.78675	3.70118	5.98676	20.5351	2.98942	2.9832	8.2937	6.86053	0.827197
296439440	Ankyrin repeat domain-containing protein 11	0.491322	2.25008	0.861313	1.04381	1.69103	0	0	0	0.944213	0.809683	2.35741	2.3525	1.06678	0.903416	0.846863
160358772	Ankyrin repeat domain-containing protein 12	0	2.9059	1.66853	1.34804	1.63793	2.75909	2.35736	0	3.04854	1.04568	1.82671	0	1.54981	1.12002	0.722677
145559439	Ankyrin repeat domain-containing protein 13A	59.8755	42.6546	48.5948	30.6234	70.6011	36.6426	45.3132	23.7126	85.2352	38.3728	55.3296	50.9672	48.9936	17.1587	0.350223
269849747	Ankyrin repeat domain-containing protein 13B	0	0	0	0	0	0	0	0	0	5.16658	0	0	0.430548	1.49146	3.4641
109940205	Ankyrin repeat domain-containing protein 13C	2.41847	2.21514	0	2.56901	2.08096	0	0	0	0	0	2.32081	0	0.967032	1.20039	1.24132
109940208	Ankyrin repeat domain-containing protein 13D	20.2068	20.8215	17.7118	26.8307	19.5603	21.9662	16.4218	18.0057	21.8436	18.7313	24.2386	19.3505	20.4741	2.92561	0.142893
74749136	Ankyrin repeat domain-containing protein 16	10.873	26.5572	22.2379	46.1994	31.1856	44.1271	20.1975	21.5304	20.8956	29.8641	24.346	27.7661	27.1483	9.96107	0.366913
160019013	Ankyrin repeat domain-containing protein 17	37.1959	40.0538	32.6032	32.57	38.9252	38.9045	35.4808	26.2765	47.8159	40.589	38.588	39.9517	37.4129	5.32582	0.142353
166898074	Ankyrin repeat domain-containing protein 18A	0	0	0	1.40104	0	0	0	0	0	0	0	0	0.116753	0.404446	3.4641
166969455	Ankyrin repeat domain-containing protein 18B	0	1.18535	0	0	0	0	0	0	0	0	0	0	0.0987794	0.342182	3.4641
74747727	Ankyrin repeat domain-containing protein 22	0	25.0972	6.00439	14.5532	5.89425	5.95732	19.0872	8.13871	6.5823	16.9334	0	19.6797	10.6606	8.15797	0.765242
74723447	Ankyrin repeat domain-containing protein 23	4.2898	3.92915	3.76013	0	3.69115	0	3.98432	0	4.12203	0	4.11658	8.21602	3.0091	2.52736	0.839905
182627626	Ankyrin repeat domain-containing protein 24	1.1417	0	0	0	0	0.992887	0	0	0	0	0	1.09332	0.268992	0.487701	1.81307
109940217	Ankyrin repeat domain-containing protein 26	0	2.10367	0.671058	0.813243	2.635	1.3316	0	0.909593	0.735646	0	2.9387	1.46629	1.13373	0.999261	0.881391
125987706	Ankyrin repeat domain-containing protein 27	8.7226	15.9786	6.55336	11.9129	12.8663	11.9203	13.8882	7.40235	10.7762	5.13378	20.3281	9.54624	11.2524	4.25353	0.378011
182676432	Ankyrin repeat domain-containing protein 30A	3.74628	7.72049	0	2.98461	2.41761	0.814494	0	0	2.69983	3.08688	2.69626	2.69064	2.40476	2.153	0.89531
109940222	Ankyrin repeat domain-containing protein 35	1.30708	5.98597	3.43708	5.55378	8.99742	0	1.214	0	1.25596	3.23105	12.543	7.51015	4.25296	3.94647	0.927934
302393828	Ankyrin repeat domain-containing protein 36A	0	0	1.1817	0.71604	0.580011	1.17243	0	0	0.647717	0	0	0	0.358158	0.476764	1.33116
74740664	Ankyrin repeat domain-containing protein 39	28.5987	32.7429	6.26688	37.9736	18.4558	12.4355	19.9216	8.4945	13.7401	11.7824	34.3048	13.6934	19.8675	10.8329	0.545256
109940224	Ankyrin repeat domain-containing protein 40	7.11082	16.2825	6.23282	3.77672	3.05924	9.27594	3.30222	0	6.83271	5.8592	10.2355	6.80948	6.56476	4.15713	0.633249
116241248	Ankyrin repeat domain-containing protein 42	0	0	0	0	0	0	0	0	0	0	3.22765	0	0.268971	0.931743	3.4641
74750488	Ankyrin repeat domain-containing protein 46	0	0	0	5.99066	0	0	0	6.70041	0	0	5.41188	5.40062	1.95863	2.91085	1.48617
74751554	Ankyrin repeat domain-containing protein 49	16.4233	10.0284	19.1939	23.2608	18.8419	23.8044	5.08459	13.0083	15.781	18.0434	21.0135	5.24244	15.8105	6.3281	0.400247
254763437	Ankyrin repeat domain-containing protein 50	10.0716	20.9656	5.61782	4.86296	15.7565	19.9064	7.65357	7.61474	14.9564	12.071	17.5725	18.4127	12.9552	5.72465	0.441882
125987708	Ankyrin repeat domain-containing protein 54	21.8065	43.941	30.5824	27.7967	33.7741	37.9283	32.4058	10.3633	33.5258	50.311	29.2963	33.4118	32.0952	10.0887	0.314335
327478595	Ankyrin repeat domain-containing protein 6	1.79971	0	0	0	0	0	0	0	0	0	0	0	0.149976	0.519532	3.4641
218563323	Ankyrin repeat domain-containing protein 61	0	0	0	0	0	0	2.90722	0	0	0	0	0	0.242268	0.839241	3.4641
302393830	Ankyrin repeat domain-containing protein 62	1.42682	0	1.25064	0	3.6831	1.24084	0	0	0	0	0	1.36635	0.747313	1.1229	1.50259
342161928	Ankyrin repeat domain-containing protein 63	0	0	0	0	5.92527	0	0	0	0	0	0	3.29722	0.768541	1.88034	2.44664
363583286	Ankyrin repeat domain-containing protein 65	0	3.00349	2.87428	0	0	2.85175	0	3.89597	3.15092	2.70199	0	0	1.53987	1.63397	1.06111
166969483	Ankyrin repeat domain-containing protein SOWAHB	0	0	0	0	0	4.3046	0	0	1.5854	2.71902	1.5833	3.16001	1.11269	1.53953	1.3836
74740628	Ankyrin repeat domain-containing protein SOWAHC	42.3669	41.0877	39.3202	26.473	25.7326	34.6773	55.5528	26.6485	35.9205	39.0167	47.8308	28.6387	36.9388	9.23347	0.249967
166215824	Ankyrin repeat domain-containing protein SOWAHD	0	11.4133	0	0	0	0	3.85783	4.9349	0	0	0	0	1.68383	3.5094	2.08418
27734215	Ankyrin repeat family A protein 2	0	0	0	0	0	0	0	0	0	3.44439	0	0	0.287032	0.994309	3.4641
116241246	Ankyrin-1	45.9084	39.5004	35.9721	73.1491	41.2974	44.7638	56.2062	83.4683	40.7711	30.95	43.3872	95.253	52.5522	20.4115	0.388404
387912917	Ankyrin-2	10.5809	8.4799	12.7523	12.2932	12.2339	9.48926	16.2766	20.0352	7.62529	5.17659	12.3747	10.7658	11.507	3.91631	0.340343
257051061	Ankyrin-3	34.9741	23.5462	19.6511	18.4168	34.9804	27.8158	37.2033	28.0569	26.1382	21.4289	31.267	36.9271	28.3671	6.73441	0.237402
113944	Annexin A1	650.414	502.216	689.429	642.697	488.064	562.347	660.291	880.581	628.609	626.291	518.915	532.32	615.181	107.927	0.17544
126302518	Annexin A10	0	0	0	0	0	0	0	0	0	0	0	3.86711	0.322259	1.11634	3.4641
1703322	Annexin A11	240.951	177.979	242.993	222.924	182.803	193.772	226.199	243.178	176.758	234.832	159.12	153.827	204.611	34.0087	0.166211
281185504	Annexin A13	0	0	0	0	0	0	0	0	0	0	11.9198	19.8251	2.64541	6.4041	2.42084
113950	Annexin A2	1462.77	1452.92	2019.65	1471.83	1374.87	1517.13	1448.22	1861.72	1757.88	1437.46	1222.22	1393.39	1535.01	227.265	0.148055
113954	Annexin A3	356.465	259.713	305.35	279.688	254.438	239.547	379.99	356.138	482.648	253.669	244.892	325.843	311.532	72.7065	0.233384
1703319	Annexin A4	467.575	439.536	481.744	505.394	391.737	485.102	518.086	575.017	350.76	449.487	452.63	392.772	459.153	61.431	0.133792
113960	Annexin A5	719.615	752.74	985.564	990.256	700.108	778.715	732.928	932.697	679.684	788.355	616.008	677.373	779.503	124.435	0.159634
113962	Annexin A6	660.999	539.543	724.229	706.275	565.41	564.697	547.118	776.092	629.544	615.138	518.64	528.731	614.701	85.5771	0.139217
215274186	Annexin A7	206.447	164.533	192.706	264.866	205.32	195.859	214.157	264.391	167.457	227.548	190.392	164.32	204.833	34.1857	0.166895
215274181	Annexin A8	88.0263	65.9665	0	0	65.4136	0	52.0276	123.599	49.9812	135.174	0	88.1275	55.6929	48.316	0.867542
74756781	Annexin A8-like protein 2	88.0263	65.9665	42.0858	42.5025	61.9707	45.2356	0	118.845	49.9812	131.877	80.6321	91.9592	68.2568	36.4672	0.534264
134047698	Annexin A9	49.3017	97.2608	43.2142	24.171	78.3167	62.6641	52.8355	45.0578	29.1529	40.6238	54.5895	21.7903	49.9149	21.9114	0.438976
74708278	Anoctamin-1	1.32697	4.86163	1.16312	2.81913	11.4179	10.386	8.6273	0	0	3.2802	12.7338	1.27073	4.8239	4.6967	0.973631
148887071	Anoctamin-10	15.8593	29.0519	31.2774	18.9523	23.8806	18.9641	23.9361	11.7765	22.8585	13.0678	28.5354	24.6792	21.9033	6.28214	0.286813
262527528	Anoctamin-2	0	0	0	4.15703	0	0	0	1.54984	0	2.14974	0	0	0.654717	1.31979	2.01582
74749827	Anoctamin-5	0	0	0	1.52227	0	0	0	1.70262	0	1.18083	1.3752	0	0.481743	0.720911	1.49646
116242820	Anoctamin-6	5.75117	13.1691	13.8629	3.05458	17.32	10.0031	9.34782	5.12471	13.8156	8.29302	15.1771	9.63803	10.3798	4.38705	0.422654
334302764	Anoctamin-7	0	0	0	0	0	0	0	0	0	1.15551	0	0	0.0962927	0.333568	3.4641
114152287	Anoctamin-8	1.06201	0	0	0	0.9138	1.84716	0	0	0	0.875075	1.01912	0	0.47643	0.636426	1.33582
134048661	Anosmin-1	9.62052	8.8117	1.68653	10.2194	3.31118	15.0598	7.14833	2.28602	3.6977	11.098	20.3105	11.0554	8.69208	5.53102	0.636328
67462105	Anterior gradient protein 2 homolog	1435.49	753.275	1094.41	1588.38	694.781	1111.84	1138.83	746.157	1070.43	739.264	710.287	780.405	988.63	301.294	0.304759
66774045	Anterior gradient protein 3 homolog	709.368	469.25	518.15	1147.03	359.443	616.906	944.355	430.763	628.609	720.893	423.562	505.706	622.836	231.511	0.371705
17366074	Anthrax toxin receptor 1	9.27936	25.4977	20.334	4.92849	21.9571	24.2095	8.61856	11.0248	11.1456	13.3806	20.0355	11.1077	15.1266	6.87783	0.454685
306526289	Anthrax toxin receptor 2	0	12.2535	9.38109	5.68439	6.90676	0	7.45532	9.53677	5.142	2.20469	0	2.56226	5.0939	4.16907	0.818445
1706745	Antibacterial protein LL-37	69.2677	77.543	53.9689	16.351	46.3565	73.6255	64.335	73.1527	66.5587	57.0755	73.8563	184.256	71.3623	39.3502	0.551415
118572663	Antigen KI-67	15.6717	21.7153	5.98779	6.40279	8.29829	12.9301	5.22513	9.54849	40.543	7.61552	12.3396	20.0102	13.8573	9.99377	0.72119
215273957	Antigen peptide transporter 1	32.3859	26.6968	42.5806	12.0406	33.4397	16.8987	31.5836	23.0865	29.5633	34.6911	38.8477	46.5202	30.6946	9.99454	0.325613
549044	Antigen peptide transporter 2	38.1455	43.6732	53.4968	28.3639	52.5155	34.8321	37.2005	33.9904	42.1517	51.8616	36.6052	51.1406	41.9981	8.50053	0.202403
113636	Antileukoproteinase	99.1205	63.5511	86.8817	0	76.7592	94.8207	119.68	0	314.305	147.013	114.142	66.444	98.5597	80.8441	0.820255
206729943	Antimicrobial peptide VGF[554-577]	2.12746	0	0	0	0	0	0	0	0	0	2.04156	0	0.347418	0.811601	2.33609
113936	Antithrombin-III	383.494	335.756	370.745	464.276	344.534	380.1	484.515	606.387	319.724	302.052	362.596	318.637	389.401	88.0635	0.226151
290457628	AP-1 complex subunit beta-1	242.652	239.931	225.984	232.859	209.976	232.605	259.946	222.773	215.94	241.974	216.977	204.643	228.855	15.8908	0.0694361
146345366	AP-1 complex subunit gamma-1	146.438	121.005	125.566	113.283	120.524	127.35	125.661	102.12	134.593	112.793	126.778	108.223	122.028	11.9935	0.0982853
12643299	AP-1 complex subunit gamma-like 2	46.6687	71.7508	35.0626	40.7212	35.8536	68.126	72.7582	27.7235	41.6404	68.6683	63.9774	47.8832	51.7362	16.2881	0.314831
18202738	AP-1 complex subunit mu-1	133.004	150.153	119.293	108.427	127.751	156.017	106.296	117.598	118.886	122.337	148.411	145.14	129.443	16.8943	0.130516
13123953	AP-1 complex subunit mu-2	148.47	152.986	127.426	88.7127	109.12	118.358	106.296	69.8236	112.942	112.142	115.761	115.52	114.796	22.5306	0.196265
48428719	AP-1 complex subunit sigma-1A	57.9667	113.771	101.619	61.5749	57.0026	86.4189	123.06	88.5471	71.6137	81.8805	63.5725	79.3002	82.1939	21.7769	0.264946
3023308	AP-1 complex subunit sigma-2	50.0022	76.3307	65.7423	35.4098	57.3657	65.227	46.4414	59.4074	48.0466	54.9347	55.9803	55.8637	55.896	10.5419	0.188598
21541959	AP-1 complex subunit sigma-3	16.9921	23.3453	29.788	9.02489	7.3104	0	15.782	0	32.655	21.0018	16.3059	16.272	15.7065	10.3695	0.660208
73917693	AP-1 complex-associated regulatory protein	0	7.93637	7.59496	4.6021	3.72782	3.76771	8.04779	5.14733	0	7.13969	8.31495	0	4.68989	3.26657	0.696513
262527580	AP-2 complex subunit alpha-1	203.557	165.591	211.291	145.1	152.104	189.836	172.892	143.198	156.992	162.21	158.069	193.648	171.207	23.0115	0.134407
12643300	AP-2 complex subunit alpha-2	137.945	137.834	156.332	149.492	119.894	145.412	155.299	157.27	116.484	150.405	137.724	154.783	143.239	13.7864	0.0962469
51702211	AP-2 complex subunit beta	270.894	230.214	261.925	266.99	231.889	244.085	268.463	252.17	209.313	268.085	243.876	272.786	251.724	20.1609	0.0800911
51316978	AP-2 complex subunit mu	216.561	209.374	205.64	182.116	199.28	198.797	209.52	200.119	184.97	171.008	210.703	213.144	200.103	14.0131	0.0700297
51338780	AP-2 complex subunit sigma	147.424	126.591	129.221	146.813	142.707	128.208	205.389	175.154	123.951	121.475	159.155	123.53	144.135	25.3864	0.176129
300669613	AP2-associated protein kinase 1	42.2061	53.6221	40.5749	52.0645	50.3741	47.361	44.2587	45.2922	35.3225	43.7519	48.3409	49.5441	46.0594	5.22475	0.113435
254763431	AP-3 complex subunit beta-1	141.124	117.21	128.941	96.5515	115.256	130.01	102.194	86.6765	132.157	127.124	123.949	123.691	118.74	16.0758	0.135386
18202497	AP-3 complex subunit beta-2	0	0	0	0	18.7287	0	19.0931	0	0	0	16.2457	0	4.50562	8.1777	1.815
20137255	AP-3 complex subunit delta-1	82.8382	81.0707	88.5244	72.3243	78.1129	78.9487	100.126	62.018	77.4176	89.7632	98.0053	83.6745	82.7353	10.5476	0.127486
13123952	AP-3 complex subunit mu-1	122.075	97.4768	128.951	123.023	126.585	92.5523	145.361	89.2533	120.308	128.958	144.179	110.906	119.136	18.4017	0.15446
1703028	AP-3 complex subunit mu-2	59.4723	54.4724	57.6163	59.8493	72.7193	46.2761	75.5876	26.0322	42.1078	56.7417	75.0931	41.9646	55.6611	14.8977	0.26765
33112222	AP-3 complex subunit sigma-1	135.584	105.558	106.959	100.817	104.997	88.4338	132.226	120.816	78.1691	117.305	123.604	136.331	112.567	18.4264	0.163693
33112220	AP-3 complex subunit sigma-2	33.8961	31.0464	23.7687	36.006	29.1659	11.7912	31.4823	16.1087	39.0845	16.7579	26.0219	25.9677	26.7581	8.43395	0.315192
74732479	AP-4 complex accessory subunit tepsin	2.49217	11.4133	4.36891	2.6473	8.57754	10.8367	6.9441	2.96094	7.18411	8.21404	19.1323	4.77312	7.46204	4.77007	0.639245
126302520	AP-4 complex subunit beta-1	10.6229	8.1082	10.8632	15.0456	9.14048	13.8574	11.5108	6.31053	5.10373	13.1297	11.893	8.47729	10.3386	3.01478	0.291605
145559441	AP-4 complex subunit epsilon-1	5.75369	5.26997	9.07788	3.6671	3.96061	9.00672	9.61913	2.73438	2.21147	9.48191	7.7299	5.50987	6.16855	2.72763	0.442184
145559442	AP-4 complex subunit mu-1	8.66484	15.8727	15.1899	3.06806	7.45564	7.53542	13.413	3.43155	13.8766	14.2794	30.4881	16.5953	12.4892	7.39071	0.591767
13431288	AP-4 complex subunit sigma-1	27.2581	41.6108	31.8566	28.9549	15.6361	39.5086	25.317	32.3853	8.73069	22.4603	17.4383	17.402	25.7132	9.89235	0.384718
374095511	AP-5 complex subunit beta-1	8.94116	19.1088	10.4496	6.33181	8.97564	15.5515	13.8407	3.54099	10.0234	12.279	14.3002	12.8434	11.3488	4.22143	0.37197
37537844	AP-5 complex subunit mu-1	13.3509	9.78279	11.7024	22.6911	13.7853	11.6107	17.3602	12.6897	10.263	6.60057	17.9365	10.2281	13.1668	4.34734	0.330175
23396535	AP-5 complex subunit sigma-1	19.6259	29.9598	28.671	13.8983	45.0321	22.757	24.3043	15.5449	18.8583	32.3428	37.6667	37.5883	27.1874	9.72126	0.357564
118572661	AP-5 complex subunit zeta-1	14.5917	19.3049	18.4745	13.7778	18.1356	16.9197	15.0584	7.70505	14.021	20.0389	17.1142	20.1837	16.2771	3.53063	0.216908
142984753	APC membrane recruitment protein 1	0	0	1.01043	0	0.991896	0	0	0	0	1.89972	0	0	0.325171	0.628486	1.93279
74761651	APOBEC1 complementation factor	0	0	0	0	5.68587	0	0	0	0	0	0	0	0.473822	1.64137	3.4641
93163358	Apolipoprotein A-IV	370.05	351.044	373.591	477.316	326.937	373.536	567.715	498.537	336.528	370.254	323.401	404.992	397.825	76.6304	0.192623
60391728	Apolipoprotein A-V	0	0	0	0	0	0	0	0	0	0	3.43049	0	0.285874	0.990296	3.4641
519668661	Apolipoprotein B receptor	61.3308	91.4214	48.4877	39.6	42.4245	56.4741	43.5602	44.2917	49.6879	52.5174	58.8543	59.8833	54.0444	13.8635	0.25652
300669605	Apolipoprotein B-48	84.588	94.5477	87.967	102.951	82.4058	81.2927	108.126	138.654	108.006	80.5675	82.273	93.6344	95.4177	17.0159	0.178331
114022	Apolipoprotein C-II	168.407	166.114	227.097	206.411	144.905	135.19	216.573	261.648	236.507	170.787	174.038	210.891	193.214	38.9158	0.201413
114026	Apolipoprotein C-III	264.321	229.994	231.685	196.542	227.435	183.895	319.148	235.529	165.089	228.686	190.236	240.464	226.085	40.6004	0.17958
1703333	Apolipoprotein C-IV	10.3023	18.8723	45.1511	0	17.7292	26.8783	19.1373	36.7203	9.89936	33.9557	9.88628	9.8657	19.8665	13.3561	0.672293
114034	Apolipoprotein D	664.579	450.189	260.921	205.901	470.573	1210.09	655.831	189.171	498.896	245.28	1009.76	570.122	535.943	318.144	0.593614
114039	Apolipoprotein E	375.595	336.457	397.957	232.37	298.32	326.638	375.682	269.707	281.585	207.456	324.781	316.2	311.896	57.7241	0.185075
327478500	Apolipoprotein F	20.0673	22.0563	28.1433	25.5797	27.627	34.9033	37.2766	23.8419	23.139	19.8422	26.9598	19.2169	25.7211	5.73155	0.222834
206729940	Apolipoprotein L1	85.4727	57.2097	48.9856	45.3965	50.9157	65.7551	97.7059	70.3038	85.2887	62.3019	66.248	59.8139	66.2831	16.082	0.242626
17433285	Apolipoprotein L2	139.769	92.4575	108.899	32.9931	90.1978	97.9157	104.574	41.5147	96.9961	108.769	100.594	115.256	94.1612	29.6331	0.314706
215274188	Apolipoprotein L3	55.3299	44.7161	42.7925	38.0303	50.409	33.9656	69.5273	38.669	40.6563	72.4092	37.4793	49.8684	47.8211	12.4602	0.260558
17433286	Apolipoprotein L6	0	0	0	0	0	0	0	0	7.33072	0	0	3.6529	0.915302	2.27696	2.48766
17370872	Apolipoprotein M	69.5952	101.991	54.9018	51.7491	65.8714	48.4191	77.567	90.9544	86.9354	51.6108	80.142	79.9751	71.6427	17.4739	0.243903
74733244	Apolipoprotein O	59.4723	66.5773	81.0896	63.1742	51.1728	86.2006	73.6495	39.2549	50.7967	49.0042	63.412	63.28	62.257	13.6393	0.21908
74749432	Apolipoprotein O-like	131.815	125.205	94.1434	165.95	184.833	135.863	122.429	156.609	136.042	120.682	103.068	135.58	134.352	25.3402	0.188611
114062	Apolipoprotein(a)	1.72611	4.21598	6.05192	1.52796	0.990151	1.00075	3.20638	0.341797	1.38217	1.89638	1.38034	3.85691	2.29807	1.67896	0.730598
363548522	Apoptogenic protein 1, mitochondrial	0	0	0	0	0	0	0	0	0	0	0	6.08225	0.506854	1.75579	3.4641
56748611	Apoptosis facilitator Bcl-2-like protein 14	0	0	0	0	20.6569	6.95932	0	0	65.36	3.29692	19.1981	11.4949	10.5805	18.8662	1.78311
353526346	Apoptosis inhibitor 5	159.803	173.813	161.958	143.227	161.136	156.346	160.019	151.296	167.949	158.422	165.331	184.116	161.951	10.4288	0.064395
728945	Apoptosis regulator BAX	252.138	174.765	161.274	152.013	140.725	160.01	246.841	121.445	183.344	224.603	215.799	176.195	184.096	41.8862	0.227524
231632	Apoptosis regulator Bcl-2	10.9489	5.01419	4.79849	5.8152	9.42094	19.0435	15.2538	6.50416	10.5207	13.5325	26.2669	5.24244	11.0301	6.60256	0.598593
31077008	Apoptosis regulatory protein Siva	0	20.5439	13.1067	7.9419	19.2995	13.004	6.9441	0	7.18411	12.3211	21.5238	7.15968	10.7524	7.24439	0.673747
18203507	Apoptosis-associated speck-like protein containing a CARD	308.646	313.426	235.249	235.202	202.067	280.086	280.435	167.407	270.786	270.905	199.601	237.738	250.129	45.1347	0.180446
296434390	Apoptosis-enhancing nuclease	0	0	0	4.27641	0	0	0	0	0	0	3.86325	0	0.678305	1.58663	2.3391
13431764	Apoptosis-inducing factor 1, mitochondrial	209.172	183.766	173.99	208.588	179.981	217.175	170.487	185.119	172.278	207.528	210.966	181.912	191.747	17.4288	0.0908945
74752283	Apoptosis-inducing factor 2	28.062	22.4899	52.2688	37.2609	33.2006	39.6569	22.8057	83.3509	40.4467	34.684	26.9288	26.8728	37.3357	16.8277	0.450714
62286903	Apoptosis-resistant E3 ubiquitin protein ligase 1	0	0	0	0	0	0	0	0	0	0	0	1.52241	0.126867	0.439482	3.4641
296439434	Apoptosis-stimulating of p53 protein 1	7.20215	13.1933	5.26073	2.55015	8.26277	9.39508	6.68927	0	9.22729	2.96723	5.75944	12.6444	6.92932	3.95674	0.571015
33860140	Apoptosis-stimulating of p53 protein 2	11.5992	15.9361	9.15031	8.62485	9.98051	17.1484	12.9278	6.89049	10.031	16.2479	22.2617	23.3261	13.677	5.34681	0.390934
308153407	Apoptotic chromatin condensation inducer in the nucleus	125.863	103.664	109.467	69.4398	108.299	118.791	101.495	56.8011	104.065	107.729	121.717	106.514	102.82	20.206	0.196517
20141188	Apoptotic protease-activating factor 1	33.5485	35.5292	26.6493	28.9549	30.6709	30.9991	29.2119	31.1397	28.2068	28.5073	34.2059	42.1664	31.6492	4.23588	0.133839
73619699	Aprataxin and PNK-like factor	0	4.69038	11.2215	0	4.40627	2.22671	0	3.04206	9.84124	4.21954	7.37118	4.90389	4.3269	3.69178	0.853217
48428038	Aprataxin	40.4278	63.9591	38.6575	39.0402	41.1107	67.1203	40.9624	21.8328	31.7836	33.3119	59.9564	49.2731	43.953	13.6636	0.310869
267412	Aquaporin-1	0	8.90998	0	15.5	25.1108	0	9.03507	11.5576	4.67368	0	9.335	9.31557	7.78647	7.58956	0.974711
1703358	Aquaporin-5	0	4.52223	4.32769	0	4.24831	0	0	0	4.74422	0	0	4.72809	1.88088	2.32843	1.23795
212276421	Aquaporin-6	0	4.24962	0	0	3.9922	4.03492	8.61856	0	8.91645	0	0	4.44306	2.85457	3.3847	1.18571
3121761	Aquaporin-7	0	0	0	0	3.29182	0	0	0	0	0	3.67122	0	0.580253	1.35759	2.33965
12230234	Arachidonate 12-lipoxygenase, 12R-type	0	0	0	1.98264	0	0	5.20064	4.43508	0	0	3.58219	0	1.26671	2.0051	1.58292
317373425	Arachidonate 15-lipoxygenase B	197.42	28.3643	44.1092	28.7835	34.9731	65.6451	48.5368	45.991	66.9525	49.4392	94.724	42.6297	62.2973	46.4189	0.745119
126396	Arachidonate 15-lipoxygenase	1.97642	27.1539	1.73238	2.09944	3.40121	3.43761	3.67135	7.04454	1.89912	17.9139	5.68984	5.67799	6.80814	7.79311	1.14467
126407	Arachidonate 5-lipoxygenase	75.708	74.6772	73.1662	63.9241	65.1428	79.3455	84.7406	64.5784	52.2287	71.9795	65.1996	78.0766	70.7306	8.84523	0.125055
120267	Arachidonate 5-lipoxygenase-activating protein	16.2533	14.8869	7.12322	17.265	6.99256	7.06738	7.54793	19.3105	15.6176	6.69623	7.79849	7.78226	11.1951	4.94958	0.44212
317373321	Archaemetzincin-2	7.26883	9.9866	15.9283	15.4426	3.12723	12.6428	6.7512	4.31804	0	20.9629	13.9506	10.4412	10.0684	6.06942	0.602821
45645212	ARF GTPase-activating protein GIT1	84.2459	91.336	82.8858	65.7477	87.2829	82.2361	97.409	65.3664	71.0387	100.584	103.942	77.3829	84.1215	12.8399	0.152636
17376322	ARF GTPase-activating protein GIT2	99.9824	94.7345	99.7251	71.4143	83.0631	85.4511	84.857	73.7309	81.1643	100.849	77.7486	94.0946	87.2346	10.4136	0.119375
21264399	Arfaptin-1	210.465	163.855	166.03	227.292	184.112	192.184	215.025	195.875	188.751	199.433	175.037	154.519	189.381	22.0259	0.116304
1703205	Arfaptin-2	126.618	119.488	127.8	154.879	105.647	136.809	106.911	127.642	114.293	139.109	121.506	157.996	128.225	16.7104	0.130322
26007019	Arf-GAP domain and FG repeat-containing protein 1	86.1396	95.9566	81.6255	61.8253	66.1058	87.0596	110.278	66.3841	93.9559	82.4875	89.3635	91.4069	84.3823	14.0084	0.166011
49035762	Arf-GAP domain and FG repeat-containing protein 2	21.7612	24.9146	26.2271	20.2263	21.0649	28.3871	35.3701	12.9272	20.9101	38.1031	33.934	23.4439	25.6058	7.26945	0.283899
3183210	Arf-GAP with coiled-coil, ANK repeat and PH domain-containing protein 1	26.5214	32.389	35.645	33.8067	28.9057	21.5269	21.3484	52.5167	18.6884	27.6808	20.3604	38.9428	29.861	9.65309	0.323267
39932727	Arf-GAP with coiled-coil, ANK repeat and PH domain-containing protein 2	82.405	93.9613	70.7561	60.7382	70.9053	61.4263	59.3551	61.94	74.3343	69.2862	72.6222	88.5757	72.1921	11.2029	0.155182
218511905	Arf-GAP with coiled-coil, ANK repeat and PH domain-containing protein 3	0	11.4954	4.12532	6.66587	0	2.72865	2.91419	5.59171	0	5.17071	7.52732	0	3.85159	3.64542	0.946471
215273949	Arf-GAP with dual PH domain-containing protein 1	24.4886	12.817	15.3321	26.0129	18.061	9.12713	16.2462	37.4076	47.0617	31.7086	20.1426	23.4508	23.488	10.8884	0.463574
27923749	Arf-GAP with dual PH domain-containing protein 2	24.0387	28.3085	24.0806	36.4786	32.5035	41.8107	38.2745	53.0405	13.1991	33.9557	23.068	39.4628	32.3518	10.5729	0.32681
160332373	Arf-GAP with GTPase, ANK repeat and PH domain-containing protein 1	18.3205	27.9671	20.073	9.73045	27.5867	23.8988	25.5238	9.06939	23.472	20.1278	20.5109	14.6201	20.075	6.29374	0.31351
97535883	Arf-GAP with GTPase, ANK repeat and PH domain-containing protein 2	1.09764	5.02681	6.73479	2.33193	2.83339	0	2.03895	1.30411	2.10943	3.61776	4.21328	1.05113	2.6966	1.91382	0.709714
97535922	Arf-GAP with GTPase, ANK repeat and PH domain-containing protein 3	22.4295	24.6526	11.7961	4.76514	24.446	19.506	18.0546	0	21.5523	25.8742	27.2635	15.7513	18.0076	8.58562	0.476777
226694321	Arf-GAP with Rho-GAP domain, ANK repeat and PH domain-containing protein 1	52.3356	58.6799	62.4829	42.1742	51.2434	49.4376	63.6941	56.8194	52.0229	43.8672	48.4905	55.3023	53.0458	6.705	0.1264
308153629	Arf-GAP with Rho-GAP domain, ANK repeat and PH domain-containing protein 2	0	2.10984	1.34605	0.81563	1.32136	0.667751	0.713155	0.912262	0	0	1.47366	2.94118	1.02508	0.888008	0.866286
73619965	Arf-GAP with Rho-GAP domain, ANK repeat and PH domain-containing protein 3	0.847403	3.8808	4.45663	2.70045	4.37488	1.4739	4.72234	1.0068	0.814261	1.39649	5.69229	3.24597	2.88435	1.7393	0.603012
296439459	Arf-GAP with SH3 domain, ANK repeat and PH domain-containing protein 1	30.1312	45.6429	36.5688	32.0068	48.8612	49.384	36.5964	34.4219	30.0664	40.1062	46.7081	46.6108	39.7587	7.39085	0.185893
48474259	Arf-GAP with SH3 domain, ANK repeat and PH domain-containing protein 2	36.4164	29.7811	34.2	45.5909	40.2871	37.325	30.1992	27.814	38.7413	28.9349	41.1863	36.1187	35.5496	5.53318	0.155647
74751433	Arf-GAP with SH3 domain, ANK repeat and PH domain-containing protein 3	17.3872	19.9068	21.5905	20.0087	19.9478	22.6814	17.4948	15.4933	13.9227	16.7146	13.9043	13.8753	17.744	3.08167	0.173674
12230985	Arginase-1	32.5066	22.3303	0	4.31625	3.49628	10.6011	3.77397	19.3105	0	6.69623	3.89925	54.4758	13.4505	16.355	1.21594
2492935	Arginase-2, mitochondrial	0	3.38529	0	0	0	0	0	0	0	3.04546	0	0	0.535896	1.25368	2.33941
74753014	Arginine and glutamate-rich protein 1	62.3043	87.7943	46.2096	35.6367	65.9811	91.6947	48.9648	34.1647	73.6832	71.083	64.3876	87.2012	64.0921	19.6779	0.307025
74739167	Arginine/serine-rich coiled-coil protein 2	30.1472	33.1353	31.7098	22.4167	51.8803	55.0572	39.2005	14.3271	26.0714	37.2613	43.3948	31.7566	34.6965	11.6508	0.335792
152031686	Arginine/serine-rich protein PNISR	16.2533	16.3755	9.97251	8.6325	20.9777	14.1348	16.6054	3.8621	9.37058	16.0709	20.2761	18.6774	14.2674	5.22366	0.366125
85540730	Arginine-glutamic acid dipeptide repeats protein	8.35498	9.18308	3.66168	1.77501	5.75122	7.99255	3.88	3.97061	6.42258	5.5075	7.21585	5.60064	5.77631	2.1971	0.380364
20178331	Arginine--tRNA ligase, cytoplasmic	249.784	252.389	271.071	263.226	257.57	232.742	254.091	240.24	222.871	223.786	230.186	227.808	243.813	16.3507	0.0670623
124028641	Argininosuccinate lyase	112.792	90.3959	93.9221	104.837	87.3467	83.3768	112.617	63.6539	67.7381	74.3512	108.238	86.4099	90.4732	16.7739	0.185402
20141195	Argininosuccinate synthase	228.651	223.971	253.307	192.283	172.149	176.753	159.276	256.567	299.047	282.607	265.13	258.496	230.686	46.1903	0.20023
116242765	Arginyl aminopeptidase-like 1	0	2.42589	0	0	0	0	0	0	0	0	0	2.53632	0.413518	0.966057	2.33619
22002033	Arginyl-tRNA--protein transferase 1	58.0945	55.5239	245.751	34.88	54.3341	59.3087	49.2655	27.0086	53.3954	43.7065	58.1725	43.5386	65.2483	57.7198	0.884617
74729511	ARL14 effector protein	50.3227	55.3104	22.0546	53.4551	47.6301	35.0107	51.413	53.8094	58.0255	62.1977	43.4616	38.5521	47.6036	11.2253	0.235807
408387568	ARL14 effector protein-like	0	0	7.54499	0	0	0	0	0	0	0	0	8.24305	1.31567	3.07635	2.33823
12229553	Armadillo repeat protein deleted in velo-cardio-facial syndrome	24.4813	34.8804	10.7293	10.1131	30.4271	29.5699	30.3173	14.5431	36.5927	17.9309	18.2721	23.4439	23.4417	9.11558	0.388861
74734555	Armadillo repeat-containing protein 1	64.9555	80.7427	81.3361	93.6412	111.782	92.8032	60.3299	77.1735	71.3316	76.4605	102.404	84.4182	83.1148	15.0041	0.180522
74714720	Armadillo repeat-containing protein 10	45.7746	52.4078	40.1226	32.4159	59.08	46.4428	53.1436	36.2564	51.3151	44.0038	73.2103	47.4877	48.4717	10.7829	0.222457
145558851	Armadillo repeat-containing protein 5	1.39935	3.84511	1.22656	1.48645	6.02033	1.21695	1.2997	1.66256	2.68924	1.15304	4.02853	1.34005	2.28066	1.56104	0.68447
109940304	Armadillo repeat-containing protein 6	54.8427	59.8	34.3365	58.2565	67.4133	65.8635	43.6605	58.9529	57.7166	94.6828	82.7014	57.5204	61.3122	15.8248	0.258101
74733612	Armadillo repeat-containing protein 7	13.2161	24.2099	11.5842	14.0387	22.7435	5.74671	18.4124	15.702	19.0488	16.3347	6.3412	12.656	15.0028	5.69659	0.3797
145558852	Armadillo repeat-containing protein 8	54.4353	62.3235	37.4895	35.1072	48.5115	37.1956	52.3645	25.4078	41.0978	51.2615	57.834	59.5753	46.8836	11.4564	0.244358
74761871	Armadillo repeat-containing X-linked protein 1	8.66484	34.3909	20.2532	6.13613	42.2486	5.02361	18.7782	6.86311	8.32595	11.8995	19.4015	16.5953	16.5484	11.6467	0.703798
74759000	Armadillo repeat-containing X-linked protein 2	14.4917	22.7543	18.1462	4.3982	30.2826	9.00197	15.3825	4.91929	15.9142	10.2351	37.7462	11.895	16.2639	9.93335	0.61076
74753322	Armadillo repeat-containing X-linked protein 3	62.1399	85.3736	72.623	62.3408	83.1727	48.0358	73.7467	49.2188	63.0268	62.5806	72.882	66.1184	66.7716	11.5502	0.172981
84027758	Armadillo repeat-containing X-linked protein 4	3.63442	0	0	0	0	0	0	0	0	0	0	0	0.302868	1.04917	3.4641
74749066	Armadillo repeat-containing X-linked protein 5	2.34478	4.29531	2.05527	2.49074	6.0527	2.03916	0	0	2.25308	0	6.75031	0	2.35678	2.31907	0.984001
117293	Aromatase	0	0	0	0	0	2.26212	0	0	0	0	0	0	0.18851	0.653019	3.4641
74738824	Arpin	156.312	174.986	197.906	110.695	124.536	156.077	177.443	130.688	116.821	133.569	161.111	144.144	148.691	26.6688	0.179358
125987809	Arresten	7.83937	6.46227	10.3071	4.9964	7.4199	6.13579	9.46544	4.65696	4.51966	8.39737	4.51369	9.7593	7.03944	2.13878	0.303828
74751028	Arrestin domain-containing protein 1	18.1301	30.4441	13.2429	19.2587	20.8	26.2783	22.452	14.3602	17.421	24.8982	26.097	23.1491	21.3776	5.14887	0.240853
209572762	Arsenite methyltransferase	48.8466	51.1314	61.1647	55.5933	99.0706	115.302	87.4956	66.3251	46.9362	109.247	70.3112	53.4589	72.0735	24.4957	0.339871
125987793	Aryl hydrocarbon receptor nuclear translocator 2	0	3.34279	0	5.8152	15.7016	11.1087	3.38973	0	12.2741	4.51085	14.009	3.49496	6.13724	5.67212	0.924214
114163	Aryl hydrocarbon receptor nuclear translocator	13.2663	27.3397	17.4424	22.8997	15.6956	33.1692	12.3216	19.7021	17.5278	20.4961	35.0092	19.0562	21.1605	7.27093	0.343609
33860123	Aryl hydrocarbon receptor nuclear translocator-like protein 1	2.09008	9.57182	9.16005	4.44036	3.59681	5.45295	3.88248	0	0	3.44439	8.02273	8.00603	4.80564	3.31047	0.688871
3041653	Aryl hydrocarbon receptor	15.4291	12.7188	10.8192	3.27791	9.29318	18.7852	8.59823	1.83313	23.7211	12.7134	11.8449	5.91011	11.2454	6.22472	0.553537
114234	Arylamine N-acetyltransferase 1	315.818	152.898	189.822	172.531	310.566	211.875	490.277	214.413	195.086	356.886	238.123	125.294	247.799	103.388	0.417225
114221	Arylsulfatase A component C	59.355	52.0012	74.6463	90.4625	59.9539	58.3512	55.1282	70.5195	42.1553	63.7925	47.0524	69.1961	61.8845	13.0954	0.211611
114223	Arylsulfatase B	22.0929	22.4839	45.185	31.2908	25.3464	27.7524	27.3595	32.0815	11.7938	32.363	23.5564	30.5596	27.6554	7.98974	0.288903
212276422	Arylsulfatase D	0	14.1463	106.368	4.68746	13.2894	0	6.14781	5.24281	25.4412	3.63606	8.46919	2.11289	15.7951	29.4201	1.86261
77416850	Arylsulfatase E	0	0	11.6826	0	7.64551	0	0	0	6.40349	0	0	0	2.1443	4.05378	1.89049
259016386	Arylsulfatase F	0	0	0	0	3.81628	0	0	0	0	0	0	0	0.318023	1.10166	3.4641
74731559	Arylsulfatase G	0	0	0	0	0	0	0	0	0	0	2.39154	0	0.199295	0.690378	3.4641
74722580	Arylsulfatase J	0	0	0	0	0	0	0	0	2.09886	0	0	0	0.174905	0.60589	3.4641
74738157	Arylsulfatase K	0	2.23581	0	0	2.10038	0	0	0	0	0	0	0	0.361349	0.844422	2.33686
74733311	Ashwin	73.315	41.3239	39.5461	89.8599	33.9682	58.8542	62.856	60.3037	59.6095	55.7634	59.5307	64.8074	58.3115	15.1672	0.260107
218511923	Asialoglycoprotein receptor 2	0	0	7.37517	4.46892	3.61994	3.65868	0	14.9951	4.04251	0	0	4.02876	3.51576	4.36884	1.24264
13432102	Asparagine synthetase [glutamine-hydrolyzing]	93.2899	115.353	104.258	96.6194	98.3321	79.1018	88.8126	58.1896	94.1233	103.774	85.0467	98.2701	92.9309	14.4562	0.155558
311033363	Asparagine synthetase domain-containing protein 1	0	5.59125	1.78357	4.32296	8.75429	1.76959	0	0	5.86572	5.02998	5.85797	1.94859	3.41033	2.87871	0.844114
3915059	Asparagine--tRNA ligase, cytoplasmic	214.882	240.553	221.834	228.257	219.819	292.768	277.194	184.383	188.124	255.752	183.293	203.489	225.862	35.4925	0.157142
5902703	Aspartate aminotransferase, cytoplasmic	247.105	200.216	216.594	232.2	218.073	234.182	238.336	207.015	155.25	255.819	176.325	227.532	217.387	29.1611	0.134143
308153643	Aspartate aminotransferase, mitochondrial	103.454	153.283	90.6802	138.983	151.852	132.308	130	155.449	178.35	132.881	119.716	75.7594	130.226	29.2283	0.224442
20178330	Aspartate--tRNA ligase, cytoplasmic	302.941	296.608	302.161	296.831	260.665	281.623	271.665	291.662	286.074	294.808	278.177	287.602	287.568	12.7508	0.04434
74758347	Aspartate--tRNA ligase, mitochondrial	93.3115	96.6145	62.2315	112.049	132.653	84.6771	99.855	98.8128	85.7638	93.6019	93.4368	75.7594	94.0638	17.5335	0.1864
1168340	Aspartoacylase	0	11.4862	18.3201	22.2018	7.19362	10.9059	11.6474	69.5301	20.0834	13.7775	16.0455	0	16.766	18.0371	1.07582
17367145	Aspartyl aminopeptidase	239.642	209.403	248.683	237.003	244.121	270.688	286.535	222.538	230.27	231.506	245.825	213.66	239.99	22.0422	0.0918463
145559444	Aspartyl/asparaginyl beta-hydroxylase	101.84	104.345	113.473	99.0118	90.5988	84.0627	83.3658	123.047	94.5402	115.205	87.7896	123.972	101.771	14.4667	0.142149
209572589	Asporin	575.003	614.964	685.085	1199.65	1140.62	991.126	1125.67	1092.24	509.505	933.401	551.784	494.583	826.135	278.09	0.336616
32470612	Astrocytic phosphoprotein PEA-15	392.517	313.426	388.161	374.186	363.721	376.365	392.609	358.729	367.495	406.358	280.086	346.969	363.385	35.9181	0.0988431
160017904	Astrotactin-2	0	0	0	0	0.840778	0	0	0	0	0.805148	0	0	0.13716	0.320428	2.33615
206729854	Ataxin-1	17.6593	20.5859	16.886	5.11595	16.5762	15.3575	17.8928	3.81471	12.3408	14.5509	13.8651	23.0603	14.8088	5.63033	0.380202
17372671	Ataxin-10	134.971	128.669	113.477	96.5568	116.135	146.124	115.126	68.725	145.573	136.18	118.948	121.338	120.152	21.6587	0.180261
206557834	Ataxin-1-like	9.49485	19.1325	13.316	16.1374	14.7057	16.5145	15.8737	13.537	21.8964	10.953	20.0452	18.185	15.8159	3.67232	0.232191
215273941	Ataxin-2	29.8947	36.5085	29.6973	16.9363	28.2951	40.7303	35.17	16.575	32.5556	36.128	50.6813	39.1247	32.6914	9.56446	0.292568
52000729	Ataxin-2-like protein	76.6778	99.2157	93.8807	47.8361	78.5443	91.0279	82.5217	44.8273	73.6789	93.2676	88.765	101.401	80.9703	18.3754	0.22694
290457685	Ataxin-3	93.4564	65.8457	50.4105	57.2733	55.6715	65.6451	53.4161	51.2471	44.9007	56.2741	86.2333	68.8431	62.4347	14.6492	0.234632
5921169	Ataxin-7	2.93361	1.34349	2.57139	3.11622	1.26211	3.82685	1.36235	1.74271	1.40944	0	5.6303	4.21394	2.45103	1.57301	0.641774
334302929	Ataxin-7-like protein 1	0	0	0	0	0	0	0	0	0	0	1.45826	0	0.121521	0.420962	3.4641
74745198	Ataxin-7-like protein 2	1.81218	0	0	1.92498	0	0	0	2.15304	0	0	1.739	1.73538	0.780381	0.970137	1.24316
121948758	Ataxin-7-like protein 3	3.77058	6.90716	3.30501	0	9.73316	6.5582	7.00413	0	3.62311	3.1069	3.61832	0	3.96888	3.11155	0.783987
74749329	Atherin	34.0473	26.7299	31.975	10.3333	25.1108	40.1842	33.8815	2.88939	30.3789	20.0389	42.0075	25.6178	26.9329	11.4626	0.425597
74746532	AT-hook DNA-binding motif-containing protein 1	7.34592	15.6995	7.86976	5.20212	21.7716	10.6474	6.8228	3.87896	7.84291	10.7608	15.6651	19.5406	11.0873	5.78241	0.521535
150416853	AT-hook-containing transcription factor	0.909236	4.16397	1.59394	0	2.34705	1.58144	0.844487	1.08026	0	1.49839	3.49008	2.61211	1.67675	1.283	0.765171
37999727	Atlastin-1	16.4135	19.3289	22.6079	4.98148	34.2986	10.1958	26.1337	8.3575	29.29	9.66033	29.2513	20.2088	19.2273	9.49208	0.493676
147742983	Atlastin-2	35.9078	47.2779	31.4741	16.6875	48.2762	19.5171	31.2663	10.6655	45.2858	29.5875	68.9157	47.2809	36.0119	16.3633	0.454387
74736374	Atlastin-3	106.413	141.769	125.071	79.6392	116.534	107.265	94.3422	89.0745	111.546	129.531	120.682	129.695	112.63	18.3578	0.162992
20455474	ATP synthase F(0) complex subunit B1, mitochondrial	163.549	168.524	152.314	222.59	206.69	155.565	170.89	182.167	186.618	164.241	181.467	166.407	176.752	20.7417	0.117349
461588	ATP synthase F(0) complex subunit C1, mitochondrial	9.62052	8.8117	8.43263	0	0	0	0	0	9.24426	7.92715	9.23204	0	4.43903	4.65517	1.04869
170652901	ATP synthase mitochondrial F1 complex assembly factor 1	55.8459	65.7654	66.4327	72.034	54.9172	65.912	74.0986	52.1324	72.8267	39.4424	57.4188	64.9391	61.8138	10.1662	0.164465
73917623	ATP synthase mitochondrial F1 complex assembly factor 2	27.1638	41.4668	23.8098	19.2364	38.9551	39.3719	58.8686	21.5155	60.9033	44.7651	30.4114	39.019	37.1239	13.5266	0.364363
114483	ATP synthase protein 8	96.2052	193.857	185.518	40.8774	231.783	184.064	125.096	22.8602	129.42	95.1258	147.713	147.405	133.327	62.3268	0.467473
114443	ATP synthase subunit a	11.5787	15.9079	15.2235	12.2994	9.96285	15.1042	10.7541	20.6349	11.1258	9.54064	11.1111	11.088	12.8609	3.23853	0.251812
114517	ATP synthase subunit alpha, mitochondrial	702.698	689.129	700.961	756.491	710.497	631.681	665.842	694.322	691.129	658.943	726.543	611.745	686.665	39.7931	0.0579513
114549	ATP synthase subunit beta, mitochondrial	774.151	747.579	628.702	932.686	719.321	653.886	712.131	905.074	758.134	774.433	693.049	599.234	741.532	100.052	0.134926
6831494	ATP synthase subunit d, mitochondrial	284.433	290.294	220.82	457.523	258.725	268.561	347.205	357.244	296.735	247.76	194.962	249.032	289.441	70.4847	0.24352
584812	ATP synthase subunit delta, mitochondrial	140.185	92.7327	163.834	173.729	127.323	115.139	144.669	148.047	134.702	121.927	134.524	126.786	135.3	21.5311	0.159136
3023369	ATP synthase subunit e, mitochondrial	246.508	364.728	132.967	322.28	228.424	181.396	228.954	225.289	255.088	218.743	218.358	236.062	238.233	59.4355	0.249484
3023354	ATP synthase subunit epsilon, mitochondrial	153.928	164.485	112.435	136.258	176.596	66.9323	142.967	60.9606	123.257	84.5563	172.331	73.7026	122.367	42.1746	0.344656
7404340	ATP synthase subunit f, mitochondrial	83.5143	63.7442	97.6033	118.284	47.9065	48.4191	51.7114	132.297	66.8733	68.8144	80.142	39.9876	74.9414	28.9295	0.386029
62906882	ATP synthase subunit g, mitochondrial	165.137	209.428	111.344	202.403	185.812	165.706	153.377	150.922	195.296	146.537	170.658	133.81	165.869	29.0349	0.175047
543875	ATP synthase subunit gamma, mitochondrial	237.091	245.308	273.24	247.185	192.671	229.097	240.597	245.172	223.599	246.008	265.437	256.475	241.823	20.8083	0.0860475
1352049	ATP synthase subunit O, mitochondrial	497.557	343.201	376.895	437.177	343.555	357.915	370.841	379.501	365.951	409.979	365.467	347.059	382.925	45.3697	0.118482
313104249	ATP synthase subunit s, mitochondrial	85.1975	72.4609	85.3461	58.179	78.5443	79.3848	39.5652	79.5323	58.4753	55.1582	70.0776	75.7594	69.8067	14.0658	0.201496
296439436	ATP synthase subunit s-like protein	25.4551	13.989	22.312	21.6316	17.5222	26.5646	18.9139	12.0972	24.4595	37.7542	19.5417	14.6258	21.2389	6.9579	0.327602
114688	ATP synthase-coupling factor 6, mitochondrial	496.704	399.464	361.042	566.228	396.115	505.71	405.072	489.378	419.073	419.258	406.894	406.047	439.249	60.3313	0.137351
6647417	ATPase ASNA1	233.104	172.183	187.844	187.707	181.164	209.259	202.536	192.078	177.022	219.956	176.788	158.418	191.505	21.3336	0.1114
74762551	ATPase family AAA domain-containing protein 1	43.4922	56.434	50.8294	30.7996	68.6084	40.9752	60.5925	30.1425	48.7564	53.7553	62.604	52.0614	49.9209	11.9317	0.239012
74762365	ATPase family AAA domain-containing protein 2	31.0625	46.5562	25.577	26.9968	27.5376	72.0365	42.8386	17.8935	28.0387	34.1267	52.3902	45.9713	37.5854	15.0005	0.399103
296439432	ATPase family AAA domain-containing protein 2B	9.87126	16.4388	6.29267	9.53246	20.8482	13.2671	10.8353	6.3971	8.6229	8.13376	18.9453	18.9059	12.3409	5.19115	0.420647
84028405	ATPase family AAA domain-containing protein 3A	103.185	111.522	86.8269	70.1493	108.318	86.1463	76.6698	76.0084	101.133	76.5208	91.0972	71.1451	88.2269	14.7392	0.16706
74745646	ATPase family AAA domain-containing protein 3B	58.5545	75.8242	47.7849	57.9097	72.9686	54.4341	41.2574	45.5793	75.666	33.2745	56.1901	38.6711	54.8429	14.3794	0.262193
162416279	ATPase family AAA domain-containing protein 3C	0	0	0	50.7238	60.2619	47.0643	0	52.9511	0	34.1003	0	0	20.4251	25.9017	1.26813
296439460	ATPase family AAA domain-containing protein 5	0	0	0	0	0	0	0	0	0	0	0.680888	0	0.0567407	0.196555	3.4641
12585262	ATPase inhibitor, mitochondrial	382.642	395.695	649.154	118.005	403.589	687.003	355.394	43.9951	154.187	498.364	390.881	449.168	377.34	195.278	0.517513
74736850	ATPase SWSAP1	0	0	10.0161	0	0	0	0	0	5.49004	4.70783	0	5.47137	2.14044	3.40566	1.5911
73622085	ATPase WRNIP1	64.9276	66.6774	46.5634	64.7892	67.7174	61.5978	47.5122	51.4269	56.7166	61.6053	75.5222	58.4079	60.2887	8.63258	0.143187
308153644	ATP-binding cassette sub-family A member 1	0	1.06005	1.52168	0	2.48961	0	1.61241	0	1.66814	0	1.66593	0	0.834818	0.925998	1.10922
296439455	ATP-binding cassette sub-family A member 10	0	0.776663	0.743252	0.900734	0	0.737426	0.787568	1.00745	0	0.698699	0	0.812018	0.538651	0.405842	0.753441
269849713	ATP-binding cassette sub-family A member 12	1.00839	0.461808	2.20971	0	0	0	0	0	0	0.41545	4.83837	0.96566	0.824949	1.42897	1.73219
327478592	ATP-binding cassette sub-family A member 13	0	0	0	0	0.222578	0.44992	0.961026	0	0.745681	0	0	0	0.198267	0.338427	1.70693
206729923	ATP-binding cassette sub-family A member 2	0.537327	0.984305	0	0	1.84937	0.467289	0	0	1.54893	1.32825	1.54689	1.02911	0.774289	0.695255	0.897928
85700402	ATP-binding cassette sub-family A member 3	0	5.62625	1.34605	0.81563	1.98205	0	0.713155	0	0	2.53073	2.21049	0	1.2687	1.66637	1.31345
115503762	ATP-binding cassette sub-family A member 5	0	0	0	0	0	0	0	0	0	0	0.764651	0	0.0637209	0.220736	3.4641
115503764	ATP-binding cassette sub-family A member 6	0	0	0	0	0	0	0.751526	0.961345	0	0	0	0	0.142739	0.336355	2.35643
115503766	ATP-binding cassette sub-family A member 8	0	0	1.45078	0.879085	0	0.719702	0	2.9497	0.795205	0	0	0	0.566206	0.898562	1.58699
143811359	ATP-binding cassette sub-family B member 10, mitochondrial	5.31866	12.9907	10.8779	5.64973	13.7293	0	0	6.31908	8.51774	8.76498	15.3117	6.79102	7.8559	4.90898	0.624879
308153645	ATP-binding cassette sub-family B member 5	0	0	0	1.71162	0	0	0	0	0	0	0	0	0.142635	0.494101	3.4641
13123949	ATP-binding cassette sub-family B member 6, mitochondrial	1.55391	7.11634	4.08612	1.65063	4.01117	1.35136	1.44325	1.84619	31.3558	3.84119	7.4558	10.4164	6.34402	8.3935	1.32306
8928549	ATP-binding cassette sub-family B member 7, mitochondrial	8.6994	28.6849	13.7255	14.7855	11.9766	15.131	16.1598	8.26859	11.7028	12.9027	16.6962	9.99689	14.0608	5.36871	0.38182
143811358	ATP-binding cassette sub-family B member 8, mitochondrial	0	16.3046	9.36195	5.67279	13.7853	6.19237	0	6.34487	15.3945	7.33397	10.2494	10.2281	8.40567	5.28194	0.628378
22095458	ATP-binding cassette sub-family B member 9	0	1.56448	0	1.8144	0	2.97088	1.58645	2.02937	0	1.40743	0	0	0.947751	1.06186	1.1204
74762666	ATP-binding cassette sub-family C member 11	0.946737	11.2729	11.6178	0	1.62924	0	0	1.12481	0	0	0.908508	9.06616	3.04717	4.65601	1.52798
311033501	ATP-binding cassette sub-family C member 8	0.827571	1.51599	0	0	0	0	0	0	1.59041	0	1.58831	0	0.46019	0.706717	1.53571
215273925	ATP-binding cassette sub-family C member 9	0	0	0	0	0	1.46914	0	0	0	0	0	0.808873	0.189834	0.465169	2.45039
67476960	ATP-binding cassette sub-family D member 1	8.78114	14.4772	9.23628	1.86555	6.04457	13.7458	6.52465	2.08657	30.3758	8.68263	10.1119	11.7726	10.3087	7.45641	0.723311
12643305	ATP-binding cassette sub-family D member 2	0	1.61945	0	0	3.04271	0	0	0	0	0	0	0	0.388513	0.956764	2.46263
130358	ATP-binding cassette sub-family D member 3	51.6209	100.018	60.9095	35.853	46.1254	50.0722	68.2292	35.383	87.7573	67.0741	95.2623	66.5448	63.7374	21.6574	0.33979
6831464	ATP-binding cassette sub-family D member 4	0	9.88772	0	0	0	0	4.01062	0	4.14924	0	0	4.13513	1.84856	3.12121	1.68846
47117664	ATP-binding cassette sub-family E member 1	187.849	186.061	174.228	150.817	172.911	167.163	152.156	129.757	165.81	178.182	161.399	148.513	164.57	17.0114	0.103368
56417894	ATP-binding cassette sub-family F member 1	120.774	130.476	120.791	118.424	118.576	100.992	115.05	95.6612	113.075	113.551	115.898	120.105	115.281	9.20876	0.0798809
12643306	ATP-binding cassette sub-family F member 2	132.309	119.262	93.8824	104.851	115.652	107.758	99.48	104.797	90.8104	141.9	124.951	120.669	113.027	15.5439	0.137524
114149223	ATP-binding cassette sub-family F member 3	73.8161	76.0615	72.7895	76.4506	74.63	89.8724	68.5595	63.583	69.1559	92.7555	81.4607	88.3599	77.2912	9.09204	0.117634
17433715	ATP-binding cassette sub-family G member 1	0	0	0	0	1.66047	0	0	0	3.70861	0	0	0	0.447424	1.13252	2.53121
116241237	ATP-citrate synthase	289.961	268.849	293.741	260.041	249.497	264.568	277.039	242.846	240.938	291.8	264.568	337.988	273.486	27.1781	0.0993765
74728128	ATP-dependent (S)-NAD(P)H-hydrate dehydratase	154.594	134.69	135.505	152.201	171.952	111.489	129.576	147.834	123.186	142.917	141.115	151.653	141.393	16.0087	0.113221
14916956	ATP-dependent Clp protease ATP-binding subunit clpX-like, mitochondrial	74.4108	83.3005	59.7878	72.4557	72.9192	62.9142	88.3096	61.3939	101.293	86.8606	95.2081	73.2368	77.6742	13.4077	0.172615
152031656	ATP-dependent DNA helicase PIF1	0	1.86957	0	0	0	0	0	0	0	0	1.95875	1.95467	0.481915	0.872082	1.80962
218512113	ATP-dependent DNA helicase Q1	175.393	186.499	185.544	179.886	196.018	191.102	228.438	194.012	141.413	184.389	183.787	156.377	183.571	21.2008	0.115491
18206225	ATP-dependent DNA helicase Q4	2.16621	0	0.949369	2.30105	4.65978	7.53542	7.04182	0	4.16298	0.892461	6.23621	5.18602	3.42761	2.72867	0.796084
22654276	ATP-dependent DNA helicase Q5	6.60136	22.9762	15.0443	11.2196	20.4485	18.3709	14.715	4.70584	19.0296	21.7577	24.0722	12.6432	15.9654	6.28223	0.393491
116241330	ATP-dependent RNA helicase A	296.706	271.761	290.773	288.91	316.466	281.326	285.145	266.834	306.88	329.37	289.668	292.025	292.989	17.7027	0.0604211
6919862	ATP-dependent RNA helicase DDX1	376.604	331.987	387.445	345.58	365.125	393.634	348.143	338.208	321.101	371.505	364.79	331.861	356.332	23.5362	0.0660513
20532388	ATP-dependent RNA helicase DDX18	123.028	82.2776	89.0083	64.3057	120.982	84.9141	70.7365	71.9244	114.463	98.1547	101.194	104.724	93.8093	19.8359	0.211449
73919226	ATP-dependent RNA helicase DDX19A	229.926	230.653	196.738	191.902	214.326	195.196	195.757	204.881	223.564	196.222	218.015	207.076	208.688	14.2061	0.0680733
10719979	ATP-dependent RNA helicase DDX19B	223.983	202.651	177.173	179.895	199.777	182.911	190.274	191.472	207.349	182.308	191.348	190.95	193.341	13.3436	0.0690159
18202929	ATP-dependent RNA helicase DDX24	59.403	76.7306	77.435	42.0671	73.3934	64.9064	49.5141	45.2414	73.1792	85.3438	78.9291	71.4718	66.4679	14.2732	0.214738
61222937	ATP-dependent RNA helicase DDX25	0	12.4057	0	0	0	0	7.54793	0	0	0	0	0	1.6628	4.0192	2.41712
61212932	ATP-dependent RNA helicase DDX39A	379.954	319.945	335.726	345.017	308.475	317.105	364.28	356.769	279.709	323.175	335.207	302.232	330.633	28.1961	0.0852792
3023628	ATP-dependent RNA helicase DDX3X	351.803	342.139	322.223	285.525	294.205	319.698	326.75	262.996	315.254	351.764	350.873	300.934	318.68	28.5766	0.0896717
73620957	ATP-dependent RNA helicase DDX3Y	0	0	0	223.216	0	243.086	259.615	0	0	0	0	0	60.493	109.712	1.81362
74750541	ATP-dependent RNA helicase DDX42	157.621	145.647	135.713	122.981	123.622	135.863	119.19	114.35	127.33	137.922	144.563	144.262	134.089	12.8319	0.0956974
55976580	ATP-dependent RNA helicase DDX50	67.4611	68.2937	51.351	50.9165	74.8498	61.7557	67.6037	48.512	69.9403	62.9009	69.8478	69.7024	63.5946	8.73054	0.137284
229462978	ATP-dependent RNA helicase DDX51	23.5746	30.5896	18.9418	16.6947	42.2598	37.5866	23.7204	11.6704	33.9789	17.8063	30.1635	20.6943	25.6401	9.27974	0.361923
46576615	ATP-dependent RNA helicase DDX54	16.3363	17.6834	10.414	12.6205	38.336	14.207	9.65553	8.82233	11.4163	9.78972	18.527	21.3328	15.7617	8.1641	0.51797
296439376	ATP-dependent RNA helicase DDX55	21.8065	25.9652	34.4051	13.8983	35.6504	20.8606	10.1268	20.7266	23.049	21.5619	35.5741	35.5001	24.927	8.68908	0.34858
110278938	ATP-dependent RNA helicase DHX29	61.1665	79.6593	61.1535	46.7	78.1236	63.1676	68.3504	35.2004	51.4275	50.4003	69.7022	74.1333	61.5987	13.5451	0.219893
3023637	ATP-dependent RNA helicase DHX8	35.3909	32.4155	40.4214	28.4802	30.452	34.5085	27.8902	21.661	26.7932	37.1147	39.1075	26.7021	31.7448	5.70906	0.179843
145558898	ATP-dependent RNA helicase DQX1	0	0	0	0	0	1.58696	0	0	0	0	0	0	0.132246	0.458115	3.4641
74759699	ATP-dependent RNA helicase SUPV3L1, mitochondrial	51.6032	56.4128	29.1816	31.8282	65.8866	47.7723	52.5666	21.755	44.7864	50.7499	76.6753	51.0104	48.3524	15.3053	0.316537
46397258	ATP-dependent zinc metalloprotease YME1L1	20.3114	29.4559	23.7379	19.7777	29.1281	16.1919	15.7208	24.1319	34.1547	18.1309	32.4853	16.2088	23.2863	6.61439	0.284046
2493600	ATP-sensitive inward rectifier potassium channel 8	0	0	0	0	2.65519	0	0	0	0	0	0	0	0.221266	0.766488	3.4641
113916	Atrial natriuretic peptide receptor 2	1.24966	0	2.19071	0	0	0	0	0	1.20078	0	1.1992	0	0.486696	0.762671	1.56704
27735161	Atrial natriuretic peptide receptor 3	0	0	0	0	0	0	0	0	0	1.99278	0	0	0.166065	0.575265	3.4641
317373348	Atrial natriuretic peptide-converting enzyme, 100 kDa soluble fragment	0	0	0	0	1.08042	0	0	0	1.20654	1.03464	1.20495	1.20244	0.477416	0.592084	1.24018
73920185	AT-rich interactive domain-containing protein 1A	32.6382	40.9079	31.6196	21.8967	37.9373	33.8616	38.2913	14.2864	30.8115	38.2169	47.2551	32.9001	33.3852	8.65823	0.259343
73921720	AT-rich interactive domain-containing protein 1B	18.7247	21.4381	21.5417	14.2961	17.6221	18.8284	17.9348	11.1234	25.3018	17.8396	26.9529	22.9744	19.5482	4.43343	0.226795
73921721	AT-rich interactive domain-containing protein 2	20.6776	16.9799	19.3744	20.4499	28.8353	24.1832	25.1653	12.707	16.4432	22.9131	25.3164	20.4841	21.1274	4.47197	0.211666
12230034	AT-rich interactive domain-containing protein 3A	0	6.06269	5.80188	7.0312	5.69546	1.9188	6.14781	5.24281	4.2402	5.4541	8.46919	6.33867	5.20023	2.26398	0.435361
152013359	AT-rich interactive domain-containing protein 3B	0	4.27234	0	0	0	0	0	0	0	0	0	0	0.356028	1.23332	3.4641
206729929	AT-rich interactive domain-containing protein 4A	8.32707	8.58037	7.29889	3.31702	13.4344	14.4834	13.5346	9.89336	18.0031	6.86137	11.9862	10.9645	10.557	4.00257	0.379138
143955276	AT-rich interactive domain-containing protein 4B	25.9285	32.8827	18.3564	10.5932	30.8909	27.7524	22.2296	10.6635	17.2484	25.4732	33.4943	27.6946	23.6006	7.89941	0.334712
148840818	AT-rich interactive domain-containing protein 5A	0	2.01749	0	0	0	0	0	0	0	0	0	0	0.168125	0.582401	3.4641
209572763	AT-rich interactive domain-containing protein 5B	1.10134	11.0962	3.86141	1.16989	12.3194	2.87336	4.09164	1.3085	0	0.907486	5.28433	4.21866	4.01935	3.95173	0.983176
48428109	ATR-interacting protein	3.30819	9.0902	2.89972	7.02823	1.42326	1.43849	9.21783	1.96523	1.5894	1.36295	6.34922	4.752	4.20206	3.01052	0.71644
317373480	Atrophin-1	3.29846	10.0705	5.78238	2.33585	10.4066	5.73705	1.02119	1.3063	8.45189	12.6834	17.9365	6.31736	7.1123	5.0638	0.711978
13431311	Attractin	23.8056	30.1904	28.8917	35.9859	25.9982	31.8502	46.7718	40.2493	33.432	30.932	36.9023	26.3039	32.6094	6.56081	0.201194
74733700	Aurora kinase A and ninein-interacting protein	0	0	0	0	0	3.18725	0	0	0	0	0	0	0.265604	0.92008	3.4641
27923855	Aurora kinase A	22.7264	20.8157	5.69151	10.3461	11.1742	31.0579	9.04628	0	18.7179	21.4013	28.0397	27.9814	17.2499	9.85058	0.571052
30912743	Aurora kinase A-interacting protein	0	12.0441	5.76301	0	22.6292	17.1535	0	0	0	0	0	0	4.79915	8.0239	1.67194
317373473	Aurora kinase B	19.0173	17.4185	6.66767	16.1608	6.54536	33.077	17.663	13.5566	3.65471	12.536	32.8489	21.8537	16.75	9.36041	0.558832
23396464	Autism susceptibility gene 2 protein	5.19615	3.80744	3.64365	4.41567	3.57681	3.61509	4.82612	4.93882	5.99151	3.42524	5.98359	0.99519	4.20127	1.3629	0.324403
17366828	Autophagy protein 5	80.8823	100.229	83.4064	65.7012	85.9703	78.615	66.2846	50.8744	68.5756	109.769	95.8789	86.567	81.0629	16.5103	0.203673
74732983	Autophagy-related protein 101	54.0161	71.4637	36.8251	70.1292	46.4781	46.9754	44.5951	57.0457	57.6706	49.4538	34.5566	63.2219	52.7026	11.8352	0.224566
20140441	Autophagy-related protein 13	7.59221	18.5438	8.87302	5.37653	17.4205	22.0087	14.1031	6.01352	19.4541	12.5117	16.9998	9.69395	13.2159	5.67382	0.429317
62510482	Autophagy-related protein 16-1	47.4211	71.0743	52.9019	38.9245	44.5128	44.9891	54.0541	33.2923	39.3528	55.0591	55.8485	43.3473	48.3981	10.0873	0.208424
296439433	Autophagy-related protein 2 homolog A	10.1269	12.9857	7.10117	3.58574	4.06636	5.87125	8.77866	3.20845	7.13592	9.45696	18.788	7.11165	8.18472	4.39912	0.537479
308153682	Autophagy-related protein 2 homolog B	6.92603	10.3807	11.0379	8.02598	10.8354	9.30867	8.77202	3.74036	7.86518	7.26338	12.0843	8.44139	8.72344	2.25025	0.257955
296439428	Autophagy-related protein 9A	3.11893	12.8552	9.56838	6.62614	5.36735	5.42478	4.34523	5.55838	26.9725	5.1399	19.4544	10.4536	9.57374	7.13676	0.745452
74708555	Autophagy-related protein 9B	0	0	0	0	0	0	1.31517	0	0	0	0	0	0.109598	0.379657	3.4641
74751770	Axin interactor, dorsalization-associated protein	166.756	121.406	101.192	204.387	114.052	133.865	135.024	147.321	123.257	112.742	98.4751	118.743	131.435	29.8815	0.227348
20532378	Axin-1	1.51785	9.73172	5.32176	0	3.9181	2.64002	2.81953	1.80336	4.37547	5.00275	8.73938	5.81412	4.30701	2.86997	0.666349
76789654	Axonemal dynein light intermediate polypeptide 1	5.07128	4.64493	8.89022	0	13.0907	13.2308	4.71014	0	4.87294	12.536	24.3325	0	7.61496	7.21143	0.947008
416746	Azurocidin	62.5525	42.9702	18.2763	33.2231	13.4558	45.3326	9.683	105.284	20.0354	34.3615	20.0089	99.8361	42.085	32.062	0.76184
296439425	B- and T-lymphocyte attenuator	0	0	0	0	0	0	0	5.37887	0	0	0	0	0.448239	1.55275	3.4641
74747982	B box and SPRY domain-containing protein	58.5846	77.5079	37.0868	34.573	58.8105	73.5922	60.4585	27.0683	90.6949	64.3638	78.0819	65.4523	60.5229	19.2249	0.317647
74725691	B9 domain-containing protein 1	0	0	11.2435	0	5.51864	0	5.95695	7.62007	0	0	0	0	2.52826	3.97397	1.57182
221222440	B9 domain-containing protein 2	0	0	0	0	6.43315	0	0	8.88282	0	6.16053	0	0	1.78971	3.30021	1.84399
215274242	Bactericidal permeability-increasing protein	83.2856	31.9899	9.41962	11.4155	23.1171	9.34578	9.98125	35.1118	12.9078	13.2825	12.8907	41.1645	24.4927	21.6126	0.882409
109940027	Baculoviral IAP repeat-containing protein 1	11.1908	19.6458	15.531	13.8686	9.6291	8.92112	9.52772	14.4037	8.06484	11.5263	11.6338	16.9679	12.5759	3.54973	0.282265
2497238	Baculoviral IAP repeat-containing protein 2	19.0542	40.722	25.9802	24.7381	23.6819	29.4589	21.6301	10.0615	24.412	22.6783	26.4114	42.5758	25.9504	8.76717	0.337844
2497236	Baculoviral IAP repeat-containing protein 3	0	15.8727	7.59496	0	9.31955	0	0	5.14733	0	0	0	10.372	4.02555	5.52757	1.37312
380865472	Baculoviral IAP repeat-containing protein 5	9.21401	16.8788	8.07633	9.78755	7.92818	32.0521	17.1157	10.9471	17.7073	15.1844	8.84195	17.6471	14.2817	6.87486	0.481375
313104079	Baculoviral IAP repeat-containing protein 6	21.0118	26.1539	18.8897	21.1751	27.1194	15.9303	23.7689	14.4024	24.8493	21.9747	33.0886	32.7618	23.4272	5.83826	0.249209
296439462	BAG family molecular chaperone regulator 1	79.6411	59.0512	69.8076	76.5415	81.5798	82.4528	116.238	76.5983	80.1705	90.6223	83.7038	87.1613	81.964	13.5502	0.165319
12229698	BAG family molecular chaperone regulator 2	167.424	124.951	179.363	204.193	144.06	140.209	155.502	198.916	178.752	158.393	196.367	136.577	165.392	26.4034	0.159641
12643665	BAG family molecular chaperone regulator 3	147.905	141.723	147.593	91.8498	142.928	156.33	194.435	97.3249	137.747	149.996	137.565	139.458	140.405	26.303	0.187338
12643661	BAG family molecular chaperone regulator 4	28.63	36.7122	20.0759	24.3297	19.7077	29.8779	34.5685	34.0152	27.5103	44.8222	27.4739	27.4167	29.595	7.11908	0.24055
12643895	BAG family molecular chaperone regulator 5	84.8844	88.4719	100.06	87.0589	108.299	91.6388	62.5279	73.0299	87.1897	79.5908	84.2656	81.2872	85.6919	11.7586	0.137219
205371795	BAH and coiled-coil domain-containing protein 1	0.501683	0.459506	0	0	0	0.436292	0	0.596048	0	0.826758	0.962851	0	0.315262	0.3601	1.14222
114787	Band 3 anion transport protein	45.9588	32.8867	28.9542	64.0757	29.6589	23.7312	34.6824	68.2544	28.9809	23.6683	33.0773	79.7703	41.1416	19.0408	0.462811
14916561	Band 4.1-like protein 1	103.958	77.535	75.5013	91.4986	97.118	105.906	99.314	89.9877	98.4655	94.2261	91.2096	82.4866	92.2673	9.71809	0.105325
17432978	Band 4.1-like protein 2	220.018	181.249	217.956	142.441	174.751	169.828	205.559	190.252	167.629	200.6	156.164	177.033	183.623	24.0087	0.13075
17433099	Band 4.1-like protein 3, N-terminally processed	80.6459	84.8907	86.514	94.616	70.4274	74.3213	93.9082	114.406	57.8298	75.3772	63.5287	78.381	81.2372	15.2254	0.187419
292495006	Band 4.1-like protein 4A	0	3.49385	1.67178	0	0	0	3.54291	0	0	0	1.83026	0	0.878233	1.40287	1.59737
209572611	Band 4.1-like protein 4B	8.7226	13.3155	17.8397	6.17704	17.5125	0	12.1522	1.72722	13.9691	7.18729	8.37038	5.56864	9.37851	5.71705	0.60959
187608883	Band 4.1-like protein 5	41.0545	29.4284	26.5979	22.7531	47.6124	31.0463	34.8152	12.7244	36.0186	33.8283	39.3968	25.64	31.743	9.25044	0.291417
38257662	Bardet-Biedl syndrome 1 protein	6.61918	8.08359	5.80188	14.0624	24.6803	15.3504	28.6898	15.7284	6.3603	9.09016	12.7038	6.33867	12.7924	7.48764	0.585319
20454827	Bardet-Biedl syndrome 2 protein	12.7028	19.9455	12.725	13.4935	17.1759	17.3597	18.5401	4.31205	6.97486	17.9433	15.6727	6.95114	13.6497	5.14048	0.3766
160359000	Bardet-Biedl syndrome 4 protein	2.52098	2.30904	0	2.6779	0	6.57716	4.68292	0	0	8.309	2.41919	2.41415	2.65919	2.6953	1.01358
74750959	Bardet-Biedl syndrome 5 protein	3.83692	7.02869	0	0	0	0	3.56369	0	0	6.32313	0	0	1.72937	2.71222	1.56833
90110978	Bardet-Biedl syndrome 7 protein	5.48975	8.38036	8.01985	7.77529	11.0218	14.3226	6.79842	0	3.5167	12.0626	7.0241	1.75237	7.18032	4.15139	0.578162
47117915	BarH-like 2 homeobox protein	0	0	0	0	0	2.94018	0	0	3.24863	0	0	3.23758	0.785532	1.42304	1.81156
5921173	Barrier-to-autointegration factor, N-terminally processed	793.855	619.393	863.35	890.118	796.916	652.026	1024.06	716.115	791.059	678.351	578.403	605.355	750.75	133.723	0.178119
134047726	Basal body-orientation factor 1	0	0	0	0	0	2.15094	0	0	2.3766	0	0	0	0.377295	0.882483	2.33898
92058724	Basal cell adhesion molecule	50.0022	93.5051	60.2638	84.0982	100.39	57.9795	96.7529	71.784	70.0679	85.8354	75.9732	71.8248	76.5398	15.9814	0.208799
298286912	Basic helix-loop-helix domain-containing protein KIAA2018	0	0	0	0	0	0	1.0826	0	0	0	0	0.558104	0.136725	0.338335	2.47456
74738534	Basic leucine zipper and W2 domain-containing protein 1	227.953	211.649	169.699	182.436	180.021	198.241	214.621	174.37	201.035	164.673	224.742	176.429	193.822	22.1061	0.114054
74762077	Basic leucine zipper and W2 domain-containing protein 2	137.397	154.447	112.22	82.9256	171.96	154.791	118.911	70.4902	150.026	164.673	161.814	113.632	132.774	33.0496	0.248916
32171340	Basic leucine zipper transcriptional factor ATF-like	0	0	0	11.1187	0	0	0	12.436	0	8.62474	10.0445	10.0235	4.35395	5.44847	1.25139
51704273	Basigin	30.5857	43.5779	17.8728	39.7095	67.2557	29.5545	44.1897	60.5647	58.7791	39.2034	32.6119	52.0704	42.9979	14.5517	0.338429
2498243	Battenin	0	2.73605	5.2367	3.17313	5.14065	2.59783	5.54894	3.54907	2.87036	4.9228	2.86657	2.8606	3.45856	1.56301	0.451925
20981681	Bax inhibitor 1	5.52063	15.1695	14.5169	5.86427	9.50044	9.6021	0	0	5.30472	18.1957	10.5954	5.28668	8.29637	5.73395	0.691139
193806579	BBSome-interacting protein 1	0	0	0	0	0	24.7358	0	0	0	23.4368	13.6474	13.619	6.28658	9.8101	1.56048
547896	B-cell antigen receptor complex-associated protein alpha chain	5.78934	10.6052	10.149	6.1497	4.98142	0	5.37707	6.87829	0	0	0	0	4.16084	4.04628	0.972467
296434409	B-cell CLL/lymphoma 6 member B protein	0	0	0	0	0	0	0	0	0	2.25072	0	0	0.18756	0.649726	3.4641
74754614	B-cell CLL/lymphoma 7 protein family member A	43.613	28.5331	27.3057	0	42.8877	54.1833	57.8675	14.8047	59.8676	35.9364	65.7673	35.7984	38.8804	19.4166	0.499393
74732831	B-cell CLL/lymphoma 7 protein family member B	32.3859	29.6632	22.7097	20.6411	50.1595	28.1646	48.1274	23.0865	37.3431	37.3597	31.0782	49.6215	34.195	10.5132	0.307447
296439426	B-cell CLL/lymphoma 7 protein family member C	42.2061	55.2254	63.4196	51.2381	57.0683	31.4612	67.2009	35.8178	63.73	44.7135	57.8598	46.1915	51.3444	11.4072	0.222171
206729930	B-cell CLL/lymphoma 9 protein	3.6701	5.04232	0.804234	7.7971	7.10534	7.9793	8.52186	5.45054	3.52656	5.29218	9.68523	5.27185	5.84555	2.5012	0.427881
74750433	B-cell CLL/lymphoma 9-like protein	17.4568	14.3903	9.9459	8.34456	14.2697	15.1814	12.1603	8.29617	16.7741	8.6305	17.5895	13.3736	13.0344	3.52297	0.270282
82592659	B-cell linker protein	25.8235	21.0244	25.15	15.2394	24.6886	19.9623	23.9845	6.81796	8.27118	33.0993	16.5205	24.7292	20.4426	7.61013	0.372269
294862410	B-cell lymphoma 3 protein	28.8192	29.0359	20.2086	9.18392	12.3987	30.0753	29.4436	10.272	22.1536	30.8705	22.1244	27.5979	22.682	8.08081	0.356266
728952	B-cell lymphoma 6 protein	3.70649	0	0	1.9686	1.59462	12.8935	0	0	3.56153	0	1.77841	1.77471	2.27315	3.61044	1.5883
20454813	B-cell lymphoma/leukemia 10	44.9233	51.4331	54.1426	29.8247	48.3177	58.6016	57.3708	20.0149	59.3537	60.1511	48.4979	64.5293	49.7634	13.0923	0.263092
44887724	B-cell lymphoma/leukemia 11A	0	5.7408	0	0	14.8309	0	0	0	0	0	10.5256	0	2.59145	5.07323	1.95768
44887723	B-cell lymphoma/leukemia 11B	0	0	0	0	0	0	2.71861	0	0	0	0	0	0.22655	0.784794	3.4641
25008167	B-cell receptor-associated protein 29	32.574	64.6435	38.0693	0	32.6996	33.0495	25.212	6.45018	46.9501	40.2607	57.3076	36.3926	34.4674	18.3543	0.532511
1705725	B-cell receptor-associated protein 31	223.384	228.961	228.435	107.345	270.009	226.645	237.115	113.743	265.754	210.36	250.091	224.104	215.495	52.0906	0.241725
308153627	B-cell scaffold protein with ankyrin repeats	0	1.52661	5.84376	0	1.43414	0	1.54805	7.92099	0	0	0	0	1.5228	2.62589	1.72439
71658794	Bcl10-interacting CARD protein	17.2157	21.0244	35.2099	18.2873	19.7509	34.9339	26.6495	13.6359	16.5424	28.3709	33.041	5.49537	22.5131	9.23221	0.410082
17371773	Bcl2 antagonist of cell death	54.5163	42.7997	40.9585	33.0913	53.6096	74.502	65.1009	37.0118	44.9007	44.9205	59.7884	44.748	49.6623	12.15	0.244651
2493274	Bcl-2 homologous antagonist/killer	6.2009	11.3592	16.3058	6.58688	16.0067	5.39265	11.5186	7.36727	11.9168	15.3283	23.802	17.8144	12.4666	5.59913	0.44913
6093506	BCL2/adenovirus E1B 19 kDa protein-interacting protein 2	29.1679	38.1653	18.2618	13.2787	14.3414	10.8712	11.6104	9.90124	16.0155	27.4673	23.9915	19.9513	19.4186	8.7046	0.44826
20532402	BCL2/adenovirus E1B 19 kDa protein-interacting protein 3	13.4886	6.17728	17.7346	0	0	5.8652	0	0	6.48051	0	6.47194	6.45847	5.22305	5.77809	1.10627
6093509	BCL2/adenovirus E1B 19 kDa protein-interacting protein 3-like	17.9232	10.9442	10.4734	0	10.2813	15.587	0	0	0	9.8456	11.4663	5.7212	7.68684	6.40638	0.833422
57012595	Bcl-2/adenovirus E1B 19 kDa-interacting protein 2-like protein	7.32992	16.7842	6.42486	3.89309	3.15351	6.3745	6.80794	0	0	3.01987	14.0679	3.50965	5.94712	5.07868	0.853973
47605556	Bcl-2-associated transcription factor 1	110.929	101.603	110.944	84.5985	111.356	105.127	126.805	74.3454	86.0922	107.809	133.744	111.675	105.419	17.0238	0.161487
56748610	Bcl-2-binding component 3	27.1169	31.0464	23.7687	0	0	11.7912	18.8894	8.05437	6.51409	16.7579	32.5274	12.9839	15.7875	11.216	0.710437
728955	Bcl-2-like protein 1	33.6925	20.5732	29.5323	17.8948	24.1588	14.6504	20.8621	13.3433	21.5832	27.762	26.9433	26.8872	23.1569	6.12656	0.264567
18202042	Bcl-2-like protein 11	19.8241	6.05248	5.79211	14.0387	5.68587	5.74671	6.13746	15.702	12.6992	21.7797	6.3412	12.656	11.038	5.9069	0.535144
23396468	Bcl-2-like protein 12	0	7.176	3.43365	0	3.37066	0	3.63837	0	3.76413	3.22782	0	7.50266	2.67611	2.74396	1.02536
23396740	Bcl-2-like protein 13	91.7222	84.011	56.7508	45.8502	62.6735	72.7285	75.1681	54.4874	67.3973	82.2463	88.0185	69.7515	70.9004	14.2291	0.200691
74745939	Bcl-2-like protein 15	8.02693	7.3521	0	8.52658	0	0	0	9.53677	53.991	0	0	61.4942	12.4106	21.5963	1.74015
296434404	Bcl-2-like protein 2	0	12.4186	0	7.20121	11.6663	11.7912	12.5929	8.05437	0	11.1719	19.5164	12.9839	8.94974	6.16279	0.6886
56748563	Bcl-2-modifying factor	0	13.026	6.23282	0	6.11849	12.3679	19.8133	0	0	5.8592	6.82368	13.619	6.98836	6.54922	0.937161
57012554	Bcl-2-related ovarian killer protein	6.17165	16.9584	16.2288	13.1116	47.7935	10.7344	17.1965	0	17.7908	20.3414	47.3795	11.8202	18.7939	14.5615	0.774801
57012588	BCL-6 corepressor	0.745521	1.36569	1.96041	0.791928	5.13186	1.29669	2.76973	0.885752	2.86546	1.2286	4.2925	2.85571	2.18249	1.4304	0.6554
74762178	BCL-6 corepressor-like protein 1	0.764693	0.700404	0	0	0	1.33004	0	0	0.734786	1.26019	0.733815	0	0.460327	0.519439	1.12841
2497560	BDNF/NT-3 growth factors receptor	0	0	0	0	1.36959	0	0	1.89111	0	0	0	1.52426	0.398747	0.730346	1.8316
67461020	Beclin 1-associated autophagy-related key regulator	7.97799	7.30727	6.99292	5.64973	6.86465	9.2508	4.93991	3.15954	2.55532	10.9562	5.10389	7.6399	6.53318	2.40734	0.368479
13124704	Beclin-1	31.9829	37.2833	30.5824	24.7081	50.0356	58.1567	45.9082	24.181	27.9382	38.3322	39.0618	38.9805	37.2626	10.3132	0.276771
71153248	BEN domain-containing protein 2	0	0	1.43534	0	0	0	0	0	0	0	0	0	0.119612	0.414348	3.4641
74745144	BEN domain-containing protein 3	6.32073	20.2627	11.0806	8.39271	9.51765	6.87107	8.80592	0	9.11028	14.3225	30.3275	18.1586	11.9308	7.91182	0.66314
74738577	BEN domain-containing protein 5	3.10781	5.69307	0	0	0	0	0	0	5.97254	0	2.98232	0	1.47965	2.34255	1.58318
109820782	BEN domain-containing protein 7	0	0	0	2.6779	0	2.19239	0	0	2.42239	0	2.41919	0	0.809322	1.19993	1.48263
38503351	Bestrophin-3	3.91734	0	0	2.08059	0	0	0	2.32709	0	0	1.87958	0	0.850382	1.34653	1.58345
27805424	BET1 homolog	33.2642	40.6234	38.8759	47.113	28.6221	19.2856	30.8953	52.6947	42.6176	27.4091	31.921	63.709	38.0859	12.2438	0.321479
74734714	BET1-like protein	23.5746	53.9816	30.9956	37.563	30.4271	30.7527	43.7916	70.0223	67.9578	9.71255	22.6227	33.8633	37.9387	18.1728	0.479005
172045724	Beta/gamma crystallin domain-containing protein 3	1.28022	4.69038	5.61076	2.71983	5.50784	28.9472	0	1.52103	4.92062	6.32931	4.91412	4.90389	5.94544	7.51604	1.26417
74719783	Beta-1,3-galactosyl-O-glycosyl-glycoprotein beta-1,6-N-acetylglucosaminyltransferase 4	0	0	2.53165	0	0	0	0	0	0	0	0	0	0.210971	0.730825	3.4641
218512053	Beta-1,3-galactosyl-O-glycosyl-glycoprotein beta-1,6-N-acetylglucosaminyltransferase	0	0	2.67953	3.24727	0	2.65852	2.83929	0	0	0	5.86709	2.92744	1.68493	1.94886	1.15665
61211870	Beta-1,3-galactosyltransferase 6	15.9075	3.64253	6.97166	0	6.84378	6.91701	14.7747	4.72491	11.464	6.55376	11.4489	11.425	8.38947	4.68655	0.558623
116243011	Beta-1,3-glucosyltransferase	28.9002	40.909	34.5433	41.8624	27.1278	31.9877	29.2823	31.2147	25.2454	30.3078	27.7332	42.7712	32.6571	6.04518	0.185111
27734417	Beta-1,3-N-acetylglucosaminyltransferase lunatic fringe	0	0	3.02596	33.0039	2.97045	15.0112	6.41275	0	6.6344	2.84457	16.5641	9.91776	8.03209	9.65007	1.20144
20138530	Beta-1,3-N-acetylglucosaminyltransferase manic fringe	0	0	3.57271	4.3297	0	3.5447	0	4.84266	0	0	0	0	1.35748	2.03188	1.4968
1168736	Beta-1,4 N-acetylgalactosaminyltransferase 1	0	0	2.15167	0	0	0	0	0	0	0	0	0	0.179306	0.621133	3.4641
13123968	Beta-1,4-galactosyltransferase 5	0	0	0	0	0	0	0	0	0	0	6.47194	9.68771	1.34664	3.21893	2.39035
161789024	Beta-1,4-N-acetylgalactosaminyltransferase 3	0	2.40159	1.14914	0	0	0	0	0	0	0	0	0	0.295894	0.740853	2.50378
23822159	Beta-1-syntrophin	51.071	49.0049	53.2917	49.0833	27.2034	38.0693	33.8815	49.1197	91.1367	44.0856	56.01	51.2356	49.4327	15.6595	0.316784
543826	Beta-2-glycoprotein 1	447.507	392.517	472.032	543.848	407.899	458.438	648.116	639.821	524.752	531.234	407.601	537.495	500.938	85.4039	0.170488
48428791	Beta-2-microglobulin form pI 5.3	494.769	443.103	414.404	432.133	454.105	458.964	234.874	509.456	517.678	616.053	316.527	579.092	455.93	104.343	0.228857
23822158	Beta-2-syntrophin	92.0719	88.7698	84.951	90.0818	83.3927	86.3922	108.019	100.754	65.1891	71.8729	86.0289	85.8498	86.9478	11.2561	0.129458
172046825	Beta-actin-like protein 2	1527.62	1835.83	1927.66	1689.24	1802.48	1494.94	1473.77	2240.79	1745.39	1617.14	1682.98	1649.49	1723.94	213.453	0.123817
543774	Beta-adducin	12.6153	11.5547	17.3763	24.8868	34.1152	10.971	11.717	42.8235	3.46341	11.8798	51.8825	27.6131	21.7416	14.7844	0.680006
126302521	Beta-adrenergic receptor kinase 1	74.0598	67.8335	71.5734	92.79	96.4039	84.2239	61.7309	69.941	71.1633	79.8008	85.6476	70.9213	77.1741	10.6019	0.137376
116241253	Beta-adrenergic receptor kinase 2	26.6242	24.3859	13.3353	30.3016	21.2724	26.4616	21.1956	24.8538	16.4462	21.9379	20.0743	21.8537	22.3952	4.60236	0.205507
317373563	Beta-Ala-His dipeptidase	23.2259	21.2732	20.3581	46.6019	19.9846	29.1756	43.1438	42.9249	27.2769	21.2642	12.3822	32.1268	28.3115	10.8538	0.383372
20141238	Beta-arrestin-1	206.588	120.413	150.9	172.898	177.758	348.432	206.412	193.382	183.47	131.538	141.175	137.884	180.904	60.3308	0.333496
20141230	Beta-arrestin-2	60.781	67.3912	70.1001	81.555	88.0823	75.1147	65.3662	91.2173	46.1083	86.9855	82.8852	70.4589	73.8371	13.139	0.177946
115661	Beta-casein	11.5787	10.6052	15.2235	18.4491	9.96285	15.1042	16.1312	13.7566	5.56292	9.54064	55.5556	16.632	16.5085	12.8281	0.777056
29428025	Beta-catenin-interacting protein 1	64.6119	133.155	70.7925	102.951	97.2915	84.2851	45.008	115.148	31.0424	66.5489	31.0014	154.684	83.0433	39.192	0.471947
29840792	Beta-catenin-like protein 1	83.6626	65.986	79.4435	74.0586	71.9873	78.8208	62.5955	55.2218	71.4583	65.1069	86.9747	75.6662	72.5819	9.19353	0.126664
461653	Betacellulin	0	0	0	0	6.32473	0	0	0	7.06303	0	0	0	1.11565	2.61034	2.33975
1168333	Beta-centractin	247.063	194.42	262.309	243.96	221.567	202.755	232.701	281.132	213.995	206.443	160.284	196.606	221.936	33.3539	0.150286
2506455	Beta-chimaerin	0	7.682	0	2.96973	7.21668	0	2.59662	6.64314	0	2.30362	0	2.67723	2.67408	2.97645	1.11307
143458798	Beta-citryl-glutamate synthase B	0	0	2.97108	0	0	0	0	0	0	5.58597	3.25274	3.24597	1.25465	1.96	1.56219
1706116	Beta-crystallin B1	0	9.51105	0	5.51521	13.4024	9.03054	9.64458	6.16863	4.98896	4.27815	0	4.972	5.62596	4.27698	0.760223
38503374	Beta-defensin 1	0	0	0	0	0	0	0	0	0	0	18.4641	0	1.53867	5.33012	3.4641
84028873	Beta-defensin 112	11.5787	0	10.149	0	0	0	0	0	0	19.0813	0	0	3.40075	6.48342	1.90647
84028899	Beta-defensin 136	0	0	0	0	0	0	0	0	0	0	0	16.0634	1.33861	4.6371	3.4641
229462879	Beta-dystroglycan	51.1661	46.8645	46.1298	49.6923	56.6046	47.0395	48.8802	50.3691	50.5697	43.3646	53.3086	53.1976	49.7656	3.62947	0.0729313
425906077	Beta-enolase	440.15	463.894	406.943	416.309	438.388	479.784	378.005	454.887	469.284	479.428	633.565	415.723	456.363	64.0532	0.140356
215273939	Beta-galactosidase	102.429	88.5075	103.334	125.229	118.068	95.8011	87.9551	114.808	81.7099	105.102	98.2933	99.9394	101.765	12.8633	0.126402
74728154	Beta-galactosidase-1-like protein 2	0	1.88426	0	0	0	0	0	0	0	0	0	0	0.157022	0.54394	3.4641
74749401	Beta-galactosidase-1-like protein	16.0048	16.4916	19.2893	19.1261	0	12.1788	0	14.2614	15.3788	0	11.5189	22.9898	12.27	8.02736	0.654229
115445	Beta-galactoside alpha-2,6-sialyltransferase 1	3.22264	20.6619	11.2989	10.2697	5.54582	5.60517	5.98629	7.65761	27.8694	7.9662	15.4625	9.2582	10.9004	7.17466	0.658204
146345377	Beta-glucuronidase	10.0491	23.931	14.0933	17.0794	19.0228	20.9742	18.6669	9.55142	17.3809	16.5606	46.2878	17.3218	19.2433	9.44259	0.490696
311033393	Beta-hexosaminidase subunit alpha	126.14	131.393	153.923	133.991	155.356	139.811	117.157	146.928	135.466	148.773	99.6851	139.742	135.697	15.9616	0.117627
123081	Beta-hexosaminidase subunit beta chain A	216.496	224.16	220.705	264.968	192.358	198.51	203.265	234.852	194.462	207.475	171.623	220.843	212.476	23.8358	0.112181
74750586	Beta-klotho	0	0	0	0	0	0	0	0	1.20423	1.03266	1.20264	0	0.286628	0.52023	1.81501
166223244	Beta-lactamase-like protein 2	131.748	149.799	75.6595	139.948	109.453	94.8207	109.707	107.951	117.864	160.965	135.147	95.711	119.064	25.0054	0.210016
51338734	Beta-mannosidase	34.2355	29.9939	43.0554	44.2723	57.6349	46.6013	34.5625	30.0642	38.6176	34.342	48.5654	45.6134	40.6299	8.40905	0.206967
131436	Beta-microseminoprotein	0	0	0	48.7661	0	0	10.6598	0	0	9.45696	0	0	5.74023	14.0964	2.45572
68053339	Beta-N-acetylglucosaminyl-glycolipid beta-1,4-galactosyltransferase	6.65847	9.14803	5.83633	10.6094	11.4585	5.79058	6.18431	0	3.19903	5.48648	9.58441	6.3763	6.69432	3.20233	0.478365
20139178	Beta-parvin	46.7282	36.2151	56.7118	34.364	27.8358	34.3855	30.0466	29.8941	37.9929	47.3887	44.8413	44.748	39.2627	8.78745	0.223812
13431857	Beta-sarcoglycan	0	15.0741	18.032	0	17.7013	10.7344	3.82144	9.77669	3.95352	10.1707	3.94829	0	7.76771	6.75378	0.869469
18202933	Beta-soluble NSF attachment protein	61.468	32.1716	38.4845	65.2942	45.3343	49.6377	48.9349	0	67.5017	65.1197	54.7726	58.8631	48.9652	18.9792	0.387606
55583953	Beta-taxilin	3.8257	0	0	4.06384	8.22955	3.32704	5.3299	2.27265	3.67608	0	0	3.66358	2.86569	2.55676	0.892194
74738217	Betatrophin	0	0	0	0	0	0	0	7.85098	0	0	0	0	0.654248	2.26638	3.4641
2493285	BH3-interacting domain death agonist p11	214.71	141.349	188.199	171.056	254.027	186.724	143.333	135.52	154.735	254.319	257.55	212.037	192.797	45.6579	0.236819
313104078	Bicaudal D-related protein 1	0	0	0	0	0	0	0	0	2.1941	0	0	2.18664	0.365061	0.852601	2.3355
262527534	Bicaudal D-related protein 2	5.15114	23.5904	2.25756	13.6795	11.0807	17.9189	7.17648	18.3602	12.3742	12.7334	44.4883	17.265	15.5063	10.9334	0.705094
74753089	Bifunctional apoptosis regulator	0	0	0	3.08852	0	0	0	0	0	0	0	0	0.257376	0.891578	3.4641
67461014	Bifunctional arginine demethylase and lysyl-hydroxylase JMJD6	25.973	68.3946	59.7608	48.282	53.0775	50.822	45.2314	57.8596	37.4358	58.8537	46.7329	46.6356	49.9216	11.1466	0.223282
74750624	Bifunctional lysine-specific demethylase and histidyl-hydroxylase MINA	36.5787	28.3491	34.5285	29.8889	43.5794	56.2807	28.7471	23.401	35.1481	39.4141	78.3036	35.0285	39.104	14.972	0.382878
284018103	Bifunctional lysine-specific demethylase and histidyl-hydroxylase NO66	40.8234	48.6087	33.9936	30.3552	40.3954	42.6028	41.7079	14.5506	31.3814	35.3197	58.7624	29.3201	37.3184	11.0264	0.295467
74735013	Big LEN	0	27.6552	8.82183	5.34551	30.3101	4.37634	0	0	0	4.14651	14.4872	0	7.92855	10.7947	1.3615
266762	Biglycan	984.848	1003	1268.38	1352.07	1499.03	1119.3	1548.74	1229.23	959.996	1245.08	1016.73	806.923	1169.44	227.203	0.194283
74739456	Bile acyl-CoA synthetase	0	0	0	0	0	1.64906	0	0	0	0	0	0	0.137421	0.476041	3.4641
262527527	Bile salt export pump	2.97136	2.72156	3.47264	0	1.70447	0.861354	1.83984	1.17676	0.951718	0	1.90092	1.89696	1.6248	1.09337	0.672928
251757481	Bile salt-activated lipase	0	0	0	0	1.49509	0	0	0	0	0	30.0133	3.32787	2.90302	8.59693	2.96137
23830892	Biliverdin reductase A	349.199	323.89	302.207	436.67	270.04	353.656	414.652	346.61	267.584	320.514	335.098	304.77	335.408	50.8571	0.151628
332278161	Biogenesis of lysosome-related organelles complex 1 subunit 1	102.619	78.3263	97.4438	118.09	58.8655	81.8061	119.139	101.601	106.823	112.742	90.2688	106.459	97.8486	17.8175	0.182093
74749300	Biogenesis of lysosome-related organelles complex 1 subunit 2	55.2841	59.0756	56.5343	29.3627	39.6409	48.0781	68.4629	54.7357	53.1219	45.5532	53.0517	70.5884	52.7908	11.3716	0.215409
74749299	Biogenesis of lysosome-related organelles complex 1 subunit 3	84.2033	94.9221	119.226	61.9232	100.319	78.8608	102.271	38.4776	80.9101	122.753	87.0188	74.4323	87.1097	23.4373	0.269055
34395560	Biogenesis of lysosome-related organelles complex 1 subunit 4	66.3239	55.2254	52.8497	44.8333	46.6922	68.166	56.0008	42.9814	34.7618	44.7135	63.6458	63.5133	53.3089	10.6702	0.200158
34582369	Biogenesis of lysosome-related organelles complex 1 subunit 5	111.948	96.1277	67.4611	59.4581	60.2033	85.1865	84.4803	74.8152	53.7848	92.2432	93.9989	67.0023	78.8924	17.8709	0.226522
41017511	Biogenesis of lysosome-related organelles complex 1 subunit 6	30.4277	48.7718	53.3413	40.4021	52.3629	72.7694	49.4565	54.2265	43.8565	56.4118	43.7985	50.9919	49.7347	10.2137	0.205363
74732069	Biorientation of chromosomes in cell division protein 1	63.6514	77.7335	61.9913	112.689	48.6833	55.3548	65.6874	58.8187	40.7747	64.1028	95.0152	33.8633	64.8638	21.9567	0.338505
158931124	Biorientation of chromosomes in cell division protein 1-like 1	26.5881	32.6013	23.3051	6.833	32.1025	31.7001	24.2964	8.15205	26.3723	26.5018	35.8025	32.032	25.5239	9.24361	0.362155
118601083	Biotin carboxylase	63.5791	70.4936	63.0614	54.5032	58.5455	75.6626	92.2032	53.0092	62.1643	75.3654	56.7302	74.7707	66.674	11.4057	0.171067
308153638	Biotin carboxylase	7.98448	7.80076	13.5306	15.2667	8.24428	12.0358	9.39346	40.475	11.2526	0	13.2809	8.15586	12.285	9.71644	0.790917
1705499	Biotin--[acetyl-CoA-carboxylase] ligase	27.0329	44.5683	39.4917	32.5443	35.6659	39.1821	40.1725	21.4118	31.1707	34.1545	48.4237	44.8713	36.5575	7.83041	0.214195
226693503	Biotinidase	26.5051	30.8978	25.3445	38.3932	24.8796	25.1458	35.8075	45.8046	32.4145	27.7961	34.6839	27.6894	31.2802	6.44369	0.205999
172045555	Bis(5'-adenosyl)-triphosphatase ENPP4	23.1062	18.5182	32.9115	33.7487	19.8817	27.6299	29.5086	17.1578	47.1804	9.51958	30.4881	19.3612	25.751	9.93815	0.385933
1706794	Bis(5'-adenosyl)-triphosphatase	151.31	89.6756	101.421	170.184	84.2437	162.55	140.535	158.622	76.9726	139.345	162.283	102.281	128.285	34.7321	0.270741
1703326	Bis(5'-nucleosyl)-tetraphosphatase [asymmetrical]	258.118	146.742	226.247	236.366	252.731	255.435	190.136	200.921	179.603	249.355	204.989	178.992	214.97	36.6884	0.170668
130350	Bisphosphoglycerate mutase	80.8272	74.0319	75.2751	96.5907	73.8943	65.8986	75.0713	108.034	87.3743	79.0879	111.497	125.778	87.7801	18.5786	0.211649
3023394	Bleomycin hydrolase	138.028	113.255	161.314	195.493	155.88	135.041	192.298	129.826	113.288	180.077	187.644	132.179	152.86	30.2031	0.197587
132558	Blood group Rh(CE) polypeptide	0	0	2.75021	0	0	0	5.82838	3.7278	0	0	0	3.00466	1.27592	2.02086	1.58384
1705486	Bloom syndrome protein	0	3.3829	2.42803	0.980828	3.17799	2.40899	2.5728	0	2.66172	3.80414	9.74674	0	2.59701	2.6362	1.01509
115968	B-lymphocyte antigen CD20	4.40535	0	0	0	0	0	4.09164	10.468	0	0	4.22747	0	1.9327	3.28598	1.7002
34222653	BMP-2-inducible protein kinase	41.6972	43.3527	35.5609	35.913	35.8783	44.1027	35.5877	28.1175	29.2376	41.7865	29.199	33.455	36.1573	5.61118	0.155188
116241270	BMP-binding endothelial regulator protein	0	0	0	2.02895	0	0	0	2.26933	0	0	0	0	0.358191	0.838122	2.33988
8134821	BolA-like protein 1	76.4023	96.2212	66.9687	60.8686	90.3929	58.1382	88.702	90.7734	100.945	133.778	64.1526	82.3102	84.1377	21.259	0.252669
46577124	BolA-like protein 2	304.277	250.826	333.383	307.056	301.087	304.308	282.609	343.435	306.995	213.111	262.791	233.106	286.915	39.5575	0.137872
74726650	BolA-like protein 3	61.1397	78.3995	96.463	77.9346	73.6506	74.4387	102.215	58.1119	105.747	60.4538	93.8735	70.2585	79.3905	16.529	0.208198
74749402	Bombesin receptor-activated protein C6orf89	3.77058	10.3607	6.61002	0	3.24439	0	7.00413	0	10.8693	6.21379	10.855	3.61079	5.21156	4.11798	0.790163
1705508	Bone marrow stromal antigen 2	21.8065	19.9732	25.4853	30.8852	18.7634	18.9641	20.2536	51.8165	20.9536	35.9364	27.9013	13.9216	25.5551	10.2281	0.400236
13124688	Bone morphogenetic protein 1	9.28877	20.6619	9.30498	5.63827	3.42536	11.54	2.46494	7.88283	10.2006	24.0548	12.7338	15.2488	11.0371	6.4684	0.58606
215273985	Bone morphogenetic protein 3	0	0	0	0	0	0	0	0	0	2.2841	0	0	0.190341	0.659361	3.4641
115075	Bone morphogenetic protein 5	0	0	0	0	0	0	2.67669	0	0	0	0	0	0.223057	0.772694	3.4641
115078	Bone morphogenetic protein 7	3.03571	0	0	0	0	0	0	0	0	0	0	0	0.252976	0.876333	3.4641
90110010	Bone morphogenetic protein 8B	0	0	0	0	5.601	0	0	0	0	0	0	0	0.46675	1.61687	3.4641
6226778	Bone morphogenetic protein receptor type-1B	0	0	2.28454	0	0	2.26663	0	0	0	0	0	0	0.379264	0.885778	2.33552
12643724	Bone morphogenetic protein receptor type-2	0	1.15452	0	0	0	0	0	0	0	0	0	0	0.09621	0.333281	3.4641
110832774	Borealin	18.6913	34.2398	4.09585	4.96369	8.04144	20.3187	13.0202	5.55176	17.9603	15.4013	31.3889	31.3236	17.0831	10.7248	0.627802
74753026	Box C/D snoRNA protein 1	8.35143	20.3982	12.2004	8.87127	26.3486	12.1048	7.7567	13.2297	16.0496	9.17526	32.0568	7.99751	14.545	7.8857	0.542159
17380173	BPI fold-containing family A member 1	0	0	0	0	8.79533	0	0	0	0	0	0	0	0.732944	2.53899	3.4641
34395685	BPI fold-containing family B member 1	45.9559	34.6642	35.5425	48.8164	48.8468	30.562	22.597	32.1176	233.78	28.957	41.506	36.2422	53.299	57.4145	1.07722
62298542	BPI fold-containing family B member 2	0	0	0	12.1383	0	0	0	0	0	0	0	0	1.01152	3.50402	3.4641
73620973	BPI fold-containing family B member 3	2.74872	0	0	0	0	2.39044	0	0	0	0	0	0	0.428263	1.00312	2.3423
34395538	BPI fold-containing family C protein	0	0	0	0	0	2.24428	0	0	0	0	0	0	0.187023	0.647867	3.4641
6686256	Brain acid soluble protein 1	265.136	258.684	207.138	24.4904	243.015	215.54	251.609	6.84799	249.228	227.967	188.057	215.263	196.081	87.3867	0.445666
6225093	Brain mitochondrial carrier protein 1	0	0	0	0	0	3.50107	0	0	0	0	3.86325	0	0.613694	1.43536	2.33888
7531052	Brain protein I3	0	9.58713	9.17471	0	9.00642	9.10279	9.72174	0	0	8.62474	0	0	4.60146	4.81363	1.04611
73917636	Brain-specific angiogenesis inhibitor 1-associated protein 2	118.514	130.26	118.424	88.1235	120.33	162.844	90.2607	76.035	116.156	119.137	125.101	120.301	115.457	22.5089	0.194954
74735022	Brain-specific angiogenesis inhibitor 1-associated protein 2-like protein 1	71.6926	89.1172	65.0848	70.7156	92.5317	102.429	66.5872	42.5889	118.095	86.5006	100.739	110.338	84.7016	21.907	0.258638
229462818	Brain-specific angiogenesis inhibitor 2	0	0	0	0	0	0	0	0	0	0.680185	0	0	0.0566821	0.196352	3.4641
311033353	Brain-specific angiogenesis inhibitor 3	0	0	0	0	0	0	0.798434	0	0	0	0	0	0.0665362	0.230488	3.4641
18202927	Brain-specific serine protease 4	4.12741	3.78042	7.23557	13.153	7.10285	17.9471	11.5005	0	3.96599	3.40092	3.96075	11.8575	7.336	5.216	0.711014
215274162	Branched-chain-amino-acid aminotransferase, cytosolic	77.9611	90.0346	80.2193	57.6097	64.1649	100.225	75.5575	64.435	211.708	61.4457	71.5603	74.6573	85.7982	41.4681	0.483321
20455470	Branched-chain-amino-acid aminotransferase, mitochondrial	136.847	119.228	99.4707	131.183	112.006	107.399	155.002	122.932	121.873	151.263	115.306	76.7108	120.768	21.6525	0.17929
126215684	BRCA1-A complex subunit Abraxas	6.398	14.6503	14.02	13.5925	13.7629	5.56405	14.856	3.80072	9.22166	18.4515	21.4888	15.3172	12.5936	5.31797	0.422275
229462810	BRCA1-A complex subunit BRE	95.6525	90.7398	68.8702	76.2049	85.2435	68.3303	76.1494	77.1159	78.7813	90.0756	65.5644	68.6993	78.4523	9.98087	0.127222
60390957	BRCA1-A complex subunit RAP80	21.8368	30.0015	28.7108	25.1291	20.3553	39.5636	18.5916	21.6202	17.4857	19.4926	41.9101	27.8819	26.0483	7.99339	0.306868
134047724	BRCA1-associated ATM activator 1	47.8096	42.3305	29.3345	32.1642	38.3952	26.3327	57.7265	26.5078	41.3458	39.3944	36.7033	48.8358	38.9067	9.55362	0.245552
296434410	BRCA1-associated protein	55.253	66.8022	23.2467	37.563	53.2474	55.7392	55.4237	31.51	48.8447	43.7065	57.2636	63.4938	49.3412	13.0233	0.263945
116241265	BRCA1-associated RING domain protein 1	0	4.62699	1.47598	0	2.89782	1.46441	1.56399	0	0	1.38751	0	4.83762	1.52119	1.76158	1.15803
74753124	BRCA2 and CDKN1A-interacting protein	166.674	145.028	146.094	146.065	93.2193	123.207	127.714	103.963	124.12	137.337	147.948	159.611	135.082	21.6323	0.160142
143811366	Breakpoint cluster region protein	18.5295	18.8575	19.8509	22.9634	34.5447	26.8572	22.9467	20.7918	29.6747	16.9645	35.5626	21.6875	24.1026	6.22337	0.258204
288558806	Breast cancer anti-estrogen resistance protein 1	45.1169	44.0788	34.2733	31.9502	37.5267	39.2362	40.5072	23.2281	36.127	49.5675	37.5224	46.0853	38.7683	7.13614	0.184072
74739634	Breast cancer anti-estrogen resistance protein 3	20.6171	8.71558	13.9011	6.73858	6.82304	27.5842	10.3109	5.65271	10.6673	18.2949	25.8721	22.7808	14.8299	7.88043	0.531389
18202959	Breast cancer metastasis-suppressor 1	10.6373	24.3576	18.6478	11.2995	41.1879	23.127	34.5793	6.31908	30.6639	21.9125	35.7272	20.3731	23.236	10.7948	0.464572
158706476	Breast cancer metastasis-suppressor 1-like protein	28.3552	18.551	28.4047	17.2116	34.8545	42.273	15.0491	14.438	31.1385	20.0265	23.323	34.9117	25.7114	8.98758	0.349556
728984	Breast cancer type 1 susceptibility protein	0	3.2163	0	0	0	2.44305	3.26145	0.834404	0	1.73606	2.02183	0.672541	1.18214	1.29443	1.09499
14424438	Breast cancer type 2 susceptibility protein	0	0	0	0	0	0	0	0	0	0.630833	0.367337	0	0.0831808	0.202228	2.43119
108935824	Breast carcinoma-amplified sequence 1	71.6926	45.1449	41.239	38.0776	42.4103	72.0897	68.6681	18.6326	58.1249	36.921	34.3988	45.0545	47.7045	16.6042	0.348064
313104248	Breast carcinoma-amplified sequence 3	15.5089	42.6152	40.782	20.9673	36.3945	29.4271	36.666	23.4514	25.7405	33.6904	37.8832	25.6529	30.7316	8.53811	0.277828
33301030	Breast carcinoma-amplified sequence 4	0	0	5.43525	13.1738	16.0067	0	11.5186	0	17.8752	5.10945	23.802	5.93812	8.23826	8.11834	0.985444
116241267	Brefeldin A-inhibited guanine nucleotide-exchange protein 1	62.9782	73.8868	61.4045	59.3817	68.8024	72.6155	67.0374	38.6732	76.8338	59.4729	77.4113	72.5067	65.917	10.7371	0.162889
146329988	Brefeldin A-inhibited guanine nucleotide-exchange protein 2	52.7754	67.1368	59.1088	46.7171	70.0079	63.1076	58.5483	35.7055	62.6849	61.0013	71.0427	61.0678	59.0753	10.0161	0.169547
147742985	Brefeldin A-inhibited guanine nucleotide-exchange protein 3	37.2624	42.3868	53.2066	23.6214	25.8567	43.9041	42.9819	22.1357	32.9175	26.7419	35.7577	37.4099	35.3486	9.48769	0.268404
68067899	Brevican core protein	0	0	0	13.7305	0	0	0	0	1.38004	4.73367	0	0	1.65369	4.04546	2.44633
12643343	Bri23 peptide	9.83752	27.0314	21.5571	5.22494	21.1617	21.3881	13.7055	17.5319	18.9055	8.10596	18.8806	14.1309	16.4551	6.39603	0.388696
143811367	Bridging integrator 2	67.1563	65.7525	69.0133	81.1761	61.7697	50.3473	75.2789	74.2856	44.5033	57.2439	48.889	73.1808	64.0497	11.6616	0.182071
30912742	Bridging integrator 3	51.715	56.8407	36.2637	54.9341	40.0483	44.9742	38.4258	43.0097	29.8155	46.8736	44.6641	69.3328	46.4081	10.5937	0.228273
74734678	BRISC and BRCA1-A complex member 1	107.375	98.3483	115.032	76.0395	119.766	121.048	114.504	70.8736	87.8907	134.352	80.142	99.0168	102.032	20.0501	0.196507
84029317	BRISC complex subunit Abro1	75.6659	80.8553	74.6136	63.6309	75.9577	74.0287	61.4929	52.4408	63.6183	64.9454	81.6869	72.4594	70.1163	8.80578	0.125588
74747339	BRO1 domain-containing protein BROX	159.172	145.79	125.566	179.224	136.959	141.193	150.793	139.942	107.062	175.748	113.031	158.523	144.417	22.3082	0.154471
152040006	Bromo adjacent homology domain-containing 1 protein	1.67742	3.0728	0	0	4.33001	2.91756	1.55797	0	1.61182	1.38217	4.82907	3.21268	2.04929	1.64313	0.801804
116241266	Bromodomain adjacent to zinc finger domain protein 1A	15.1356	33.8877	16.2149	14.2913	23.8763	16.0878	16.4007	7.99226	17.7756	16.6287	29.8558	24.9622	19.4257	7.2928	0.375419
257051081	Bromodomain adjacent to zinc finger domain protein 2A	4.12091	10.6943	6.02015	2.18871	13.5924	11.3486	5.10327	0.816007	5.27966	5.09335	9.88628	5.91942	6.67192	3.87364	0.580589
229462995	Bromodomain adjacent to zinc finger domain protein 2B	2.414	2.21105	2.11594	0.641067	1.55784	1.57451	5.04472	1.43403	1.73969	3.9782	6.37045	4.04548	2.76058	1.71537	0.621378
71153496	Bromodomain and PHD finger-containing protein 3	6.51481	5.9671	1.90347	5.76694	6.53993	6.60991	7.05935	0	4.17334	0	6.25174	3.11936	4.49216	2.61643	0.582444
313104296	Bromodomain and WD repeat-containing protein 1	2.25584	5.16548	2.96596	0	3.88208	2.45226	0	0	3.79333	0	4.32951	3.24037	2.3404	1.89632	0.810253
313104082	Bromodomain and WD repeat-containing protein 3	0	2.66014	0	0	0	0	0	0	0	0	0	0	0.221678	0.767915	3.4641
226694198	Bromodomain testis-specific protein	0	5.06184	0	0	0	0	0	0	0	0	0	3.9692	0.752587	1.77303	2.35592
12229697	Bromodomain-containing protein 1	11.13	12.4596	13.0076	14.4501	18.0894	19.3585	11.486	7.34638	7.12979	17.3229	26.108	13.0268	14.2429	5.3335	0.374467
12230989	Bromodomain-containing protein 2	31.0355	32.9146	27.2034	29.4971	29.5154	38.3544	24.274	32.9918	26.6825	33.6483	34.4847	37.5414	31.5119	4.29884	0.136419
12643726	Bromodomain-containing protein 3	41.4504	54.4724	45.8103	45.9449	58.9263	61.1241	61.9325	44.9647	32.9024	57.9141	55.3414	43.1454	50.3274	9.18223	0.18245
20141192	Bromodomain-containing protein 4	39.3862	50.153	41.2592	33.6744	47.1151	53.4672	59.7794	31.9573	36.9227	56.2001	53.4672	47.8363	45.9348	9.17	0.199631
74734307	Bromodomain-containing protein 7	28.1374	25.7719	21.1399	19.2143	24.2108	33.2091	33.6005	19.1028	21.2433	33.1211	34.7159	19.2464	26.0595	6.24986	0.239831
313104080	Bromodomain-containing protein 8	22.2479	19.4072	18.5723	21.382	23.7011	23.0334	23.6155	18.8805	24.4318	23.5696	24.3995	21.3051	22.0455	2.12798	0.0965268
239938605	Bromodomain-containing protein 9	15.3413	14.0515	13.447	13.9682	20.7434	17.1535	18.3199	13.0192	10.5295	18.0585	12.6187	20.9873	15.6865	3.33392	0.212535
74761309	Brother of CDO	0	0	0	0	0	0	0	0	0	0.967767	0	1.12472	0.174374	0.408623	2.34337
74753009	BSD domain-containing protein 1	103.454	80.8218	66.6766	54.9469	75.9262	76.7386	70.6521	32.5359	78.9417	80.2302	78.8373	84.5008	73.6885	17.2367	0.233914
51701604	BTB/POZ domain-containing adapter for CUL3-mediated RhoA degradation protein 1	0	7.28506	0	0	0	0	0	0	0	0	0	15.2334	1.87653	4.69885	2.504
2833248	BTB/POZ domain-containing adapter for CUL3-mediated RhoA degradation protein 2	16.5619	0	0	13.1946	0	18.0039	0	0	0	23.8818	19.8664	0	7.62572	9.72219	1.27492
74733570	BTB/POZ domain-containing adapter for CUL3-mediated RhoA degradation protein 3	37.6214	42.116	58.6243	31.0825	28.7745	65.4354	31.0599	34.765	60.2501	41.3326	64.1818	48.0362	45.2733	13.6326	0.301117
20137477	BTB/POZ domain-containing protein 1	2.7145	12.4314	7.138	8.65041	7.00707	4.72136	12.606	6.45018	2.60834	6.71012	15.6293	15.5968	8.52196	4.54748	0.533619
74733002	BTB/POZ domain-containing protein 10	2.75451	5.04586	0	5.85193	2.37011	0	5.1167	0	5.29355	4.53934	5.28656	7.91333	3.68099	2.62316	0.712623
296439535	BTB/POZ domain-containing protein 19	0	0	0	0	0	3.91013	0	0	0	0	0	0	0.325844	1.12876	3.4641
20137455	BTB/POZ domain-containing protein 2	4.98434	11.4133	13.1067	7.9419	8.57754	8.66932	16.2029	0	4.78941	10.2676	19.1323	16.7059	10.1493	5.54842	0.546682
20137580	BTB/POZ domain-containing protein 3	0	0	0	0	0	0	0	0	2.40847	0	0	0	0.200705	0.695264	3.4641
34395545	BTB/POZ domain-containing protein 9	4.27578	1.95816	5.62176	2.27097	1.83955	3.71846	0	0	2.05428	5.28477	4.10313	2.04729	2.76451	1.84772	0.66837
74738338	BTB/POZ domain-containing protein KCTD1	56.0011	55.956	35.6992	43.2633	48.1861	48.7017	37.8278	24.1945	14.6757	46.1441	48.8544	58.5032	43.1673	13.1995	0.305776
50401124	BTB/POZ domain-containing protein KCTD12	241.549	217.554	285.827	218.097	245.944	196.06	254.261	248.719	212.76	242.156	239.522	223.602	235.504	23.5581	0.100032
251757290	BTB/POZ domain-containing protein KCTD14	46.1785	28.1975	4.4974	5.45033	26.4895	22.3108	28.5933	12.1921	34.5119	12.6834	39.39	34.3945	24.5741	13.4267	0.546375
74732704	BTB/POZ domain-containing protein KCTD15	41.6096	21.173	32.4195	29.4664	27.8467	16.0827	30.0584	16.4787	8.88494	30.4761	35.4928	30.9915	26.7484	9.29488	0.347493
74708941	BTB/POZ domain-containing protein KCTD16	0	0	0	0	0	0	0	0	11.7497	0	8.80064	0	1.71253	4.04872	2.36418
205371782	BTB/POZ domain-containing protein KCTD17	4.07598	7.46662	3.57271	0	10.5215	3.5447	0	0	3.91657	3.35854	0	11.7098	4.01387	4.03169	1.00444
114149940	BTB/POZ domain-containing protein KCTD18	24.5707	14.0656	16.1527	3.26252	29.07	18.697	28.5262	3.64905	35.4146	20.2459	26.5259	17.6471	19.8189	9.81866	0.495418
296439316	BTB/POZ domain-containing protein KCTD2	9.94974	18.2265	8.7212	5.28453	8.56123	8.65284	0	0	9.5606	12.2976	19.0959	19.0562	9.95053	6.50613	0.653847
74750149	BTB/POZ domain-containing protein KCTD20	3.12265	5.72025	2.73708	3.31702	0	2.71563	0	0	0	7.71904	0	11.9613	3.10775	3.75499	1.20827
121943921	BTB/POZ domain-containing protein KCTD21	30.1936	46.092	35.2873	37.4186	43.3001	91.9031	51.413	41.8518	53.19	41.4651	38.6325	38.5521	45.7749	15.899	0.347329
112823993	BTB/POZ domain-containing protein KCTD3	16.0539	27.938	18.2931	18.7585	24.8643	25.1304	34.2945	9.53677	16.9686	51.5897	30.8112	18.4482	24.3906	11.0449	0.452835
50401182	BTB/POZ domain-containing protein KCTD5	22.3656	20.4853	14.7031	11.8789	9.62224	14.5878	15.5797	0	10.7455	32.2506	32.1938	37.4812	18.4911	10.9505	0.592204
115502243	BTB/POZ domain-containing protein KCTD6	5.52063	20.226	0	17.5928	9.50044	24.0052	15.3825	6.55905	5.30472	27.2935	31.7863	0	13.5976	10.7023	0.787074
74732414	BTB/POZ domain-containing protein KCTD7	0	8.29337	3.9683	0	3.89551	0	0	0	0	0	0	4.33544	1.70772	2.75521	1.61338
74749707	BTB/POZ domain-containing protein KCTD8	0	0	0	0	0	0	0	0	0	4.55853	0	0	0.379878	1.31593	3.4641
50400921	BTB/POZ domain-containing protein KCTD9	20.1808	36.9684	17.689	28.5827	28.9409	20.4754	21.8677	15.9845	38.7831	36.0288	19.3659	38.6512	26.9599	8.75661	0.324801
74732865	BUD13 homolog	19.0234	27.1042	18.5273	8.98115	16.3687	20.2202	15.7055	10.0452	30.4657	17.4167	30.4255	18.2173	19.3751	6.93587	0.357979
317373471	Butyrophilin subfamily 1 member A1	0	0	0	0	0	0	0	0	0	0	14.3219	0	1.1935	4.13439	3.4641
215274180	Butyrophilin subfamily 2 member A1	0	0	0	0	2.13625	2.1591	0	0	0	0	0	0	0.357946	0.835996	2.33554
83288459	Butyrophilin subfamily 2 member A2	0	0	0	0	0	0	0	0	0	0	0	7.18706	0.598921	2.07472	3.4641
117949374	Butyrophilin subfamily 3 member A1	2.55047	9.34418	6.70666	8.12768	13.1673	11.0901	0	24.2416	0	8.40618	4.89496	4.88477	7.78449	6.60707	0.848747
67462189	Butyrophilin subfamily 3 member A2	0	0	6.8673	8.32235	13.4827	0	0	9.30835	3.76413	0	7.51831	0	4.10526	4.79872	1.16892
59799178	Butyrophilin subfamily 3 member A3	8.96158	14.3643	13.7463	16.659	21.2052	17.5353	10.4043	21.2944	10.7639	12.9223	8.59971	15.0182	14.2895	4.30678	0.301394
73921189	Butyrophilin-like protein 2	0	0	0	0	0	0	0	0	2.76312	0	2.75947	0	0.460216	1.07483	2.3355
108884834	Bystin	74.8507	104.208	78.7303	38.1647	72.1338	67.6981	72.3012	39.1291	60.4156	61.6758	100.56	65.9444	69.6509	19.9125	0.28589
74751849	C1GALT1-specific chaperone 1	0	0	0	4.37054	3.54026	0	3.82144	0	15.8141	10.1707	0	3.94007	3.47142	4.96058	1.42898
115206	C-1-tetrahydrofolate synthase, cytoplasmic, N-terminally processed	295.262	248.65	236.727	219.995	228.773	265.295	275.536	226.108	242.031	309.015	268.568	233.168	254.094	28.616	0.11262
152032539	C2 calcium-dependent domain-containing protein 4C	0	0	0	0	5.34823	2.70273	0	0	2.98627	0	0	5.95223	1.41579	2.26036	1.59654
85681926	C2 domain-containing protein 2	0	1.72183	0	3.99377	3.23506	0	0	4.46694	1.80635	1.54898	5.41188	1.80021	1.99875	1.89702	0.949101
46577674	C2 domain-containing protein 2-like	1.85324	5.09232	3.24883	1.9686	7.9731	3.22337	0	0	8.90382	3.05409	3.55682	0	3.23952	2.90892	0.897948
313104297	C2 domain-containing protein 3	0.556052	1.01861	0	0.590664	3.82763	7.73718	1.54936	0	0.534305	2.29089	2.13439	1.59746	1.81971	2.16408	1.18924
74750574	C2 domain-containing protein 5	30.093	40.7453	22.9368	31.9662	39.4031	47.7896	43.7478	21.7629	27.6588	44.2018	42.689	26.3118	34.9422	9.14355	0.261677
259016204	C3 and PZP-like alpha-2-macroglobulin domain-containing protein 8	0	0	0	0	0	0	0	0	0	0	0	0.664692	0.055391	0.19188	3.4641
112927	C31	62.8707	70.0359	71.4912	55.9543	61.4074	60.5867	58.3935	56.5271	88.1686	40.6035	65.2238	104.141	66.2836	16.3649	0.246893
416733	C4b-binding protein alpha chain	186.287	188.691	180.574	186.242	158.404	165.817	240.194	262.988	204.272	232.955	164.043	193.083	196.963	32.6115	0.165572
115213	C4b-binding protein beta chain	72.6883	71.3328	72.8151	55.1521	58.0771	85.7902	77.1566	86.3608	69.8455	72.7285	59.7884	59.664	70.1166	10.2964	0.146847
311033355	C5a anaphylatoxin chemotactic receptor 1	0	6.84795	0	0	3.21658	3.251	0	0	0	3.08026	0	7.15968	1.96296	2.73563	1.39363
20137533	C5a anaphylatoxin chemotactic receptor 2	0	3.55606	0	0	0	0	3.60598	0	0	3.19909	3.72569	0	1.1739	1.738	1.48053
13432136	CAAX prenyl protease 1 homolog	44.0721	68.1191	57.9455	35.1116	52.1424	55.0958	40.9336	19.6357	63.5226	47.6631	63.4387	42.2044	49.1571	13.8306	0.281356
13431529	CAAX prenyl protease 2	0	0	0	0	6.84378	0	0	0	0	0	15.2651	0	1.84241	4.6625	2.53065
322510133	Cactin	24.1655	26.8769	21.1817	20.1691	20.7932	30.0224	19.2383	20.5078	26.5376	27.0234	28.1589	29.7533	24.5357	3.98724	0.162508
22095551	Cadherin EGF LAG seven-pass G-type receptor 1	7.37977	12.7235	3.80504	4.61126	7.09696	9.81555	13.3053	1.54727	9.17678	12.1616	14.1636	5.4042	8.43257	4.12155	0.488766
22095550	Cadherin EGF LAG seven-pass G-type receptor 2	2.23809	4.50986	2.74645	5.2303	12.3249	6.22839	8.31486	3.19089	8.60225	7.74545	20.1886	5.1438	7.20532	5.00264	0.694298
116241276	Cadherin-10	1.66039	0	0	0	0	0	0	0	0	0	0	0	0.138366	0.479314	3.4641
146345381	Cadherin-11	16.4371	24.0883	14.4075	12.2221	28.2865	20.0124	18.3199	13.6702	17.3736	9.48072	22.0827	15.7405	17.6768	5.29151	0.299348
1705552	Cadherin-13	7.3402	18.4885	14.4762	17.5435	11.0528	9.57516	8.52186	15.2615	12.343	7.56026	19.3705	12.301	12.8195	4.22516	0.329588
308153624	Cadherin-17	0	0	0	0	0	0	0	0	0	0	1.50908	0	0.125757	0.435635	3.4641
3023435	Cadherin-18	0	1.51695	0	0	1.42507	0	0	0	0	0	0	0	0.245168	0.572925	2.33686
17366818	Cadherin-19	0	0	0	0	0	0	0	0	1.62852	1.39649	1.62637	0	0.387615	0.703524	1.81501
116241277	Cadherin-2	2.88828	0	0	0	0	0	0	0	0	0	0	0	0.24069	0.833774	3.4641
408359994	Cadherin-23	0	0	0.341932	0.414381	0	0.339251	0	0	0	0	0	0	0.091297	0.166159	1.81999
146345382	Cadherin-3	18.9393	17.347	19.3676	8.38259	17.6543	0	8.7953	1.87514	0	16.9062	13.6309	30.2278	12.7605	9.18947	0.720149
322510142	Cadherin-5	8.34432	10.6999	10.2396	14.182	12.9237	10.1594	17.0502	19.8277	11.2252	9.62583	16.0148	15.9814	13.0228	3.56225	0.273539
1705545	Cadherin-6	0	0	0	0	1.42507	0	0	3.93543	0	0	0	1.58601	0.578875	1.20652	2.08425
296434420	Cadherin-7	1.66674	0	1.46094	0	0	1.44949	0	0	1.60155	1.37337	3.19887	0	0.895913	1.04731	1.16898
152031568	Cadherin-like protein 26	0	1.40656	0	0	0	0	0	0	1.47561	0	2.94732	0	0.485791	0.953968	1.96374
3023439	Calcineurin B homologous protein 1	201.291	135.203	147.031	135.42	138.56	163.383	149.565	135.52	174.076	143.746	122.336	147.783	149.493	21.2706	0.142285
284018160	Calcineurin B homologous protein 3	0	0	0	0	0	0	0	0	0	0	5.86709	5.85488	0.976831	2.28139	2.3355
52000904	Calcineurin subunit B type 1	277.071	197.382	202.383	220.738	238.405	207.49	200.153	228.602	258.839	228.302	214.183	206.367	223.326	24.6926	0.110568
6685261	Calcineurin-binding protein cabin-1	2.94683	7.55743	2.06637	1.2521	5.07118	6.66308	4.92655	1.40044	7.36209	4.37065	13.008	6.20828	5.23609	3.3034	0.630891
317373448	Calcineurin-like phosphoesterase domain-containing protein 1	133.339	118.313	120.528	137.213	103.975	137.701	96.7529	133.667	116.113	144.204	123.956	167.591	127.779	18.9015	0.147923
215274235	Calcipressin-1	5.19203	9.51105	4.55095	16.5456	8.93494	0	9.64458	6.16863	14.9669	4.27815	4.98237	0	7.0646	5.14358	0.728078
158958336	Calcipressin-2	0	6.08321	0	0	0	0	0	0	0	0	0	0	0.506934	1.75607	3.4641
15213951	Calcipressin-3	10.858	0	14.276	0	23.3569	14.1641	20.1696	6.45018	10.4334	17.8937	10.4196	15.5968	11.9682	7.25071	0.605833
2507565	Calcitermin	127.995	169.338	99.7251	45.3206	73.4219	136.047	118.88	118.277	95.658	82.0288	81.8842	204.284	112.738	43.5636	0.386414
115487	Calcitonin gene-related peptide 2	0	0	0	0	0	0	0	0	0	8.48892	0	0	0.70741	2.45054	3.4641
226693507	Calcitonin gene-related peptide type 1 receptor	0	0	2.48772	3.01482	0	0	0	0	2.72716	0	0	2.71788	0.912298	1.35226	1.48226
134047806	Calcium and integrin-binding protein 1	95.9029	119.212	66.0483	58.2129	64.8368	95.3171	82.7111	65.1097	105.317	112.889	39.4416	98.3987	83.6164	24.6846	0.295212
61212251	Calcium channel flower homolog	0	0	0	0	0	0	7.06521	0	0	0	0	0	0.588768	2.03955	3.4641
296439404	Calcium homeostasis endoplasmic reticulum protein	78.5605	74.5724	67.6084	65.2432	95.8652	77.0159	75.6194	69.5789	76.8605	63.5557	78.1297	88.9098	75.96	9.33486	0.122892
67461081	Calcium homeostasis modulator protein 2	0	0	0	0	3.48545	0	0	0	0	0	0	0	0.290455	1.00616	3.4641
97180269	Calcium release-activated calcium channel protein 1	0	0	0	0	3.74021	0	0	0	8.35361	0	8.34257	0	1.70303	3.28311	1.9278
1345662	Calcium signal-modulating cyclophilin ligand	0	20.2431	15.4978	9.39076	19.0169	15.3763	16.4218	5.25167	4.24736	7.28441	16.967	12.6988	11.8663	6.4948	0.54733
74730222	Calcium uniporter protein, mitochondrial	33.5485	51.2133	55.5449	71.2735	89.8076	51.8677	48.4702	39.8588	35.8182	39.9294	60.8105	49.975	52.3431	15.9609	0.304929
74761192	Calcium uptake protein 1, mitochondrial	49.4769	60.4231	50.5958	37.9576	44.9375	47.8088	61.2714	29.3917	29.0534	47.5629	73.8563	52.6447	48.7483	12.9281	0.2652
115502157	Calcium uptake protein 2, mitochondrial	27.1325	46.9416	23.7824	19.2143	38.9102	34.083	36.4005	21.4907	17.3809	37.2613	40.5019	54.8524	33.1626	11.5976	0.349718
74762459	Calcium uptake protein 3, mitochondrial	0	0	2.16385	0	0	2.14688	0	0	2.37211	0	0	2.36404	0.753907	1.11545	1.47956
1705942	Calcium/calmodulin-dependent 3',5'-cyclic nucleotide phosphodiesterase 1A	0	0	0	0	0	0	0	0	2.34994	0	0	0	0.195828	0.67837	3.4641
3183514	Calcium/calmodulin-dependent 3',5'-cyclic nucleotide phosphodiesterase 1B	2.44103	4.47161	4.27925	5.18594	0	6.36855	4.53439	2.90018	0	4.02273	4.68492	0	3.24072	2.19077	0.676013
2499445	Calcium/calmodulin-dependent 3',5'-cyclic nucleotide phosphodiesterase 1C	1.8454	0	0	3.92054	0	0	0	2.19252	0	0	0	3.5344	0.957738	1.50961	1.57622
74750243	Calcium/calmodulin-dependent protein kinase II inhibitor 1	0	0	0	0	0	0	15.5797	0	16.1182	13.8217	16.0969	0	5.13471	7.60556	1.48121
74717283	Calcium/calmodulin-dependent protein kinase II inhibitor 2	0	0	0	0	0	0	0	19.6771	0	0	0	15.86	2.96143	6.96413	2.35161
56404620	Calcium/calmodulin-dependent protein kinase kinase 1	2.59087	11.8653	6.8129	8.25643	6.68793	11.2658	4.81274	6.15641	7.46863	4.26968	7.45876	7.44323	7.09072	2.63711	0.37191
317373374	Calcium/calmodulin-dependent protein kinase kinase 2	40.0528	22.4189	23.4049	23.6366	36.378	29.0267	28.9337	15.8622	19.2431	16.5014	34.1648	31.9628	26.7988	7.87003	0.29367
3122301	Calcium/calmodulin-dependent protein kinase type 1	45.9705	55.0612	71.29	56.3446	45.6406	73.8064	62.403	75.624	30.581	58.2753	30.5406	40.636	53.8478	15.5675	0.289102
56404610	Calcium/calmodulin-dependent protein kinase type 1D	40.781	62.2541	38.7244	72.1991	38.0141	76.8417	44.1897	60.5647	32.655	58.8051	45.6566	55.3248	52.1675	14.2504	0.273167
73620970	Calcium/calmodulin-dependent protein kinase type 1G	0	0	0	0	2.36513	0	0	0	0	0	0	0	0.197094	0.682754	3.4641
334302890	Calcium/calmodulin-dependent protein kinase type II subunit beta	0	39.5865	0	0	0	49.546	0	0	0	0	64.0975	54.5576	17.3156	26.1272	1.50888
116242602	Calcium/calmodulin-dependent protein kinase type II subunit delta	162.566	146.497	163.177	186.611	182.745	193.822	168.036	161.991	131.013	146.914	193.743	130.567	163.974	22.2871	0.135919
62512173	Calcium/calmodulin-dependent protein kinase type II subunit gamma	91.4466	77.3156	88.3764	92.1574	80.7026	83.6054	111.068	89.1466	63.0863	90.8071	101.255	107.78	89.7289	13.1741	0.146821
2499586	Calcium/calmodulin-dependent protein kinase type IV	11.0646	10.1344	14.5476	0	11.9007	9.6224	10.2767	0	5.31594	22.7927	13.2723	7.94679	9.7395	6.21849	0.638481
311033467	Calcium-activated chloride channel regulator 1	0	0	0	0	0	0	1.32956	0	0	0	0	0	0.110797	0.383811	3.4641
189082520	Calcium-activated chloride channel regulator 2, 35 kDa form	4.16243	13.9791	1.21616	0	1.19385	16.8928	1.28867	3.29691	2.66642	1.14326	1.33145	6.64339	4.48454	5.44838	1.21493
205831469	Calcium-activated chloride channel regulator 4, 30 kDa form	0	1.30402	0	0	0	0	0	0	0	0	0	0	0.108668	0.376437	3.4641
74721541	Calcium-activated chloride channel regulator family member 3	9.98771	0	0	0	0	0	0	0	0	0	0	0	0.832309	2.8832	3.4641
46396283	Calcium-activated potassium channel subunit alpha-1	0	0.969573	0	0	0.910843	0	0	0	1.01717	0	0	1.01371	0.325941	0.482144	1.47924
160017736	Calcium-binding and coiled-coil domain-containing protein 1	26.5086	26.0143	26.5549	20.1134	50.5063	32.9334	21.1036	20.2467	16.3748	24.9631	32.7063	25.3853	26.9509	8.88895	0.32982
74735623	Calcium-binding and coiled-coil domain-containing protein 2	96.8091	69.8614	48.8563	65.4406	53.0086	89.293	46.3199	55.7666	53.5587	70.1002	78.8242	64.6137	66.0377	15.9535	0.241582
206729858	Calcium-binding mitochondrial carrier protein Aralar1	50.1743	79.5393	54.1281	65.5968	81.3633	46.9908	59.1477	64.1974	76.0265	60.4241	72.2223	73.92	65.3109	11.4805	0.175782
13124095	Calcium-binding mitochondrial carrier protein Aralar2	75.5959	90.5452	69.6598	80.3015	101.739	62.371	73.8132	62.1798	106.165	73.47	87.424	70.5361	79.4834	14.2878	0.179758
167016554	Calcium-binding mitochondrial carrier protein SCaMC-1	200.236	266.309	168.299	215.613	269.06	152.667	198.715	166.204	158.141	235.056	171.093	157.603	196.583	41.8583	0.212929
74758042	Calcium-binding mitochondrial carrier protein SCaMC-2	8.36923	30.6625	4.89057	5.92679	33.606	9.70447	7.77324	3.31449	18.7645	9.19482	18.7397	13.3576	13.692	9.91249	0.723963
167016556	Calcium-binding mitochondrial carrier protein SCaMC-3	0	7.682	0	0	9.62224	0	0	0	5.37273	4.60724	5.36563	2.67723	2.94392	3.4857	1.18403
15214082	Calcium-binding protein 39	164.988	133.545	104.258	93.7424	145.265	133.472	135.42	63.8209	158.535	126.463	158.325	143.299	130.094	29.6555	0.227954
51338824	Calcium-binding protein 39-like	89.2967	81.7893	61.2555	57.7379	80.1758	81.0337	61.3017	55.3529	93.2655	38.3891	78.2395	70.6407	70.7065	16.1147	0.227909
85540963	Calcium-dependent secretion activator 1	4.83514	0	0	0	0	0	0	0	0	0	0	0	0.402929	1.39579	3.4641
85540964	Calcium-dependent secretion activator 2	9.08604	16.6443	9.73397	18.2308	12.1614	14.0475	13.1273	8.39619	11.6409	9.15048	13.5631	17.402	12.7653	3.37559	0.264434
74734299	Calcium-independent phospholipase A2-gamma	5.0194	24.5195	8.79927	7.10912	17.2757	16.0055	15.5399	7.95138	9.64618	12.4077	17.6613	14.4201	13.0296	5.58672	0.428771
41016932	Calcium-regulated heat stable protein 1	258.118	317.941	156.032	151.274	145.512	232.214	223.203	148.047	179.603	234.687	222.071	213.086	206.816	52.7079	0.254855
20139981	Calcium-responsive transactivator	16.5201	12.105	8.68817	10.529	25.5864	8.62006	12.2749	7.85098	9.52439	8.16737	9.5118	15.82	12.0998	5.12001	0.423147
68068024	Calcium-transporting ATPase type 2C member 1	25.6268	52.1607	24.9584	21.1726	36.7509	29.7153	26.4465	13.532	60.1933	32.8472	57.3813	51.8083	36.0494	15.5182	0.43047
218511924	Calcium-transporting ATPase type 2C member 2	0	2.5336	1.2123	4.4075	0	0	0	0	1.32898	0	1.32723	2.64893	1.12155	1.43859	1.28269
46576651	Calcyclin-binding protein	390.222	299.598	316.89	304.788	306.139	339.358	335.784	320.444	308.791	416.106	330.41	373.685	336.851	37.3552	0.110895
2493439	Calcyphosin	380.748	266.309	394.415	360.327	571.836	463.568	218.61	205.621	279.382	211.055	352.088	298.32	333.523	110.353	0.330871
68840161	Calcyphosin-2	0	0	0	2.49521	0	0	0	0	0	0	0	0	0.207934	0.720306	3.4641
338817891	Caldesmon	353.084	291.664	381.797	184.026	262.64	340.063	364.718	207.789	277.444	293.655	332.493	380.781	305.846	64.976	0.212447
143811369	Calicin	0	0	0	0	0	1.93512	2.0667	0	0	0	0	0	0.333484	0.779356	2.33701
3121839	Calmegin	2.1449	17.6812	3.76013	4.55683	3.69115	1.86532	11.953	5.0967	6.18304	8.83683	6.17487	10.27	6.85116	4.61955	0.674273
32699597	Calmin	45.7023	57.408	32.0474	31.9023	48.3129	39.7452	46.0861	27.925	69.009	43.0376	53.8812	43.7655	44.9019	11.6215	0.258821
49037474	Calmodulin	1132.77	1190.35	1293.08	1585.72	1246.69	1290.58	1256	1617.09	1459.72	1107.03	1196.57	1395.9	1314.29	167.135	0.127167
97046872	Calmodulin-binding transcription activator 1	0	0.716313	0	0	0	0	0	0	0	0	0	0	0.0596927	0.206782	3.4641
125987807	Calmodulin-binding transcription activator 2	0	0.996998	0	0	0	0	0	0	0	0	0	0	0.0830832	0.287809	3.4641
115502	Calmodulin-like protein 3	254.653	152.815	177.029	139.916	249.339	129.822	163.116	187.791	244.694	130.239	261.223	176.589	188.936	50.3725	0.266612
209572745	Calmodulin-like protein 4	0	0	0	7.09098	0	0	0	7.93109	19.2431	0	0	0	2.85544	5.921	2.07359
215273944	Calmodulin-like protein 5	483.925	952.147	549.854	961.46	1087.25	1270.34	541.021	681.422	490.832	391.362	696.576	1364.51	789.224	328.508	0.416242
158563944	Calmodulin-lysine N-methyltransferase	4.05074	11.1306	10.6517	0	31.3691	14.091	7.52456	0	7.78464	13.351	15.5487	19.3954	11.2415	8.70373	0.774252
166991445	Calmodulin-regulated spectrin-associated protein 1	13.8843	23.9379	14.3176	14.7485	15.4605	23.4388	18.2055	8.73311	11.7717	12.7864	25.0798	10.9496	16.1095	5.40365	0.335433
308153626	Calmodulin-regulated spectrin-associated protein 2	13.1806	29.7787	24.6466	20.5348	23.4385	20.6326	22.8516	16.7038	19.4198	19.549	32.0424	32.8172	22.9663	6.0263	0.262397
61213747	Calmodulin-regulated spectrin-associated protein 3	43.9971	40.2982	38.5646	41.172	60.3913	37.3513	46.7017	23.6472	36.2369	44.8846	62.3255	32.101	42.306	10.8279	0.255943
543920	Calnexin	218.802	206.48	238.279	136.166	193.973	186.438	201.168	139.169	189.008	187.574	176.033	209.529	190.218	29.6185	0.155708
115612	Calpain small subunit 1	429.621	411.388	474.996	679.359	378.068	424.57	412.63	609.037	450.347	474.683	327.944	341.287	451.161	102.228	0.226589
115574	Calpain-1 catalytic subunit	320.684	245.049	305.181	239.425	255.434	282.072	292.741	250.374	331.032	285.378	283.116	264.978	279.622	29.6523	0.106044
117949375	Calpain-13	0	21.4958	5.14277	4.15496	5.04844	17.0082	12.7153	4.64722	3.7585	14.5035	61.9333	1.87286	12.6901	16.8822	1.33035
74739633	Calpain-15	3.61434	17.6559	4.22408	5.11909	7.25655	4.19097	4.47594	2.86279	5.7883	4.96359	15.0297	5.76862	6.74582	4.65666	0.690304
317373596	Calpain-2 catalytic subunit	239.248	267.07	268.688	327.603	218.727	268.207	251.723	290.912	235.28	271.063	242.143	214.79	257.955	31.5757	0.122408
1345664	Calpain-3	1.59365	0	0	0	0	0	0	0	0	0	0	0	0.132804	0.460048	3.4641
28376972	Calpain-5	2.04436	0	8.95968	2.17161	3.51813	1.77789	1.89878	7.28669	3.92881	0	1.96181	5.87317	3.28508	2.79103	0.849607
13959315	Calpain-6	0	3.73913	1.78914	2.16823	1.75632	0	1.89581	0	1.96134	0	1.95875	0	1.27239	1.23648	0.971779
33112239	Calpain-7	61.1548	63.3836	53.6038	59.8329	58.1595	68.5788	65.7682	43.9771	49.4846	66.3034	69.4958	61.6454	60.1157	7.76785	0.129215
32129432	Calpain-9	0	0	0	38.2708	0	1.64906	0	0	0	0	0	1.81586	3.47797	10.9773	3.15623
126302556	Calpastatin	317.858	297.905	260.792	131.524	281.45	321.426	278.058	140.519	245.051	312.16	257.141	274.303	259.849	62.7279	0.241401
2829431	Calponin-1	449.346	306.659	505.845	388.404	269.131	386.945	605.563	565.271	245.518	344.845	359.335	379.68	400.545	112.137	0.279962
6226844	Calponin-2	533.518	496.421	578.986	373.321	484.568	530.259	475.862	357.182	476.034	589.637	442.899	539.293	489.832	72.4438	0.147895
6225157	Calponin-3	429.502	382.465	494.988	380.197	393.517	522.234	343.511	363.818	439.453	517.747	400.71	464.617	427.73	60.6371	0.141765
117501	Calreticulin	853.434	842.035	981.826	819.901	1007.01	829.511	877.171	905.856	1067.28	925.557	981.563	1048.63	928.314	87.0594	0.0937823
109940061	Calretinin	217.26	163.618	287.768	307.712	116.319	142.756	147.978	321.224	125.258	139.237	250.185	194.183	201.125	74.1149	0.368502
296434469	Calsyntenin-2	15.0705	6.2743	7.20527	5.82129	12.9674	22.6378	31.812	19.5329	10.5317	9.03115	23.665	7.8719	14.3684	8.33124	0.57983
23396507	Calsyntenin-3	0	3.76064	3.59886	4.3614	3.53285	5.95109	2.5423	0	2.63016	9.0217	6.56672	5.24244	3.93401	2.58795	0.657838
5921197	Calumenin	535.817	498.379	473.298	458.865	511.078	541.833	447.508	444.141	462.976	448.35	446.42	676.192	495.405	66.8365	0.134913
7993747	cAMP and cAMP-inhibited cGMP 3',5'-cyclic phosphodiesterase 10A	0	0	0	0	0	0	0	0	0	2.76789	0	0	0.230657	0.799021	3.4641
125205	cAMP-dependent protein kinase catalytic subunit alpha	152.832	194.611	199.308	146.507	153.956	171.812	166.183	137.292	154.018	199.647	164.546	185.621	168.861	21.4243	0.126875
125210	cAMP-dependent protein kinase catalytic subunit beta	119.283	133.155	186.239	150.466	137.919	132.911	166.183	137.292	125.364	129.003	114.467	171.343	141.969	22.1443	0.15598
33860173	cAMP-dependent protein kinase catalytic subunit gamma	41.0037	0	35.9408	31.6771	0	0	0	35.4301	32.2364	36.8579	0	0	17.7622	18.6926	1.05238
1709648	cAMP-dependent protein kinase catalytic subunit PRKX	18.2736	10.0424	12.8138	0	12.5788	0	0	0	10.5354	0	14.0286	0	6.52271	7.09955	1.08844
17378640	cAMP-dependent protein kinase inhibitor beta	184.517	184.368	161.734	196.002	158.767	247.993	124.638	79.7177	161.182	248.791	144.872	144.57	169.763	47.8087	0.281621
8134508	cAMP-dependent protein kinase inhibitor gamma	34.4313	94.6099	90.5399	54.8618	74.0659	74.8585	95.9382	61.3616	99.2541	70.9272	82.6025	82.4305	76.3234	19.0682	0.249834
125193	cAMP-dependent protein kinase type I-alpha regulatory subunit, N-terminally processed	182.007	207.595	267.897	251.702	265.937	226.972	220.079	261.122	224.386	243.349	187.839	240.065	231.579	28.8235	0.124465
229463042	cAMP-dependent protein kinase type I-beta regulatory subunit	37.775	31.4539	45.1511	54.7178	59.0972	32.8513	35.085	48.9604	26.3983	36.7853	32.9543	46.0399	40.6058	10.0835	0.248327
125198	cAMP-dependent protein kinase type II-alpha regulatory subunit	268.803	216.541	241.29	240.813	220.144	230.949	261.693	250.104	217.835	194.804	208.224	248.108	233.276	22.3565	0.0958371
206729918	cAMP-dependent protein kinase type II-beta regulatory subunit	169.026	154.816	175.592	229.422	161.598	185.105	200.598	301.23	138.354	149.592	171.212	182.846	184.949	43.8516	0.237101
3023326	cAMP-regulated phosphoprotein 19	292.051	181.899	184.313	186.138	180.932	284.462	217.003	166.553	179.603	231.02	168.155	167.805	203.328	44.1491	0.217132
160332340	cAMP-regulated phosphoprotein 21	0	2.9517	0	0	2.77291	0	0	0	0	2.6554	0	0	0.698335	1.26494	1.81136
259016392	cAMP-responsive element modulator	0	0	0	0	0	3.15193	0	0	0	2.98641	6.956	0	1.09119	2.19402	2.01065
116242706	cAMP-specific 3',5'-cyclic phosphodiesterase 4A	0	9.46811	0	4.70598	0	2.56851	0	0	4.25695	12.1681	0	0	2.76397	4.18763	1.51508
729163	cAMP-specific 3',5'-cyclic phosphodiesterase 4B	1.7777	9.7695	0	5.66508	0	0	0	0	5.12453	32.2256	8.5296	1.70237	5.39953	9.15145	1.69486
20141263	cAMP-specific 3',5'-cyclic phosphodiesterase 4C	0	0	0	0	0	0	1.70677	0	0	0	0	0	0.14223	0.492701	3.4641
12644392	cAMP-specific 3',5'-cyclic phosphodiesterase 4D	3.23459	11.8506	5.6704	6.87186	8.34958	2.81297	10.5149	5.7645	3.10808	67.9638	10.8639	0	11.4171	18.1766	1.59205
308153583	Canalicular multispecific organic anion transporter 1	0	0	0	0	0.728674	0	1.5731	0	0	0	0	0	0.191814	0.482803	2.51703
6920069	Canalicular multispecific organic anion transporter 2	0.856837	0	0	1.82034	1.47453	2.98061	2.38746	0	0	2.82408	0	1.64105	1.16541	1.17459	1.00788
6014739	Cancer/testis antigen 1	0	13.3155	6.37132	0	0	0	0	0	0	0	0	0	1.64057	4.10762	2.50378
74741538	Cancer/testis antigen family 45 member A1	0	0	0	0	0	0	0	0	0	0	6.64316	0	0.553597	1.91772	3.4641
160017332	Cancer/testis antigen family 45 member A2	0	114.133	0	0	5.95662	6.02036	0	0	0	5.7042	0	0	10.9845	32.5892	2.96684
54036528	Cancer-related nucleoside-triphosphatase	261.678	201.834	247.476	175.558	260.712	197.626	255.835	212.72	158.807	215.619	251.111	211.022	220.833	34.5047	0.156248
143811377	Canstatin	14.5207	16.7999	22.776	7.30636	15.1247	15.9511	19.1652	9.07999	11.7497	18.2621	19.068	27.0788	16.4069	5.52962	0.33703
261260059	CAP-Gly domain-containing linker protein 1	93.7164	81.6706	83.7399	65.7223	94.7302	96.5351	78.5919	55.1316	96.1711	91.4655	104.775	77.5466	84.983	14.2523	0.167708
74753268	CAP-Gly domain-containing linker protein 2	43.7798	46.9733	51.531	45.1762	45.2043	41.3368	38.3386	38.6394	32.4521	50.5034	66.0188	44.3202	45.3562	8.39278	0.185042
60390950	CAP-Gly domain-containing linker protein 4	0	1.69985	0	0	0	0	0	0	5.34987	0	0	0	0.587476	1.57737	2.68499
182676426	Caprin-1	131.024	133.53	132.639	111.736	103.212	120.365	121.693	103.048	118.806	126.208	122.191	130.773	121.269	10.6444	0.0877753
74748798	Caprin-2	1.16095	0	0	1.23321	0	0	0	0	0	0	0	0	0.199514	0.466218	2.33677
74750894	Cap-specific mRNA (nucleoside-2'-O-)-methyltransferase 1	29.7718	48.7968	63.1791	43.2762	48.5376	39.5181	50.9372	35.3717	42.1582	51.6452	51.1245	61.5218	47.1532	9.80429	0.207924
269849596	Cap-specific mRNA (nucleoside-2'-O-)-methyltransferase 2	10.1952	14.0072	4.4682	9.02489	7.3104	4.43318	7.89102	6.05647	8.16376	7.0006	24.4589	13.0176	9.66895	5.5193	0.570827
74758031	CapZ-interacting protein	84.9196	69.138	71.6774	30.0685	64.9501	51.969	113.927	37.3676	69.5097	77.7471	117.709	111.44	75.0352	28.4686	0.379404
74728014	Carabin	8.80083	21.4958	20.5711	18.6973	17.6695	7.65369	13.6235	13.9417	11.2755	14.5035	5.6303	19.665	14.4606	5.30543	0.366887
4033707	Carbamoyl-phosphate synthase [ammonia], mitochondrial	6.10582	7.19035	9.17471	25.9435	23.2666	9.86135	21.0638	13.4723	10.0578	77.6227	53.5704	9.18825	22.2098	21.8909	0.985644
61211700	Carbohydrate sulfotransferase 1	0	0	0	0	0	2.76849	2.95673	0	0	2.6231	3.05488	0	0.950267	1.40724	1.48089
61212137	Carbohydrate sulfotransferase 11	0	3.40452	0	0	6.3966	6.46505	0	0	0	0	0	0	1.35551	2.56294	1.89075
61211841	Carbohydrate sulfotransferase 13	0	0	0	0	0	0	0	0	0	3.16156	0	0	0.263464	0.912665	3.4641
61211839	Carbohydrate sulfotransferase 14	10.4393	19.1233	15.2505	7.39273	17.9649	18.1572	12.9278	8.26859	20.062	8.60181	16.6962	13.3292	14.0178	4.52018	0.32246
74749920	Carbohydrate sulfotransferase 15	2.33225	4.27234	4.08855	7.43226	4.01355	6.08475	2.16616	8.3128	2.24103	0	2.23807	0	3.59848	2.64948	0.736277
116241297	Carbohydrate sulfotransferase 3	0	5.00372	0	2.90153	0	0	0	3.24529	0	0	0	2.61575	1.14719	1.78472	1.55573
115449	Carbonic anhydrase 1	626.624	454.562	558.04	1134.23	483.103	601.621	530.784	964.858	500.961	512.197	572.457	868.9	650.695	217.496	0.334252
5915866	Carbonic anhydrase 12	62.8323	84.6322	64.7931	43.1869	50.8837	54.6424	106.417	43.9123	42.6176	57.8637	46.108	35.3939	57.7736	20.2064	0.349752
30580350	Carbonic anhydrase 13	24.9693	41.1661	35.018	53.0471	25.7817	39.0864	13.9147	5.93318	47.9855	28.804	28.7532	38.2578	31.8931	13.4715	0.422395
115456	Carbonic anhydrase 2	327.098	626.851	321.997	390.222	298.771	376.365	331.848	340.793	299.798	261.23	328.377	404.797	359.012	93.5185	0.260488
134047703	Carbonic anhydrase 3	70.4518	59.9196	44.1092	80.1827	242.48	30.6344	70.1087	233.174	48.3546	33.1721	24.1453	110.837	87.2975	74.349	0.851674
115465	Carbonic anhydrase 4	0	0	0	4.45459	0	0	0	24.9118	0	0	0	0	2.4472	7.18948	2.93784
8928041	Carbonic anhydrase 5B, mitochondrial	12.3822	18.9021	28.9423	35.0746	28.4114	25.126	26.8344	19.6151	15.864	0	15.843	19.7625	20.5631	9.24893	0.449782
116241278	Carbonic anhydrase 6	0	0	0	0	18.276	0	0	0	0	0	0	0	1.523	5.27583	3.4641
83300925	Carbonic anhydrase 9	0	5.22175	0	0	7.35818	0	0	0	2.73904	0	0	0	1.27658	2.51099	1.96697
461681	Carbonic anhydrase-related protein	58.652	49.5886	43.5008	71.8879	42.7028	31.3889	50.2848	58.9636	43.3524	29.7405	73.6016	64.8074	51.5393	14.3935	0.279272
118519	Carbonyl reductase [NADPH] 1	401.492	367.738	418.161	386.343	325.141	316.297	307.095	392.832	381.251	412.555	330.887	407.094	370.574	40.2238	0.108545
6014959	Carbonyl reductase [NADPH] 3	245.618	233.621	227.712	326.134	203.213	258.789	250.063	286.207	222.396	264.658	203.971	303.059	252.12	38.1558	0.15134
269849708	Carbonyl reductase family member 4	60.727	85.9606	62.9067	76.2356	71.2533	105.623	117.932	59.0314	53.0472	95.5272	100.656	63.4402	79.3618	21.2955	0.268335
74758561	Carboxylesterase 3	0	12.5926	2.00847	7.3021	0	11.9564	2.12823	0	6.60535	3.77616	0	15.3601	5.14411	5.55707	1.08028
57012635	Carboxyl-terminal PDZ ligand of neuronal nitric oxide synthase protein	72.401	47.3673	38.5301	46.694	44.4981	38.2281	45.6307	15.3606	22.3616	25.5674	76.9215	27.2379	41.7332	18.6418	0.44669
74731452	Carboxymethylenebutenolidase homolog	272.359	205.439	271.496	187.202	215.97	320.455	233.123	164.967	153.945	220.019	266.486	204.562	226.335	48.8693	0.215916
294862522	Carboxypeptidase A2	0	0	0	0	2.68688	0	0	0	0	0	0	0	0.223907	0.775635	3.4641
61252703	Carboxypeptidase A4	0	0	0	0	2.67411	0	0	0	5.97254	7.68237	2.98232	20.8328	3.34534	6.10845	1.82595
20532382	Carboxypeptidase B	147.468	114.954	140.261	109.987	126.889	128.247	128.224	160.296	174.865	118.926	132.481	117.182	133.315	19.4122	0.145612
317373332	Carboxypeptidase B2	80.4211	45.3292	51.5128	75.5701	63.8753	61.8688	60.3299	95.5481	68.3594	66.2658	80.142	56.2788	67.1251	13.9756	0.208202
115502368	Carboxypeptidase D	17.066	25.1836	48.2005	32.228	21.2108	24.7358	34.3431	14.6438	28.2419	20.3119	35.4831	35.4093	28.0881	9.52871	0.339243
115892	Carboxypeptidase E	10.9949	20.141	26.5026	20.4387	14.1908	31.0757	15.3179	3.26574	7.92365	9.0596	15.8264	18.4256	16.0969	7.88889	0.490088
14916957	Carboxypeptidase M	8.86043	37.8724	20.7104	21.9612	17.7892	12.8425	21.9452	31.5811	8.5139	19.4689	19.8395	50.9097	22.6912	12.22	0.538536
115896	Carboxypeptidase N catalytic chain	31.4242	26.1658	22.5361	36.4148	39.3293	34.7814	53.0662	81.4582	32.9402	37.6626	43.8623	38.2996	39.8284	15.2933	0.383979
334302917	Carboxypeptidase N subunit 2	60.0179	46.1766	42.0858	43.3526	37.1824	39.6681	57.9736	88.4208	55.3638	45.4975	50.6831	48.2786	51.2251	13.7081	0.267606
74735298	Carboxypeptidase Q	58.2123	83.7859	77.7518	82.4477	62.0145	53.0353	64.3653	82.3355	53.272	95.932	58.5217	82.2908	71.1637	14.4549	0.203121
296434423	Carboxypeptidase Z	6.0202	14.7042	12.3127	19.1848	10.3601	19.1968	11.183	14.3052	15.426	8.26758	5.7771	5.76508	11.8752	4.84613	0.408087
17865510	Carboxy-terminal domain RNA polymerase II polypeptide A small phosphatase 1	0	4.59154	0	0	0	0	0	5.95592	9.63386	0	4.81057	0	2.08266	3.30919	1.58893
399116	Carcinoembryonic antigen-related cell adhesion molecule 1	2.48743	6.83493	8.7212	5.28453	14.9822	8.65284	2.3103	0	43.0227	6.14882	4.77398	11.9101	9.59408	11.3234	1.18025
317373456	Carcinoembryonic antigen-related cell adhesion molecule 5	1.8638	5.12133	3.26735	9.89909	0	3.24173	5.19323	2.21438	1.79091	3.07149	3.57709	8.9241	4.01371	2.89999	0.722522
296439410	Carcinoembryonic antigen-related cell adhesion molecule 6	0	0	0	0	0	0	0	0	0	0	0	3.64228	0.303523	1.05144	3.4641
6166048	Carcinoembryonic antigen-related cell adhesion molecule 8	3.74897	6.86757	0	0	0	0	0	0	3.60235	0	7.19517	10.7703	2.68203	3.76159	1.40252
182627649	Cardiomyopathy-associated protein 5	0	0	0	0	0	0.559277	0	0	0	0	0	0	0.0466064	0.161449	3.4641
2498265	Cardiotrophin-1	6.5094	35.7729	5.70566	6.91459	16.803	5.66094	6.04586	0	12.5096	21.4546	24.9862	0	11.8636	10.8943	0.918301
215274265	Carnitine O-acetyltransferase	152.576	153.149	95.2645	111.009	91.7187	125.418	118.416	89.3958	96.4002	134.331	126.358	138.104	119.345	22.8561	0.191513
57013809	Carnitine O-palmitoyltransferase 1, brain isoform	1.62938	0	1.42819	0	0	0	0	0	3.1313	0	0	1.56033	0.645767	1.04142	1.61269
56405343	Carnitine O-palmitoyltransferase 1, liver isoform	44.0079	52.7106	34.1233	34.1615	81.5587	50.0477	53.4507	30.1648	58.5509	62.7609	86.0861	66.4563	54.5066	17.8701	0.327852
416836	Carnitine O-palmitoyltransferase 2, mitochondrial	147.144	163.914	135.947	156.303	153.985	146.987	151.44	134.66	158.585	180.228	133.57	156.142	151.576	13.3711	0.0882143
2833274	CART(42-89)	22.5585	41.3239	39.5461	35.944	48.5259	39.2362	41.904	26.8016	43.3524	65.0573	32.4713	43.205	39.9938	10.7863	0.269698
50400672	Cartilage acidic protein 1	19.7941	14.504	8.67502	16.821	5.10954	8.60702	12.8692	11.7587	1.902	22.834	11.3969	9.47764	11.9791	5.93286	0.495268
317373560	Cartilage intermediate layer protein 1 C2	91.7199	119.434	97.83	80.9953	95.0846	92.258	75.9511	85.3396	73.267	92.8762	83.7745	66.6685	87.9333	13.7573	0.156452
68565198	Cartilage intermediate layer protein 2 C2	2.26365	1.03667	0.992075	3.60683	2.92163	14.7645	0	6.72359	1.08756	11.1913	6.51673	4.33544	4.61999	4.5074	0.97563
209572601	Cartilage oligomeric matrix protein	100.247	125.063	183.312	132.19	176.975	207.428	150.899	139.638	99.6475	172.324	87.9056	100.964	139.716	38.9439	0.278736
17372894	Cartilage-associated protein	75.0448	104.598	114.398	93.5798	106.684	90.8009	75.7616	93.0371	81.5154	104.852	81.4077	109.359	94.2532	13.6844	0.145187
23813906	Cas scaffolding protein family member 4	1.66462	1.52467	0	0	2.86464	0	0	0	0	0	0	0	0.504494	0.965192	1.91319
74717082	CAS1 domain-containing protein 1	0	3.00726	0	0	0	0	0	0	0	1.35269	0	1.57207	0.494335	0.972923	1.96815
31077177	Casein kinase I isoform alpha	132.004	145.798	122.511	98.9792	140.308	141.809	126.209	69.1911	126.841	99.1718	137.851	126.41	122.257	22.4523	0.183649
27923980	Casein kinase I isoform delta	72.5132	95.2938	77.377	46.8859	67.8194	76.7705	70.2776	67.4238	57.5594	72.7388	93.7886	78.4977	73.0788	13.412	0.183528
1346369	Casein kinase I isoform epsilon	53.4679	77.7802	57.8933	43.4323	56.8313	65.6451	61.3451	0	45.3324	62.1977	87.5268	63.2496	56.2251	21.5295	0.382916
18202957	Casein kinase I isoform gamma-1	0	28.3979	8.15288	13.1738	13.3389	8.08897	20.1576	11.0509	14.896	10.2189	8.92576	0	11.3668	7.82655	0.688545
3024060	Casein kinase I isoform gamma-2	15.7637	0	0	0	0	0	20.4976	0	0	0	0	9.05742	3.77657	7.25845	1.92197
47117932	Casein kinase I isoform gamma-3	0	21.4477	0	15.5462	12.5929	0	0	10.4328	0	9.64736	11.2354	0	6.74187	7.64548	1.13403
55977123	Casein kinase II subunit alpha	227.546	186.961	170.119	209.719	172.757	212.437	205.126	202.76	163.985	223.339	166.98	205.085	195.568	22.5008	0.115053
125266	Casein kinase II subunit alpha'	153.269	133.535	140.897	142.954	167.262	123.538	124.994	133.242	136.498	138.612	143.492	136.034	139.527	11.8778	0.0851285
54037520	Casein kinase II subunit beta	261.678	200.661	202.697	252.109	219.924	216.985	254.348	166.295	152.036	190.547	204.393	174.829	208.042	35.1221	0.168822
25009267	Caseinolytic peptidase B protein homolog	59.2199	71.1916	68.129	57.0087	63.6946	64.3762	61.8781	52.7692	71.1298	60.9954	72.8117	54.9381	63.1785	6.62563	0.104872
61213003	Caskin-1	0	0	0	0	0.786724	0	0	0	0	0	0	0	0.0655603	0.227108	3.4641
296434467	Caskin-2	18.5047	29.9099	18.1281	16.1877	16.8589	16.0927	18.1979	15.5191	19.8728	21.526	22.9803	26.0596	19.9865	4.41982	0.22114
1345671	Casoxin-D	0	0	0	0	0	0	6.56874	0	6.79578	0	81.4416	6.77267	8.4649	23.1754	2.73782
12643547	CASP8 and FADD-like apoptosis regulator subunit p12	8.17744	4.9933	9.55699	0	11.7271	14.2231	2.5317	6.47706	13.096	2.24603	5.23149	5.2206	6.95674	4.48981	0.645391
74721007	CASP8-associated protein 2	0	0	0	0.701227	0.568013	0	0	0	0	0.543942	3.1674	0	0.415048	0.908319	2.18846
68565300	Caspase activity and apoptosis inhibitor 1	36.2435	39.8357	19.061	26.9497	49.897	28.3674	30.2963	30.1425	17.413	35.8369	27.824	31.2368	31.092	8.77917	0.282361
116241281	Caspase recruitment domain-containing protein 10	0	2.32246	0	0	0	0	0	0	1.21823	0	1.21663	2.42819	0.598792	0.951151	1.58845
172046231	Caspase recruitment domain-containing protein 11	3.40136	12.4616	5.96276	7.22617	10.7312	4.93002	6.31829	9.42934	3.26833	4.67111	9.79204	11.9431	7.51128	3.26025	0.434048
296434421	Caspase recruitment domain-containing protein 14	2.60636	14.3234	11.4227	5.53718	13.4558	15.8664	2.42075	4.6449	16.2787	1.0738	7.50333	8.73566	8.65575	5.50228	0.635679
74722547	Caspase recruitment domain-containing protein 16	73.0573	72.9985	58.2151	42.3299	40.0031	69.3106	49.3489	47.345	51.0546	71.1432	57.3605	69.9613	58.5107	12.4272	0.212393
209572595	Caspase recruitment domain-containing protein 6	0	5.77817	1.10592	4.02073	3.2569	1.09725	0	2.99806	8.48653	1.03963	2.42152	3.62472	2.81912	2.49201	0.883969
14424229	Caspase recruitment domain-containing protein 8	15.1785	22.2439	21.287	29.022	18.2845	23.7602	31.0148	43.2806	26.2528	27.5151	26.2181	31.9777	26.3363	7.3091	0.27753
143811370	Caspase recruitment domain-containing protein 9	21.9692	24.5939	6.41887	12.9649	27.3049	27.5971	11.336	11.6007	4.69112	40.2273	32.7944	30.3886	20.9906	11.3577	0.541084
266321	Caspase-1 subunit p10	148.975	151.282	170.323	151.368	128.185	121.108	150.398	165.454	124.477	173.456	130.528	161.27	148.069	18.1663	0.122689
12644463	Caspase-10 subunit p12	32.647	48.3037	48.427	24.0086	32.4127	39.3115	32.6546	29.8367	94.1104	22.762	36.1485	40.883	40.1255	18.8428	0.469597
12231007	Caspase-14 subunit p10	156.791	163.417	90.041	86.1467	97.6936	192.776	100.431	115.624	135.073	396.489	155.648	165.678	154.651	83.7207	0.541354
83300977	Caspase-2 subunit p12	49.2094	66.2827	32.9843	43.0479	64.7585	47.8299	48.3936	41.2698	47.2848	45.3181	75.0001	49.896	50.9396	11.8654	0.23293
77416852	Caspase-3 subunit p12	151.15	121.137	144.907	170.593	158.506	135.556	118.451	162.745	118.006	163.465	149.579	149.268	145.28	18.2446	0.125582
1352420	Caspase-4 subunit 2	90.2338	101.72	97.3444	77.4177	95.5588	66.3996	70.9145	65.9732	106.714	85.7899	69.9382	86.4099	84.5345	14.248	0.168547
26006981	Caspase-6 subunit p11	183.085	179.963	164.393	232.429	165.22	198.056	161.752	148.552	145.889	209.731	192.833	162.498	178.7	25.8783	0.144814
1730092	Caspase-7 subunit p11	155.452	106.787	113.548	119.26	133.759	153.966	152.403	87.2158	124.477	181.461	120.169	124.054	131.046	25.7456	0.196462
2493531	Caspase-8 subunit p10	79.2136	67.5503	67.0386	46.4245	86.9617	73.6395	65.9617	51.9246	78.7402	81.0258	78.6362	83.704	71.735	12.5178	0.174501
28558771	Caspase-9 subunit p10	15.7258	37.4497	16.5409	16.7047	21.65	21.8817	23.3696	18.6838	18.133	31.0988	9.0545	18.0713	20.697	7.4425	0.359593
114152782	Cat eye syndrome critical region protein 2	0	0	0	0	0.758627	3.06698	0	0	0	0	0.846063	0	0.389306	0.898432	2.30778
20177842	Cat eye syndrome critical region protein 5	98.9799	93.4916	67.78	68.9988	135.735	121.048	77.567	77.1735	115.914	117.239	103.888	103.671	98.4572	22.0276	0.223728
115702	Catalase	355.028	268.331	319.896	313.833	228.578	254.774	315.91	395.26	231.405	304.812	271.601	389.91	304.112	56.01	0.184176
116907	Catechol O-methyltransferase	424.865	287.437	351.246	282.069	378.037	512.242	331.83	298.279	412.887	405.777	389.176	300.522	364.531	69.2582	0.189993
74750472	Catechol O-methyltransferase domain-containing protein 1	19.9754	50.3142	30.6407	15.9141	30.0787	30.4005	41.7441	23.7327	38.3884	61.7229	19.1688	52.6045	34.5571	14.6011	0.422523
461853	Catenin alpha-1	229.618	234.123	224.051	204.026	232.368	234.854	262.895	176.725	260.88	236.8	185.701	221.27	225.276	26.0197	0.115501
114152793	Catenin alpha-2	57.6625	54.0722	54.1529	51.0432	63.7915	62.0862	62.4823	45.6724	58.0458	63.3507	51.3817	51.2747	56.2513	5.89304	0.104763
78099215	Catenin alpha-3	0	0	0	0	0	0	0	0	0	0	7.01429	0	0.584524	2.02485	3.4641
461854	Catenin beta-1	197.683	190.27	179.148	145.924	190.276	161.717	158.709	109.471	238.244	161.507	170.409	187.701	174.255	31.5322	0.180954
14916543	Catenin delta-1	232.483	217.889	221.548	170.858	209.343	222.163	218.438	167.012	270.146	232.77	228.283	235.574	218.876	27.7649	0.126852
84028193	Catenin delta-2	4.27229	1.95656	3.74478	0	12.8663	9.28856	3.96806	2.53795	3.0789	1.76015	13.3243	4.09124	5.07409	4.34852	0.857004
68067549	Cathepsin B heavy chain	636.827	586.823	676.601	1365.23	591.129	647.802	498.275	1261.02	623.047	626.502	511.112	650.496	722.906	281.724	0.389711
115717	Cathepsin D heavy chain	641.492	605.013	974.256	836.598	847.084	947.286	578.113	698.013	634.712	944.64	850.244	711.623	772.423	143.92	0.186323
12643325	Cathepsin F	16.2197	27.2362	30.8035	37.3302	58.1509	32.913	45.194	32.1176	12.9878	31.1845	31.1295	18.1211	31.1157	12.4553	0.40029
115725	Cathepsin G	112.881	155.086	76.4559	70.8542	61.8087	62.4701	123.904	97.5369	39.4422	84.5563	93.5513	147.405	93.8293	35.4021	0.377303
288558851	Cathepsin H light chain	140.603	150.246	150.63	161.801	161.309	115.483	119.708	111.367	116.34	170.564	101.194	138.385	136.469	23.0282	0.168743
1168793	Cathepsin K	59.653	65.5655	76.6883	42.2442	54.7502	31.1266	66.486	33.0743	64.9627	65.5376	45.7954	68.5501	56.2028	14.8027	0.263379
115741	Cathepsin L1 light chain	113.944	125.957	151.534	104.342	114.947	126.428	51.0902	154.049	94.3858	103.601	94.2611	146.741	115.107	29.0794	0.252631
12644075	Cathepsin L2	15.6693	32.292	0	0	16.8533	13.6269	0	0	37.6413	0	0	11.254	10.6114	13.3155	1.25483
1168795	Cathepsin O	12.2279	11.1999	14.2908	12.9891	14.0287	10.6341	11.3572	14.528	11.7497	6.71709	15.6456	15.613	12.5818	2.52187	0.200438
88984046	Cathepsin S	59.2926	50.6873	65.8306	71.3811	51.0182	72.1898	58.7416	93.9271	60.7719	58.6274	49.3119	37.8533	60.8027	14.245	0.234282
259016196	Cathepsin W	0	6.37442	6.1002	0	5.98831	0	0	0	0	2.86727	0	3.3323	2.05521	2.73603	1.33127
12643324	Cathepsin Z	215.906	201.71	280.086	284.388	215.5	240.338	176.467	364.254	215.76	249.064	207.188	289.459	245.01	51.8662	0.21169
156631018	Cation channel sperm-associated protein 2	0	2.26112	4.32769	0	2.12416	0	0	0	4.74422	2.03414	2.36898	2.36404	1.68536	1.70865	1.01382
147734568	Cation channel sperm-associated protein subunit delta	0	0	0	0	4.23234	0	0	0	0	0	1.57338	0	0.48381	1.26417	2.61295
74730779	Cation transport regulator-like protein 2	7.11082	45.591	18.6985	15.1069	24.474	37.1038	6.60444	8.44834	27.3308	23.4368	47.7658	40.8569	25.2107	14.8256	0.58807
127293	Cation-dependent mannose-6-phosphate receptor	51.9577	73.5475	66.2434	55.1919	89.4139	57.5086	52.6448	56.1189	90.7739	70.0566	99.7194	54.2791	68.1213	16.8359	0.247145
41016908	Cationic amino acid transporter 3	0	0	0	0	0	0	0	0	0	0	0	2.02414	0.168678	0.584319	3.4641
317373416	Cation-independent mannose-6-phosphate receptor	29.4138	57.2495	49.7224	31.2447	41.1272	29.2342	46.3451	29.3301	58.5457	40.25	51.4118	54.8257	43.225	11.367	0.262973
13637934	Caveolin-1	80.8556	67.3254	96.6437	46.8483	63.2473	70.3165	136.541	113.53	49.4412	48.4536	77.5906	70.3901	76.7653	27.194	0.354249
5915890	Caveolin-2	0	0	0	0	0	0	7.50134	0	0	0	15.5007	7.73422	2.56136	5.02389	1.96142
68565256	CB1 cannabinoid receptor-interacting protein 1	71.8019	51.1509	90.9079	84.7459	61.7818	83.2572	74.0986	142.179	53.6618	52.5899	45.935	76.399	74.0424	26.0717	0.352119
21542403	Cbp/p300-interacting transactivator 2	0	4.43849	4.24755	0	0	0	0	0	0	0	0	0	0.723836	1.69101	2.33617
74732696	Cbp/p300-interacting transactivator 4	0	6.513	0	0	24.474	0	0	0	6.83271	17.5776	0	6.80948	5.1839	8.09572	1.56171
13124639	CBP80/20-dependent translation initiation factor	30.6312	36.072	23.0135	23.2414	47.0653	32.3469	26.4178	20.7959	29.4332	48.6764	35.6931	46.0949	33.2901	9.70814	0.291622
416802	C-C chemokine receptor type 1	0	0	0	0	0	0	0	0	0	0	0	3.52942	0.294118	1.01886	3.4641
1168965	C-C chemokine receptor type 2	0	0	0	0	0	0	3.24924	0	0	0	0	0	0.27077	0.937976	3.4641
6094382	C-C motif chemokine 16	0	0	9.55699	0	0	0	10.1268	0	0	0	0	0	1.64032	3.83288	2.33667
2842763	C-C motif chemokine 19	0	0	11.7024	0	22.9755	0	0	15.8622	0	0	0	0	4.21168	7.99757	1.8989
6094386	C-C motif chemokine 21	29.2923	0	8.5585	20.7438	8.40151	8.49141	27.2063	0	0	16.0909	18.7397	9.35032	12.2396	10.1994	0.833314
6685990	C-C motif chemokine 26	13.919	12.7488	0	0	11.9766	0	12.9278	0	0	0	0	0	4.2977	6.36181	1.48028
12230650	C-C motif chemokine 28	41.2091	0	0	10.9436	0	8.95944	9.56864	24.4802	0	8.48892	9.88628	0	9.46135	12.3754	1.308
296452848	CCA tRNA nucleotidyltransferase 1, mitochondrial	105.515	102.167	118.912	92.869	95.9785	97.0055	92.4013	85.9628	86.9045	86.943	95.4686	77.9481	94.8396	10.6719	0.112526
166898082	CCAAT/enhancer-binding protein alpha	0	3.34746	3.20346	7.76443	12.5788	3.17835	6.78892	0	3.51179	15.0572	3.50714	3.49984	5.20311	4.62112	0.888146
34223718	CCAAT/enhancer-binding protein beta	64.4714	76.4192	53.1867	36.2565	62.0007	39.5773	31.7013	13.5173	58.3058	43.7487	90.9824	72.6344	53.5668	21.6841	0.404804
160332350	CCAAT/enhancer-binding protein delta	0	17.82	0	5.16667	4.18514	4.22992	9.03507	0	4.67368	12.0233	0	9.31557	5.53744	5.61256	1.01357
1705750	CCAAT/enhancer-binding protein gamma	0	7.98928	7.64559	9.26555	22.516	15.1713	8.10145	0	0	14.3746	25.1111	8.35296	9.87732	8.24147	0.834383
308153621	CCAAT/enhancer-binding protein zeta	52.137	43.2058	40.259	26.3725	67.2918	33.4661	31.1298	23.5976	50.0979	39.8915	59.5615	40.4175	42.2857	13.1451	0.310864
311033509	CCB peptide	36.72	23.012	20.328	14.3705	14.9663	38.6566	48.4651	13.7769	33.4268	36.6265	24.1097	25.9102	27.5307	11.1633	0.405487
2493666	CCL18(4-69)	14.701	53.8603	12.8858	46.8483	12.6495	38.3544	40.9624	52.3987	14.1261	72.6804	28.2148	14.078	33.48	20.3555	0.607991
166216086	CCR4-NOT transcription complex subunit 1	69.935	71.6211	63.2306	60.8344	72.9686	62.256	74.6724	49.7229	70.9038	62.1628	82.4356	60.6433	66.7822	8.60454	0.128845
74733982	CCR4-NOT transcription complex subunit 10	54.5163	56.376	43.1606	46.7014	49.9348	41.2929	40.8339	37.6087	49.0045	49.2677	62.4404	50.5219	48.4716	7.13898	0.147282
71152358	CCR4-NOT transcription complex subunit 11	25.6547	25.8477	20.2383	13.6258	44.1491	24.5418	30.9761	15.2401	27.1165	14.7974	27.0806	29.481	24.8958	8.44184	0.339087
46396017	CCR4-NOT transcription complex subunit 2	60.5736	71.0158	55.2181	54.0491	66.7142	56.8924	58.5104	28.7869	62.8609	63.887	51.1523	55.6864	57.1123	10.5799	0.185248
46395626	CCR4-NOT transcription complex subunit 3	38.2265	39.7872	31.9835	25.8402	41.8625	36.2661	40.3458	24.7728	31.7227	37.225	51.6896	43.2623	36.9154	7.54789	0.204465
115502372	CCR4-NOT transcription complex subunit 4	25.0301	27.0941	23.934	19.3368	33.2846	21.7675	19.0208	24.3312	10.9323	29.9991	24.0194	19.6113	23.1968	5.77412	0.248919
46396033	CCR4-NOT transcription complex subunit 6	0	12.9091	0	9.98085	12.1271	4.08563	13.0903	8.3725	11.2856	7.74214	11.2707	15.7461	8.88418	5.10445	0.574555
166216089	CCR4-NOT transcription complex subunit 6-like	9.42984	21.5926	16.531	30.0504	40.5694	12.3011	32.8437	14.0045	18.1221	15.5401	11.3113	22.5756	20.406	9.60189	0.470543
41713629	CCR4-NOT transcription complex subunit 7	55.0901	58.8684	40.2399	39.0129	55.3025	39.9245	59.6949	38.1806	39.7017	52.959	57.271	43.9629	48.3507	8.81805	0.182377
15213949	CCR4-NOT transcription complex subunit 8	22.4039	28.7286	15.7101	14.2791	23.1329	23.3804	0	5.32361	17.2222	18.4605	34.3988	21.4545	18.7079	9.3868	0.501756
117949389	CD109 antigen	82.3969	65.5176	40.4766	43.282	63.8863	54.3332	68.9604	59.1676	46.1125	55.9564	77.3319	72.8355	60.8548	13.4384	0.220828
85687560	CD151 antigen	31.029	42.6305	27.1977	5.49341	31.1487	31.482	24.0161	0	34.7847	17.0449	54.5895	29.7141	27.4276	14.8458	0.541273
118572629	CD166 antigen	118.945	166.5	84.5867	92.9734	90.7593	130.765	125.065	79.9911	155.265	112.802	99.0663	107.457	113.681	27.2315	0.239543
91208246	CD177 antigen	2.99403	5.48463	0	0	0	0	0	17.786	2.87693	4.93406	0	2.86715	3.07856	5.0677	1.64613
296434437	CD180 antigen	5.93823	9.06499	10.41	4.20524	5.10954	8.60702	7.35381	9.40692	7.60798	6.52401	5.69845	11.3732	7.60828	2.21318	0.290892
31339956	CD2 antigen cytoplasmic tail-binding protein 2	84.4123	91.373	67.2632	61.1363	85.8383	100.104	106.911	59.2622	77.424	104.332	73.6397	77.1607	82.4047	16.06	0.194892
46396012	CD209 antigen	9.71577	14.8316	14.1935	30.9616	13.9332	8.44937	24.0637	100.042	12.4477	16.0113	18.6469	6.20269	22.4583	25.3563	1.12904
269849546	CD27 antigen	0	0	4.41092	0	0	0	0	0	0	0	0	0	0.367576	1.27332	3.4641
74757248	CD276 antigen	19.6014	31.4185	17.1811	20.8215	25.2989	14.9156	22.7569	17.4662	23.5434	24.2268	23.5123	21.117	21.8216	4.38279	0.200846
30172980	CD2-associated protein	194.518	150.033	161.527	145.726	144.469	179.848	165.452	124.068	188.878	175.464	176.839	200	167.235	22.9256	0.137086
74750720	CD302 antigen	5.63961	0	0	5.99066	14.5578	4.90452	5.238	6.70041	5.41905	0	0	0	4.0375	4.36679	1.08156
74734303	CD320 antigen	0	0	0	0	7.98441	0	4.30928	0	0	0	4.45233	0	1.3955	2.67607	1.91764
231718	CD40 ligand, soluble form	0	0	0	5.32503	0	0	0	0	0	0	0	0	0.443752	1.5372	3.4641
308153615	CD44 antigen	47.6099	71.0637	49.4593	29.9694	48.5521	42.9377	45.8572	33.5201	45.7479	49.4005	42.3031	77.6757	48.6747	13.5317	0.278003
114871	CD48 antigen	16.153	19.7266	28.317	17.1584	13.8988	4.6825	15.0027	38.3826	5.17374	13.3098	10.3338	25.7807	17.3266	9.68847	0.559166
20177834	CD5 antigen-like	120.658	107.061	76.0152	100.132	77.8653	95.094	101.56	98.5558	86.9546	77.6724	115.786	111.934	97.4408	15.2321	0.156322
116021	CD59 glycoprotein	112.44	224.698	134.395	162.871	167.111	106.673	180.384	194.312	98.2202	193.72	137.327	117.463	152.468	40.6708	0.26675
116026	CD63 antigen	21.9898	40.2821	24.0932	29.1982	18.921	14.3426	25.5298	19.5945	26.4122	18.1192	47.4791	21.0579	25.585	9.56873	0.373998
38503376	CD81 antigen	33.2642	60.9352	58.3138	53.0021	66.7849	67.4995	46.343	59.2816	58.5992	50.2501	53.2016	53.0908	55.0472	9.30987	0.169125
131775	CD82 antigen	4.90034	0	0	0	4.21649	0	0	0	23.5434	4.0378	4.70246	14.078	4.62321	7.23755	1.56548
231724	CD9 antigen	109.033	89.3538	100.6	115.819	128.381	124.764	95.9382	88.6334	187.48	113.483	104.63	109.907	114.002	26.305	0.230742
90110013	CD97 antigen subunit beta	29.7718	40.1856	46.6976	41.6118	40.448	35.43	26.1963	48.4034	48.1808	51.6452	43.6062	45.0159	41.4327	7.68955	0.185591
119049	CD99 antigen	70.7238	71.2557	74.3895	15.0252	85.1958	55.3548	72.2561	16.8053	47.5704	52.4478	67.868	81.272	59.1804	23.0843	0.390067
74730601	CD99 antigen-like protein 2	24.9693	9.14803	21.8862	26.5235	8.59391	30.4005	9.27646	17.7996	23.9927	41.1486	9.58441	9.56446	19.4073	10.5445	0.543327
462623	Cdc42 effector protein 1	50.194	49.039	58.6618	28.4365	37.4308	52.3818	37.2957	39.7569	61.0925	55.1454	32.1114	73.7026	47.9374	13.3186	0.277833
71152337	Cdc42 effector protein 2	12.4609	28.5331	16.3834	19.8548	26.8048	10.8367	23.147	37.0118	11.9735	35.9364	5.97884	11.9328	20.0712	10.2351	0.509942
71152340	Cdc42 effector protein 3	5.15114	9.43615	13.5453	5.47178	8.86458	4.47972	0	6.12006	9.89936	4.24446	4.94314	29.5971	8.4794	7.49987	0.88448
21362403	Cdc42 effector protein 4	106.582	100.988	103.087	66.3684	82.2215	105.475	105.819	87.3311	113.008	102.964	119.913	130.222	101.998	16.9633	0.16631
71152342	Cdc42 effector protein 5	53.0428	32.389	61.9913	18.7815	91.2812	46.129	24.6328	42.0134	8.49472	29.1376	33.934	42.3292	40.3464	21.7857	0.539966
74752924	CDC42 small effector protein 1	33.1238	45.5085	29.0339	0	57.0026	14.4031	30.765	0	15.9142	13.6467	31.7863	0	22.5987	18.4289	0.815486
74719133	CDC42 small effector protein 2	31.1521	14.2666	13.6528	0	40.2072	13.5458	14.4669	0	29.9338	12.8344	29.8942	14.916	17.9058	12.429	0.69413
118572632	Cdc42-interacting protein 4	80.5498	69.7899	72.5122	78.6261	84.2947	71.9438	86.9456	98.2875	75.3076	84.3101	81.4754	77.1363	80.0983	7.85887	0.0981154
25453105	CDGSH iron-sulfur domain-containing protein 1	145.377	99.866	148.664	102.951	187.634	147.499	101.268	187.115	209.536	169.7	162.757	139.216	150.132	35.8489	0.238783
74729013	CDGSH iron-sulfur domain-containing protein 2	116.301	79.8928	110.436	82.3605	91.732	101.142	90.0161	92.1182	111.753	127.774	120.906	92.8106	101.437	15.6526	0.154309
190358744	CDGSH iron-sulfur domain-containing protein 3, mitochondrial	113.325	84.9254	81.272	43.7743	62.0521	116.473	153.098	0	59.3962	110.356	88.9765	118.388	86.0031	40.8014	0.474418
67460542	CDK2-associated and cullin domain-containing protein 1	53.1866	55.2105	31.0796	33.8984	36.6114	33.9196	36.226	21.0636	47.6994	40.9033	74.8571	33.9551	41.5509	14.2258	0.342372
73921298	CDK5 and ABL1 enzyme substrate 1	8.26787	11.3592	3.6235	10.9781	17.7852	8.98775	9.59887	7.36727	11.9168	8.51574	19.835	9.89687	10.6777	4.39312	0.41143
109940186	CDK5 and ABL1 enzyme substrate 2	0	0	0	0	0	0	0	0	0	2.25542	0	0	0.187952	0.651085	3.4641
32129446	CDK5 regulatory subunit-associated protein 1	10.8851	31.9039	7.63287	13.8752	9.36607	9.46629	8.08797	2.58651	14.6431	12.5568	20.8911	10.4238	12.6932	7.50962	0.591624
296439505	CDK5 regulatory subunit-associated protein 2	4.83821	18.9919	4.24082	10.2787	14.868	7.81407	5.77758	3.28472	14.6111	13.6684	12.602	9.92824	10.0753	4.98699	0.494971
32129444	CDK5 regulatory subunit-associated protein 3	121.53	111.313	140.522	129.095	113.47	107.938	115.277	101.38	116.777	132.098	124.067	126.285	119.979	11.0847	0.0923887
1708932	CDK-activating kinase assembly factor MAT1	38.1085	42.6612	44.5374	26.987	47.3638	40.5059	55.0584	20.1229	28.4807	38.3787	65.0127	56.7677	41.9987	13.0422	0.310538
327478591	CDKN2A-interacting protein	92.4896	101.243	77.115	47.9253	93.1698	90.2432	102.665	45.5628	82.3695	85.5039	108.238	79.9292	83.8712	19.7158	0.235072
74731962	CDKN2AIP N-terminal-like protein	78.9546	72.3167	98.8654	71.8879	58.2311	68.6633	62.856	53.6032	43.3524	55.7634	64.9426	54.0062	65.2869	14.4917	0.22197
121942206	CDP-diacylglycerol--glycerol-3-phosphate 3-phosphatidyltransferase, mitochondrial	11.7661	10.7769	37.1279	4.9994	14.1738	10.2325	8.74257	2.79585	4.52237	9.69508	11.291	20.2815	12.2004	9.12029	0.74754
3914340	CDP-diacylglycerol--inositol 3-phosphatidyltransferase	12.2854	39.3838	32.3053	0	36.9982	26.7101	11.4105	7.29809	11.8049	25.3073	35.3678	23.5295	21.8667	12.9961	0.594332
150438862	Cell adhesion molecule 1	17.761	32.5355	23.3519	25.1553	35.6589	15.4459	13.7468	17.5848	36.977	14.6347	25.5656	14.1736	22.7159	8.55068	0.376418
74762572	Cell adhesion molecule 4	10.1164	27.7977	11.8231	25.0743	40.6217	17.5956	15.66	24.0386	51.8441	25.0073	19.4158	29.0631	24.8381	11.9011	0.479145
308153422	Cell adhesion molecule-related/down-regulated by oncogenes	0	0	0	0	0	0	0.944224	0	0.97686	0.837679	1.95114	0	0.392492	0.640019	1.63066
85701135	Cell cycle and apoptosis regulator protein 2	157.347	124.643	144.131	141.543	128.071	150.398	148.775	112.84	128.037	142.5	150.993	161.539	140.901	14.6029	0.103639
74717382	Cell cycle checkpoint control protein RAD9A	13.3851	21.4546	17.5985	24.8819	40.31	26.1909	27.9717	11.9271	19.2924	22.0582	32.1114	22.4312	23.3011	7.87163	0.337822
74735450	Cell cycle checkpoint protein RAD1	18.5587	16.9985	12.2004	19.7139	27.9454	28.2445	21.5464	11.0248	22.2911	19.1151	22.2617	35.5445	21.2871	6.86856	0.322663
62287484	Cell cycle checkpoint protein RAD17	7.68511	15.8378	13.4724	10.2044	11.5721	10.0251	17.8446	4.56533	11.0768	14.2479	25.8118	9.19929	12.6285	5.49404	0.435049
74752991	Cell cycle control protein 50A	7.2487	16.5982	12.7073	0	9.3557	6.30387	10.0988	8.61216	17.413	2.98641	24.346	13.883	10.7961	6.68697	0.619388
109819759	Cell cycle control protein 50B	0	6.82844	0	3.95964	0	3.24173	6.92431	0	3.58182	3.07149	0	3.56964	2.59809	2.60709	1.00347
160380597	Cell cycle progression protein 1	0	3.16616	3.02996	0	0	0	1.60531	0	3.32158	1.42416	4.97579	1.65514	1.59818	1.69736	1.06206
20454834	Cell death regulator Aven	32.529	43.0362	53.857	34.5539	49.7592	37.7187	23.4987	34.3535	31.2568	53.6068	48.5575	55.3787	41.5088	10.5973	0.255303
74716599	Cell differentiation protein RCD1 homolog	61.2624	84.168	76.7116	65.0758	67.774	72.3048	65.0283	46.7908	63.0712	72.1132	88.183	96.3803	71.5719	13.3804	0.18695
322510015	Cell division control protein 42 homolog	493.215	345.087	390.285	385.66	412.598	327.653	381.744	382.52	467.343	355.601	368.122	327.996	386.485	50.9471	0.131822
6685264	Cell division control protein 45 homolog	0	4.2346	0	0	0	6.031	0	2.74646	4.44247	3.80952	4.4366	0	2.14172	2.34977	1.09714
50400620	Cell division control protein 6 homolog	0	0	0	0	0	0	0	0	0	0	0	2.2374	0.18645	0.645881	3.4641
73619933	Cell division cycle 5-like protein	122.356	135.977	111.538	142.103	136.163	127.689	125.764	133.741	139.517	127.704	123.677	129.669	129.658	8.48137	0.0654133
12643528	Cell division cycle 7-related protein kinase	0	2.08779	0	0	1.96133	1.98231	0	0	2.19028	1.87821	6.56215	2.18283	1.57041	1.8755	1.19428
94707499	Cell division cycle and apoptosis regulator protein 1	92.1562	102.124	92.7443	83.39	97.8958	102.901	83.4801	70.2902	84.179	91.8723	90.6185	90.4298	90.1734	9.04646	0.100323
74739631	Cell division cycle protein 123 homolog	38.9402	64.1996	51.1981	41.3641	46.9084	37.251	50.634	37.0118	44.9007	44.9205	33.631	52.206	45.2638	8.50981	0.188005
37537763	Cell division cycle protein 16 homolog	23.2134	28.9933	29.5958	22.4167	30.8688	31.1991	23.5203	17.5507	18.25	31.2995	36.4517	36.3758	27.4779	6.39318	0.232666
302393826	Cell division cycle protein 20 homolog B	0	0	0	0	0	0	0	0	0	0	2.41919	0	0.201599	0.698359	3.4641
37537762	Cell division cycle protein 20 homolog	10.4881	24.0159	2.29827	5.57047	4.51223	18.2421	7.30591	9.34566	12.5974	12.963	15.0969	20.0873	11.8769	6.62184	0.557538
254763423	Cell division cycle protein 23 homolog	50.407	58.2133	24.973	30.2644	41.4868	41.9308	34.6042	7.81153	35.8002	43.3404	65.1964	46.1721	40.0167	15.1763	0.37925
12644198	Cell division cycle protein 27 homolog	25.4056	45.0851	30.6195	20.2403	31.4241	31.7603	28.0208	20.7517	41.1953	49.7179	50.2832	34.9729	34.1231	10.3798	0.304188
74751890	Cell division cycle-associated 7-like protein	0	2.63963	0	0	4.95948	2.50627	2.67669	0	5.53841	4.74931	5.53109	0	2.38341	2.34841	0.985318
308153420	Cell division cycle-associated protein 2	10.2318	5.85724	2.24211	2.71717	1.10049	3.3368	1.18789	0	8.60267	5.26927	4.90932	8.57342	4.50235	3.32054	0.737513
74732787	Cell division cycle-associated protein 3	0	22.3581	0	0	8.40151	8.49141	9.06878	0	4.69112	0	28.1095	4.67516	7.14963	9.27076	1.29668
74733461	Cell division cycle-associated protein 7	0	0	6.18242	0	0	3.06698	0	0	0	0	3.38425	0	1.0528	2.04008	1.93776
215273950	Cell growth regulator with EF hand domain protein 1	34.7745	23.8882	11.4303	13.8522	37.4021	45.3627	20.1863	5.16443	4.17681	32.2353	50.0554	24.9756	25.292	15.0845	0.596415
71153817	Cell growth-regulating nucleolar protein	44.8788	44.2678	54.4673	11.0013	56.4386	42.0313	12.8255	16.4063	53.0752	39.824	62.9435	36.3651	39.5437	17.5028	0.442619
85681878	Cell surface glycoprotein MUC18	42.5328	66.7834	85.214	62.3919	54.0245	38.7503	50.7908	91.4408	95.3618	55.0729	50.5333	95.0375	65.6612	20.8033	0.316829
50401852	Cellular nucleic acid-binding protein	325.25	433.317	330.445	133.487	273.5	372.854	233.431	166.867	284.117	249.728	276.648	318.545	283.182	82.8499	0.292567
266904	Cellular retinoic acid-binding protein 1	324.71	166.2	259.504	771.002	295.831	240.858	337.067	363.094	367.071	519.373	696.514	365.823	392.254	181.638	0.463062
132401	Cellular retinoic acid-binding protein 2	919.666	651.3	664.834	926.555	1052.38	931.717	1285.66	1239.09	564.838	1687.45	809.744	608.313	945.129	331.305	0.350539
269849759	Cellular tumor antigen p53	9.98771	6.09869	14.5908	14.1459	42.9695	34.7435	6.18431	7.91091	63.9806	21.9459	22.3636	44.6341	24.1296	18.5494	0.768738
317373585	Centlein	0	1.7059	2.44876	0.989205	4.00641	1.61971	0	0	0.894818	2.30198	5.36181	4.45887	1.98229	1.8125	0.914345
729052	Centrin-2	144.531	146.315	133.353	80.8042	91.635	165.385	127.174	54.2265	87.713	137.896	138.695	123.837	119.297	32.9902	0.276538
126302529	Centrin-3	31.3387	43.056	20.6019	24.9671	26.9653	34.0673	43.6605	18.6167	37.6413	25.8226	60.1465	30.0106	33.0745	11.6738	0.352955
160380708	Centriolar coiled-coil protein of 110 kDa	5.1715	16.5785	4.53296	5.49341	17.7992	10.1192	7.20484	1.53606	3.72693	14.9143	9.92535	12.3809	9.11527	5.36712	0.588806
145558871	Centriole, cilia and spindle-associated protein	4.84589	0	0	0	0	0	0	0	0	0	4.65021	0	0.791342	1.84865	2.33609
172045911	Centriolin	3.93924	4.1235	2.95958	2.98889	3.38951	4.40458	4.18139	4.0116	3.24444	2.78218	5.94027	1.0778	3.58691	1.16788	0.325595
74728485	Centrobin	4.34681	3.98137	2.54006	7.69564	4.98694	6.30038	1.34576	6.88591	2.78454	10.7451	8.34257	4.1626	5.34314	2.72629	0.51024
296434446	Centromere protein C	5.5499	12.7083	21.8909	5.89537	16.7139	10.8596	9.0207	1.64846	9.33248	12.5758	18.6403	21.2589	12.1746	6.42194	0.527489
156630875	Centromere protein F	17.1191	25.7598	8.93176	9.52533	9.82008	28.0031	8.32859	10.6539	9.39977	21.4947	40.2874	33.568	18.5743	11.0816	0.596611
74733576	Centromere protein H	0	33.9625	18.5723	0	13.6737	18.4267	4.91991	0	10.1799	17.459	30.4994	35.5085	15.2668	12.9745	0.849847
77416860	Centromere protein I	0	0	0	0	0	4.51527	6.42972	0	0	0	0	1.65733	1.05019	2.1583	2.05514
62899891	Centromere protein J	1.95574	1.79132	3.42851	2.07748	0.841407	1.70082	0.908234	1.1618	1.87925	1.6115	4.69192	1.87286	1.9934	1.08066	0.542119
74732954	Centromere protein K	14.5917	0	0	5.16667	0	4.22992	0	0	0	0	4.6675	4.65778	2.77613	4.35371	1.56826
110832790	Centromere protein L	0	0	3.33383	0	0	6.6154	7.06521	0	3.65471	9.40197	3.64988	3.64228	3.11361	3.25859	1.04656
47117330	Centromere protein M	0	0	6.37132	0	6.25446	12.6428	6.7512	0	0	0	6.97532	13.9216	4.40972	5.17203	1.17287
308153423	Centromere protein N	0	3.53508	0	0	0	3.35649	3.58471	0	3.70861	3.18022	0	7.392	2.06309	2.41296	1.16958
74733185	Centromere protein O	0	0	3.82279	4.63278	3.75267	3.79283	8.10145	5.18165	4.19073	0	0	4.17648	3.13761	2.59189	0.826072
74748817	Centromere protein P	0	12.4832	0	0	3.90903	11.8526	8.43901	0	4.36534	0	0	4.3505	3.78331	4.7581	1.25766
68565184	Centromere protein Q	0	13.4148	4.27925	0	4.20075	8.49141	13.6032	0	4.69112	8.04547	4.68492	9.35032	5.89677	4.78555	0.811555
50400855	Centromere protein R	0	0	0	0	0	6.42852	0	0	0	0	0	0	0.53571	1.85575	3.4641
74759833	Centromere protein S	9.48109	43.42	16.6208	10.0713	0	8.24528	17.6118	0	18.2206	46.8736	27.2947	18.1586	17.9998	14.9148	0.82861
74760746	Centromere protein T	0	6.40851	0	7.43226	4.01355	2.02825	6.49849	0	2.24103	5.7652	2.23807	2.23341	3.23823	2.71667	0.838937
74712714	Centromere protein U	3.13012	5.73393	2.74363	9.97488	5.38661	5.44425	5.81443	0	15.0385	0	3.00373	8.99242	5.43854	4.29877	0.790428
74750244	Centromere protein V	109.429	74.0824	58.3845	75.8091	61.4074	45.5139	88.3794	56.5271	77.719	39.2034	63.9193	45.5616	66.328	20.0298	0.301981
189046866	Centromere protein X	32.3059	14.795	0	34.3169	13.8988	28.095	45.008	0	0	26.6196	0	15.4684	17.5423	15.6772	0.893681
11387251	Centromere/kinetochore protein zw10 homolog	63.8239	67.6884	61.8321	49.9555	76.595	56.9655	59.2789	33.9235	59.7139	60.8936	72.529	69.1612	61.03	11.1687	0.183004
160358869	Centromere-associated protein E	0	1.33105	0	2.05825	2.08405	2.94889	0	1.15105	1.86186	0	2.32424	1.39164	1.26259	1.04655	0.828896
143377520	Centrosomal protein C10orf90	0	0	0	0	0	1.62782	0	2.22388	1.7986	0	0	0	0.470859	0.861812	1.8303
296439480	Centrosomal protein KIAA1731	0	0.460743	0	0	0	0	0	0.597653	0	2.07246	0	0.963432	0.341191	0.632155	1.85279
257051030	Centrosomal protein kizuna	0	0	0	0	0	0	1.80567	0	0	0	3.73123	0	0.461408	1.15317	2.49923
20140432	Centrosomal protein of 104 kDa	0	0	3.71948	0	0	2.46021	0	0	1.35916	1.16551	2.71472	1.35453	1.06447	1.30385	1.22488
97045680	Centrosomal protein of 112 kDa	0	1.25486	6.00439	1.45532	0	4.76586	1.27248	0	0	2.25779	2.62944	1.31198	1.74601	1.93598	1.1088
205696377	Centrosomal protein of 120 kDa	1.32697	7.29244	3.48937	7.04783	5.70894	3.46201	4.92989	9.4594	2.55014	3.2802	5.09354	2.54147	4.68185	2.36987	0.506183
166214932	Centrosomal protein of 128 kDa	2.39194	5.47711	3.14489	6.35207	5.14535	5.2004	4.44321	5.68371	0	3.94184	8.03373	5.72643	4.62839	2.07434	0.448177
296434460	Centrosomal protein of 135 kDa	12.6248	13.6659	11.066	15.849	15.8007	21.9585	14.9237	9.54514	7.71977	9.45696	39.6492	10.9907	15.2709	8.57557	0.561564
519668686	Centrosomal protein of 152 kDa	0	2.10244	0.670666	0	0.658364	1.99622	2.84261	0	0	1.89139	2.93698	2.93086	1.33579	1.23398	0.923781
156630849	Centrosomal protein of 162 kDa	0	0	0	0	0	0	0	0	0	0.76842	2.68473	0	0.287762	0.786508	2.73319
162416241	Centrosomal protein of 164 kDa	0	0.820816	2.35652	0	2.31329	2.33805	0	1.06472	1.72222	0.73842	1.71994	0.858181	1.16101	0.914971	0.78808
143342098	Centrosomal protein of 170 kDa protein B	26.349	24.1338	21.6521	16.6185	28.3399	37.9522	27.5317	8.80456	30.0657	26.4604	36.3472	27.5979	25.9877	7.88114	0.303264
74743919	Centrosomal protein of 170 kDa	45.4302	59.0117	47.0609	45.6258	45.4869	43.1003	43.7294	33.3667	39.6849	49.0042	67.3752	44.296	46.931	8.7523	0.186493
162416230	Centrosomal protein of 192 kDa	4.71856	9.26114	3.54509	3.5802	5.80011	5.27596	5.00862	0.800873	7.12489	5.55432	10.3498	5.80963	5.5691	2.53932	0.455967
116241294	Centrosomal protein of 290 kDa	2.11116	17.8864	2.31311	2.24257	3.17895	4.13096	1.96082	1.25413	2.53574	6.52335	5.06477	4.04338	4.43712	4.49321	1.01264
56748870	Centrosomal protein of 41 kDa	38.5852	48.1927	36.8956	33.5348	39.2371	42.7075	52.1273	20.8377	33.7056	80.9292	63.956	73.9002	47.0507	17.7971	0.378254
152032537	Centrosomal protein of 44 kDa	20.1291	33.8008	23.5249	17.8184	17.32	17.5054	31.1594	19.9294	19.3418	11.0574	41.8519	22.4887	22.9939	8.53946	0.371379
296439403	Centrosomal protein of 55 kDa	14.099	20.6619	9.88654	11.9813	12.1315	24.5226	26.19	10.0506	24.3857	23.2348	29.7654	16.2019	18.5926	6.98851	0.375876
56748768	Centrosomal protein of 57 kDa	5.23356	4.79357	6.88103	8.339	9.00642	6.82709	9.72174	3.10899	7.54331	15.0933	10.0445	10.0235	8.05133	3.12385	0.387992
56748851	Centrosomal protein of 63 kDa	1.86115	3.40937	4.89405	7.90801	3.20285	0	3.45723	2.21123	3.57673	6.13424	1.786	8.91141	3.94602	2.60852	0.66105
62899863	Centrosomal protein of 68 kDa	8.64194	1.58308	3.02996	3.67195	7.43594	6.01241	4.81592	2.05349	1.66079	5.69666	19.9032	6.62057	5.92716	4.97548	0.839437
84028943	Centrosomal protein of 70 kDa	0	0	0	0	0	1.90594	0	0	0	1.80585	0	0	0.309316	0.722722	2.33652
59797956	Centrosomal protein of 76 kDa	3.97084	3.637	3.48054	8.43601	1.70835	5.17989	3.68806	0	7.63107	4.90786	5.71574	3.80256	4.34649	2.30361	0.529992
74742229	Centrosomal protein of 78 kDa	7.59588	20.8718	4.99349	10.0859	11.4378	4.95435	8.8187	0	7.2988	9.38833	18.2229	12.7295	9.69978	5.7178	0.589477
97045295	Centrosomal protein of 83 kDa	3.77602	3.45856	1.65489	4.01106	6.49814	0	0	0	3.62834	4.66707	1.81177	1.808	2.60949	2.06833	0.792618
74737212	Centrosomal protein of 85 kDa	15.4534	23.5904	13.5453	9.11964	22.1615	13.4392	15.9477	4.08004	16.4989	16.9778	18.1248	14.7985	15.3114	5.21677	0.34071
74762226	Centrosomal protein of 85 kDa-like	0	0	0	0	0	0	0	0	6.24705	0	4.6791	4.66936	1.29963	2.38278	1.83344
296439414	Centrosomal protein of 89 kDa	1.671	1.53051	0	0	2.87561	2.90638	0	0	0	1.37688	4.81057	0	1.26425	1.58712	1.25539
74751882	Centrosomal protein of 95 kDa	0	4.37902	0	1.69285	0	0	0	0	1.53133	1.31315	1.5293	1.52612	0.997647	1.30854	1.31163
74762481	Centrosomal protein of 97 kDa	15.1259	40.1773	9.28077	20.8877	22.1256	28.9395	25.2877	16.1739	18.8946	29.9124	44.9969	17.3819	24.0987	10.4585	0.433987
143955298	Centrosomal protein POC5	6.82638	10.4208	7.97801	9.6684	7.83167	3.95773	4.22684	5.40694	6.5594	5.62483	10.9179	6.5371	7.163	2.28264	0.31867
313104301	Centrosome and spindle pole-associated protein 1	1.04171	1.90827	0.913088	0	0.896339	7.24744	2.90259	0	1.00097	0	1.9993	0.997567	1.57561	1.98902	1.26238
74746869	Centrosome-associated protein 350	5.45687	4.22917	2.94344	9.36365	5.05654	5.11064	5.45814	2.99229	5.24345	5.534	9.66743	9.6473	5.89191	2.38386	0.404599
30580364	Centrosome-associated protein CEP250	12.3231	14.7223	15.9674	9.67533	9.22033	39.1398	12.4408	8.27536	7.72248	11.4785	30.3349	14.3663	15.4722	9.54741	0.617068
2498228	Ceramide glucosyltransferase	3.32079	15.208	2.91076	7.05499	5.71473	0	6.16861	3.94542	9.57273	16.4177	6.37339	3.18006	6.6556	4.92839	0.740488
137046	Ceramide synthase 1	0	0	0	0	3.21658	0	0	0	0	0	0	0	0.268048	0.928546	3.4641
51316514	Ceramide synthase 2	37.8745	59.9196	39.2339	21.9447	35.5516	32.9377	60.7608	12.2723	39.7017	42.5563	36.3451	32.9722	37.6725	13.4899	0.358083
322510043	Ceramide synthase 3	0	0	0	0	2.93943	0	0	0	0	0	0	0	0.244953	0.848541	3.4641
296434561	Ceramide synthase 4	13.2831	9.12481	14.5538	0	14.2868	14.4397	9.25292	0	12.7636	10.9451	12.7468	9.54018	10.0781	5.10919	0.506961
51316484	Ceramide synthase 5	0	6.11424	0	0	0	2.90267	0	0	0	0	3.20295	0	1.01832	1.99145	1.95562
51316251	Ceramide synthase 6	6.81453	9.36243	2.98656	0	0	2.96315	6.32925	0	6.54802	0	0	3.26287	3.1889	3.34862	1.05009
74745771	Ceramide-1-phosphate transfer protein	24.4559	27.9998	26.7953	12.9891	36.8253	26.5852	11.3572	7.26399	23.4994	20.1513	29.3355	17.5646	22.0685	8.50959	0.385598
68839004	Cerebellar degeneration-related protein 2	5.76383	39.5944	17.6825	18.3678	14.8784	20.0502	16.0601	13.696	8.30761	9.49862	16.5933	27.5979	17.3409	9.08353	0.523821
160017566	Cerebellar degeneration-related protein 2-like	19.6962	12.8859	24.6632	14.9444	14.5265	22.0229	20.907	13.372	29.7407	11.5924	27.0012	37.723	20.7563	7.96948	0.383955
46395886	Cerebellin-2	0	0	0	0	0	15.239	0	0	0	0	0	0	1.26992	4.39913	3.4641
13626170	Cerebellin-4	0	0	0	0	0	5.66094	6.04586	0	0	0	0	0	0.975566	2.27991	2.33701
143955278	Cerebral dopamine neurotrophic factor	0	6.40851	12.2657	7.43226	6.02033	0	6.49849	8.3128	6.7231	0	0	6.70023	5.03011	4.05417	0.805981
187608866	Ceroid-lipofuscinosis neuronal protein 5	29.2378	63.6018	41.645	62.1154	44.0258	38.1402	33.9446	65.1324	31.6061	45.1715	35.0714	45.498	44.5992	12.6151	0.282854
32129457	Ceroid-lipofuscinosis neuronal protein 6	4.20704	3.85335	0	4.46892	0	14.6347	3.90745	0	4.04251	3.46654	12.1115	0	4.22433	4.69882	1.11232
116117	Ceruloplasmin	373.475	352.203	343.513	503.733	298.1	355.778	418.765	643.692	393.102	371.512	307.7	335.295	391.406	96.1511	0.245656
116243045	CGG triplet repeat-binding protein 1	133.189	129.168	123.611	116.513	107.861	177.15	167.365	111.7	120.452	129.113	150.366	127.545	132.836	21.5198	0.162002
3182954	cGMP-dependent 3',5'-cyclic phosphodiesterase	0	1.27353	1.21874	1.47697	2.39278	0	1.29141	4.95588	0	1.14569	0	2.663	1.36817	1.45177	1.06111
6225588	cGMP-dependent protein kinase 1	29.2487	55.3653	58.111	45.5683	43.6227	44.0895	41.6542	46.3337	37.473	48.2009	33.6811	44.8147	44.0136	8.12875	0.184687
47117888	cGMP-inhibited 3',5'-cyclic phosphodiesterase A	1.14671	2.1006	2.01023	1.21808	0.98668	0	2.13009	2.72479	1.10186	20.7871	1.1004	3.29433	3.21674	5.60356	1.742
143811435	cGMP-inhibited 3',5'-cyclic phosphodiesterase B	0	0	1.03133	0	0	0	0	0	0	3.87803	0	1.12675	0.503009	1.14161	2.26957
317373261	cGMP-specific 3',5'-cyclic phosphodiesterase	14.953	8.21754	3.93202	19.0606	23.1594	15.6048	27.7764	14.2125	37.3574	8.62474	34.4381	25.7748	19.4259	10.5104	0.54105
27923741	Chaperone activity of bc1 complex-like, mitochondrial	40.4448	46.3057	24.8157	55.8511	45.2409	36.9317	39.4429	48.0524	23.3178	33.3259	42.6928	38.7309	39.596	9.31058	0.235139
62510514	Charged multivesicular body protein 1a	80.1055	116.171	87.7682	63.8189	103.39	81.2749	80.6011	55.5176	102.63	82.5071	115.306	83.1034	87.6828	18.6967	0.213231
73917735	Charged multivesicular body protein 1b	144.646	96.3531	97.9711	41.9045	124.461	74.3318	97.7059	39.0576	69.4945	86.6808	145.115	107.035	93.7297	34.4874	0.367946
73917740	Charged multivesicular body protein 2a	212.171	215.926	170.476	137.731	141.993	138.387	246.328	84.0267	158.568	150.545	180.981	197.536	169.556	44.0206	0.259623
73917746	Charged multivesicular body protein 2b	147.424	157.535	118.453	52.2003	89.8527	154.918	96.9891	36.4905	106.244	136.66	129.682	170.589	116.42	41.9497	0.360331
73917763	Charged multivesicular body protein 3	147.341	113.361	129.148	125.21	152.135	112.76	142.323	77.0245	118.926	106.838	141.392	141.097	125.63	21.3829	0.170206
90152096	Charged multivesicular body protein 4a	176.809	124.158	129.148	75.1261	131.851	143.512	136.849	63.02	152.905	111.694	141.392	158.029	128.708	32.6294	0.253515
24636296	Charged multivesicular body protein 4b	292.051	192.599	235.511	241.98	236.217	193.028	217.003	180.432	235.729	221.394	246.627	240.52	227.758	29.9822	0.131641
73917755	Charged multivesicular body protein 4c	39.3079	36.0032	59.0646	23.8598	86.9718	53.7182	46.9397	20.0149	43.1663	50.8971	75.4412	75.2842	50.8891	20.6474	0.405734
51702157	Charged multivesicular body protein 5	167.283	147.747	167.575	165.003	123.376	161.065	188.664	141.963	120.555	142.761	131.862	177.357	152.934	21.5786	0.141097
73917777	Charged multivesicular body protein 6	32.547	59.6215	62.7623	55.3167	50.409	50.9484	36.2751	61.8704	37.5289	32.1819	62.4655	37.4013	48.2773	12.3221	0.255237
73917782	Charged multivesicular body protein 7	66.4304	47.6182	63.2913	52.1571	57.1599	57.7716	59.0172	37.7471	63.8323	66.6371	63.7479	69.147	58.7131	9.10929	0.155149
74735462	Checkpoint protein HUS1	28.0369	34.2398	36.8627	34.7458	44.2279	24.3825	17.3602	16.6553	26.9404	34.653	40.3572	40.2732	31.5612	8.93337	0.283049
74733460	Chitinase domain-containing protein 1	86.5602	91.4803	81.7086	70.7294	65.8866	83.9634	83.4882	63.2873	70.3787	65.8377	67.0909	95.6445	77.1713	11.1949	0.145066
84028186	Chitinase-3-like protein 1	34.1616	40.6765	0	61.6897	2.93943	5.94177	0	12.1762	0	5.62973	36.0604	19.6284	18.242	20.3235	1.11411
13124005	Chitinase-3-like protein 2	0	3.0728	0	7.12735	43.3001	2.91756	3.11594	3.98588	3.22364	2.76434	0	9.63803	6.59547	11.9018	1.80454
73921663	Chitobiosyldiphosphodolichol beta-mannosyltransferase	19.7386	36.1584	19.7731	11.9813	19.4104	14.7136	23.571	10.0506	16.2571	18.5878	32.4713	13.5015	19.6846	7.85159	0.39887
37999493	Chitotriosidase-1	14.0385	2.57166	0	8.94742	2.41588	0	2.60776	10.0075	0	2.3135	10.7773	0	4.47329	5.02643	1.12365
74752121	Chloride channel CLIC-like protein 1	9.4983	30.4492	22.8951	5.04476	26.5616	14.4554	13.2329	5.64245	38.789	27.3926	25.0656	25.0134	20.3367	10.5931	0.520886
288558807	Chloride channel protein 2	2.91401	1.33451	0	0	5.01471	0	0	0	5.60008	0	6.99085	0	1.82118	2.62596	1.4419
1705857	Chloride channel protein ClC-Ka	0	0	0	0	0	0	3.53775	0	0	0	0	0	0.294812	1.02126	3.4641
12643390	Chloride intracellular channel protein 1	651.481	551.956	680.489	588.228	513.851	590.17	595.002	586.967	552.968	635.225	547.027	540.689	586.171	49.3323	0.0841602
85681058	Chloride intracellular channel protein 2	148.32	116.443	157.864	157.552	177.758	119.774	191.876	232.859	117.069	152.766	116.914	182.615	155.984	36.1462	0.23173
46397812	Chloride intracellular channel protein 3	27.7201	50.7793	58.3138	58.8912	62.0145	72.3209	25.7461	65.8684	58.5992	68.5229	47.8814	84.9453	56.8003	17.0975	0.301012
20141285	Chloride intracellular channel protein 4	449.921	383.675	421.565	390.032	400.483	467.732	432.291	417.809	467.109	349.421	357.313	450.664	415.668	40.1992	0.09671
215274174	Chloride intracellular channel protein 5	0	0	16.783	33.8984	27.4586	0	17.7837	37.9145	0	21.036	12.2493	12.2238	14.9456	13.4841	0.902213
38372885	Chloride intracellular channel protein 6	70.6233	78.304	97.7419	49.3549	67.1643	111.522	117.379	66.2426	100.006	163.858	71.3385	71.19	88.727	31.2768	0.352506
311033364	Chloride transport protein 6	0	0	0	1.59935	0	1.30938	0	0	1.44674	1.24061	0	0	0.46634	0.693796	1.48775
115945	Cholecystokinin-5	0	0	9.97251	0	0	0	10.5671	0	0	0	10.9179	0	2.62146	4.74677	1.81074
544084	Cholesterol 7-alpha-monooxygenase	0	0	0	0	0	2.25764	0	0	0	0	0	0	0.188136	0.651723	3.4641
71153497	Cholesteryl ester transfer protein	0	0	0	0	0	2.30801	0	0	0	0	0	0	0.192334	0.666265	3.4641
229462828	Choline dehydrogenase, mitochondrial	96.9178	129.12	61.7825	77.2129	77.7069	76.6228	108.428	60.1909	76.1951	67.1539	71.8669	82.264	82.1218	20.1192	0.244992
226694197	Choline kinase alpha	17.178	18.3561	15.057	21.2885	19.7077	19.9186	23.9321	13.6061	35.7633	9.43626	16.4843	19.1917	19.16	6.45133	0.336709
73918923	Choline transporter-like protein 1	9.95731	14.5923	12.219	14.808	18.849	6.92754	12.9475	9.4642	21.0493	9.8456	9.55523	13.3495	12.797	4.10652	0.320896
311033462	Choline transporter-like protein 2	5.55973	10.1846	8.12209	17.7174	9.56772	8.05842	13.7702	13.211	5.34229	7.63522	10.6705	14.1977	10.3364	3.7576	0.36353
259016387	Choline transporter-like protein 3	0	0	0	0	1.72405	0	0	0	0	0	0	0	0.143671	0.497689	3.4641
311033368	Choline transporter-like protein 4	0	0	0	0	1.58564	1.6026	0	0	0	0	1.76839	1.76471	0.560112	0.82898	1.48003
6685604	Choline/ethanolamine kinase	36.4362	36.4068	31.9373	28.1485	37.0517	54.732	30.765	39.3543	35.0112	38.2109	38.1435	41.2361	37.2861	6.65503	0.178486
74753524	Choline/ethanolaminephosphotransferase 1	9.43551	20.1652	2.75682	3.34094	13.5313	5.47042	5.84239	3.73677	15.1108	10.3663	12.0727	6.02377	8.98774	5.4274	0.603867
166214967	Choline-phosphate cytidylyltransferase A	181.82	176.33	159.37	140.119	187.122	173.623	175.495	110.128	171.283	193.88	198.426	180.943	170.712	24.4957	0.143492
74730698	Cholinephosphotransferase 1	6.44527	8.85511	2.82472	0	8.31873	0	0	0	6.1932	0	9.27752	0	3.49288	3.99045	1.14245
116353	Cholinesterase	6.52022	7.96274	5.71514	13.8522	3.74021	5.67034	24.2236	23.2399	10.442	12.536	12.5139	12.4878	11.5753	6.5668	0.56731
126302531	Chondroadherin	32.8009	20.0288	19.1672	73.5566	31.3594	22.1865	23.695	34.6405	21.012	33.0335	38.4711	10.4703	30.0352	15.9235	0.530161
158563972	Chondroadherin-like protein	0	0	0	0	0	0	1.59477	0	1.64989	0	0	6.57713	0.818483	1.91845	2.34391
124056489	Chondrocalcin	9.67874	8.86504	7.71243	0.934656	9.08515	9.18237	5.72059	2.09078	12.6821	7.97513	11.821	7.58338	7.77761	3.46884	0.446003
67462204	Chondroitin sulfate glucuronyltransferase	1.69481	6.20928	2.97108	1.8003	20.4161	2.94779	1.57411	0	1.62852	2.79299	3.25274	4.86895	4.17972	5.36469	1.2835
308153425	Chondroitin sulfate N-acetylgalactosaminyltransferase 1	0	0	0	0	0	0	0	0	0	0	2.36007	2.35516	0.392936	0.9177	2.3355
60391915	Chondroitin sulfate N-acetylgalactosaminyltransferase 2	0	0	0	2.56427	0	0	0	0	0	0	0	0	0.213689	0.74024	3.4641
296434468	Chondroitin sulfate proteoglycan 4	11.2695	34.0628	14.3231	13.1681	11.1514	10.7806	11.5137	16.0671	14.6188	11.6074	25.9547	29.1382	16.9713	8.04503	0.474038
116241296	Chondroitin sulfate synthase 1	0	4.48276	4.28992	0	2.80749	2.83753	0	0	12.5408	0	4.6966	3.12455	2.89831	3.60206	1.24282
311033361	Chondroitin sulfate synthase 2	3.37649	9.27787	7.39896	1.79333	7.26324	2.93638	4.70406	0	32.4444	2.78218	4.86022	11.3169	7.34617	8.54625	1.16336
118572631	Chordin	1.37004	2.50972	4.80351	5.82129	2.3577	4.76586	3.81744	1.62774	0	0	0	1.31198	2.36544	2.02729	0.857046
27805644	Chordin-like protein 1	0	0	2.54853	0	0	0	0	6.90886	0	0	0	0	0.788116	2.06208	2.61647
62900089	Chordin-like protein 2	0	0	0	0	0	0	0	0	0	2.51304	8.78012	11.6825	1.91463	3.99882	2.08855
116184	Choriogonadotropin subunit beta	0	0	0	8.42323	0	0	0	0	0	0	0	0	0.701936	2.43158	3.4641
91208254	CHRNA7-FAM7A fusion protein	0	0	0	0	0	2.76177	0	0	0	0	0	0	0.230147	0.797254	3.4641
22653683	Chromatin accessibility complex protein 1	49.9386	36.5921	35.018	53.0471	17.1878	43.4293	18.5529	59.3318	19.1942	41.1486	28.7532	38.2578	36.7043	13.8324	0.376859
229462842	Chromatin assembly factor 1 subunit A	5.47444	10.0284	1.19962	2.9076	5.88809	21.4239	13.9826	4.87812	7.8905	15.788	21.0135	6.55305	9.75232	6.79661	0.696922
3121829	Chromatin assembly factor 1 subunit B	16.3841	23.5819	12.3095	9.94514	16.1117	22.3906	8.69565	5.5617	22.4905	15.4289	26.9529	24.6554	17.0423	6.97643	0.409359
74759674	Chromatin complexes subunit BAP18	159.745	118.446	173.359	161.608	183.27	185.231	155.435	180.755	124.26	156.7	153.295	174.829	160.578	21.5041	0.133917
74752760	Chromatin modification-related protein MEAF6	61.6519	75.2916	42.0307	50.9363	64.8368	59.5732	69.9863	48.8323	52.6584	45.1557	98.604	65.5991	61.263	15.5691	0.254135
54041574	Chromatin target of PRMT1 protein	31.6546	38.6578	13.873	22.4167	40.8557	36.7048	24.5003	25.0725	15.2083	21.7357	30.3764	50.5219	29.2981	10.934	0.373198
48428808	Chromobox protein homolog 1	466.777	395.145	347.151	360.605	359.04	436.688	433.537	378.12	360.176	407.927	481.863	358.951	398.832	46.195	0.115826
77416853	Chromobox protein homolog 2	9.83752	11.2631	4.31142	5.22494	12.697	4.27763	6.85273	0	16.5424	12.1589	23.6007	21.1964	10.6636	7.13013	0.668644
116241284	Chromobox protein homolog 3	593.423	451.853	432.414	531.63	553.673	503.638	524.602	518.165	515.254	488.971	452.824	465.575	502.668	46.8295	0.0931619
1170338	Chromobox protein homolog 5	308.259	294.892	258.189	254.681	277.03	274.037	318.12	244.161	236.963	366.89	262.944	301.756	283.16	36.885	0.130262
17433289	Chromobox protein homolog 6	0	17.4523	2.78359	6.74676	10.9301	0	2.94956	3.77304	6.103	2.61673	3.04747	6.08225	5.20707	4.91071	0.943084
17433290	Chromobox protein homolog 7	5.21271	4.77447	9.13815	11.0744	8.97053	9.06652	0	12.3864	10.0177	0	0	0	5.88674	4.83097	0.820653
78099843	Chromobox protein homolog 8	36.9982	52.3719	44.2226	32.1555	57.8818	76.0516	59.3551	35.9652	61.4066	60.9718	51.6425	38.6512	50.6395	13.242	0.261496
229462825	Chromodomain Y-like protein 2	5.1715	11.8418	9.06592	2.7467	6.67471	13.4923	7.20484	0	9.93849	14.9143	19.8507	12.3809	9.44018	5.51324	0.584019
150421527	Chromodomain Y-like protein	35.0071	44.088	28.7668	27.8896	26.3566	39.9579	38.6106	25.9949	35.7403	30.6481	60.8882	52.3806	37.1941	10.8687	0.292217
269849549	Chromodomain-helicase-DNA-binding protein 1	11.4771	18.2212	18.7786	13.8171	20.4093	16.6352	12.7918	6.36343	14.7043	25.849	27.9013	14.6543	16.8002	5.9949	0.356835
311033359	Chromodomain-helicase-DNA-binding protein 1-like	29.1726	29.392	25.5705	51.131	40.1624	29.1756	35.2237	22.5289	32.2364	34.8547	37.7927	20.9522	32.3494	8.30757	0.256808
119370320	Chromodomain-helicase-DNA-binding protein 2	17.178	30.1565	25.0949	9.88393	26.4822	21.1635	17.2843	9.35418	22.0082	21.2316	32.9687	20.5625	21.114	7.15194	0.338729
88911273	Chromodomain-helicase-DNA-binding protein 3	39.9059	37.7493	34.9786	28.4916	41.0918	54.6167	40.7098	25.6492	32.6877	37.7333	50.8501	39.4677	38.661	8.19714	0.212026
311033360	Chromodomain-helicase-DNA-binding protein 4	131.386	130.369	116.363	87.9549	128.36	127.948	106.141	82.928	107.179	116.718	143.811	126.474	117.136	18.2467	0.155774
296439466	Chromodomain-helicase-DNA-binding protein 6	3.85529	6.17955	0	2.55954	5.39058	5.86736	5.81872	0	2.77838	0	6.47433	5.99936	3.74359	2.60066	0.694697
148877246	Chromodomain-helicase-DNA-binding protein 7	4.36567	7.59741	6.88792	2.78245	7.13722	4.17629	5.27121	3.1121	5.03391	5.75558	8.7977	7.10712	5.66871	1.87284	0.330383
317373586	Chromodomain-helicase-DNA-binding protein 8	11.1525	25.5372	15.1075	10.2312	14.8304	17.6342	14.125	7.82969	20.9455	15.0373	23.8366	15.0489	15.943	5.31296	0.333247
215273951	Chromodomain-helicase-DNA-binding protein 9	0	6.61866	0	0	5.82914	0	3.35579	0	4.33973	4.09355	6.93439	0	2.59761	2.8881	1.11183
114149935	Chromosome alignment-maintaining phosphoprotein 1	101.513	94.4545	94.6283	42.7904	112.303	96.6891	97.2772	51.6888	92.898	90.2836	78.8589	87.9529	86.7781	20.1757	0.232498
74751544	Chromosome transmission fidelity protein 18 homolog	25.4968	24.5824	14.1149	9.97829	10.392	22.1735	19.942	3.18871	36.1048	17.6918	39.9203	28.2715	20.9881	10.8047	0.514801
298351628	Chromosome transmission fidelity protein 8 homolog isoform 2	22.4723	27.4441	15.3204	7.95706	32.2272	19.5432	16.2338	5.93318	31.1905	16.4594	23.961	26.3023	20.4204	8.42767	0.412709
298351632	Chromosome transmission fidelity protein 8 homolog	21.6263	19.8081	0	0	9.30415	18.8074	20.0862	0	10.3902	8.90986	41.506	31.0647	15.1253	12.911	0.853605
62512161	Chromosome-associated kinesin KIF4A	26.5501	40.8543	19.5484	21.4341	11.8794	37.8667	23.6731	13.8794	31.6346	28.0024	26.4972	39.663	26.7902	9.49232	0.35432
158564279	Chromosome-associated kinesin KIF4B	0	16.5094	0	0	0	0	0	0	0	0	0	0	1.37579	4.76587	3.4641
126825	Chymase	15.8914	87.3322	51.0738	67.5222	72.9264	27.64	78.7185	94.4025	30.5397	34.918	30.4994	35.5085	52.2477	26.668	0.510415
119255	Chymotrypsin-like elastase family member 2A	0	4.45499	8.52668	0	0	0	0	0	9.34735	0	0	0	1.86075	3.54677	1.9061
1352099	Ciliary neurotrophic factor receptor subunit alpha	0	6.44297	0	11.2083	0	0	6.53342	4.17875	0	0	0	3.36813	2.6443	3.75042	1.41831
27923755	Cingulin	112.585	95.1105	89.1027	76.6324	111.922	116.922	87.3088	67.5302	114.484	103.576	117.479	84.7857	98.1198	17.0775	0.174047
332278171	Cingulin-like protein 1	19.0933	11.0451	17.6166	8.53968	15.5641	7.86531	33.6005	4.77571	27.037	13.2485	35.6802	25.0204	18.2572	10.1419	0.555502
296434448	Cip1-interacting zinc finger protein	24.7691	36.0318	24.265	9.28619	32.5956	29.1431	28.4182	10.3864	26.6004	36.0165	34.9543	27.9052	26.6976	8.8738	0.332381
6166009	Circadian locomoter output cycles protein kaput	4.63968	2.83308	1.3556	3.28566	5.32294	2.68995	1.43643	0	0	1.27434	2.96822	4.44306	2.52075	1.75147	0.694822
41016916	Cirhin	57.2182	48.9139	60.1839	44.5719	82.0555	48.1015	51.3721	45.3205	42.1517	55.0047	67.7196	63.9257	55.5449	11.5483	0.207909
146286073	Citrate lyase subunit beta-like protein, mitochondrial	88.5087	63.4443	67.4611	77.6671	62.9125	87.0119	75.0575	82.2968	62.8609	88.7841	62.7779	47.9067	72.2241	12.9753	0.179653
57015285	Citrate synthase, mitochondrial	272.347	259.737	285.479	253.51	260.915	283.241	289.462	256.858	258.998	298.442	274.822	252.74	270.546	15.6066	0.0576857
57015279	Citron Rho-interacting kinase	5.16385	13.0067	5.09203	4.11396	5.55403	8.98154	7.79369	3.83447	9.30354	7.44613	11.7689	9.89003	7.66241	3.00642	0.39236
[truncated: 11,202 more rows]

## Sheet: Dataset7B
Accession	Protein	A00R-31-i	A01V-i	3580-i	A02X-i	3526-i	3558-i	3986-i	A00R-22-i	A01I-i	A02Y-i	A03J-i	2691-i	A002-i	A008-i	A014-i	A015-i	A024-ii	A029-ii	2692-ii	3400-ii	3574-ii	3593-ii	3594-ii	A026-ii	3808-ii	3810-ii	3518-ii	3531-ii	3534-ii	3554-ii	3561-ii	3664-ii	3710-ii	3715-ii	3818-ii	3864-ii	A004-ii	A00A-22-ii	A00A-41-ii	A00E-ii	A01W-ii	A01Y-ii	A02N-ii	A00K-12-ii	A00K-31-ii	A00N-32-ii	A00N-41-ii	A010-ii
21431746	[3-methyl-2-oxobutanoate dehydrogenase [lipoamide]] kinase, mitochondrial	0	0	0	0	0	0	0	0	0	0	0	0	0	0	0	0	0	0	0	0	0	0	0	0	0	0	0	0	0	0	0	0	0	0	0	0	0	0	0	0	0	0	0	0	0	0	0	0
1703392	[Protein ADP-ribosylarginine] hydrolase	0	0	0	0	32.8631	0	0	0	0	0	0	0	0	0	0	0	0	0	0	0	0	0	0	0	0	0	0	0	0	0	0	0	30.9421	0	0	0	0	32.3279	0	0	0	0	0	49.7126	36.6503	0	0	0
74751236	[Protein ADP-ribosylarginine] hydrolase-like protein 1	0	0	0	0	0	0	29.0552	0	0	0	0	0	0	0	0	0	0	0	0	0	0	0	0	0	0	0	0	0	0	0	0	0	0	0	0	0	0	0	0	0	0	0	0	0	0	0	0	0
3183120	[Pyruvate dehydrogenase (acetyl-transferring)] kinase isozyme 4, mitochondrial	0	0	0	0	0	0	0	0	0	0	0	0	0	0	0	0	0	0	0	0	0	0	0	0	0	0	0	0	0	0	0	0	0	0	0	0	0	0	0	0	0	0	0	0	0	0	0	0
78099789	[Pyruvate dehydrogenase [acetyl-transferring]]-phosphatase 1, mitochondrial	0	23.5345	0	0	0	22.4876	19.1537	0	0	0	0	110.58	0	0	0	0	20.8927	0	18.7884	0	29.8365	0	0	32.6773	0	0	0	0	0	0	0	0	0	0	0	0	20.1548	42.9835	26.7132	0	0	0	0	0	0	0	0	0
3183117	[Pyruvate dehydrogenase [lipoamide]] kinase isozyme 1, mitochondrial	0	57.9725	0	0	26.9085	27.6969	47.1813	0	83.8642	45.6642	0	0	34.2368	0	0	0	0	21.1436	23.1408	0	0	0	24.5841	0	0	33.813	125.453	27.1134	149.552	27.6205	0	64.3543	25.3356	0	0	0	49.6473	0	32.9014	0	0	29.6582	35.0803	81.4101	0	0	36.6545	0
21431820	[Pyruvate dehydrogenase [lipoamide]] kinase isozyme 2, mitochondrial	0	0	0	0	0	0	0	0	0	0	33.3299	0	0	0	27.3837	0	0	0	0	0	0	0	0	0	0	0	0	0	0	0	0	0	0	0	0	0	26.5924	28.3565	0	0	0	31.7714	0	0	0	0	0	0
3183119	[Pyruvate dehydrogenase [lipoamide]] kinase isozyme 3, mitochondrial	21.2006	62.2562	115.282	0	57.7937	148.717	50.6676	0	120.081	122.596	100.236	0	36.7666	0	82.3533	48.0656	110.536	68.1179	99.4028	0	0	0	79.2021	172.884	91.9768	72.623	161.668	116.467	160.603	118.646	36.925	103.664	0	0	124.35	45.4653	53.3158	56.8526	105.998	32.5486	126.672	0	113.017	174.851	96.681	0	39.363	0
74733289	1,2-dihydroxy-3-keto-5-methylthiopentene dioxygenase	0	70.6034	0	0	0	67.4629	0	0	68.0909	0	0	0	0	0	0	0	0	0	56.3653	0	0	0	0	0	69.5393	0	0	0	0	67.2767	0	0	0	0	0	51.5612	0	0	0	0	0	0	0	0	0	81.4382	0	0
357529509	1,4-alpha-glucan-branching enzyme	24.5227	18.0029	0	0	50.1373	34.4041	58.607	0	34.7244	42.5418	0	0	21.2639	0	15.8763	27.7986	15.982	0	57.4894	0	45.6473	0	15.2688	0	53.1946	42.0014	31.1667	33.6793	46.4422	34.3092	0	0	15.7355	0	0	26.2948	0	32.8806	40.869	0	24.4201	18.4202	21.7878	0	18.6384	20.7656	0	0
269849539	1,5-anhydro-D-fructose reductase	0	0	0	0	0	0	0	0	0	0	0	0	0	0	0	0	0	0	0	0	0	0	0	0	0	0	0	0	0	0	0	0	0	0	0	0	0	0	0	0	0	0	0	0	81.776	45.5545	0	0
47606335	10 kDa heat shock protein, mitochondrial	1012.64	1858.53	1032.45	2253.24	1840.33	1420.69	1109.22	0	2389.86	1366.34	4787.73	3493.04	878.072	2056.58	3277.98	2678.48	2309.87	2078.71	1780.48	1532.86	1570.8	3013.81	1050.85	3784.8	488.139	2601.61	2145	1970.24	1278.53	1534.83	3674.4	962.791	2274.24	1976.67	2969.77	1628.73	1485.53	1810.36	2672.11	2202.45	2689.09	2028.39	3748.78	695.976	1154.48	1000.41	1723.48	811.306
18202501	116 kDa U5 small nuclear ribonucleoprotein component	177.108	104.017	264.84	236.451	156.911	161.508	126.982	203.413	213.169	184.348	279.12	213.823	168.93	172.652	240.79	140.537	184.681	161.231	228.361	102.363	98.9025	170.296	154.384	306.904	192.092	151.672	213.838	206.754	134.166	185.842	169.658	288.668	215.926	75.4287	207.762	199.402	89.0791	166.23	265.648	244.717	229.278	133.035	204.563	109.552	67.3054	59.9894	65.767	0
25008934	14 kDa phosphohistidine phosphatase	68.8596	101.104	187.218	0	93.857	96.6068	246.853	0	97.5061	0	108.522	0	0	0	0	0	89.7549	73.749	80.7151	113.711	512.711	0	85.7495	140.382	0	0	87.5162	94.5716	260.819	0	0	112.234	176.741	0	0	147.671	0	92.3286	0	0	0	206.895	0	141.979	209.347	233.239	127.851	0
1345590	14-3-3 protein beta/alpha, N-terminally processed	1294.62	821.985	1046.44	622.848	1192.29	1374.49	1212.52	803.729	1337.74	1254.47	1985.16	844.861	788.837	852.73	1766.91	1427.9	912.143	1424.02	1066.36	1155.6	911.833	1345.75	1307.16	1640.64	758.996	1378.36	1111.74	1729.97	795.181	1664.42	1523.53	1596.82	1212.4	2011.74	1026.14	1012.99	1187.9	1219.79	758.069	966.931	1045.3	1314.12	994.798	793.583	957.378	1422.19	714.615	0
51702210	14-3-3 protein epsilon	1451.45	991.217	1330.71	1201.73	828.15	1799.54	1694.09	775.362	1529.51	1795.77	1383.12	582.173	643.92	1151.69	874.129	1760.14	1319.92	1518.36	1147.42	613.146	1822.13	556.395	1092.89	825.774	1025.09	1560.97	1201.2	1390.76	1534.23	1700.12	940.647	1980.6	1342.89	1653.22	791.94	1302.98	1527.97	1267.26	1237.61	1451.03	1479	1166.32	1619.47	1183.16	1334.07	1143.33	752.065	1622.61
1345593	14-3-3 protein eta	909.731	667.863	856.179	311.424	810.756	1129.04	1003.47	803.729	990.916	971.199	1268.3	603.472	788.837	511.638	815.499	872.605	1003.36	1199.17	861.289	924.477	716.44	769.002	958.582	998.65	961.395	719.145	755.983	961.093	530.121	1174.88	1157.88	1539.79	853.171	1937.23	410.456	1012.99	1011.92	1079.04	933.008	1074.37	836.241	946.168	994.798	937.871	1010.57	1185.16	519.72	672.79
48428721	14-3-3 protein gamma, N-terminally processed	906.047	562.827	900.086	310.163	712.477	1026.69	874.478	400.238	1134.94	886.662	1153.32	961.646	846.078	339.711	1082.93	1422.12	545.07	1306.28	857.802	1035.83	843.274	765.888	998.096	923.563	806.318	954.978	1018.66	909.342	527.974	1121.37	910.419	1135.97	1073.33	1335.73	613.192	822.057	1007.82	1027.95	813.077	856.015	763.451	942.337	805.001	934.074	1006.47	1298.39	647.02	670.067
398953	14-3-3 protein sigma	798.272	356.718	613.365	308.912	473.069	876.473	953.9	0	786.34	521.824	546.986	598.605	361.143	676.682	719.042	550.816	723.83	1226.67	406.83	458.511	193.817	286.05	432.205	566.055	301.15	475.564	529.332	286.003	394.384	1068.29	483.599	1018.25	979.915	960.803	203.573	595.449	480.057	791.122	809.799	799.278	414.749	469.269	678.408	500.935	474.828	411.46	193.323	0
112690	14-3-3 protein theta	1089.11	825.34	1146.23	1250.78	909.838	1330.81	1301.43	0	1542.19	1097.06	1661.05	848.309	792.057	513.726	1228.24	1274.42	961.659	1467.45	1358.98	696.188	1242.54	1158.21	1137.49	1217.6	812.9	1083.12	1026.98	868.515	931.498	1622.06	1284.99	1660.6	1217.35	1870.32	1236.4	1130.14	1104.4	1271.87	995.368	1402.38	839.654	1266.71	936.43	869.26	1014.69	1189.99	326.151	675.537
52000887	14-3-3 protein zeta/delta	2178.21	1444.34	1862.63	2188.86	1580.25	2908.06	1595.31	403.505	2387.91	2031.59	2823.79	2181.37	2741.74	1369.94	2274.52	2389.55	1556.97	2633.89	1647.25	2436.66	2092.7	1833.83	2799.98	2220.32	1574.99	2226.42	2053.95	2943.3	1463.78	2506.81	2692.36	1889.65	2479.79	3291.77	1442.46	1958.91	2120.45	1884.26	1522.33	1726	1679.31	2216.74	3558.43	2969.97	1869.17	1844.49	1761.21	1013.3
190358773	15 kDa selenoprotein	159.397	234.037	288.916	0	144.841	149.085	63.4909	0	225.709	245.797	418.681	183.277	460.717	517.955	206.392	120.461	69.2553	227.62	249.121	263.219	296.707	145.968	396.988	108.319	153.673	455.015	405.167	72.9719	402.499	223.01	277.622	173.201	68.1871	0	0	227.888	133.619	142.482	177.099	163.145	105.821	79.8207	566.482	109.552	242.299	89.9841	295.952	510.822
143811421	155 kDa platelet multimerin	0	0	0	0	0	0	0	0	0	0	0	0	0	0	0	0	0	0	0	0	0	0	8.72857	0	0	0	0	0	0	0	0	0	0	0	0	0	0	0	0	0	0	0	0	0	0	0	0	0
129889	15-hydroxyprostaglandin dehydrogenase [NAD(+)]	0	47.5113	0	0	0	0	0	0	0	0	0	0	0	0	41.8991	0	0	0	0	0	0	0	0	0	0	0	0	0	0	0	0	0	0	0	0	0	0	0	0	0	0	0	0	0	0	0	0	0
317373547	182 kDa tankyrase-1-binding protein	0	58.4755	60.9081	44.309	40.713	13.9686	0	0	112.789	74.8481	15.6914	68.689	34.5338	0	51.5681	101.58	71.3782	63.9812	81.6954	24.6625	166.801	54.7063	55.7942	71.0433	7.19927	8.52659	31.6354	68.3716	37.7125	48.7552	78.0359	56.7985	70.2773	31.8031	29.1996	42.7043	56.3378	40.05	24.8901	76.4299	29.7448	14.9577	88.4617	41.0582	22.7024	16.8623	46.2157	0
145559531	190 kDa form stabilin-2	0	0	0	0	0	0	0	0	0	0	0	0	0	0	0	0	0	0	0	0	0	0	0	0	0	0	0	0	0	0	0	0	0	0	0	0	0	0	0	0	0	0	0	0	0	5.7144	0	0
73921640	1-acylglycerol-3-phosphate O-acyltransferase ABHD5	0	0	0	0	0	0	0	0	0	0	0	85.074	0	0	0	0	0	0	0	0	0	0	0	0	0	0	0	0	0	0	0	0	0	0	0	0	0	0	0	0	0	0	0	0	0	0	0	0
3914372	1-acyl-sn-glycerol-3-phosphate acyltransferase alpha	0	44.6573	0	0	0	0	36.3446	0	43.0681	0	47.9337	0	0	0	0	0	0	0	35.6515	0	56.6156	0	0	0	43.9842	0	38.6555	0	0	42.5531	0	0	0	0	0	0	0	0	0	0	0	45.6924	0	0	0	0	0	0
3914362	1-acyl-sn-glycerol-3-phosphate acyltransferase beta	0	0	0	0	0	0	0	0	0	35.8086	48.7959	0	0	0	0	0	40.3574	33.1605	0	0	0	0	0	63.1212	0	0	0	42.5232	0	0	0	0	0	0	0	0	0	0	0	0	61.6653	0	0	0	0	0	0	0
30923427	1-acyl-sn-glycerol-3-phosphate acyltransferase epsilon	0	34.7198	0	0	64.4622	99.5263	0	0	33.4842	82.045	37.2672	81.5682	0	345.777	30.6185	0	30.8224	0	55.4362	39.049	0	0	0	48.208	0	0	60.1073	0	0	0	82.3712	38.5419	30.347	0	0	0	0	0	78.8187	36.3042	0	0	42.0193	97.5132	0	0	0	0
12643817	1-acyl-sn-glycerol-3-phosphate acyltransferase gamma	0	0	0	0	0	0	0	0	0	0	0	0	0	0	0	0	0	0	26.8335	0	0	0	0	0	0	0	0	0	0	0	39.8712	0	0	0	0	0	0	0	0	0	0	0	0	0	0	0	0	0
300669693	1-phosphatidylinositol 3-phosphate 5-kinase	0	0	0	0	0	0	0	0	0	0	0	0	0	0	5.31227	0	0	0	0	0	0	0	0	0	0	0	0	0	0	0	0	0	0	0	0	0	0	0	0	0	0	0	0	0	0	0	0	0
215273902	1-phosphatidylinositol 4,5-bisphosphate phosphodiesterase beta-2	0	0	0	0	0	0	0	0	0	0	0	0	0	0	0	0	0	0	8.51425	0	0	0	0	0	0	0	0	0	0	0	0	0	0	0	0	0	0	0	0	0	0	0	0	0	0	0	0	0
1730573	1-phosphatidylinositol 4,5-bisphosphate phosphodiesterase beta-3	41.8515	30.7245	18.9645	62.0829	57.0444	88.0735	41.6756	80.1124	29.6311	56.4697	54.9645	24.0606	60.4831	33.9986	72.2538	79.0706	36.3674	67.2347	24.5285	11.5185	38.9519	19.1627	26.0584	0	0	0	53.1905	47.8989	26.4201	87.8305	206.529	56.8446	53.7098	14.8535	0	52.3551	26.3123	9.35257	23.2496	32.1266	13.8922	0	74.368	14.382	0	0	0	0
17433757	1-phosphatidylinositol 4,5-bisphosphate phosphodiesterase beta-4	0	0	9.95839	0	0	0	0	0	0	25.4165	0	0	0	0	0	49.8246	28.6452	0	17.1734	0	0	0	9.12228	0	0	0	18.6205	0	0	0	0	0	0	0	0	7.85486	9.21116	0	0	11.2466	0	0	13.017	0	0	0	0	0
206729887	1-phosphatidylinositol 4,5-bisphosphate phosphodiesterase delta-1	0	0	0	0	15.5187	0	13.6052	0	16.122	26.3354	0	0	39.49	0	0	25.813	14.8404	12.1939	13.3457	0	0	31.2788	14.1782	0	16.465	0	28.9405	15.6368	0	0	0	0	0	0	0	12.2083	14.3163	15.266	0	0	22.6758	0	0	0	34.6142	0	0	0
158706388	1-phosphatidylinositol 4,5-bisphosphate phosphodiesterase delta-3	0	0	0	0	0	0	0	0	0	0	0	0	0	0	0	0	0	0	0	0	0	0	0	0	0	0	0	0	0	0	0	0	0	0	0	0	0	0	0	0	0	0	0	0	0	0	0	0
118595723	1-phosphatidylinositol 4,5-bisphosphate phosphodiesterase epsilon-1	0	0	0	33.2799	0	0	0	0	0	0	0	0	0	18.2252	0	0	0	0	0	0	0	0	0	0	0	0	0	0	0	0	0	0	0	0	0	0	0	0	6.23154	0	0	0	0	0	0	0	0	0
121947010	1-phosphatidylinositol 4,5-bisphosphate phosphodiesterase eta-1	0	0	0	0	0	7.13281	0	0	0	0	0	0	0	0	0	23.0533	0	5.44514	0	16.7913	0	0	0	10.3649	7.35235	0	6.46162	6.98255	0	7.11313	0	8.28662	6.5247	10.8264	0	0	0	0	0	7.80551	20.2516	0	0	0	7.72839	0	0	48.8796
160331887	1-phosphatidylinositol 4,5-bisphosphate phosphodiesterase eta-2	0	0	0	0	0	0	0	0	0	0	0	0	0	0	0	0	0	0	0	0	0	0	0	0	0	0	0	0	0	0	0	0	0	0	0	0	0	0	0	0	0	0	0	0	0	0	0	0
130225	1-phosphatidylinositol 4,5-bisphosphate phosphodiesterase gamma-1	6.67244	0	9.07063	0	0	0	0	0	0	23.1507	21.0314	0	11.5715	0	0	0	0	0	15.6425	0	0	0	0	0	0	22.8566	0	0	0	0	23.2427	0	0	0	0	0	0	0	0	0	0	0	0	0	0	0	0	0
215274231	1-phosphatidylinositol 4,5-bisphosphate phosphodiesterase gamma-2	0	0	0	0	0	0	8.13086	78.1492	0	0	0	0	0	0	17.6208	0	0	0	0	0	0	0	0	0	0	0	17.2957	0	0	0	0	0	8.73227	0	0	7.29601	0	0	0	0	0	20.4442	0	0	0	0	0	0
74714209	1-phosphatidylinositol 4,5-bisphosphate phosphodiesterase zeta-1	0	0	0	0	0	0	0	0	0	0	0	0	0	0	0	0	0	0	0	0	0	0	0	0	0	0	0	0	0	0	0	0	18.1683	0	0	0	0	0	0	0	0	0	0	0	0	0	0	0
1705945	2',3'-cyclic-nucleotide 3'-phosphodiesterase	40.8905	120.076	55.5872	0	83.6018	57.3675	146.587	234.819	57.9015	141.874	64.443	0	35.4566	0	105.892	185.412	79.9479	21.897	47.9306	33.7621	76.115	112.336	50.9201	41.681	206.966	70.0355	51.9692	140.397	0	57.2092	71.2188	66.6472	131.191	0	0	65.7681	25.7081	54.827	68.1473	94.1667	40.7196	92.1446	0	84.3107	155.394	69.2515	0	0
3913456	2,4-dienoyl-CoA reductase, mitochondrial	385.408	188.627	244.501	228.687	735.447	396.521	276.328	295.101	654.892	534.884	445.426	709.035	267.353	250.474	399.229	291.263	334.906	220.146	481.881	339.435	765.24	494.112	479.941	838.099	297.255	528.089	489.829	282.303	486.603	395.427	447.509	502.54	362.715	437.711	904.229	192.854	743.079	447.863	299.746	394.469	562.903	231.599	593.538	264.887	273.4	174.059	429.351	247.025
172046137	2',5'-phosphodiesterase 12	84.8025	41.5042	38.4273	0	57.7937	39.658	16.8892	0	120.081	65.3845	155.922	0	24.511	68.8905	54.9022	64.0875	0	105.961	49.7014	0	0	194.145	17.6005	115.256	20.4393	48.4154	71.8524	194.112	214.137	79.0971	98.4668	138.219	72.5538	0	82.9001	0	35.5439	18.9509	23.555	86.7962	56.2987	21.2331	50.2299	29.1419	0	0	52.484	135.884
1350802	2-5A-dependent ribonuclease	0	17.0554	0	0	0	16.2967	0	0	0	0	0	0	0	0	0	0	0	0	13.6159	0	21.6224	0	0	0	0	0	0	0	0	16.2517	0	0	14.9073	24.7357	0	0	14.6061	0	0	17.8336	0	0	0	0	0	0	0	0
3182968	25-hydroxyvitamin D-1 alpha hydroxylase, mitochondrial	0	0	0	0	0	0	0	0	0	0	0	0	0	0	0	0	0	0	0	0	0	0	0	0	0	0	0	0	0	0	0	0	0	0	0	0	0	0	0	0	0	0	0	0	0	0	0	0
296439492	2'-5'-oligoadenylate synthase 1	21.5186	0	29.2528	0	0	30.1896	0	0	30.4707	24.887	0	0	0	104.886	0	0	0	92.1863	0	0	0	0	53.5934	0	0	0	0	0	81.506	30.1063	0	0	82.8474	0	0	46.1473	0	57.7054	35.8625	0	0	0	0	44.3685	0	0	0	0
116242687	2'-5'-oligoadenylate synthase 2	71.8285	0	16.2741	0	81.5864	0	0	137.495	16.9517	13.8453	0	0	0	0	0	0	0	0	14.0325	0	89.136	0	178.893	0	0	0	45.6447	0	0	16.749	0	78.0486	76.8172	25.4926	0	12.8365	0	0	19.9513	0	47.6855	0	21.2726	74.0503	0	0	22.2272	0
317373408	2'-5'-oligoadenylate synthase 3	87.1039	23.253	43.0584	0	64.7587	11.1093	0	0	44.851	36.6322	12.4795	163.887	41.1975	0	10.2531	0	30.9642	25.4424	27.8456	0	132.659	0	78.8864	16.1432	11.4513	0	80.5117	10.8753	29.993	11.0787	27.5834	116.157	111.784	50.5865	0	59.4353	9.95687	53.0868	26.3938	85.0994	31.5418	0	14.0709	65.3078	12.0369	0	14.7023	0
6226835	2'-5'-oligoadenylate synthase-like protein	0	0	0	0	0	0	0	0	0	0	0	0	0	0	0	0	0	0	0	0	0	0	41.7069	0	0	0	0	0	0	0	0	0	42.9818	0	0	0	0	0	0	0	0	0	0	0	0	0	0	0
51702772	26S protease regulatory subunit 10B	331.907	227.419	210.56	393.883	120.639	341.477	211.528	254.135	250.658	409.452	348.721	228.978	76.7467	539.259	315.158	551.828	259.574	402.871	440.924	328.855	205.941	303.944	358.208	180.439	63.9976	265.289	393.71	243.115	251.432	278.619	385.387	288.519	369.157	235.593	259.569	308.439	333.875	267.017	442.519	407.652	308.485	232.691	196.594	319.362	369.989	224.845	287.583	212.733
49065817	26S protease regulatory subunit 4	293.436	258.505	239.341	0	133.32	219.561	233.762	0	277.006	294.119	277.471	404.875	339.255	286.052	329.288	221.757	178.49	377.126	435.678	290.738	327.727	107.485	365.41	239.287	198.029	268.045	273.488	188.069	370.482	273.694	272.574	350.731	276.158	124.972	344.224	272.689	122.99	209.838	130.409	240.268	116.884	235.108	243.33	121.005	148.684	231.914	254.249	0
20532406	26S protease regulatory subunit 6A	352.925	489.399	239.886	174.511	240.522	357.599	281.153	225.191	471.983	453.521	309.003	541.063	238.02	286.704	355.426	266.715	153.34	482.98	436.67	453.289	364.97	215.461	439.49	239.832	283.543	302.238	423.626	215.425	222.796	301.749	478.091	351.53	578.736	208.76	230.005	441.5	320.502	368.053	294.089	481.63	195.25	412.377	452.928	282.988	298.045	166.03	364.041	188.504
20532409	26S protease regulatory subunit 6B	123.552	211.641	27.9931	183.278	112.269	115.558	172.246	473.008	87.4756	119.076	97.3582	213.092	214.266	401.477	186.641	46.6857	26.8406	110.271	241.373	102.013	153.323	0	128.214	83.9603	89.3364	105.807	130.856	141.405	233.989	86.4297	251.055	167.814	158.56	87.6993	120.78	198.72	77.6778	138.051	102.955	94.8425	82.0236	123.741	109.773	84.9158	156.509	0	114.699	0
547930	26S protease regulatory subunit 7	337.937	204.31	405.35	530.787	298.045	250.999	261.295	228.311	422.226	367.845	595.242	479.99	413.688	290.677	437.569	495.753	259.108	212.901	349.517	328.264	259.019	273.058	346.563	324.207	229.978	170.236	429.496	327.615	677.648	389.366	276.98	259.201	306.133	169.323	466.385	426.303	199.965	293.191	231.905	366.228	237.547	179.182	317.91	245.922	120.87	134.664	110.726	0
49065819	26S protease regulatory subunit 8	190.806	280.153	144.102	0	317.865	208.204	152.003	486.989	330.224	196.154	233.884	73.1301	257.366	206.672	137.256	288.394	110.536	317.884	447.313	210.057	276.245	232.973	184.805	259.326	153.295	72.623	296.391	232.935	80.3015	237.291	221.55	138.219	217.661	45.1457	124.35	409.188	239.921	312.689	105.998	390.583	126.672	127.399	188.362	174.851	64.454	71.81	118.089	407.651
51704332	26S proteasome non-ATPase regulatory subunit 1	135.479	106.09	73.6691	160.777	160.039	139.386	97.1351	311.203	153.472	156.686	156.577	124.62	31.3268	88.0468	175.422	163.816	47.0907	154.772	254.087	119.319	134.499	24.813	134.968	128.892	91.4299	154.695	160.706	124.045	102.631	189.547	157.309	132.49	197.049	96.1656	211.904	174.323	90.8551	108.992	120.42	207.997	107.93	54.2748	48.148	74.4907	96.1061	61.1854	67.0782	86.8344
20532206	26S proteasome non-ATPase regulatory subunit 10	76.1721	0	0	0	0	0	45.5112	437.428	107.861	264.287	180.07	0	66.0497	0	49.3148	0	99.2864	0	89.2866	125.786	141.789	0	47.4278	155.289	55.0776	0	0	0	0	53.2856	66.3344	124.153	0	0	0	0	47.8899	0	63.4735	58.4722	75.8537	114.433	67.6771	0	173.684	0	0	0
20978543	26S proteasome non-ATPase regulatory subunit 11	346.746	419.271	388.189	0	278.012	372.005	268.106	234.262	462.114	495.381	353.597	492.502	141.49	0	396.155	416.189	186.103	371.366	454.261	101.046	227.804	392.246	330.196	332.658	265.469	174.674	414.769	504.232	386.285	428.052	461.825	299.202	314.113	217.17	239.271	590.51	128.236	300.834	339.929	313.145	203.115	183.853	398.685	126.166	217.036	241.806	189.353	196.098
20978544	26S proteasome non-ATPase regulatory subunit 12	207.636	27.7149	51.3207	168.005	180.098	158.893	157.892	433.591	160.372	218.307	208.238	65.1114	98.2054	0	268.852	256.771	196.831	202.163	309.762	62.3414	70.2728	103.714	141.035	153.927	54.5944	96.99	95.9607	77.7727	285.986	105.636	164.381	123.064	193.795	200.978	0	182.16	142.409	151.856	157.292	231.837	75.1883	85.0721	134.167	155.679	86.08	95.9042	0	0
317373273	26S proteasome non-ATPase regulatory subunit 13	228.922	134.447	280.08	203.751	187.215	256.933	109.421	788.766	324.156	291.231	252.545	0	357.301	223.161	326.055	103.801	179.032	98.0705	348.835	151.211	213.061	251.562	199.55	140.008	33.1051	156.835	261.85	282.96	260.126	256.224	318.969	223.871	176.271	194.991	134.272	319.104	172.709	306.944	267.061	246.019	45.5929	103.173	244.069	47.2005	69.5966	155.079	170.015	440.177
51701716	26S proteasome non-ATPase regulatory subunit 14	0	40.7678	75.4911	247.13	113.537	38.9544	99.5374	318.899	117.951	64.2245	43.7589	191.554	96.3047	0	71.9042	62.9504	72.383	89.2125	97.6392	0	103.369	76.28	69.1528	113.211	40.1533	237.782	105.866	38.1337	105.169	116.541	96.7198	135.767	71.2666	59.1263	0	89.3173	104.74	37.2293	138.823	85.2563	55.2998	41.7128	98.6775	171.749	42.207	0	0	0
6174930	26S proteasome non-ATPase regulatory subunit 2	236.989	222.696	193.3	0	219.654	265.988	181.243	326.626	281.887	219.269	179.276	163.496	263.035	369.642	245.488	171.935	135.917	233.511	222.233	125.232	247.038	234.385	165.266	193.257	191.922	178.598	192.767	221.327	179.529	185.678	214.637	169.958	218.98	60.5589	55.6015	193.127	226.475	152.525	157.985	320.181	245.439	156.653	151.603	117.274	86.4592	144.49	70.4026	182.276
20532405	26S proteasome non-ATPase regulatory subunit 3	241.782	236.667	241.034	143.465	263.643	339.209	288.919	370.257	296.718	260.987	304.837	222.403	363.397	157.132	250.453	182.721	231.11	189.897	302.304	133.088	210.029	398.542	321.159	131.443	209.79	138.038	204.86	265.651	183.16	338.273	336.889	367.808	227.546	205.946	94.5433	259.254	182.412	280.963	188.043	247.467	449.44	145.292	200.497	265.879	147.013	218.388	179.566	0
1709796	26S proteasome non-ATPase regulatory subunit 4	91.3257	134.09	155.187	406.42	93.3591	128.126	136.413	0	355.626	264.053	215.893	157.511	237.569	111.285	147.814	310.578	89.2787	366.789	294.385	150.81	212.496	62.7236	113.726	139.637	132.069	195.524	145.086	282.21	86.4786	223.601	238.593	148.851	175.803	0	133.916	195.851	114.834	153.065	228.302	210.314	136.416	34.2996	202.852	235.377	69.412	77.3339	42.3909	439.009
3122657	26S proteasome non-ATPase regulatory subunit 5	204.939	275.83	208.948	0	139.668	335.44	142.855	0	217.648	256.77	161.491	471.283	118.47	0	309.587	154.878	178.085	329.237	260.242	225.616	127.16	187.673	233.94	243.718	271.672	117.004	217.054	117.276	258.749	215.045	267.706	167.015	175.338	218.204	200.342	219.749	236.219	297.687	142.312	262.197	170.069	256.567	273.125	176.065	285.567	86.7704	95.1273	0
2494625	26S proteasome non-ATPase regulatory subunit 6	132.763	97.4654	120.32	0	60.3194	186.26	79.3229	254.135	187.994	25.5907	104.616	0	153.493	107.852	114.603	50.1661	0	118.491	207.494	36.5394	41.1882	60.7887	110.218	90.2196	63.9976	37.8984	28.1222	0	83.8108	216.704	38.5387	144.26	56.7934	94.2373	259.569	118.631	0	118.674	0	101.913	88.1385	66.4831	39.3188	136.869	0	74.9482	82.1665	0
20532412	26S proteasome non-ATPase regulatory subunit 7	159.397	312.05	216.687	472.903	72.4205	260.898	95.2364	305.119	188.091	122.899	83.7361	274.915	138.215	258.977	240.79	240.921	103.883	142.263	124.56	0	148.354	72.984	99.2471	216.638	0	45.5015	168.82	109.458	100.625	260.178	231.351	86.6003	204.561	169.714	467.464	313.346	100.214	284.965	221.374	81.5724	211.641	119.731	188.827	109.552	40.3832	44.9921	147.976	0
308153477	26S proteasome non-ATPase regulatory subunit 8	73.7781	144.434	33.4318	218.886	67.0407	103.507	146.936	0	34.8236	85.3268	77.5157	0	127.948	119.869	63.6866	55.7561	96.1659	79.0168	144.134	40.611	45.7777	0	30.6248	50.1363	71.1288	42.1214	93.7673	33.7756	0	34.4072	128.499	40.0835	63.1218	0	0	79.1096	30.9232	98.9235	163.943	37.7564	48.9798	110.837	87.4001	101.414	0	41.6498	45.6611	0
317373521	26S proteasome non-ATPase regulatory subunit 9	192.992	226.691	157.414	0	210.442	162.455	92.2469	0	382.591	267.842	182.492	399.428	133.876	376.272	199.913	262.529	201.244	330.713	271.463	127.478	287.394	0	288.395	393.446	111.637	0	343.393	212.044	292.398	432.019	134.453	188.734	445.815	82.1936	226.395	248.326	145.602	258.769	64.3274	355.553	230.623	231.945	137.175	79.5848	293.367	130.739	143.331	371.091
116852	27 kDa interstitial collagenase	0	0	0	0	75.0456	0	0	0	0	0	0	0	31.8278	0	0	0	0	0	43.0251	151.533	170.812	0	0	0	0	31.4339	0	0	0	51.3541	0	0	0	0	0	19.679	0	49.2157	91.7591	28.1764	0	0	0	113.523	0	62.1639	68.1509	0
2498464	28 kDa heat- and acid-stable phosphoprotein	95.11	279.293	64.647	423.261	0	0	56.8261	0	269.354	274.994	449.677	492.113	0	463.584	123.151	431.263	247.942	254.658	55.7425	78.5295	177.041	0	0	290.846	0	81.4502	0	65.3119	0	0	82.8263	77.5096	0	0	278.929	0	0	0	79.2542	73.0095	94.7124	71.4418	84.5029	98.0519	72.2882	0	0	0
20140017	28S ribosomal protein S10, mitochondrial	42.8231	0	58.2145	0	0	60.0789	0	0	60.6381	0	67.4888	0	0	0	110.897	0	0	0	0	0	0	0	0	0	0	0	0	0	0	0	74.5849	0	0	0	0	45.9177	0	57.4183	71.3682	0	0	0	0	0	0	0	0	0
21263985	28S ribosomal protein S11, mitochondrial	0	65.1444	60.315	0	0	0	0	509.581	62.8261	0	0	0	0	0	0	201.182	57.8317	0	0	0	0	0	0	0	0	0	0	0	0	62.0749	77.2761	0	0	0	0	0	0	0	0	0	0	0	0	0	0	0	0	0
3024582	28S ribosomal protein S12, mitochondrial	0	0	0	0	0	0	0	0	0	72.1362	0	0	0	0	0	0	0	0	0	0	0	0	0	0	0	0	0	0	0	0	0	0	0	0	0	0	0	0	0	0	0	0	0	0	0	0	0	0
41017845	28S ribosomal protein S14, mitochondrial	0	98.7345	0	598.518	0	0	80.3557	0	95.2208	77.7718	0	231.96	116.619	0	174.143	152.458	87.6512	0	157.647	111.046	125.173	0	83.7397	137.091	0	0	85.465	92.3551	254.706	188.165	117.122	109.603	86.2993	0	0	0	169.111	0	0	103.24	133.929	0	119.492	138.652	102.22	0	249.709	0
13633907	28S ribosomal protein S15, mitochondrial	33.492	0	0	0	0	0	0	0	47.4252	77.4692	158.349	0	0	0	130.099	0	0	0	0	0	0	0	0	136.558	0	0	0	0	0	0	0	0	0	0	0	0	0	0	0	51.4192	0	0	0	69.056	0	0	0	0
13633952	28S ribosomal protein S16, mitochondrial	0	92.2483	0	0	85.6359	88.1449	75.0769	0	0	72.6627	99.0164	0	0	0	0	0	81.8931	67.2892	73.6451	103.751	116.95	172.604	78.2386	256.171	0	107.609	79.8505	172.576	0	87.9017	0	0	0	0	0	0	79.0008	0	104.708	96.4578	0	0	111.642	129.543	0	0	0	0
13633951	28S ribosomal protein S17, mitochondrial	66.2112	0	180.017	0	180.494	278.674	158.239	0	93.7559	306.301	313.044	0	0	0	0	0	258.908	141.825	155.221	0	0	0	0	539.929	95.7503	113.404	252.45	181.868	0	185.27	115.32	323.752	84.9717	0	0	141.992	166.509	266.333	0	101.652	0	99.4689	117.654	0	0	0	0	0
24212201	28S ribosomal protein S18a, mitochondrial	43.9156	128.959	0	0	59.8578	0	52.4772	0	62.185	50.7898	69.2105	0	0	0	56.863	0	0	94.0676	0	0	0	0	54.6872	179.058	0	75.2167	0	180.941	0	61.4415	76.4876	0	0	0	0	0	110.44	58.883	0	67.4221	0	0	0	0	0	0	0	0
24212203	28S ribosomal protein S18b, mitochondrial	0	48.9846	90.7063	0	45.4733	46.8056	0	0	0	115.753	157.735	230.161	57.8575	162.614	0	151.276	0	107.193	78.2123	0	62.1016	0	41.5453	68.0144	0	0	84.8025	91.6391	0	0	58.1068	0	42.8152	0	0	35.7731	41.9501	0	0	51.2199	66.4455	0	177.849	0	0	0	0	0
24212202	28S ribosomal protein S18c, mitochondrial	0	0	0	0	0	0	0	0	0	0	0	0	0	0	0	0	0	0	0	0	0	0	0	0	0	0	0	0	0	0	0	0	0	0	0	0	76.2191	0	0	0	0	0	0	0	0	0	0	0
24212389	28S ribosomal protein S2, mitochondrial	0	0	39.5308	0	0	40.7968	34.7484	0	41.1766	0	0	0	0	141.738	0	0	0	31.144	0	0	0	0	0	0	0	0	0	0	0	0	50.6472	0	37.3186	0	0	0	0	38.9901	48.4629	0	0	0	51.6724	0	0	0	0	0
13959554	28S ribosomal protein S21, mitochondrial	0	0	0	0	269.704	0	0	0	0	457.692	0	0	0	0	256.21	0	128.958	0	0	0	0	0	0	0	0	169.454	0	0	0	138.42	0	322.511	0	0	0	0	0	0	0	0	0	0	0	0	0	0	0	0
13633893	28S ribosomal protein S22, mitochondrial	47.8192	105.317	97.5093	0	130.357	100.632	57.1418	0	101.569	193.565	150.725	82.4745	0	233.08	92.8762	162.622	93.4947	76.8219	112.104	39.4829	44.5061	65.6856	59.5482	0	34.5765	40.9513	91.1627	98.5121	0	33.4515	41.6432	155.88	61.3684	0	0	51.2748	60.1284	32.0585	79.6945	146.83	0	0	0	98.5967	0	0	133.178	0
31077184	28S ribosomal protein S23, mitochondrial	45.3024	133.032	431.094	0	246.992	254.229	108.269	0	192.446	366.756	285.584	156.267	0	220.812	293.293	205.417	295.246	291.114	159.306	74.8097	168.655	497.827	225.657	554.138	65.5133	155.184	172.729	186.654	0	253.527	394.515	295.352	58.1385	0	0	97.1522	170.891	303.713	151	139.102	180.452	68.0577	402.501	93.4074	0	0	0	0
74731578	28S ribosomal protein S24, mitochondrial	51.5416	0	0	0	0	0	61.59	0	0	0	0	0	0	0	0	0	0	0	60.4155	0	0	0	0	0	0	0	0	0	0	0	0	0	0	0	0	0	0	0	0	0	0	0	0	0	0	0	0	0
13633894	28S ribosomal protein S25, mitochondrial	49.7541	73.0521	135.273	0	135.631	69.8026	0	0	140.905	57.5422	78.4118	171.623	86.2846	0	0	112.801	0	0	116.64	0	185.228	0	0	101.432	0	0	0	68.3321	188.453	0	0	0	0	0	0	53.3495	0	0	0	76.3857	0	0	0	102.586	0	0	0	0
28201886	28S ribosomal protein S26, mitochondrial	0	0	57.0786	0	0	0	0	0	0	0	66.1719	0	0	204.655	54.3666	0	0	0	0	0	0	0	0	0	0	0	0	0	0	0	0	68.4353	0	0	0	0	0	0	0	0	0	0	0	0	0	0	0	0
209572725	28S ribosomal protein S27, mitochondrial	20.7909	61.0532	84.7907	0	56.6769	0	49.6886	0	58.8805	72.1362	294.897	143.434	0	101.339	80.7619	235.684	81.2997	155.87	24.3705	68.6659	0	0	25.8905	42.3858	30.0665	35.6099	105.696	85.6627	0	29.0883	108.635	135.548	26.6819	0	121.947	66.8801	52.2856	27.877	69.2995	95.7589	41.4081	31.2342	147.778	0	0	0	0	0
22001973	28S ribosomal protein S28, mitochondrial	0	67.583	62.5728	0	62.7386	64.5768	110.006	0	130.356	106.468	72.5414	0	79.8247	0	59.5997	104.356	119.993	98.5949	53.9539	0	0	0	57.3192	93.838	0	0	0	63.2163	0	0	160.338	75.0227	59.0712	0	0	0	57.8776	61.717	76.7113	0	0	0	163.583	0	0	0	0	0
1706299	28S ribosomal protein S29, mitochondrial	43.2535	95.2614	205.798	0	58.9554	212.389	25.843	0	91.8714	175.084	238.585	0	112.517	105.413	84.0087	49.0317	84.568	0	152.101	35.7132	0	0	26.9314	0	31.2752	111.124	109.945	89.1064	81.9156	90.7729	263.671	246.745	27.7546	46.0532	0	92.7584	81.5813	115.991	72.0855	0	86.1454	0	192.148	0	0	0	0	0
116242771	28S ribosomal protein S30, mitochondrial	0	0	0	0	0	55.0153	0	0	0	22.6761	0	0	0	95.5679	0	0	25.5566	0	22.9827	0	0	0	0	39.972	0	0	0	26.9281	0	27.4317	34.1493	0	0	0	0	21.0238	0	0	32.6765	0	39.05	0	0	0	0	0	0	0
93186129	28S ribosomal protein S31, mitochondrial	0	63.99	59.2461	0	59.4032	152.859	78.118	0	123.425	126.01	34.3424	75.1666	113.371	106.213	56.4311	148.212	56.8069	116.691	25.5427	0	40.5625	59.8653	54.2718	177.698	31.5127	37.3227	27.695	59.8554	0	60.9749	37.9533	71.0341	0	0	0	23.3657	54.8006	0	36.3165	66.91	86.7997	0	38.7216	0	0	0	0	0
24212388	28S ribosomal protein S33, mitochondrial	0	0	0	0	0	0	0	0	0	0	255.948	0	0	0	0	184.1	0	0	0	0	0	0	0	165.544	0	0	0	0	0	0	141.43	0	0	0	0	0	0	0	0	0	0	0	144.293	0	0	0	0	0
24212369	28S ribosomal protein S34, mitochondrial	39.4837	57.9725	53.6748	0	0	166.181	0	0	55.9095	136.993	124.452	0	205.421	0	0	89.5166	51.4649	42.2873	185.126	0	73.4963	0	49.1683	80.4941	57.0988	135.252	100.363	0	0	55.241	275.075	64.3543	0	84.0787	0	84.6739	99.2946	52.9407	65.8028	0	0	0	70.1606	162.82	0	66.8689	0	0
74708095	28S ribosomal protein S35, mitochondrial	0	0	36.2264	0	0	37.3865	63.6875	0	0	61.6396	125.993	0	0	129.89	69.0102	60.4168	34.7349	28.5406	93.7094	0	0	0	33.1848	0	38.5373	45.6423	101.605	0	201.873	74.5668	92.827	43.4342	102.597	56.7466	0	28.5742	67.0162	35.7309	44.4118	81.8249	0	80.0679	47.353	0	0	0	0	256.202
41688617	28S ribosomal protein S36, mitochondrial	0	245.398	0	0	0	117.241	199.719	0	118.333	386.594	0	0	0	0	324.616	0	108.926	537.007	293.866	0	155.555	229.581	312.195	681.464	241.7	143.131	318.627	0	633.057	350.753	0	0	214.492	0	0	0	315.236	0	139.272	128.298	0	0	296.991	0	0	0	155.159	803.429
24212347	28S ribosomal protein S5, mitochondrial	40.0347	0	81.6357	0	54.568	0	23.9198	0	28.3448	69.452	94.6413	69.0484	34.7145	0	25.9189	0	78.2746	0	0	0	0	54.9926	0	40.8086	0	0	25.4407	27.4917	0	28.0059	0	65.2523	0	0	0	42.9277	50.3401	26.8397	0	0	0	0	35.5698	0	0	0	0	0
13959558	28S ribosomal protein S6, mitochondrial	68.8596	0	0	0	187.714	0	0	0	97.5061	79.6383	217.044	237.527	0	0	89.1612	0	179.51	0	0	0	0	0	0	140.382	0	0	0	94.5716	260.819	96.3403	119.933	112.234	0	0	0	0	0	184.657	114.76	0	0	0	0	0	0	0	0	0
296452884	28S ribosomal protein S7, mitochondrial	35.568	104.446	96.7034	0	48.4798	99.8005	85.0044	0	151.094	82.271	168.164	368.068	0	0	138.163	80.639	139.083	76.187	41.6917	58.7349	0	195.428	88.5842	145.022	0	60.9193	135.614	48.849	134.721	0	185.846	57.9721	136.938	0	0	0	89.4472	143.071	59.2769	54.6063	141.677	0	63.2026	0	54.0668	0	0	0
218511769	28S ribosomal protein S9, mitochondrial	43.472	31.9142	88.6448	193.46	59.2531	121.978	51.9471	0	61.5569	100.553	34.2557	74.9768	37.695	0	28.1443	98.5587	28.3317	46.5587	101.913	0	0	119.428	81.2022	132.937	31.4332	37.2285	27.6251	29.8521	0	30.4104	75.715	35.4274	27.8947	0	0	0	27.3311	29.1441	36.2248	66.741	43.2903	0	38.6238	44.8167	33.0408	36.8117	0	0
6685545	2-amino-3-ketobutyrate coenzyme A ligase, mitochondrial	0	0	0	0	0	0	0	0	0	0	0	0	0	0	0	0	0	0	0	0	0	0	0	0	0	0	0	0	0	0	0	0	0	0	0	44.0547	25.8308	0	0	0	0	0	0	0	0	0	0	0
91771471	2'-deoxynucleoside 5'-phosphate N-hydrolase 1	49.4681	145.265	134.496	0	0	208.204	236.449	0	70.0475	57.2115	155.922	0	0	482.234	192.158	0	64.4791	0	57.985	326.755	184.163	0	0	100.849	143.075	84.7269	251.483	135.879	0	69.21	430.792	161.256	126.969	105.34	0	106.086	62.2018	66.328	82.4426	151.893	0	148.632	0	0	0	0	0	0
20455027	2-hydroxyacyl-CoA lyase 1	0	0	0	0	0	20.8925	0	0	0	0	0	0	0	0	0	0	0	0	0	0	0	0	0	0	0	0	0	0	0	0	0	0	0	0	0	0	0	0	0	0	0	0	0	0	0	0	0	0
296434442	2-hydroxyacylsphingosine 1-beta-galactosyltransferase	0	0	0	0	0	0	0	0	0	0	0	0	0	0	20.601	0	0	0	0	0	0	0	0	0	0	0	0	0	0	0	27.7108	0	20.4183	0	0	34.12	0	0	0	24.4265	0	0	28.2718	0	0	0	0	0
90111987	2-methoxy-6-polyprenyl-1,4-benzoquinol methylase, mitochondrial	0	0	0	0	107.634	36.9292	94.3627	0	0	60.8856	82.9679	0	0	128.301	34.083	59.6778	34.31	56.383	30.8544	0	48.9976	72.3144	32.7789	53.6627	0	45.084	66.9084	108.454	199.403	36.8273	45.8458	42.9029	33.7808	0	0	0	66.1964	0	0	0	52.4249	0	46.7738	0	0	0	0	253.068
160332299	2-oxoglutarate dehydrogenase, mitochondrial	92.5532	61.7694	114.38	74.8878	103.215	59.0218	110.597	0	119.142	253.005	172.383	116.093	145.916	41.0111	239.681	133.531	142.572	144.182	157.801	13.8943	109.634	115.576	83.8216	188.685	97.3414	216.165	192.484	80.8897	159.347	141.261	131.891	137.138	151.171	89.5854	148.053	108.263	232.755	112.816	168.27	180.847	83.7876	214.884	104.658	52.0452	191.85	28.4994	93.7325	161.785
160419019	2-oxoglutarate dehydrogenase-like, mitochondrial	0	0	0	0	0	0	0	0	0	0	0	0	0	0	0	0	0	0	0	0	0	0	0	0	0	0	0	0	0	0	0	0	0	0	0	0	0	0	0	0	0	0	0	0	51.8185	0	31.6463	0
548403	2-oxoisovalerate dehydrogenase subunit alpha, mitochondrial	19.3426	0	26.2946	0	26.3643	54.2735	92.4542	0	27.3894	111.852	30.4837	0	0	94.2794	25.0453	43.8531	0	0	45.3455	0	108.015	0	48.1739	118.299	0	99.3875	98.3328	79.6952	0	0	67.3778	31.5264	24.8232	0	0	20.7404	97.2864	51.87	32.236	0	38.5235	0	34.3708	39.8818	0	0	35.9132	185.962
129034	2-oxoisovalerate dehydrogenase subunit beta, mitochondrial	0	32.2398	0	0	0	61.6115	26.2386	0	0	25.3949	34.6052	0	0	0	85.2945	0	57.2416	23.5169	0	36.2598	81.7459	60.3235	27.3436	0	31.7539	37.6084	27.9069	0	0	30.7208	0	107.367	0	0	0	23.5445	27.61	29.4415	0	0	43.732	32.9871	0	0	0	0	0	0
47605550	3 beta-hydroxysteroid dehydrogenase type 7	0	0	0	0	0	0	0	0	0	0	0	0	0	0	0	0	0	0	0	0	0	0	0	0	0	0	0	0	0	0	0	0	0	0	0	0	0	0	0	0	0	0	0	0	0	0	0	0
46395636	3'(2'),5'-bisphosphate nucleotidase 1	27.9463	82.065	75.9813	248.735	380.913	431.281	200.367	0	118.717	226.245	88.086	0	290.79	272.431	217.113	380.155	327.838	149.653	262.062	46.1488	312.121	0	104.403	113.946	161.656	95.7304	426.215	345.432	105.852	117.297	438.065	318.846	143.459	0	327.832	119.863	245.98	37.471	232.873	0	55.6589	41.9836	99.3183	115.243	212.405	141.988	103.775	268.679
45476938	3'-5' exoribonuclease 1	0	0	0	0	0	69.2026	0	0	34.9234	0	0	0	0	0	0	0	0	0	0	0	0	0	0	0	0	0	0	0	0	0	0	40.1984	31.6513	0	0	26.4454	0	33.069	0	0	0	0	0	0	0	0	0	0
229463048	35 kDa inter-alpha-trypsin inhibitor heavy chain H4	74.0426	67.9463	113.237	82.3766	100.921	298.65	99.5374	0	26.2113	96.3367	87.5177	127.702	192.609	135.336	83.8882	20.9835	156.83	79.3	151.883	320.958	68.9127	101.707	115.255	94.3425	93.6911	110.965	235.259	101.69	0	181.285	80.5998	45.2556	95.0221	236.505	54.2862	119.09	104.74	74.4586	92.5484	198.931	202.766	111.234	213.801	209.915	196.966	313.493	360.87	88.982
239938694	39S ribosomal protein L1, mitochondrial	0	38.8862	72.0069	0	36.0988	37.1565	0	0	37.5024	61.2603	166.957	91.3564	0	129.09	68.5855	60.045	138.084	85.095	62.0885	0	49.2991	145.519	32.9806	0	38.3001	0	100.98	181.868	0	37.054	138.384	86.3338	33.9887	0	0	0	33.3019	35.511	44.1385	40.6607	52.7475	0	47.0616	54.6074	0	0	0	0
215274216	39S ribosomal protein L10, mitochondrial	32.9787	48.4215	0	0	0	46.2676	0	378.769	46.6983	0	0	113.758	114.385	0	85.4034	0	128.958	0	0	0	0	90.6008	41.0678	0	0	56.4846	83.8277	0	0	46.14	57.4389	53.7519	0	0	0	0	41.4679	44.2187	0	50.6311	65.6818	0	0	0	0	0	0	0
22001931	39S ribosomal protein L11, mitochondrial	89.6609	131.646	304.717	0	244.419	125.79	107.141	0	253.922	103.696	423.914	154.64	233.238	218.512	174.143	0	233.737	48.0137	157.647	0	0	246.321	167.479	91.3943	129.662	0	113.953	246.28	339.608	62.7215	390.405	365.345	57.5329	0	0	96.1402	112.741	180.329	74.7136	68.8267	267.858	0	238.985	92.4344	0	0	83.2364	0
20981709	39S ribosomal protein L12, mitochondrial	173.888	255.313	354.579	386.92	355.519	243.957	155.841	0	246.228	351.937	479.58	299.907	376.95	847.562	394.02	295.676	283.317	325.911	203.826	143.574	0	358.285	162.404	265.874	62.8663	148.914	276.251	298.521	0	121.642	454.29	354.274	334.737	0	0	233.067	54.6622	291.441	289.798	467.187	432.903	130.616	308.99	268.9	132.163	147.247	161.428	835.891
22257023	39S ribosomal protein L13, mitochondrial	48.3565	142	197.21	0	131.822	203.526	57.7839	0	68.4734	615.184	457.256	166.802	83.8608	235.698	375.679	109.633	315.151	155.37	226.728	0	0	265.694	120.435	394.33	0	82.8229	122.916	199.238	0	135.309	168.445	236.448	124.116	0	0	0	121.608	194.513	241.77	148.48	96.3087	0	257.781	99.7045	73.5065	0	89.7831	0
74749064	39S ribosomal protein L14, mitochondrial	118.723	0	80.6973	528.347	242.734	83.2818	0	0	84.057	205.961	187.107	409.529	0	0	76.8631	134.584	154.75	127.153	208.746	0	0	163.081	147.844	484.075	0	101.672	150.89	244.582	0	83.052	206.78	193.507	76.1815	0	0	63.6514	0	159.187	98.9311	0	118.227	0	0	0	0	0	0	0
74734761	39S ribosomal protein L15, mitochondrial	29.0792	298.872	276.716	0	118.907	203.984	0	333.982	164.706	235.417	229.143	200.614	201.719	0	75.3051	197.783	75.8065	186.864	102.257	96.0394	54.1291	159.776	217.271	474.262	0	149.417	147.831	239.624	110.143	122.053	354.53	94.7922	111.956	0	0	124.722	36.5646	233.941	96.9257	133.933	173.746	0	103.345	119.915	0	0	161.973	0
74734684	39S ribosomal protein L16, mitochondrial	0	0	46.618	0	0	48.111	0	0	0	79.3211	0	0	59.471	0	0	0	0	0	40.1967	0	0	0	0	0	0	58.735	0	0	0	0	0	0	0	0	0	36.7707	43.12	45.9804	0	0	0	0	0	0	0	0	0	0
74752931	39S ribosomal protein L17, mitochondrial	49.1854	72.2172	200.591	0	0	0	0	0	139.294	0	77.5157	169.662	0	0	127.373	0	64.1106	52.6779	0	0	0	0	0	0	0	0	62.5115	202.653	0	0	0	0	0	0	0	52.7398	0	65.949	81.9715	75.5127	0	0	87.4001	0	0	0	0	0
41017797	39S ribosomal protein L18, mitochondrial	47.8192	0	65.0062	0	65.1785	0	0	0	0	110.609	75.3625	0	0	0	0	0	0	102.429	112.104	0	0	0	0	97.4872	0	81.9027	0	197.024	0	0	0	0	61.3684	0	0	0	0	64.1171	0	0	95.2386	0	0	0	0	0	0	0
92090636	39S ribosomal protein L19, mitochondrial	0	0	0	0	40.1785	82.7113	0	0	0	68.1835	232.282	101.681	0	0	38.1683	66.8309	38.4225	0	138.211	0	0	0	36.7078	120.19	0	50.4879	37.4641	202.422	0	0	51.341	48.0453	0	0	0	31.6077	0	39.5242	98.2535	45.2559	0	0	0	60.7788	0	0	0	0
118573672	39S ribosomal protein L2, mitochondrial	0	0	38.3643	0	0	39.593	0	0	79.9231	97.916	88.9525	97.347	48.9417	0	36.5415	0	36.7848	0	0	0	0	0	0	0	0	48.336	35.8673	116.277	213.786	39.4837	98.3053	45.9975	0	0	0	0	35.4856	0	0	0	0	0	0	0	0	0	0	0
74752447	39S ribosomal protein L20, mitochondrial	115.536	84.8189	78.531	0	157.478	81.046	0	0	0	66.8107	182.084	199.267	0	0	149.599	130.971	225.893	123.74	67.714	0	0	158.703	71.9375	117.77	0	98.9428	73.4196	317.354	0	0	201.229	94.156	74.1364	0	0	61.9427	0	154.914	96.2752	0	115.053	0	102.651	0	0	0	0	0
229462820	39S ribosomal protein L21, mitochondrial	0	0	57.0786	0	114.46	0	0	0	59.455	48.56	0	0	0	0	0	0	54.7286	44.9689	98.433	0	0	0	52.2863	85.5986	0	0	0	230.662	0	58.7441	146.259	0	0	0	0	0	0	0	0	64.4621	0	0	0	0	0	0	0	0
74753031	39S ribosomal protein L22, mitochondrial	41.7837	61.3496	56.8015	0	170.856	175.862	0	0	236.665	241.621	131.701	0	0	0	216.411	0	163.389	89.5012	195.91	0	0	114.79	52.0324	511.098	0	71.5654	53.1045	344.314	158.264	58.4589	363.873	136.206	0	0	245.078	89.6064	157.618	112.049	0	256.597	166.436	0	0	0	0	0	0	0
68566020	39S ribosomal protein L23, mitochondrial	56.2578	0	152.956	0	76.6805	0	67.2257	0	79.6619	130.128	88.6618	0	0	0	0	0	146.658	0	0	0	0	154.554	70.0568	114.691	0	192.712	143	154.529	0	78.7094	0	183.389	72.1981	0	0	60.3233	70.7393	0	93.7582	172.741	0	0	99.9674	0	0	0	0	0
74751733	39S ribosomal protein L24, mitochondrial	0	0	0	0	54.3154	111.813	47.6182	0	56.4272	138.261	62.8021	137.458	0	194.233	51.5979	0	51.9415	42.6788	93.4202	0	74.1769	0	99.2471	81.2394	0	68.2522	50.6459	54.7289	150.937	0	69.4054	64.9502	0	0	0	0	150.321	0	66.4121	122.359	0	0	0	0	60.5748	0	0	0
20139806	39S ribosomal protein L27, mitochondrial	0	85.392	0	0	79.2711	0	0	0	82.3532	0	91.6571	200.614	201.719	283.475	150.61	0	75.8065	0	0	0	0	0	0	355.697	0	0	0	79.8747	0	0	202.589	94.7922	74.6373	0	0	62.3612	0	155.96	0	0	115.831	0	0	0	0	0	0	0
85695426	39S ribosomal protein L28, mitochondrial	0	0	45.7075	0	0	0	0	0	0	77.7718	0	0	0	0	0	0	87.6512	0	0	0	0	0	41.8699	0	0	0	0	46.1775	0	0	58.5608	0	0	0	0	0	0	0	0	0	0	0	0	0	0	0	0	0
133116	39S ribosomal protein L3, mitochondrial	49.4681	36.3161	67.2478	0	0	34.7007	0	0	35.0238	57.2115	38.9806	85.3184	0	0	64.0526	0	0	0	57.985	0	0	0	0	50.4244	0	0	31.4354	33.9697	0	0	43.0792	0	0	0	145.075	26.5214	0	33.164	41.2213	0	0	0	0	0	0	0	0	0
74730583	39S ribosomal protein L30, mitochondrial	0	78.497	72.6777	0	72.8703	0	0	0	75.7035	0	0	0	0	0	0	0	0	0	0	0	0	0	0	0	0	0	0	146.85	0	0	0	0	0	0	0	57.3258	0	71.6837	0	0	0	0	0	0	0	0	0	0
22001923	39S ribosomal protein L32, mitochondrial	0	67.2235	0	0	0	0	0	0	64.8312	0	0	0	0	0	118.565	0	59.6774	0	0	0	0	0	0	93.3389	0	0	0	0	0	0	79.7424	0	0	0	0	0	0	61.3887	0	0	91.1859	0	0	0	0	0	0	0
74735511	39S ribosomal protein L33, mitochondrial	0	0	0	0	180.494	0	0	0	0	0	0	0	0	0	0	0	0	0	0	0	246.495	0	0	269.965	0	0	0	181.868	0	0	230.639	0	0	0	0	0	0	0	0	0	0	0	235.308	0	0	0	0	0
20139691	39S ribosomal protein L34, mitochondrial	0	0	0	0	0	0	0	0	132.481	108.204	0	322.726	0	0	121.143	0	121.95	0	0	0	0	0	0	190.736	0	0	0	256.988	0	0	0	0	0	0	0	0	0	0	0	0	0	0	0	0	0	0	0	0
124028627	39S ribosomal protein L35, mitochondrial	0	0	0	0	0	0	0	0	0	52.951	0	0	0	0	59.2827	0	0	0	0	0	0	0	0	0	0	0	0	0	0	0	79.7424	0	0	0	0	0	0	0	0	0	0	0	0	0	0	0	0	0
24212267	39S ribosomal protein L36, mitochondrial	0	0	0	0	0	0	0	0	0	0	0	0	0	0	0	0	0	0	0	0	0	0	0	0	0	0	0	0	0	0	0	0	0	0	0	0	0	0	0	0	0	0	0	0	127.031	0	0	0
152083350	39S ribosomal protein L37, mitochondrial	81.3943	29.8771	138.311	0	55.471	114.192	0	0	144.069	117.669	96.2074	210.573	35.289	198.366	105.391	46.1339	26.5233	152.554	71.5559	0	37.8775	55.9026	50.6794	165.936	29.4268	69.7044	77.5853	139.733	77.0743	113.877	177.205	66.3321	52.2284	43.3314	0	43.6381	51.1731	136.419	67.8251	93.7214	121.581	0	36.1584	83.9121	30.9318	0	0	195.634
118573679	39S ribosomal protein L38, mitochondrial	22.6512	66.5159	123.17	201.606	61.748	31.7786	27.0672	0	0	52.3936	35.698	78.1337	0	0	58.6587	0	29.5246	0	0	37.4048	42.1637	62.2284	28.2071	0	0	0	0	62.2182	0	0	39.4515	110.757	29.0693	0	0	24.288	28.4819	30.3713	37.75	0	90.226	0	40.2501	0	0	0	0	0
296452977	39S ribosomal protein L39, mitochondrial	25.4658	37.3906	103.856	0	69.4208	35.7274	30.4306	0	72.1199	88.3561	80.2677	87.8427	44.1634	124.125	98.9214	57.7356	66.3867	54.5481	89.5507	0	0	69.961	63.4242	103.833	36.827	130.85	64.7309	69.9494	0	35.6288	133.061	41.5066	32.6814	54.2283	149.367	27.3061	64.0421	34.1452	84.8817	117.29	50.7188	0	45.2515	52.5071	0	0	0	0
74733471	39S ribosomal protein L4, mitochondrial	83.0301	81.2734	37.6242	0	37.7239	232.975	0	0	156.762	128.036	218.091	95.4689	95.995	0	35.8365	125.496	108.225	59.2838	64.8835	45.7037	0	152.069	68.9304	112.847	40.0242	94.8069	70.3506	114.033	314.493	77.444	96.4088	45.1101	35.5187	58.9362	162.335	59.3534	104.403	37.1096	46.1254	169.964	55.122	0	147.54	114.131	0	0	51.3871	0
21263795	39S ribosomal protein L40, mitochondrial	0	61.3496	0	371.894	56.9521	58.6207	0	0	59.1663	241.621	131.701	144.13	144.925	0	108.205	0	54.4629	134.252	97.9552	0	77.7777	0	104.065	0	0	0	265.522	172.157	158.264	116.918	72.7746	136.206	107.246	0	0	44.8032	0	56.0246	69.6359	64.1491	83.2182	0	148.495	0	63.5153	0	0	0
74750734	39S ribosomal protein L41, mitochondrial	125.656	184.497	170.819	559.199	0	0	0	0	88.9654	72.6627	198.033	216.721	0	306.236	244.054	0	81.8931	67.2892	73.6451	0	0	0	0	256.171	0	0	79.8505	172.576	237.974	87.9017	328.282	0	241.89	0	0	134.737	79.0008	168.483	104.708	0	125.131	0	111.642	0	0	0	0	0
24212391	39S ribosomal protein L42, mitochondrial	0	0	0	0	0	0	0	0	0	70.1042	0	0	0	0	0	0	0	0	71.052	0	0	0	0	0	0	0	0	0	0	0	0	0	0	0	0	0	0	0	0	0	0	0	0	0	0	0	0	0
50401603	39S ribosomal protein L43, mitochondrial	80.0693	0	54.4238	0	54.568	56.1668	0	0	56.6896	92.6027	126.188	552.387	208.287	0	103.676	0	156.549	85.7547	46.9274	0	0	0	0	244.852	0	0	152.644	329.901	0	56.0118	139.456	130.505	102.756	0	0	0	0	161.038	133.442	0	0	0	71.1396	82.546	0	0	74.332	0
51316917	39S ribosomal protein L44, mitochondrial	51.8521	76.1326	70.4886	230.754	70.6754	181.865	0	0	73.4233	179.906	245.155	178.86	0	126.368	201.418	58.779	101.38	138.835	182.338	85.6255	48.2596	142.451	129.141	317.127	37.4926	88.8101	164.752	178.034	98.2	108.818	180.621	0	99.8161	55.2083	304.133	27.7996	65.1995	104.287	43.2078	119.41	103.271	77.8973	0	0	39.4101	43.9079	0	0
29611869	39S ribosomal protein L45, mitochondrial	0	0	0	0	0	78.9272	0	0	0	0	0	0	0	0	0	0	0	0	0	0	0	0	0	0	0	0	0	0	0	0	48.992	45.8472	0	0	0	0	0	0	0	0	56.0227	0	0	0	0	0	0	0
52783325	39S ribosomal protein L46, mitochondrial	30.8511	90.5951	83.879	274.589	84.1012	43.2826	36.8657	0	87.3711	71.3605	97.2419	0	0	0	39.9468	0	80.4255	66.0833	36.1627	50.9457	0	169.511	38.4182	251.58	0	0	78.4195	84.7416	116.855	86.3264	53.7332	100.568	39.5925	0	0	33.0805	38.7925	82.7317	0	47.3646	184.333	0	164.463	0	0	0	0	0
212276461	39S ribosomal protein L47, mitochondrial	0	50.5521	46.8045	0	0	0	0	395.435	48.7531	39.8192	0	118.763	0	0	89.1612	0	44.8774	0	40.3575	0	64.0888	94.5872	0	0	0	58.9699	0	94.5716	0	0	119.933	0	44.1853	0	0	0	43.2925	46.1643	57.38	52.8589	0	0	61.1801	0	0	0	0	0
118573683	39S ribosomal protein L48, mitochondrial	40.6012	0	110.388	0	0	0	0	0	57.4918	93.9131	127.974	420.153	70.4114	0	0	0	0	43.4841	0	0	0	0	50.5598	0	0	0	0	55.7616	0	0	141.43	0	52.1053	0	0	0	0	54.439	0	0	80.8629	0	144.293	0	0	0	0	0
6093524	39S ribosomal protein L49, mitochondrial	155.556	228.398	281.955	461.508	212.026	218.238	61.961	0	293.693	239.875	326.873	715.441	179.846	505.474	268.558	235.116	337.932	277.669	60.7794	171.251	193.039	569.803	129.141	528.545	74.9851	266.43	131.801	356.068	589.2	217.636	451.553	253.541	199.632	0	0	222.397	260.798	69.5246	172.831	238.82	309.812	77.8973	184.277	213.824	78.8203	0	96.2734	0
118573685	39S ribosomal protein L50, mitochondrial	54.4775	79.9874	74.0577	0	0	152.859	0	0	154.282	126.01	0	0	0	0	70.5389	123.51	71.0086	0	63.8569	0	0	0	67.8398	0	0	0	69.2375	0	0	0	0	88.7927	0	0	0	0	0	73.0448	90.7912	0	108.5	0	0	0	0	0	0	0
74731579	39S ribosomal protein L53, mitochondrial	76.8522	112.839	104.474	0	209.502	107.82	0	0	108.824	0	242.237	0	0	0	0	0	0	0	90.0838	0	0	0	0	470.028	0	0	97.6743	211.097	0	0	267.706	125.261	0	0	0	82.4059	0	103.045	128.08	117.989	153.062	0	136.563	0	0	0	0	0
74737109	39S ribosomal protein L54, mitochondrial	0	0	0	0	0	0	0	0	88.3208	0	98.2989	0	0	0	0	0	0	66.8016	0	0	0	0	77.6716	127.157	0	106.83	0	0	0	0	0	0	0	0	0	0	0	0	0	95.7589	124.224	0	0	0	0	0	0	0
74750237	39S ribosomal protein L55, mitochondrial	0	0	0	0	0	0	0	0	0	77.7718	0	0	0	0	0	0	0	0	0	0	0	0	0	0	0	0	0	0	0	0	0	0	0	0	0	0	0	0	0	0	0	0	0	0	0	0	0	0
209572671	39S ribosomal protein L9, mitochondrial	32.2376	94.6668	87.6488	0	87.8811	90.4558	38.5226	0	91.2979	223.703	152.419	0	55.9072	0	83.4843	0	42.0201	69.0534	151.152	0	60.0083	88.5648	80.2898	328.609	0	55.2153	40.972	88.5502	244.213	45.1031	168.445	157.632	0	0	0	34.5673	162.144	172.9	53.7266	49.4933	192.617	0	57.2847	0	0	0	0	0
17374795	3-beta-hydroxysteroid-Delta(8),Delta(7)-isomerase	112.271	109.896	50.8744	0	51.0092	210.015	0	0	158.977	216.409	0	0	0	0	0	254.539	0	200.405	43.8669	61.7993	139.324	0	139.809	228.883	0	0	47.5631	102.795	141.75	157.077	195.542	121.993	144.082	0	0	160.512	94.114	100.357	0	114.911	0	0	0	0	56.8877	0	0	0
223590229	3-hydroxyacyl-CoA dehydrogenase	0	52.4399	32.3682	0	64.908	33.4049	14.2262	0	33.7158	123.919	168.862	0	103.231	0	30.8303	80.9736	93.1067	165.757	41.8647	39.3191	0	0	74.1264	24.2707	0	20.3907	15.1307	65.4022	0	49.969	124.411	97.021	15.2784	0	0	12.7655	29.9395	0	0	54.8329	71.1325	0	63.4648	73.6407	0	0	66.3128	0
2492759	3-hydroxyacyl-CoA dehydrogenase type-2	659.575	677.901	806.973	587.052	1078.82	740.282	669.939	1515.08	1821.24	1563.78	1871.07	1365.1	571.924	1285.96	1836.17	1420.61	687.777	1130.25	1005.07	871.346	1289.14	2083.82	1149.9	1613.58	763.067	2033.45	1299.33	2581.7	1623.88	1199.64	1321.1	1128.79	931.107	491.587	967.168	742.6	1741.65	265.312	549.617	1113.88	985.226	544.983	879.024	747.975	802.094	558.522	551.082	1585.31
308153402	3-hydroxyanthranilate 3,4-dioxygenase	0	44.1889	0	0	0	168.893	0	0	0	69.6139	0	0	0	0	0	0	0	32.233	0	0	0	0	0	0	0	0	0	41.3337	113.994	0	0	0	0	0	0	0	0	0	0	0	0	0	0	0	0	0	0	0
125987797	3-hydroxybutyrate dehydrogenase type 2	0	103.167	47.7596	0	239.431	49.2892	83.9635	0	99.4961	121.895	110.737	0	0	0	136.471	159.303	91.5866	0	82.3623	0	0	0	43.7497	0	50.8063	180.52	133.953	0	0	0	0	57.2622	0	0	0	0	44.176	0	58.551	0	0	0	0	217.315	106.809	0	0	337.768
12643395	3-hydroxyisobutyrate dehydrogenase, mitochondrial	281.792	150.453	174.124	0	244.419	431.281	183.67	294.222	326.471	533.292	201.864	0	222.131	0	398.041	638.872	300.519	301.8	240.223	0	286.111	422.264	191.405	522.253	111.139	482.641	227.907	105.549	97.031	179.204	89.2355	334.03	230.132	0	751.282	164.812	418.751	240.439	298.854	117.989	204.083	307.88	273.125	105.639	77.8819	0	142.691	492.579
146324905	3-hydroxyisobutyryl-CoA hydrolase, mitochondrial	133.795	65.4819	151.569	198.472	121.576	250.277	159.879	0	157.879	128.948	140.573	76.9192	154.686	217.38	144.367	50.556	145.328	71.6474	235.245	110.47	166.033	61.2612	194.38	272.762	64.495	152.772	255.067	245.004	0	93.5948	155.353	72.6904	200.322	0	0	143.463	308.431	149.496	148.653	68.4701	444.118	100.5	198.122	229.889	33.8968	0	207.013	0
57015371	3-ketoacyl-CoA thiolase, mitochondrial	281.856	1400.69	825.267	385.946	531.935	699.609	673.612	249.014	1043.83	677.026	478.372	373.94	564.001	105.678	533.395	786.484	593.467	603.739	787.836	107.409	121.075	774.329	296.991	707.212	470.31	631.29	495.998	684.87	656.976	697.678	377.621	1484.2	751.261	184.677	635.846	92.992	1172.28	988.405	867.204	366.151	129.544	325.717	462.318	357.63	395.491	183.595	523.32	625.339
135751	3-ketoacyl-CoA thiolase, peroxisomal	101.503	149.033	165.582	0	249.031	142.404	194.067	0	201.221	140.87	159.968	490.179	105.617	197.898	105.143	184.1	79.3823	195.678	190.366	33.5232	75.5764	278.854	126.4	206.93	88.0722	173.85	129.004	139.404	153.785	284.022	176.787	66.1757	104.211	86.4583	0	87.0704	204.21	108.878	135.33	124.667	80.8629	60.9951	216.439	125.571	123.435	137.523	188.46	0
116241345	3-ketoacyl-CoA thiolase	381.343	506.587	641.833	484.875	717.788	458.577	520.786	417.125	514.273	609.048	572.373	501.111	440.889	531.067	658.363	411.701	591.738	661.252	574.712	329.857	540.834	548.766	542.718	592.328	367.649	497.636	507.741	548.675	137.563	533.53	600.928	503.158	559.307	386.691	213.022	272.6	822.009	584.358	696.066	111.517	433.999	300.086	580.824	262.092	496.867	338.295	202.296	349.17
544358	3-ketodihydrosphingosine reductase	0	0	0	0	0	36.3731	30.9805	0	36.7116	149.922	40.8592	0	44.9615	0	0	0	33.7932	27.7669	60.7794	42.8128	0	0	32.2852	0	74.9851	44.4051	32.9504	0	0	36.2727	0	42.2568	33.272	0	0	0	32.5997	34.7623	43.2078	39.8034	0	0	46.0693	0	78.8203	0	0	0
8134404	3-keto-steroid reductase	0	37.0616	0	0	34.4051	35.4131	0	0	0	87.5788	39.7808	0	0	0	32.6837	0	0	0	118.351	0	0	0	31.4331	51.4595	0	0	0	34.667	0	0	43.9635	41.1415	64.7878	0	0	27.0659	0	0	42.0675	0	0	0	89.7069	52.0452	38.37	0	0	0
6226903	3-mercaptopyruvate sulfurtransferase	260.832	340.418	512.17	773.841	79.0042	243.957	173.157	0	246.228	335.178	319.72	699.784	150.78	141.26	300.206	328.529	264.429	155.196	339.71	95.7161	0	159.238	180.449	649.915	41.9109	49.638	552.501	159.211	109.772	121.642	403.813	141.71	260.351	185.143	339.974	248.605	364.415	233.153	386.397	222.47	346.322	217.693	411.987	59.7556	220.272	98.1645	322.856	278.63
74753030	3-oxoacyl-[acyl-carrier-protein] synthase, mitochondrial	0	0	25.4926	0	25.5602	0	0	215.378	26.554	43.376	59.1078	0	0	0	0	0	0	20.0842	21.9812	0	0	0	23.3523	38.2303	0	32.1187	23.8334	77.2644	0	26.2365	0	0	0	0	0	20.1078	23.5798	75.4319	31.2527	0	0	0	33.3225	0	0	0	0	0
17380162	3-phosphoinositide-dependent protein kinase 1	0	0	0	0	0	0	0	0	0	0	0	0	0	0	0	0	0	0	0	0	0	0	0	0	0	0	0	0	0	0	0	0	0	0	0	0	19.466	41.5147	25.8004	23.7675	0	0	0	0	0	0	0	0
1173177	40S ribosomal protein S10	365.165	459.564	850.99	1392.91	213.311	439.122	374.019	599.144	443.21	482.657	822.136	719.777	361.872	508.537	945.649	1182.7	407.977	838.057	550.33	86.1445	291.313	859.884	714.579	744.448	528.077	178.697	663.001	143.29	592.771	510.895	817.722	425.129	870.316	1221.94	611.953	615.297	852.73	559.567	608.576	720.803	831.173	391.847	834.274	752.92	396.49	353.392	290.571	501.535
50403609	40S ribosomal protein S11	544.775	559.912	518.404	0	222.762	535.006	260.393	0	694.268	504.04	515.136	563.75	377.904	796.601	564.311	617.552	213.026	408.42	191.571	269.883	507.032	598.653	474.878	666.369	315.127	373.227	415.425	374.096	412.689	381.093	189.767	177.585	769.047	232.015	319.533	408.9	890.509	292.179	453.956	501.825	325.499	163.683	193.608	449.301	248.433	184.524	505.74	523.755
224471878	40S ribosomal protein S12	912.911	1148.91	886.448	1160.76	266.639	1006.32	623.366	748.93	1015.69	527.906	616.602	1349.58	452.34	953.507	1097.63	739.191	849.951	768.219	840.782	646.084	606.902	716.57	1136.83	1196.43	754.396	1228.54	994.502	895.564	987.952	912.313	1476.44	850.257	1087.89	416.572	382.471	1118.72	655.946	961.756	869.394	1001.12	1038.97	881.656	1042.84	672.25	892.102	773.046	1089.64	1880.76
50403608	40S ribosomal protein S13	627.033	836.955	852.399	0	155.392	799.726	885.509	0	565.019	593.332	1167.87	393.256	593.135	277.843	1180.94	904.652	965.905	671.556	601.354	658.92	636.644	0	496.893	348.63	494.604	390.529	724.472	469.726	431.82	478.511	595.691	743.271	804.699	971.082	334.345	916.834	143.352	458.586	760	612.603	681.176	342.542	911.624	352.597	519.9	193.079	635.022	0
50403752	40S ribosomal protein S14	570.03	753.259	774.908	0	543.873	879.698	340.581	654.693	565.019	791.109	1078.03	983.14	691.991	277.843	885.707	1292.36	520.103	793.657	601.354	941.314	742.751	626.405	709.847	348.63	329.736	1073.96	579.577	548.014	647.73	478.511	496.409	650.362	877.853	1335.24	0	733.467	573.41	458.586	380	612.603	454.118	856.355	1316.79	1175.32	433.25	579.236	952.533	548.035
51338641	40S ribosomal protein S15	237.447	261.476	0	0	0	249.845	425.608	681.784	336.228	411.922	0	0	0	289.34	153.726	134.584	154.75	635.767	417.492	0	331.494	0	73.922	121.019	0	203.345	226.335	0	449.688	83.052	0	774.027	304.726	0	0	254.606	373.211	79.5936	395.724	364.544	0	178.358	0	367.188	90.2356	100.534	0	0
50403624	40S ribosomal protein S15a	595.9	874.94	540.051	0	631.73	836.021	1345.03	0	750.047	918.904	313.044	0	459.299	0	514.391	750.563	1294.54	567.3	310.443	874.698	369.743	727.594	659.611	674.912	478.751	1247.44	757.351	818.408	752.363	463.174	807.238	647.503	764.745	140.994	0	1206.93	582.783	710.22	662.077	711.562	659.344	397.876	588.27	409.555	805.179	448.536	0	636.563
50403607	40S ribosomal protein S16	825.372	1125.3	801.446	524.728	401.785	909.825	1338.53	0	1168.74	1295.49	1114.95	1016.81	715.689	1149.43	1374.06	668.309	691.604	947.119	898.37	973.551	1207.15	1133.75	734.156	1081.71	1108.34	1312.69	824.21	404.844	669.913	1154.76	1334.87	1153.09	1437.53	502.169	0	821.801	963.702	711.436	687.774	1086.14	704.504	1062.82	1676.17	729.345	537.705	1098.3	656.769	566.803
133825	40S ribosomal protein S17	573.83	748.919	780.074	0	260.714	626.155	685.702	1464.57	812.551	663.653	200.967	1099.66	552.86	1243.09	908.123	867.317	747.957	614.575	448.417	421.151	1186.83	875.808	476.386	1039.86	829.836	327.611	810.335	262.699	965.997	892.04	1221.53	935.283	1063.72	135.772	747.943	820.396	1122.4	427.447	425.037	880.982	507.939	383.14	566.482	920.236	193.839	323.943	710.284	0
338819320	40S ribosomal protein S17-like	0	0	0	0	0	0	0	0	0	0	0	0	0	0	0	0	0	0	0	0	0	0	0	0	0	0	0	0	0	0	0	0	0	0	0	0	0	0	0	0	0	0	0	0	0	0	0	0
50403625	40S ribosomal protein S18	1245.82	914.593	1462.64	1512.04	1080.59	1430.04	1421.03	0	962.232	1571.81	1517.17	2539.35	785.644	2208.12	1686.44	2054.17	1771.48	1394.92	1128.42	841.609	1054.09	1089	1198.8	1154.45	982.7	872.91	1511.38	1244.36	1072.45	950.727	2169.83	1845.95	1526.14	723.52	996.437	1760.88	1281.68	1214.85	1226.88	1651.84	1578.96	850.721	1710.63	2101.67	688.64	1150.85	210.281	544.429
730640	40S ribosomal protein S19	831.064	871.587	1129.76	0	728.201	1165.94	851.216	0	672.456	1098.46	1683.96	1023.82	720.625	868.02	1383.54	538.335	696.374	1017.23	695.82	882.238	1104.98	652.326	1034.91	1694.26	772.606	813.378	1056.23	896.8	674.533	1328.83	1137.29	580.52	1218.9	758.448	348.18	1145.73	970.348	875.53	494.655	1184.77	1064.04	713.432	1687.73	611.979	451.178	502.67	991.948	0
1710756	40S ribosomal protein S2	910.686	690.131	878.582	522.937	400.414	659.432	421.25	1012.21	665.571	509.631	555.573	810.671	713.246	572.755	646.647	599.425	804.118	692.184	550.956	339.58	546.833	242.117	402.408	419.228	254.898	553.472	560.044	322.77	1446.52	657.613	767.486	957.627	791.715	1000.91	689.231	1008	406.328	630.229	832.304	541.217	585.083	308.931	678.619	363.428	357.247	447.771	545.44	564.868
46397703	40S ribosomal protein S20	506.321	637.211	688.301	0	197.179	507.389	432.165	0	409.69	250.961	797.956	499.005	376.317	705.115	374.627	491.965	282.841	387.337	423.924	238.888	269.281	0	180.146	147.46	209.202	371.659	551.572	496.7	0	607.187	503.918	117.893	278.479	308.053	0	310.234	272.852	387.935	602.731	222.096	576.233	434.654	514.118	298.276	219.902	244.999	805.784	695.405
52783792	40S ribosomal protein S21	933.338	1065.86	281.955	0	565.404	436.477	743.532	0	734.233	479.749	326.873	715.441	899.231	0	805.673	235.116	675.865	1110.68	243.118	513.753	193.039	569.803	516.563	634.254	0	1420.96	659.007	569.708	392.8	725.454	541.864	1352.22	1330.88	441.667	0	667.19	912.793	556.196	1209.82	796.068	206.541	467.384	0	641.472	630.562	526.895	1347.83	997.027
50403755	40S ribosomal protein S23	421.344	530.266	572.782	535.736	410.214	675.572	359.634	0	681.861	487.298	758.895	622.884	208.772	586.774	857.319	409.398	470.742	709.125	564.441	496.987	336.13	496.087	524.691	490.845	522.274	515.471	612.001	496.005	911.956	421.068	943.525	981.066	308.988	640.88	1412.2	387.25	529.803	403.534	902.833	646.875	839.165	361.705	534.791	496.431	457.488	509.7	111.758	0
51338645	40S ribosomal protein S24	711.894	190.045	527.87	576.017	176.423	544.775	773.348	1486.6	641.488	673.633	407.977	223.239	561.174	315.446	670.385	1027.09	590.493	415.878	606.88	0	602.338	177.796	402.958	791.626	467.952	554.229	740.268	355.532	245.131	362.182	563.593	1160.31	747.495	137.813	0	555.155	488.261	607.425	539.286	496.794	386.683	486.126	460.001	400.317	491.886	548.024	360.482	622.205
51338648	40S ribosomal protein S25	482.017	303.312	1029.7	1838.65	1032.43	1062.68	905.127	0	390.025	716.745	1627.83	712.58	1074.76	671.269	802.451	624.468	987.304	589.992	887.866	1137.11	640.888	756.698	1114.74	561.527	497.901	825.579	875.162	1229.43	260.819	770.722	1199.33	1571.28	795.335	1319.7	1615.56	812.192	519.509	830.958	803.32	1162.9	685.718	620.686	1345.96	993.854	732.713	699.717	383.553	0
51338650	40S ribosomal protein S26	523.932	549.479	813.991	1332.35	612.111	630.045	447.197	0	847.879	519.38	1061.63	516.362	519.208	729.64	1162.97	848.462	878.037	400.81	526.403	865.19	417.971	822.498	559.236	1068.12	324.718	640.977	665.884	1233.54	283.499	418.871	912.53	609.967	864.494	956.304	0	882.818	941.14	501.786	498.957	574.553	447.207	562.216	931.001	617.301	113.775	887.322	277.937	719.593
1171014	40S ribosomal protein S27	1024.7	902.715	557.196	0	2234.69	1006.32	979.574	1176.89	1450.98	1185.09	807.455	706.924	888.525	1498.37	796.082	1393.9	267.128	877.964	960.894	1015.27	953.703	281.51	1276.03	835.605	444.555	1053.03	911.627	703.658	776.248	1433.64	713.884	1336.12	789.023	436.409	1202.05	1098.74	644.233	961.756	512.322	1258.55	612.248	461.82	182.084	633.836	623.055	694.163	761.018	985.157
302393745	40S ribosomal protein S27a	993.167	972.155	1800.17	491.091	752.059	696.684	1846.12	0	1171.95	1021	2260.87	1332.28	1626.69	537.876	2571.96	1125.84	1869.89	1300.06	776.106	2551.2	616.239	1364.24	1855.16	1349.82	239.376	850.528	911.627	1742.91	835.959	617.566	1633.7	2248.28	2903.2	2467.39	0	1360.75	1248.82	1405.64	827.596	1524.78	1868.14	1160.47	4019.84	1251.42	503.237	1214.79	2766.01	0
51316258	40S ribosomal protein S27-like	1024.7	902.715	417.897	0	2095.02	1150.08	979.574	1176.89	1305.89	948.075	645.964	706.924	888.525	998.912	530.721	1393.9	133.564	987.71	720.67	1015.27	762.962	281.51	1020.83	1044.51	444.555	1053.03	911.627	703.658	776.248	1290.27	713.884	1336.12	789.023	436.409	1202.05	1098.74	515.386	961.756	512.322	943.909	816.331	461.82	364.167	633.836	623.055	694.163	761.018	985.157
51338652	40S ribosomal protein S28	498.983	549.479	847.907	0	680.123	525.037	149.066	0	706.566	1154.18	1376.18	1721.21	649.01	0	646.096	1696.92	162.599	1336.03	584.892	617.993	232.206	0	621.373	1017.26	180.399	854.636	317.088	685.301	944.997	349.059	434.538	406.645	800.458	1062.56	0	802.562	627.427	167.262	415.797	957.589	745.345	749.621	665.001	1028.83	568.877	633.801	463.229	0
50403626	40S ribosomal protein S29	153.704	0	417.897	0	0	215.64	551.011	0	217.648	711.057	484.473	530.193	533.115	0	398.041	348.476	400.691	329.237	360.335	0	286.111	0	0	626.704	222.277	0	195.349	0	0	215.045	0	0	197.256	327.307	0	164.812	579.81	206.091	0	471.954	0	230.91	0	0	233.646	260.311	0	0
417719	40S ribosomal protein S3	1416.86	832.133	1251.97	0	1255.29	944.203	1396.8	1220.48	1203.78	1433.82	1507.25	1099.66	1290.01	690.606	1375.94	1365.22	1662.13	1669.22	1162.56	935.891	1252.76	2140.86	1323.29	1588.68	870.815	1516.72	1440.6	1264.85	1207.5	1139.83	1850.81	1674.27	1591.03	1433.14	415.524	1481.27	1202.57	854.895	1475.82	1794.59	705.471	1170.7	1573.56	1022.48	699.976	1319.77	723.437	2043.29
51338655	40S ribosomal protein S30	729.445	428.407	594.972	0	994.248	409.351	0	0	826.323	337.451	1149.6	1509.7	253.004	711.09	755.603	330.756	760.634	468.744	342.013	481.825	0	400.793	363.345	297.419	421.95	249.873	927.078	801.454	0	0	762.283	475.568	936.128	621.328	0	312.863	550.328	782.446	972.543	1119.89	1162.23	876.675	1814.66	300.803	443.531	247.075	0	0
47117764	40S ribosomal protein S3a	782.496	957.425	842.126	290.19	399.959	869.096	584.405	0	1015.69	1055.81	565.219	674.791	621.968	794.589	717.68	517.433	679.961	872.976	878.999	807.604	364.141	537.427	487.213	664.686	612.947	1005.17	1160.25	582.117	987.952	729.851	511.076	956.539	753.158	694.287	764.942	978.882	532.956	655.743	923.731	901.004	1038.97	391.847	579.357	739.475	148.684	717.828	665.891	313.459
50403628	40S ribosomal protein S4, X isoform	818.199	1009.12	1156.76	1165.17	981.394	1193.81	821.278	1879.44	1390.3	794.869	1134.74	1128.93	567.575	1595.22	889.917	1558.2	895.842	1296.92	997.43	702.585	670.13	1078.94	937.375	1467.87	851.922	1065.05	1164.66	1033.81	1363.6	1282.1	798.03	1333.58	1218.03	975.697	959.813	1052.79	905.355	1053.18	1036.33	1356.64	1368.83	786.674	872.34	944.729	497.497	942.267	486.126	314.651
133948	40S ribosomal protein S4, Y isoform 1	392.735	288.32	533.891	291.294	223.044	459.158	195.542	0	324.403	151.404	515.789	338.679	170.273	0	254.262	74.2001	255.955	420.622	191.813	216.18	121.842	89.9118	244.533	467.049	236.645	56.0551	249.571	89.897	247.927	228.946	285.011	106.686	294.008	278.771	0	526.395	164.61	263.295	0	502.461	456.276	147.501	465.248	134.961	0	166.282	121.531	0
27805713	40S ribosomal protein S4, Y isoform 2	0	0	0	0	0	0	0	0	0	0	0	0	0	0	0	0	0	0	0	0	0	0	0	0	0	0	0	0	0	0	0	0	0	0	0	0	0	0	0	0	0	0	0	134.961	49.7497	166.282	121.531	0
22002064	40S ribosomal protein S5, N-terminally processed	843.868	1053.17	1089.81	375.54	517.594	1006.32	1008.39	0	896.196	927.162	2127.88	2474.24	1170.76	822.634	928.762	1243.58	1539.91	723.029	741.866	1254.16	1021.02	1159.16	945.766	1032.22	610.173	867.205	697.126	753.328	1438.34	708.384	1543.25	2063.12	1028.82	898.488	494.962	1221.55	795.817	735.461	1125.1	1036.45	924.374	633.871	1199.61	869.971	384.828	643.122	940.081	405.653
51338632	40S ribosomal protein S6	414.817	507.551	516.917	307.672	612.52	727.461	495.688	794.046	636.335	719.624	708.226	1073.16	539.538	842.456	716.154	705.348	585.75	518.316	445.716	742.088	643.462	759.737	559.61	634.254	499.901	710.481	702.941	759.611	654.667	483.636	842.899	732.45	931.617	736.111	608.267	667.19	695.461	370.798	633.715	530.712	688.472	571.247	614.258	570.198	525.468	468.351	320.911	664.685
49065831	40S ribosomal protein S7	488.051	651.444	844.41	394.898	181.425	497.973	583.2	0	251.304	205.253	419.544	459.136	230.833	216.259	631.941	402.363	346.99	285.112	260.036	293.069	330.355	243.781	221.004	90.4521	384.975	151.984	281.946	121.871	168.054	558.674	695.485	361.578	626.338	755.842	520.476	713.618	55.7892	237.96	147.887	340.586	265.097	399.927	473.042	548.889	202.332	225.424	329.513	426.563
50403622	40S ribosomal protein S8	1075.93	1275.95	1743.92	1473.27	1184.49	1567.54	1137.34	1425.85	1640.73	1244.35	2804.35	1712.93	1507.08	1613.63	1500.31	1876.41	1132.72	1418.25	1115.65	751.693	1232.48	1591.61	1391.37	1687.28	837.815	1488.42	1157.06	1591.35	2194.39	1505.32	2090.17	1618.76	1433.9	1850.54	2912.66	1242.43	1352.89	998.747	1379.33	1842.44	1813.2	683.849	1985.41	1450.51	817.76	1682.01	845.169	1193.56
20178311	40S ribosomal protein S9	532.42	912.022	1085.67	789.796	665.223	933.7	795.273	0	1130.87	872.327	978.936	153.045	538.611	216.259	689.391	502.954	1098.8	855.336	832.114	805.939	495.532	731.344	663.011	994.973	513.3	835.914	789.45	487.482	336.107	620.749	695.485	1012.42	341.639	661.362	1040.95	1236.94	781.049	475.921	665.49	613.054	1325.49	199.963	1182.6	1189.26	741.885	450.848	329.513	0
125969	40S ribosomal protein SA	1108.76	1285.22	1388.27	779.087	874.938	1228.05	871.655	2010.69	1363.43	1214.82	1057.63	1107.12	1619.22	2133.27	1322.31	859.967	1331.11	1374.98	752.429	1011.83	814.688	641.269	1053.7	654.321	801.706	1249.36	1260.83	1202.18	1326.2	1061.38	1168.83	1616.93	1198.24	1304.79	1369.12	1501.74	1027.28	899.813	1458.81	1209.48	1452.79	1095.84	2022.05	1564.18	665.296	1136.55	758.439	1963.64
21263447	45 kDa calcium-binding protein	0	34.9116	0	0	0	0	0	0	0	0	0	0	41.2354	115.896	30.7877	0	0	0	0	0	44.2602	0	0	48.4743	0	0	0	0	0	0	41.4132	38.7548	0	0	0	0	0	0	39.6271	0	47.3562	0	0	0	0	0	0	0
48429239	4-aminobutyrate aminotransferase, mitochondrial	0	75.8281	23.4022	0	23.4642	120.759	41.1421	0	24.3765	79.6383	135.652	0	0	0	66.8709	0	67.3161	0	40.3575	0	32.0444	47.2936	0	0	0	88.4549	0	94.5716	0	0	59.9663	0	0	0	100.972	18.4589	21.6462	23.0822	0	0	0	0	0	0	0	0	0	0
257051063	4F2 cell-surface antigen heavy chain	163.951	100.302	315.744	364.811	37.2448	191.68	130.61	156.919	116.079	205.416	193.789	424.155	165.858	0	424.577	92.9268	35.617	160.96	96.0894	135.37	25.4321	262.742	119.096	222.828	39.516	117.004	104.186	75.0568	155.25	133.806	261.757	178.149	210.406	261.845	0	58.5997	17.1795	91.5958	91.0794	209.758	136.055	164.203	121.389	112.682	20.7685	69.4163	76.1018	131.354
74750531	4-hydroxy-2-oxoglutarate aldolase, mitochondrial	0	0	0	0	0	0	0	0	0	0	0	0	0	0	0	0	0	0	0	0	48.9976	0	0	0	0	0	0	0	0	0	0	0	0	0	0	0	0	0	0	0	0	0	0	0	0	0	0	0
417144	4-hydroxyphenylpyruvate dioxygenase	0	0	0	0	0	0	0	0	0	0	0	0	0	0	0	0	0	0	0	0	0	0	0	0	0	0	0	0	0	0	0	0	0	0	0	0	0	29.3666	0	0	0	0	0	0	0	0	0	0
74751942	4-hydroxyphenylpyruvate dioxygenase-like protein	0	0	31.5394	0	0	0	0	0	0	0	36.564	80.0292	0	0	30.0408	0	0	0	0	0	0	0	0	0	0	0	0	0	0	0	0	0	0	0	0	0	0	0	0	0	0	0	41.2265	0	0	0	0	0
62511242	4-trimethylaminobutyraldehyde dehydrogenase	209.088	281.413	189.492	465.244	356.239	317.786	291.493	400.238	370.089	624.693	384.44	240.412	392.822	509.567	248.171	632.053	272.535	261.257	408.477	374.048	389.203	287.208	455.653	390.738	277.172	387.96	575.764	263.231	395.981	341.286	394.515	482.788	380.136	111.311	510.993	354.979	569.638	210.263	174.231	214.004	416.428	287.936	433.462	179.63	450.265	295.09	258.808	1005.1
38258193	5'(3')-deoxyribonucleotidase, cytosolic type	0	62.8757	0	0	0	60.0789	102.344	491.834	0	0	0	0	74.2648	208.728	55.4485	97.0877	111.635	0	150.588	0	0	0	0	0	0	0	163.276	0	0	0	74.5849	0	109.914	0	0	45.9177	53.8463	57.4183	0	0	0	64.3331	76.0946	0	0	0	0	0
12643558	52 kDa repressor of the inhibitor of the protein kinase	0	16.6071	0	0	0	0	0	0	0	0	0	0	0	0	0	0	0	0	0	0	0	0	0	0	0	0	0	0	0	0	0	0	0	0	0	0	0	0	0	0	0	0	0	0	0	0	0	0
74714582	5'-3' exoribonuclease 1	0	0	0	0	6.87698	0	6.02903	0	0	5.83517	0	0	0	0	6.53291	0	0	0	0	0	0	13.861	6.28293	0	0	0	0	13.8587	0	7.05893	0	0	0	0	0	0	0	0	0	0	0	0	0	0	0	0	0	0
30173484	5'-3' exoribonuclease 2	36.2419	53.2127	61.5848	80.6424	24.6992	88.98	32.4806	104.062	64.1488	52.3936	42.8376	62.507	31.4257	0	23.4635	82.1669	11.8099	38.8153	84.9632	29.9239	33.731	0	22.5657	73.8851	13.1027	31.0368	34.5459	37.3309	68.6367	63.3818	15.7806	73.8381	69.7662	0	0	58.2913	0	60.7425	30.2	27.8205	36.0904	13.6115	64.4001	18.6815	0	0	16.8225	0
1346575	55 kDa erythrocyte membrane protein	18.4709	0	25.1097	0	0	0	22.072	0	52.3102	0	0	0	0	0	47.8333	0	0	19.7825	0	0	0	0	0	0	0	0	0	50.7358	0	0	0	0	0	0	0	0	0	0	0	56.7156	73.5749	0	0	0	28.0776	0	0	0
20141346	5-aminolevulinate synthase, erythroid-specific, mitochondrial	0	0	0	0	0	0	0	0	0	0	0	0	0	0	0	0	0	0	0	0	0	0	0	0	0	0	0	20.1388	0	0	0	0	0	0	0	0	0	0	0	0	0	0	0	0	0	0	0	0
122824	5-aminolevulinate synthase, nonspecific, mitochondrial	0	0	0	0	0	0	0	0	19.0442	0	0	0	0	0	0	0	0	0	0	0	0	0	0	0	0	0	0	0	0	0	23.4243	0	0	0	0	0	0	0	0	0	0	0	0	0	0	0	0	0
254763436	5'-AMP-activated protein kinase catalytic subunit alpha-1	15.3979	45.2165	83.7289	0	62.9631	43.2052	36.7998	0	65.4111	160.274	121.335	106.228	53.4069	75.0524	19.9377	69.8198	100.352	65.9651	126.343	0	57.3245	42.302	57.5242	94.1737	89.07	0	39.1396	63.4425	116.645	64.629	53.6371	50.1941	39.5217	0	90.3151	49.532	38.7231	41.2919	51.3238	70.9198	122.669	46.2646	27.3614	31.7485	46.8127	0	28.5892	148.038
14194425	5'-AMP-activated protein kinase subunit beta-1	31.8794	0	0	283.742	0	0	0	0	45.1417	36.8696	50.2417	0	0	0	0	72.2764	41.5532	0	112.104	0	0	0	39.6988	0	0	0	0	0	0	0	55.5243	0	40.9123	0	0	0	40.0856	42.7447	0	0	0	0	0	0	0	0	0	0
3912957	5'-AMP-activated protein kinase subunit beta-2	0	0	0	0	0	0	0	0	0	0	0	0	0	0	0	0	0	0	0	0	0	0	0	0	0	0	0	0	0	0	0	0	0	0	0	0	0	84.8609	0	0	0	0	0	0	0	0	0	0
1703037	5'-AMP-activated protein kinase subunit gamma-1	26.0044	38.1813	35.3508	0	0	109.449	93.2223	0	73.6451	210.524	40.9826	0	90.1947	0	33.6711	117.913	169.477	27.8508	182.889	0	0	0	97.1482	0	0	44.5392	33.0499	35.7143	98.4967	109.147	45.2917	42.3844	0	0	152.526	27.8836	32.6982	0	86.6768	0	103.583	117.199	138.626	107.235	79.0584	0	0	0
14285344	5'-AMP-activated protein kinase subunit gamma-2	0	0	0	0	0	0	0	0	0	0	0	0	0	0	0	0	0	0	0	0	0	0	0	0	0	25.9095	0	20.7758	0	0	0	0	0	0	0	0	0	0	0	0	0	0	0	0	0	0	0	0
313104247	5-azacytidine-induced protein 1	0	0	0	0	0	0	0	0	0	0	0	0	0	0	10.291	0	0	0	0	0	0	0	0	0	0	0	0	0	0	0	0	0	0	0	0	0	0	0	0	0	0	0	0	0	0	0	0	0
1706921	5-formyltetrahydrofolate cyclo-ligase	0	0	0	0	57.7937	0	0	0	0	0	0	0	0	0	0	0	0	0	0	0	0	0	0	0	0	0	0	58.2337	0	0	0	0	0	0	0	0	0	56.8526	0	0	0	0	75.3449	0	0	0	0	0
231454	5-hydroxytryptamine receptor 1A	0	0	0	0	0	0	0	0	0	0	0	0	0	0	0	0	0	0	0	0	0	0	0	0	0	0	0	0	0	0	0	0	0	0	0	0	0	0	0	0	0	0	0	0	0	0	0	0
112816	5-hydroxytryptamine receptor 2C	0	0	0	0	0	0	0	0	0	0	0	0	0	0	0	0	0	0	0	0	0	0	0	0	0	0	0	25.811	0	0	0	0	0	0	0	0	0	0	0	0	0	0	0	0	0	0	0	0
152125805	5-methylcytosine rRNA methyltransferase NSUN4	0	0	0	0	0	0	0	0	0	0	0	0	0	0	0	0	0	0	0	0	0	0	0	0	0	0	0	0	0	0	0	0	0	0	0	0	0	30.0549	0	0	0	0	0	0	0	0	0	0
74746390	5'-nucleotidase domain-containing protein 1	18.9175	27.7759	25.7167	0	0	53.0807	22.6056	0	0	87.5147	29.8137	0	98.4213	0	24.4948	0	49.3159	20.2607	44.3489	0	35.2136	0	0	0	0	0	96.1716	25.9812	0	0	0	30.8335	24.2776	0	0	20.2845	47.5741	76.095	31.5275	29.0433	37.6768	0	33.6154	39.0053	28.7564	0	35.1239	0
74733765	5'-nucleotidase domain-containing protein 2	0	0	0	0	0	0	0	0	0	0	0	0	28.7062	0	0	0	0	0	0	0	0	0	0	0	0	0	0	0	0	0	0	26.9793	0	0	0	17.749	0	0	0	25.4129	0	0	0	0	0	0	0	0
74727508	5'-nucleotidase domain-containing protein 3	0	0	0	0	0	44.0725	0	0	0	72.6627	24.7541	0	0	0	0	0	0	50.4669	18.4113	0	0	0	0	0	0	0	19.9626	0	0	0	0	25.6008	20.1575	0	0	0	0	21.0604	78.5311	0	0	47.1933	0	32.3858	0	0	0	0
112825	5'-nucleotidase	14.9956	44.0349	0	133.467	0	21.0381	17.919	0	0	17.3428	70.8985	0	78.0169	0	0	0	19.5459	16.0603	175.773	123.814	362.872	0	37.3473	0	130.114	25.6838	57.1752	0	0	20.98	26.1177	24.4412	0	31.9323	87.955	0	18.8556	40.2128	24.9913	0	59.7315	135.167	0	0	205.152	50.7924	83.5264	0
59802978	5-oxoprolinase	33.414	9.81212	9.08472	0	45.544	28.127	0	76.7536	18.9259	69.5599	10.532	0	69.5368	0	8.65306	15.1511	43.5534	64.4159	7.83337	33.1068	149.275	36.7186	8.32196	0	9.66423	11.446	8.49342	27.5344	0	18.6996	11.6394	65.3536	0	0	0	0	25.2091	8.96046	0	10.2599	13.3097	0	106.875	55.1162	10.1585	0	12.4079	0
74750645	5-phosphohydroxy-L-lysine phospho-lyase	0	0	0	0	26.0714	0	0	0	0	22.1218	0	0	0	0	0	0	0	0	0	0	0	0	0	0	0	0	0	0	0	0	0	0	0	0	0	0	0	0	0	0	0	0	0	0	0	0	0	0
3023202	6.8 kDa mitochondrial proteolipid	148.404	0	0	0	202.278	416.409	354.674	0	210.143	514.903	0	511.911	0	0	384.315	0	386.874	0	173.955	0	0	0	369.61	302.547	214.613	0	188.612	203.818	0	622.89	258.475	0	190.454	0	0	318.257	0	198.984	0	227.84	0	0	0	0	225.589	0	0	0
129379	60 kDa heat shock protein, mitochondrial	2779.02	2117.36	1980.82	2139.2	2129.39	2465.75	1812.98	3450.57	3020.48	1963.16	3882.55	3782.6	2058.03	1684.03	2256.26	2179.64	1566.4	2284.55	2007.31	1686.81	1342.17	2806.25	1515.21	3583.04	1281.68	2572.86	2348.27	4084.9	1991.42	1555.23	2799.47	2742.19	2641.09	3006.88	1674.06	2061.73	1832.18	1994.01	2102.93	2029.49	3261.05	1354.03	2882.83	2601.71	1096.06	839.538	2342.82	2310.74
52788235	60 kDa SS-A/Ro ribonucleoprotein	111.993	93.9629	43.4986	0	21.8069	67.3375	95.5904	183.752	22.6548	92.5167	176.5	110.375	55.4916	155.964	62.1477	36.2725	83.4153	34.27	150.028	26.4198	119.124	43.9532	59.7696	130.466	0	109.61	61.001	43.9459	60.5993	67.1517	139.327	52.1533	41.0644	34.0691	0	137.241	40.2346	150.163	79.9907	73.6881	95.5926	144.211	85.2882	32.9877	97.28	27.0956	29.7052	0
133041	60S acidic ribosomal protein P0	705.974	837.219	1181.19	966.691	888.236	1066.64	1005.84	935.571	692.078	816.481	1326.57	1498.59	894.692	926.436	1019.59	800.284	920.2	1017.83	923.004	627.741	303.259	895.147	1014.39	1051.76	628.267	976.631	1276.85	1081.46	822.774	949.727	1135.01	1637.48	940.853	1445.52	477.787	1135.49	785.273	728.144	1086.06	875.423	1081.57	815.833	1061.48	727.811	1031.87	919.712	453.73	783.154
74723863	60S acidic ribosomal protein P0-like	380.14	478.411	590.593	483.345	703.187	685.695	713.822	623.714	538.283	533.853	898.644	936.619	565.069	794.088	773.48	615.603	530.884	639.778	572.899	493.225	151.63	671.36	608.632	608.911	471.2	558.075	690.191	559.375	822.774	531.847	803.964	929.382	592.389	1156.41	477.787	553.185	409.708	509.701	769.291	500.242	540.787	571.083	675.49	503.869	701.674	551.827	252.072	522.102
133051	60S acidic ribosomal protein P1	1359.07	997.738	1129.05	0	205.827	1059.29	812.016	1734.36	855.317	611.259	475.974	781.337	654.703	3680.2	586.587	513.543	688.908	646.921	708.027	623.414	843.274	829.712	94.0235	153.927	436.756	387.96	671.725	311.091	2859.86	422.545	1052.04	492.254	290.693	321.564	1328.58	566.721	569.638	1214.85	1006.67	463.675	451.13	340.288	1207.5	934.074	344.32	255.744	140.188	0
133061	60S acidic ribosomal protein P2	1496.95	1538.54	2034.98	3997.06	1530.28	1365.1	1341.59	3438.56	2013.71	1904.4	2359.17	3098.17	2206.63	1459.28	1453.71	2206	1853.63	1603.24	1579.21	1112.39	1532.56	1028.12	1584.5	1068.12	649.437	1025.56	1712.27	2055.9	1134	837.742	1694.7	1341.93	1728.99	3665.83	3951.09	1444.61	1411.71	2408.57	1496.87	2183.3	1639.76	1574.2	3192	2777.85	1706.63	1014.08	416.906	2878.37
74731412	60S ribosomal export protein NMD3	17.1122	25.1253	0	0	0	24.0077	0	0	0	0	0	0	0	0	0	0	0	0	0	0	0	0	0	0	0	0	0	23.5019	0	0	0	0	0	0	0	18.3488	0	0	28.5189	0	0	0	0	0	0	0	0	0
148887414	60S ribosomal protein L10	402.217	590.561	546.781	0	548.23	677.151	384.506	461.957	455.636	465.177	126.778	554.969	418.52	0	468.721	364.759	157.281	430.777	565.76	265.679	598.961	0	150.262	245.996	348.996	275.56	306.716	331.443	304.695	450.188	560.432	131.114	825.893	0	235.917	603.796	455.178	215.721	402.196	308.755	160.214	120.85	142.944	248.795	183.423	272.475	224.038	386.697
51702773	60S ribosomal protein L10a	436.322	465.918	485.3	0	108.13	667.789	331.791	0	561.671	366.997	500.101	273.648	275.156	386.676	359.521	269.788	568.723	509.786	650.928	327.508	516.845	1198.69	444.554	161.73	286.81	339.688	604.95	217.907	0	499.46	483.599	387.905	407.237	422.331	0	723.045	448.885	265.923	330.53	365.384	315.999	119.179	493.388	245.356	301.478	470.24	515.529	381.351
51702795	60S ribosomal protein L11	483.565	497.001	657.366	430.395	527.286	474.893	288.919	1110.77	273.894	503.332	533.465	834.012	754.747	235.698	688.745	767.429	567.271	569.69	340.092	558.971	540.074	132.847	301.087	690.078	279.72	331.292	491.664	597.714	549.479	676.547	758	709.344	434.406	823.783	283.63	414.807	304.02	324.188	402.95	222.72	481.543	290.583	429.635	697.931	294.026	409.478	269.349	464.906
266921	60S ribosomal protein L12	1251.99	1148.91	1489.23	1392.91	995.453	1170.99	1184.39	599.144	1255.76	723.985	1479.85	2159.33	1357.02	0	1080.74	1655.79	747.957	949.798	917.217	947.589	1068.15	859.884	1104.35	1382.55	980.715	1250.88	928.202	1289.61	987.952	1021.79	1726.3	1020.31	1673.68	1444.12	1223.91	1622.15	1115.11	909.297	1304.09	1201.34	1038.97	705.325	1297.76	860.48	396.49	971.829	871.712	2006.14
21903462	60S ribosomal protein L13	530.317	718.75	499.1	363.082	1223.25	572.315	584.959	0	577.643	707.687	514.322	1407.15	1131.92	198.836	739.489	924.864	797.585	655.353	765.072	673.642	531.542	448.281	558.794	665.316	471.944	698.696	570.307	840.387	772.569	741.957	852.601	1329.79	680.579	173.736	478.542	699.864	461.649	328.182	883.816	814.177	893.708	490.273	652.394	756.998	434.072	759.961	454.447	392.195
730451	60S ribosomal protein L13a	551.216	373.537	461.128	754.781	288.969	297.435	152.003	973.977	420.285	343.269	400.943	585.041	441.199	206.672	439.218	96.1312	442.142	454.119	447.313	350.095	315.708	116.487	369.61	345.768	183.954	508.361	161.668	465.87	0	415.26	221.55	276.438	435.323	722.332	0	545.584	319.895	341.116	211.995	455.68	337.792	254.797	527.414	437.128	193.362	215.43	78.726	0
212276521	60S ribosomal protein L14	720.624	587.815	598.662	1068.98	381.976	730.168	478.397	0	510.206	648.219	567.848	1242.87	486.003	780.545	622.055	635.36	469.648	514.528	469.274	396.665	745.219	769.896	548.398	897.79	347.373	548.557	661.459	439.868	909.835	672.142	836.738	391.514	565.16	1449.28	704.458	558.06	453.061	429.435	467.047	676.102	637.877	481.152	1351.65	577.822	243.426	610.218	371.66	0
47117726	60S ribosomal protein L15	506.321	309.755	745.659	0	460.083	532.758	302.516	484.601	238.986	439.182	465.474	727.716	292.691	411.317	655.597	286.98	219.987	542.272	445.12	278.703	628.322	347.747	472.883	1032.22	122.035	433.602	429.001	347.69	639.263	590.32	440.928	275.083	324.892	539.093	742.443	542.909	371.381	452.591	492.231	647.781	252.102	380.322	599.805	86.9971	256.552	357.29	78.3401	0
132799	60S ribosomal protein L17	327.457	618.164	445.151	832.72	382.569	393.778	279.498	537.276	463.684	216.409	442.345	484.089	405.631	456.025	181.714	106.058	365.849	150.304	329.002	154.498	348.309	128.515	174.761	190.736	202.949	160.244	178.362	385.482	354.374	392.691	325.904	304.984	420.24	298.845	274.381	702.241	352.928	250.893	389.81	287.277	279.504	210.831	415.626	385.813	142.219	158.45	173.711	0
548749	60S ribosomal protein L18	915.686	672.235	1307.04	815.003	1809.74	770.799	1203.63	1051.69	1166.96	953.118	1298.8	2368.95	873.402	1338.97	948.523	1141.81	1312.9	882.634	751.337	756.055	1107.92	1006.25	798.2	1306.74	264.841	784.174	698.267	1886.4	1040.5	960.841	1355.62	2089.46	940.112	877.46	805.63	1080.04	518.128	1043.61	991.942	1194.95	1094.23	481.472	1383.06	660.807	765.563	542.777	680.059	880.354
730538	60S ribosomal protein L18a	537.966	359.035	797.803	435.286	466.619	480.29	467.524	561.697	484.761	282.807	924.903	674.791	678.51	476.754	443.273	887.029	637.464	576.164	401.282	403.802	455.176	671.784	426.311	897.326	707.246	335.056	621.564	335.837	740.964	684.235	511.076	318.846	502.105	833.144	286.853	681.721	430.465	327.871	652.046	450.502	487.015	440.828	434.518	100.838	297.367	331.305	272.41	1880.76
51338661	60S ribosomal protein L19	614.818	773.756	716.395	0	538.72	616.115	314.863	2521.91	870.59	507.898	899.736	757.419	1294.71	856.211	511.767	298.693	400.691	517.372	360.335	290.078	408.73	1085.82	437.497	447.646	254.031	752.167	558.139	723.762	166.339	368.649	688.388	644.2	563.588	374.065	0	706.336	386.54	529.947	365.944	741.643	699.712	197.923	1014.47	1177.12	133.512	594.997	244.613	422.21
1172991	60S ribosomal protein L21	699.355	394.938	438.792	0	219.977	528.319	192.854	0	533.237	497.74	254.348	371.135	279.886	0	487.6	975.731	280.484	691.397	819.762	266.509	600.833	591.17	535.934	329.019	233.391	368.562	478.604	295.536	407.53	677.393	655.881	350.731	828.474	229.115	631.077	461.473	473.511	432.79	717.25	743.328	428.574	484.911	477.969	221.843	81.776	364.436	99.8836	517.208
464628	60S ribosomal protein L22	672.457	592.407	914.15	1795.55	733.258	660.398	723.201	0	571.325	777.718	423.914	927.838	699.714	1311.07	870.715	914.748	788.861	720.205	394.117	333.137	250.347	738.963	586.178	137.091	388.985	345.527	427.325	831.196	1018.83	564.494	1405.46	1315.24	431.497	1718.36	1183.27	648.946	422.778	540.988	672.422	206.48	669.646	404.092	1075.43	970.561	408.88	569.431	249.709	0
109893176	60S ribosomal protein L22-like 1	141.106	0	0	0	0	98.9824	0	0	0	0	0	0	0	0	0	0	0	0	0	0	0	0	0	0	0	0	0	0	0	98.7093	0	0	90.5436	0	0	151.303	0	94.599	117.582	108.317	0	0	0	0	0	0	0	0
51338639	60S ribosomal protein L23	2151.86	1534.62	1671.59	2188.86	3100.63	1552.61	1395.89	1412.27	2176.48	1635.43	1841	1484.54	1492.72	599.347	1353.34	3902.93	1362.35	2897.28	1441.34	1421.38	1945.55	1689.06	2143.74	1754.77	1244.75	1368.94	2266.04	3377.56	2328.74	1462.31	1927.49	3607.52	1735.85	1963.84	1442.46	2702.91	1700.77	2308.22	1536.96	2548.55	1591.84	1108.37	1748	1394.44	1308.42	1041.25	684.916	1773.28
51338637	60S ribosomal protein L23a	717.288	486.078	750.071	0	827.265	851.503	527.463	0	1015.69	1148.63	434.784	1141.95	956.874	0	785.876	750.563	215.757	1122.78	970.133	182.229	821.651	151.582	549.676	1124.85	319.168	567.018	771.376	682.007	208.99	1003.54	576.599	989.241	1203.77	1057.45	0	1124.1	693.789	1109.72	1287.37	847.098	989.016	331.563	784.36	796.358	670.983	373.78	204.89	0
41393532	60S ribosomal protein L24	767.543	1529.44	670.764	1951.85	971.45	846.079	1244.75	0	1164.48	887.689	1296.04	945.568	570.467	267.225	1135.81	1118.67	1000.45	822.043	1221.01	814.806	612.314	602.466	887.534	782.382	396.418	657.308	836.142	828.254	1245.95	997.153	1527.8	1161.66	985.022	583.731	321.568	881.795	551.496	882.121	1370.54	1346.72	1091.91	494.177	1071.63	678.245	583.37	742.799	712.546	527.091
47117765	60S ribosomal protein L26	356.17	435.794	403.487	0	161.822	333.127	212.804	0	504.342	205.961	374.214	614.293	308.839	0	384.315	0	309.5	190.73	208.746	98.0265	331.494	489.244	73.922	726.112	171.69	101.672	150.89	244.582	0	498.312	310.17	290.26	609.452	379.224	348.18	445.56	74.6422	318.375	296.793	182.272	472.909	178.358	421.932	244.792	180.471	100.534	220.433	0
23396835	60S ribosomal protein L26-like 1	118.723	174.317	322.789	0	161.822	0	212.804	0	420.285	205.961	280.66	204.764	205.893	0	230.589	0	309.5	190.73	69.582	98.0265	110.498	326.163	73.922	363.056	0	101.672	75.445	244.582	0	415.26	103.39	290.26	457.089	252.816	0	254.606	0	318.375	296.793	182.272	236.454	0	210.966	122.396	180.471	100.534	110.216	0
47117772	60S ribosomal protein L27	506.321	371.706	602.263	0	172.531	266.379	378.145	0	179.239	219.591	398.978	654.945	219.518	0	327.798	573.96	329.981	271.136	222.56	0	353.431	0	236.442	774.163	274.578	216.801	160.875	347.69	0	177.096	220.464	515.781	487.337	539.093	371.222	339.318	397.909	594.026	105.478	291.501	252.102	380.322	337.39	130.496	192.414	214.374	235.02	0
1173017	60S ribosomal protein L27a	697.901	939.312	553.431	517.637	634.169	652.749	972.956	0	823.532	739.883	1374.86	1203.68	806.877	566.95	828.356	1054.84	1288.71	498.304	749.887	576.237	541.291	319.551	724.235	474.262	504.63	398.445	1034.82	798.747	0	650.948	607.766	1990.64	895.647	990.766	0	873.057	438.775	623.842	678.48	982.175	926.645	436.857	1033.45	719.489	707.252	1083.46	431.929	0
22002069	60S ribosomal protein L28	62.8281	368.993	341.638	0	256.908	352.58	75.0769	721.596	533.793	363.314	594.099	433.443	0	306.236	406.757	284.885	163.786	538.314	368.226	207.501	350.851	172.604	469.431	256.171	181.716	322.828	239.552	258.864	0	175.803	437.71	102.403	403.15	133.79	0	269.473	237.002	84.2414	104.708	868.121	125.131	94.3866	334.927	259.086	191.01	106.405	116.652	0
1350706	60S ribosomal protein L29	324.809	397.422	515.143	481.825	147.574	151.898	64.6889	621.753	229.967	250.435	767.844	560.204	187.764	791.591	210.286	490.934	141.124	173.936	126.91	446.976	100.769	297.444	269.652	331.089	78.2864	370.88	137.604	371.744	410.093	151.478	471.433	176.468	69.4737	1268.06	317.523	116.094	0	72.5854	90.2202	332.446	107.817	243.98	480.975	111.619	246.871	183.364	301.536	0
730565	60S ribosomal protein L3	384.452	658.557	319.385	0	58.2239	449.474	382.836	490.614	393.17	345.824	370.267	515.721	296.322	104.105	414.832	242.117	334.075	251.625	375.535	211.62	397.573	0	345.764	478.97	277.985	219.491	434.323	176.002	80.8993	388.469	446.399	208.872	603.025	136.445	250.552	412.234	322.276	229.103	391.551	524.654	297.768	160.434	531.341	132.115	162.335	217.034	317.248	205.343
51702805	60S ribosomal protein L30	1272.41	879.166	1627.98	666.176	918.166	1470.1	1609.91	859.641	2013.71	1558.14	2123.26	1549.09	1298.02	0	1550.63	1696.92	1463.39	1122.27	2193.34	1112.39	1393.24	2056.24	1770.91	1678.48	1190.63	1794.74	1712.27	1336.34	1984.49	1466.05	2216.14	2439.87	2017.15	2390.76	2634.06	1364.35	1411.71	1003.57	1247.39	1149.11	1490.69	1011.99	798.001	1234.6	1023.98	1647.88	555.874	719.593
51702807	60S ribosomal protein L31	482.017	101.104	748.871	612.882	469.285	289.821	246.853	1581.74	292.518	716.745	325.566	950.106	597.089	0	356.645	156.117	179.51	589.992	726.436	341.132	384.533	189.174	600.246	701.908	99.5803	235.88	612.613	283.715	260.819	289.021	479.73	0	265.112	293.267	403.889	886.028	692.679	369.314	0	634.307	274.287	103.448	489.441	425.938	523.366	349.858	255.702	662.026
51702809	60S ribosomal protein L32	637.589	468.075	260.025	567.483	434.523	626.155	609.513	0	361.134	442.435	301.45	659.796	221.144	310.773	660.453	867.317	249.319	614.575	597.889	421.151	237.366	700.646	396.988	519.932	92.204	546.018	405.167	437.831	482.999	535.224	333.146	415.681	900.07	135.772	373.971	546.931	160.342	512.937	531.296	391.547	253.969	287.355	226.593	525.849	193.839	107.981	118.381	0
22002070	60S ribosomal protein L34	367.84	432.069	500.048	0	401.098	412.85	351.642	0	625.039	340.335	579.712	1268.84	765.499	0	762.061	833.959	479.46	551.542	603.638	364.457	410.826	0	458.063	599.922	425.557	1008.03	374.001	404.152	0	411.711	896.931	239.816	566.478	469.979	0	473.306	277.516	98.6417	245.214	1016.52	732.604	663.126	261.453	303.374	559.152	996.747	136.593	0
1173039	60S ribosomal protein L35	139.959	616.489	475.655	0	286.149	589.066	250.867	803.729	594.55	323.733	661.719	241.389	364.079	341.092	724.888	158.656	638.5	374.741	410.138	231.119	390.785	384.501	348.575	855.986	404.798	479.43	177.878	576.656	0	391.627	731.296	0	449.037	298.035	410.456	450.217	263.978	375.32	116.626	537.184	278.747	0	870.448	288.576	319.126	474.063	129.93	0
22002061	60S ribosomal protein L35a	312.998	229.782	106.374	0	106.656	329.342	187.01	0	332.407	361.992	369.961	0	407.106	0	303.959	709.623	305.982	419.028	366.887	0	291.313	859.884	194.885	159.525	452.638	536.09	397.801	107.468	0	656.866	136.287	127.539	602.526	0	0	251.712	393.568	104.919	0	600.669	623.38	117.554	417.137	161.34	237.894	265.044	0	0
7388073	60S ribosomal protein L36	655.806	481.448	557.196	0	782.142	805.057	391.83	0	812.551	853.268	129.193	282.77	142.164	0	955.298	557.561	534.255	965.761	960.894	947.589	762.962	450.415	918.744	501.363	474.192	1123.24	520.93	675.511	1242	573.454	285.554	668.059	1052.03	0	961.641	878.996	309.232	769.405	956.334	1006.84	489.798	615.76	437.001	676.091	623.055	555.331	608.815	788.126
47117731	60S ribosomal protein L36a	162.405	0	441.551	0	221.361	227.846	0	0	344.951	375.653	639.87	560.204	0	395.795	315.429	368.201	105.843	347.873	190.366	268.186	302.306	446.166	202.239	827.722	0	0	103.203	334.569	0	113.609	565.719	0	208.421	518.75	952.569	522.422	306.315	544.39	0	498.669	161.726	121.99	144.293	0	0	0	0	0
57013007	60S ribosomal protein L36a-like	324.809	119.227	441.551	0	332.041	341.769	0	0	344.951	375.653	767.844	560.204	281.646	395.795	315.429	184.1	105.843	434.841	380.731	402.278	453.459	223.083	404.479	827.722	117.43	0	206.406	334.569	0	340.826	424.29	0	208.421	518.75	952.569	783.633	306.315	544.39	0	498.669	323.452	243.98	288.585	502.285	123.435	0	150.768	0
48429090	60S ribosomal protein L37	0	0	0	0	0	0	0	0	0	0	0	0	0	0	0	0	0	0	0	0	0	0	0	0	0	0	0	0	0	0	0	0	0	0	0	0	0	0	0	0	0	0	0	0	0	0	0	0
47606455	60S ribosomal protein L37a	1122.71	961.588	1271.86	832.72	1275.23	787.556	447.197	1074.55	1059.85	973.838	737.242	1290.91	324.505	456.025	726.857	636.347	243.899	1102.23	767.67	308.996	174.154	1028.12	1048.57	0	0	320.489	475.631	1670.42	0	654.486	1140.66	304.984	480.275	597.69	548.762	1404.48	705.855	878.125	311.848	1436.38	745.345	281.108	831.251	192.907	142.219	158.45	347.421	0
52783779	60S ribosomal protein L38	491.854	722.172	1170.11	0	167.602	690.049	587.745	0	696.472	426.634	775.157	0	213.246	0	318.433	278.78	160.277	0	1008.94	0	228.889	0	0	0	0	631.82	468.837	0	0	688.145	428.33	400.835	315.609	0	0	1318.49	0	824.363	819.715	377.564	1469.39	184.728	655.501	253.534	0	0	228.305	0
22002063	60S ribosomal protein L4	886.95	887.917	876.898	358.83	796.795	904.982	433.582	463.038	770.687	815.967	794.218	1668.8	873.959	294.761	1070.14	731.227	604.321	777.214	874.256	699.041	1013.11	664.547	878.581	863.002	670.476	863.143	1101.64	747.492	610.818	761.472	1228.82	854.24	1215.87	772.658	1064.11	1145.58	861.794	594.622	839.872	897.487	843.095	423.966	931.313	457.193	520.915	751.062	860.824	387.603
302393718	60S ribosomal protein L40	1143.18	1086.08	2102.54	598.518	916.572	754.741	2169.6	0	1237.87	1166.58	2649.46	1623.72	1982.52	655.536	3047.5	1372.12	2191.28	1584.45	788.233	2998.23	751.041	1662.67	2093.49	1508.01	291.739	1036.58	940.115	2124.17	764.119	658.576	1991.07	2740.09	3451.97	2863.93	0	1514.21	1437.44	1622.96	896.563	1651.84	2142.87	1414.32	4899.19	1525.17	613.32	1366.63	3246.22	0
81175191	60S ribosomal protein L5	492.682	595.731	472.772	257.947	434.523	691.211	519.471	332.858	533.493	636.839	822.136	699.784	502.6	423.781	825.567	262.823	831.064	744.939	577.507	335.006	755.255	238.857	469.168	472.665	251.465	446.742	957.668	199.014	329.317	486.567	959.056	991.967	781.053	493.715	169.987	901.193	437.298	427.447	627.896	622.916	519.483	391.847	514.984	657.311	264.327	490.823	538.094	557.261
1350762	60S ribosomal protein L6	717.288	745.994	1178.24	532.016	529.575	754.741	535.705	1373.04	1015.69	829.566	942.031	1030.93	621.968	1165.4	773.969	880.869	662.254	608.173	560.521	444.182	611.959	492.642	669.918	243.718	561.868	409.513	531.782	369.42	113.203	878.102	989.027	633.264	958.882	700.072	876.496	1089.59	601.284	400.732	547.9	458.845	833.337	628.588	1221.48	677.852	590.605	658.009	443.927	574.675
133021	60S ribosomal protein L7	624.734	662.477	849.274	1235.65	378.456	486.93	622.109	0	884.632	762.666	929.876	1676.09	782.476	1184.19	674.102	944.256	995.266	669.094	569.562	745.08	775.268	667.45	475.426	566.055	401.533	416.118	882.219	286.003	394.384	679.821	906.748	1357.67	890.832	443.448	610.719	1042.04	567.341	837.659	636.27	639.422	760.372	469.269	801.755	572.497	474.828	293.9	257.764	0
54039239	60S ribosomal protein L7a	679.536	665.159	1011.75	576.017	573.374	817.163	657.346	1114.95	824.77	1085.3	968.946	781.337	505.057	315.446	586.587	806.996	674.849	1039.69	872.39	534.355	722.806	533.387	805.916	527.75	467.952	831.343	1069.28	933.272	122.565	860.181	789.03	1160.31	996.66	1171.41	569.393	693.944	528.949	694.2	701.072	745.191	644.471	340.288	1035	667.196	295.131	548.024	360.482	311.102
52783289	60S ribosomal protein L7-like 1	34.9896	51.374	0	0	0	0	0	0	49.5458	40.4666	55.1433	120.694	0	170.546	45.3055	0	0	37.4741	41.0138	0	0	0	43.5719	0	50.5997	0	44.4696	0	0	48.9534	121.883	57.0294	44.9037	0	0	37.5181	43.9964	46.9149	0	0	0	0	0	0	0	0	0	0
51702823	60S ribosomal protein L8	267.936	295.051	455.296	0	136.951	281.927	120.065	384.664	331.976	77.4692	316.698	115.528	290.413	326.493	260.198	379.662	87.3102	179.351	117.775	276.534	187.03	368.044	250.242	409.674	193.736	114.727	170.265	183.991	253.715	328.007	233.332	54.5885	257.891	427.918	0	215.474	126.34	224.535	111.634	154.257	400.224	150.945	238.055	207.168	0	170.165	62.1844	0
417677	60S ribosomal protein L9	582.796	592.407	853.206	1197.04	549.943	817.636	321.423	0	825.247	466.631	847.828	618.559	932.952	437.024	812.667	1016.39	292.171	480.137	735.684	592.243	917.939	492.642	502.438	639.76	453.816	537.486	854.65	307.85	679.217	752.658	858.892	730.69	747.928	859.18	788.846	769.121	507.333	661.208	448.281	825.92	625.003	404.092	1035.6	647.041	477.027	303.696	249.709	862.013
56404676	60S ribosome subunit biogenesis protein NIP7 homolog	47.8192	0	65.0062	0	65.1785	0	0	0	67.7126	55.3044	0	0	0	0	0	108.415	0	102.429	112.104	0	0	0	0	97.4872	0	0	60.7751	65.6747	0	0	83.2865	0	0	101.829	0	102.55	0	128.234	0	73.4151	0	0	0	0	0	0	0	0
1346355	6-phosphofructokinase type C	329.367	128.959	223.873	97.7172	224.467	261.849	131.193	252.191	233.194	292.041	103.816	75.7419	247.518	160.539	284.315	24.8911	143.104	364.512	386.073	108.779	286.111	120.647	259.764	134.294	254.031	376.084	279.069	90.4703	166.339	291.847	191.219	429.467	309.973	70.1371	193.187	164.812	276.1	412.181	347.647	202.266	196.794	313.378	175.581	158.459	300.402	204.53	224.229	211.105
134048493	6-phosphofructokinase, liver type	275.88	178.228	240.023	294.655	225.618	464.456	250.545	253.484	234.39	268.014	208.696	114.195	229.65	322.725	185.752	150.113	186.989	236.375	323.378	182.229	328.661	242.531	288.58	157.479	175.542	359.112	294.526	181.868	334.384	247.026	153.76	341.738	198.267	46.9979	323.629	272.151	346.895	369.906	386.212	220.245	197.803	149.203	58.827	182.025	201.295	205.579	184.401	530.469
125126	6-phosphofructokinase, muscle type	66.2112	81.0129	135.013	98.2183	105.288	170.301	92.3061	0	156.26	178.676	86.9567	0	0	215.15	100.021	125.094	57.5352	153.644	116.416	18.2229	82.1651	90.9493	123.677	89.9882	111.709	94.5031	70.1251	90.9342	83.5959	92.6349	19.22	53.9586	70.8097	0	129.452	212.987	97.1305	73.9813	55.1731	118.594	65.9344	149.203	39.218	68.2592	268.393	56.067	61.4669	106.094
20981679	6-phosphogluconate dehydrogenase, decarboxylating	392.058	627.976	532.97	317.227	437.222	525.037	404.607	1023.38	580.394	556.479	365.11	491.773	649.01	434.31	553.796	282.821	441.341	419.896	417.78	706.278	331.723	685.415	732.332	363.307	335.027	549.409	543.579	220.275	404.999	598.387	651.807	551.875	617.496	493.332	731.683	401.281	582.611	573.47	504.897	629.273	674.36	321.266	601.667	587.906	352.162	754.525	463.229	685.327
7387511	6-phosphogluconolactonase	333.622	538.83	226.766	593.878	500.207	421.251	478.397	766.347	755.861	501.598	841.256	345.242	578.575	325.227	647.974	378.19	391.373	464.504	625.698	606.016	745.219	549.926	623.179	340.072	337.724	457.131	593.617	504.015	126.366	466.765	639.175	217.508	428.152	213.13	195.683	286.185	587.301	670.993	556.008	409.759	531.564	350.84	533.547	481.519	405.71	339.01	371.66	320.749
108884809	6-phosphogluconolactonase	10.8817	15.9773	0	0	44.496	15.2666	39.0096	0	46.226	75.5104	17.1495	75.0716	37.7427	0	56.3598	98.6833	99.2864	0	76.5314	0	20.2556	59.7896	54.2032	0	31.4729	130.464	55.32	14.9449	41.2167	15.2244	94.7634	35.4722	0	0	0	11.6681	41.0485	0	18.1353	0	21.6725	0	19.3363	22.4367	66.1652	55.2873	20.204	104.618
254763430	7,8-dihydro-8-oxoguanine triphosphatase	0	0	0	0	0	0	0	0	61.8694	50.5319	0	0	0	0	56.5744	0	0	0	0	0	81.331	120.035	0	0	0	74.8349	0	0	0	0	0	0	0	0	0	0	0	0	0	0	0	0	0	0	0	0	0	0
317373572	70 kDa lysosomal alpha-glucosidase	27.1243	0	0	0	0	0	10.8041	0	25.6056	0	0	0	31.3597	44.0697	11.7071	0	11.785	0	0	14.9305	50.4901	0	0	0	0	0	0	0	0	0	0	0	0	0	0	0	11.3688	12.123	0	0	0	0	0	0	0	15.3124	0	0
14916999	78 kDa glucose-regulated protein	1263.48	1797.15	1467.11	1171.41	1166.04	886.301	1777.16	1813.92	1751.83	1354.7	1099.32	1906.75	2373.75	1732.06	1584.86	1491.94	1732.65	1663.3	1110.76	2542.84	1592.42	1410.13	1360.32	1234.24	1103.91	1397.6	1639.26	1337.6	997.016	1178.47	2177.67	1587.41	2297.09	1261.18	1235.14	1411.23	1803.85	1199.99	1842.48	2727.81	1546.53	1581.77	1754.02	1194.01	1140.36	1850.04	1441.75	1644.94
308153428	7-alpha-hydroxycholest-4-en-3-one 12-alpha-hydroxylase	0	0	0	0	0	0	0	0	0	0	0	0	29.7949	0	0	0	0	0	0	0	0	0	0	0	0	0	0	0	0	0	0	0	0	0	0	0	0	0	0	0	0	0	0	0	0	0	0	0
20138066	7-dehydrocholesterol reductase	18.1209	26.6063	73.9018	0	98.7968	76.2686	0	0	76.9785	125.745	0	0	62.8515	0	70.3904	41.0834	47.2394	58.2229	84.9632	29.9239	33.731	0	45.1313	110.828	52.4107	62.0736	46.0611	149.324	0	50.7054	126.245	29.5352	23.2554	0	0	77.7218	22.7855	72.891	30.2	55.6409	72.1808	0	0	74.7259	0	30.6893	33.645	0
[truncated: 10,398 more rows]
[truncated: 50 more columns]
